# Supplementary material for: A low-cost spectroscopic nutrient management system for Microscale Smart Hydroponic system
Source: PLoS One. 2024 May 8;19(5):e0302638. doi: 10.1371/journal.pone.0302638 (PMC11078404; doi:10.1371/journal.pone.0302638)
Supplement: S1 Table — https://doi.org/10.6084/m9.figshare.24772905.v4. (XLSX) [file pone.0302638.s002.xlsx]

## Sheet: Raw
RecordID	410nm	435nm	460nm	485nm	510nm	535nm	560nm	585nm	610nm	645nm	680nm	705nm	730nm	760nm	810nm	860nm	900nm	940nm	EC	ML	SensorNumber
00:55:21	10546.2	5301.6	8825.52	1653.81	2538.31	2588.42	730.92	708.38	635.57	296.27	258.62	140.43	657.74	165.43	966.46	423.37	339.84	111.24	0	2001	2
00:55:29	27183.5	5352.65	44558.8	2573.71	8249.06	11778	503.3	180.79	3639	192.75	1263.8	258.9	240.62	320.88	645.04	1524.34	1113.47	189.67	0	2001	1
00:55:30	7482.89	3046.21	9734.32	2382.72	2620.86	1889.14	468.45	565.09	1816.73	246.77	407.74	71.85	108.16	118.74	407.75	667.67	194.15	75.28	0	2001	0
00:55:31	15645.8	2800.64	29277	2515.87	10054.4	12060.2	198.63	271.96	2701.23	290.52	683.96	106.77	936.99	468.06	560.28	856.3	1355.37	237.37	0	2001	3
00:55:32	10542.9	5301.6	8824.59	1653.81	2538.31	2588.42	730.92	708.38	636.65	295.9	258.62	140.43	657.74	165.43	966.46	423.37	339.84	111.24	0	2001	2
00:55:40	27204	5354.65	44596.3	2575.4	8255.66	11785.3	503.3	180.79	3641.27	192.75	1265.85	259.27	241.43	321.7	644.2	1524.34	1113.47	189.67	0	2001	1
00:55:41	7479.69	3046.21	9737.98	2383.59	2620.86	1889.14	468.88	565.5	1817.88	246.77	407.74	71.85	108.95	118.74	407.75	667.67	194.15	75.28	0	2001	0
00:55:42	15653.6	2800.64	29275.1	2516.68	10053	12058.2	198.63	271.96	2701.23	290.12	683.96	106.77	936.99	468.06	561.16	857.46	1356.01	237.37	0	2001	3
00:55:43	10544.5	5301.6	8825.52	1653.81	2539.07	2589.12	731.36	708.38	636.65	295.9	262.84	140.43	657.74	165.43	967.31	422.22	339.84	111.24	0	2001	2
00:55:50	27204	5353.65	44579	2575.4	8253.46	11783.8	503.3	180.37	3641.27	192.75	1265.85	259.27	241.43	321.7	644.2	1524.34	1112.91	189.67	0	2001	1
00:55:51	7484.49	3047.2	9734.32	2382.72	2619.32	1889.14	468.45	565.5	1817.88	246.77	409.72	71.85	108.95	117.94	407.75	667.67	194.15	75.28	0	2001	0
00:55:52	15652.8	2799.69	29270.4	2515.05	10052.3	12055.5	198.63	271.96	2700.08	290.12	687.14	106.77	936.99	468.06	561.16	856.3	1356.01	237.37	0	2001	3
00:55:54	10530.4	5299.68	8821.8	1652.94	2537.56	2588.42	730.47	707.95	636.65	295.54	258.62	140.43	656.97	165.43	967.31	423.37	339.84	111.24	0	2001	2
00:56:01	27189.8	5351.66	44594.4	2575.4	8254.93	11782.4	503.3	180.37	3641.27	192.75	1265.85	259.27	240.62	321.7	644.2	1524.34	1112.35	189.67	0	2001	1
00:56:02	7472.48	3046.21	9735.23	2382.72	2620.09	1888.44	468.45	565.09	1817.88	246.77	407.74	71.85	108.95	118.74	407.75	667.67	194.15	75.28	0	2001	0
00:56:03	15643.5	2799.69	29261.9	2515.05	10050.9	12054.8	198.63	271.96	2700.08	290.12	683.96	106.77	937.82	468.06	561.16	857.46	1356.01	237.37	0	2001	3
00:56:05	10544.5	5299.68	8819.95	1652.94	2536.8	2587.73	731.36	707.95	636.65	295.54	258.62	140.43	656.97	165.43	966.46	423.37	339.84	111.24	0	2001	2
00:56:12	27180.3	5352.65	44585.8	2575.4	8252.73	11784.5	503.3	180.79	3641.27	192.75	1265.85	259.27	241.43	321.7	645.04	1524.34	1112.91	189.67	0	2001	1
00:56:13	7478.08	3050.16	9736.15	2383.59	2620.86	1890.55	468.45	565.5	1817.88	246.77	390.83	71.85	108.95	118.74	407.75	667.67	194.15	75.28	0	2001	0
00:56:14	15652	2799.69	29264.7	2515.05	10049.5	12052.1	198.63	271.96	2701.23	290.12	683.96	106.34	937.82	468.06	560.28	856.3	1354.08	237.37	0	2001	3
00:56:16	10547.8	5300.64	8821.8	1652.94	2537.56	2588.42	730.47	708.38	636.65	295.9	258.62	140.43	657.74	165.43	966.46	423.37	339.84	111.24	0	2001	2
00:56:23	27202.4	5353.65	44572.3	2574.56	8250.53	11777.3	503.3	180.37	3640.13	192.75	1264.83	258.9	240.62	321.7	644.2	1523.22	1112.91	189.67	0	2001	1
00:56:24	7474.08	3049.17	9736.15	2382.72	2620.09	1889.14	468.45	565.5	1817.88	246.77	407.74	71.85	108.16	118.74	407.75	667.67	194.15	75.28	0	2001	0
00:56:25	15643.5	2799.69	29264.7	2515.05	10049.5	12054.8	198.63	271.96	2698.94	290.12	683.96	106.77	936.99	467.19	560.28	856.3	1355.37	237.37	0	2001	3
00:56:26	10537.9	5301.6	8827.38	1653.81	2539.07	2589.12	730.92	708.81	636.65	295.9	258.62	140.43	657.74	165.43	967.31	423.37	339.84	111.24	0	2001	2
00:56:34	27187.4	5353.65	44587.7	2575.4	8253.46	11785.3	503.3	180.79	3639	192.75	1264.83	259.27	241.43	321.7	644.2	1523.22	1112.91	189.67	0	2001	1
00:56:35	7481.29	3047.2	9738.9	2383.59	2620.86	1889.14	468.88	565.09	1817.88	247.14	407.74	71.85	108.95	118.74	407.75	667.67	193.59	75.28	0	2001	0
00:56:36	15643.5	2800.64	29288.3	2515.87	10057.8	12058.9	198.63	271.96	2702.38	290.12	687.14	106.77	936.99	468.06	560.28	857.46	1354.72	237.37	0	2001	3
00:56:37	10537.9	5299.68	8821.8	1653.81	2537.56	2588.42	730.47	708.38	635.57	295.9	262.84	140.43	656.97	165.43	967.31	423.37	339.84	111.24	0	2001	2
00:56:45	27189	5353.65	44580	2574.56	8252.73	11781.6	503.3	180.79	3639	192.75	1264.83	259.27	241.43	321.7	644.2	1523.22	1111.79	189.67	0	2001	1
00:56:46	7470.88	3046.21	9739.81	2383.59	2620.86	1889.85	468.45	565.5	1817.88	246.77	408.73	71.85	108.95	118.74	407.75	667.67	194.15	75.28	0	2001	0
00:56:47	15655.2	2800.64	29280.7	2515.87	10053.7	12058.9	198.63	271.96	2702.38	290.52	688.2	106.34	937.82	468.06	560.28	857.46	1356.01	237.37	0	2001	3
00:56:48	10538.7	5296.8	8815.3	1652.08	2535.28	2587.03	730.92	707.95	635.57	295.54	258.62	140.43	656.97	165.43	966.46	423.37	339.84	111.24	0	2001	2
00:56:56	27215.1	5355.64	44597.3	2576.24	8256.39	11786.7	503.3	180.79	3640.13	192.75	1265.85	259.27	241.43	321.7	644.2	1523.22	1112.91	189.67	0	2001	1
00:56:57	7477.28	3046.21	9734.32	2382.72	2620.09	1889.14	468.45	565.09	1816.73	246.77	389.83	71.85	108.95	118.74	407.75	667.67	194.15	75.28	0	2001	0
00:56:58	15644.2	2800.64	29291.1	2515.87	10052.3	12058.2	198.63	271.96	2701.23	290.12	687.14	106.34	936.99	468.06	561.16	857.46	1354.72	237.37	0	2001	3
00:56:59	10534.6	5303.53	8825.52	1653.81	2538.31	2589.82	731.36	708.81	636.65	295.9	262.84	140.43	657.74	165.43	966.46	423.37	339.84	111.24	0	2001	2
00:57:07	27216.6	5355.64	44603.1	2576.24	8258.59	11787.5	503.3	180.79	3641.27	192.75	1265.85	259.27	241.43	321.7	645.04	1523.22	1111.79	189.67	0	2001	1
00:57:08	7479.69	3046.21	9738.9	2382.72	2621.63	1889.14	468.45	565.5	1817.88	247.14	408.73	71.85	108.95	118.74	407.75	667.67	193.59	75.28	0	2001	0
00:57:09	15653.6	2800.64	29276	2515.87	10059.2	12059.6	198.63	271.96	2698.94	290.12	683.96	106.77	936.99	468.06	560.28	856.3	1356.01	237.37	0	2001	3
00:57:10	10538.7	5304.49	8829.23	1654.67	2539.83	2591.21	731.36	709.23	636.65	295.9	258.62	140.43	657.74	165.43	967.31	423.37	339.84	111.24	0	2001	2
00:57:18	27225.3	5354.65	44562.7	2574.56	8249.06	11779.5	502.84	180.37	3640.13	192.75	1264.83	259.27	240.62	321.7	645.04	1523.22	1112.91	189.67	0	2001	1
00:57:19	7474.08	3046.21	9734.32	2382.72	2620.09	1889.14	468.45	565.09	1817.88	246.77	389.83	71.85	108.95	118.74	407.75	667.67	194.15	75.28	0	2001	0
00:57:20	15650.5	2799.69	29280.7	2515.05	10046.8	12055.5	198.63	271.96	2697.79	290.12	686.08	106.77	936.99	468.06	561.16	856.3	1356.01	237.37	0	2001	3
00:57:21	10542.9	5302.57	8826.45	1653.81	2539.07	2589.12	730.92	708.81	636.65	296.27	258.62	140.43	657.74	165.43	967.31	423.37	339.84	111.24	0	2001	2
00:57:29	27193.7	5353.65	44581.9	2575.4	8254.19	11780.9	503.3	180.79	3641.27	192.75	1264.83	259.27	241.43	321.7	644.2	1524.34	1112.35	189.67	0	2001	1
00:57:30	7483.69	3046.21	9731.57	2382.72	2619.32	1889.14	468.45	565.5	1816.73	246.77	389.83	71.85	108.16	118.74	407.75	666.55	194.15	75.28	0	2001	0
00:57:31	15656	2799.69	29266.6	2514.23	10048.2	12052.1	198.63	271.96	2697.79	290.12	689.27	106.77	936.99	467.19	560.28	856.3	1356.01	237.37	0	2001	3
00:57:32	10542	5302.57	8831.09	1653.81	2540.59	2589.82	730.92	708.81	636.65	296.27	262.84	140.43	657.74	165.43	967.31	423.37	339.84	111.24	0	2001	2
00:57:40	27206.4	5352.65	44556.9	2574.56	8248.33	11779.5	503.3	180.79	3640.13	192.39	1264.83	259.27	241.43	321.7	644.2	1523.22	1112.35	189.67	0	2001	1
00:57:41	7479.69	3045.22	9734.32	2382.72	2620.09	1888.44	468.45	565.09	1816.73	246.77	389.83	71.85	108.95	118.74	407.75	666.55	194.15	75.28	0	2001	0
00:57:42	15651.3	2800.64	29273.2	2515.05	10050.2	12058.2	198.63	271.96	2701.23	290.12	683.96	106.77	937.82	467.19	560.28	856.3	1355.37	237.37	0	2001	3
00:57:43	10539.6	5302.57	8828.31	1653.81	2539.07	2589.82	730.92	708.38	635.57	295.9	262.84	140.43	657.74	165.43	966.46	423.37	339.84	111.24	0	2001	2
00:57:51	27209.5	5353.65	44574.2	2574.56	8252.73	11777.3	503.3	180.79	3639	192.75	1265.85	258.9	241.43	321.7	645.04	1524.34	1112.35	189.67	0	2001	1
00:57:52	7481.29	3046.21	9737.07	2382.72	2620.86	1889.14	468.45	565.09	1816.73	246.77	408.73	71.85	108.95	118.74	407.75	667.67	194.15	75.28	0	2001	0
00:57:53	15650.5	2800.64	29281.7	2515.05	10054.4	12059.6	198.63	271.96	2702.38	290.52	688.2	106.34	937.82	468.06	561.16	857.46	1356.65	237.37	0	2001	3
00:57:54	10538.7	5300.64	8824.59	1653.81	2538.31	2588.42	730.92	708.38	636.65	295.9	258.62	140.43	657.74	165.43	966.46	423.37	339.84	111.24	0	2001	2
00:58:01	27189	5353.65	44581	2575.4	8252.73	11783.1	503.3	180.79	3641.27	192.39	1264.83	258.9	241.43	321.7	645.04	1523.22	1112.91	189.67	0	2001	1
00:58:02	7482.89	3046.21	9735.23	2382.72	2620.09	1890.55	468.45	565.09	1816.73	246.77	407.74	71.85	108.95	118.74	407.75	667.67	194.15	75.28	0	2001	0
00:58:03	15648.1	2801.59	29292	2516.68	10057.8	12063	198.63	271.96	2702.38	290.52	685.02	106.77	937.82	468.06	560.28	856.3	1354.72	237.37	0	2001	3
00:58:05	10539.6	5300.64	8823.66	1653.81	2538.31	2588.42	730.47	708.38	636.65	295.9	262.84	140.43	656.97	165.43	967.31	423.37	339.84	111.24	0	2001	2
00:58:12	27207.2	5353.65	44592.5	2575.4	8254.93	11783.1	503.3	180.79	3640.13	192.75	1265.85	259.27	241.43	321.7	644.2	1523.22	1112.91	189.67	0	2001	1
00:58:13	7486.1	3047.2	9735.23	2383.59	2619.32	1889.14	468.45	565.09	1817.88	247.14	389.83	71.85	108.95	118.74	407.75	667.67	193.59	75.28	0	2001	0
00:58:14	15648.1	2800.64	29274.1	2515.87	10051.6	12058.9	198.63	271.96	2701.23	290.12	685.02	106.77	937.82	468.06	560.28	857.46	1355.37	237.37	0	2001	3
00:58:15	10538.7	5302.57	8825.52	1653.81	2538.31	2589.82	730.92	708.81	636.65	295.54	258.62	140.43	657.74	165.43	966.46	422.22	339.84	111.24	0	2001	2
00:58:23	27213.5	5354.65	44584.8	2575.4	8253.46	11784.5	503.3	180.79	3639	192.75	1264.83	259.27	241.43	321.7	645.04	1524.34	1113.47	189.67	0	2001	1
00:58:24	7481.29	3047.2	9732.48	2382.72	2620.09	1888.44	468.45	565.09	1816.73	246.77	407.74	71.85	108.95	118.74	407.75	667.67	194.15	75.28	0	2001	0
00:58:25	15650.5	2801.59	29295.8	2516.68	10061.3	12063	198.63	271.96	2700.08	290.52	691.39	106.77	937.82	468.06	560.28	856.3	1356.01	237.37	0	2001	3
00:58:26	10544.5	5303.53	8832.02	1653.81	2540.59	2589.82	731.36	708.81	635.57	295.9	258.62	140.43	657.74	165.43	967.31	423.37	339.84	111.24	0	2001	2
00:58:34	27213.5	5352.65	44576.2	2574.56	8251.26	11778.7	503.3	180.79	3640.13	192.75	1264.83	258.9	240.62	321.7	644.2	1524.34	1112.91	189.67	0	2001	1
00:58:35	7483.69	3047.2	9733.4	2383.59	2620.09	1889.14	468.45	565.09	1817.88	247.14	409.72	71.85	108.95	118.74	407.75	667.67	194.15	75.28	0	2001	0
00:58:36	15652	2800.64	29282.6	2515.87	10055.1	12058.2	198.63	271.96	2702.38	290.52	685.02	106.77	937.82	468.06	561.16	857.46	1356.01	237.37	0	2001	3
00:58:37	10542.9	5302.57	8826.45	1653.81	2539.07	2589.82	731.36	708.81	636.65	295.9	258.62	140.43	657.74	165.43	966.46	423.37	339.84	111.24	0	2001	2
00:58:45	27184.2	5352.65	44594.4	2574.56	8254.93	11779.5	503.3	180.79	3639	192.75	1265.85	258.9	240.62	321.7	645.04	1524.34	1112.91	189.67	0	2001	1
00:58:46	7489.3	3047.2	9734.32	2382.72	2620.09	1889.14	468.45	565.09	1817.88	246.77	408.73	71.85	108.95	118.74	407.75	667.67	194.15	75.28	0	2001	0
00:58:47	15648.9	2801.59	29289.2	2516.68	10067.5	12063	198.63	272.43	2703.52	290.52	687.14	106.77	937.82	468.06	560.28	856.3	1354.72	237.37	0	2001	3
00:58:48	10542.9	5303.53	8824.59	1653.81	2538.31	2589.82	731.36	708.81	635.57	296.27	261.79	140.43	657.74	165.43	966.46	423.37	339.84	111.24	0	2001	2
00:58:56	27183.5	5351.66	44564.6	2573.71	8249.8	11775.8	502.84	180.37	3637.87	192.75	1264.83	259.27	240.62	321.7	644.2	1524.34	1113.47	189.67	0	2001	1
00:58:57	7483.69	3047.2	9735.23	2382.72	2620.86	1889.14	468.45	565.09	1816.73	247.14	389.83	71.85	108.16	118.74	407.75	667.67	194.15	75.28	0	2001	0
00:58:58	15654.4	2801.59	29306.2	2515.87	10055.1	12067.7	198.63	271.96	2701.23	290.52	687.14	106.77	937.82	468.06	562.04	856.3	1355.37	237.37	0	2001	3
00:58:59	10538.7	5300.64	8822.73	1652.94	2537.56	2588.42	731.36	708.38	636.65	296.27	258.62	140.43	657.74	165.43	967.31	423.37	339.84	111.24	0	2001	2
00:59:07	27171.6	5352.65	44581	2575.4	8252	11784.5	503.3	180.37	3639	192.75	1264.83	259.27	241.43	321.7	645.04	1524.34	1113.47	189.67	0	2001	1
00:59:08	7487.7	3046.21	9731.57	2382.72	2618.54	1888.44	468.45	565.09	1816.73	246.77	389.83	71.85	108.16	118.74	407.75	667.67	194.15	75.28	0	2001	0
00:59:09	15658.3	2801.59	29287.3	2517.5	10055.8	12063	198.63	272.43	2700.08	290.52	685.02	106.77	937.82	468.06	561.16	856.3	1356.01	237.37	0	2001	3
00:59:10	10539.6	5302.57	8825.52	1654.67	2539.07	2589.82	731.8	708.81	635.57	295.9	258.62	140.43	657.74	165.43	966.46	423.37	339.84	111.24	0	2001	2
00:59:18	27205.6	5352.65	44579	2574.56	8252	11779.5	502.84	180.79	3640.13	192.75	1264.83	259.27	241.43	321.7	645.04	1524.34	1112.35	189.67	0	2001	1
00:59:19	7490.1	3047.2	9741.65	2382.72	2620.09	1889.14	468.45	565.09	1817.88	247.14	389.83	71.85	108.95	118.74	407.75	667.67	194.15	75.28	0	2001	0
00:59:20	15648.1	2801.59	29276	2516.68	10053	12070.4	198.63	272.43	2702.38	290.52	687.14	106.77	937.82	468.06	560.28	856.3	1356.01	237.37	0	2001	3
00:59:21	10544.5	5303.53	8830.16	1653.81	2539.83	2589.12	731.36	708.81	636.65	295.9	258.62	140.43	657.74	165.43	967.31	423.37	339.84	111.24	0	2001	2
00:59:29	27201.6	5352.65	44566.6	2574.56	8249.8	11778.7	502.84	180.37	3637.87	192.39	1264.83	259.27	240.62	321.7	645.04	1525.46	1114.03	189.67	0	2001	1
00:59:30	7481.29	3049.17	9737.98	2383.59	2621.63	1889.14	468.45	565.5	1817.88	247.14	406.74	71.85	108.95	118.74	407.75	667.67	194.15	75.28	0	2001	0
00:59:31	15656.7	2800.64	29275.1	2515.87	10053	12056.2	198.63	271.96	2701.23	290.12	689.27	106.77	937.82	468.06	560.28	856.3	1356.01	237.37	0	2001	3
00:59:32	10536.2	5304.49	8833.88	1654.67	2540.59	2588.42	732.24	709.23	635.57	295.9	258.62	140.43	657.74	165.43	967.31	423.37	340.4	111.24	0	2001	2
00:59:40	27195.3	5352.65	44577.1	2573.71	8251.26	11776.5	502.84	180.37	3637.87	192.75	1264.83	258.9	240.62	321.7	645.04	1524.34	1113.47	189.67	0	2001	1
00:59:41	7481.29	3047.2	9737.07	2383.59	2620.86	1889.14	468.45	565.5	1816.73	247.14	407.74	71.85	108.95	117.94	407.75	667.67	194.15	75.28	0	2001	0
00:59:42	15652.8	2799.69	29302.4	2515.87	10055.1	12055.5	198.63	271.96	2701.23	290.52	687.14	106.77	937.82	467.19	561.16	856.3	1355.37	237.37	0	2001	3
00:59:43	10537.9	5303.53	8830.16	1654.67	2539.83	2590.52	731.36	708.81	636.65	295.9	258.62	140.43	657.74	165.43	967.31	423.37	339.84	111.24	0	2001	2
00:59:51	27189	5353.65	44569.4	2574.56	8249.06	11782.4	503.3	180.37	3640.13	192.39	1264.83	259.27	240.62	321.7	645.04	1524.34	1114.03	189.67	0	2001	1
00:59:52	7483.69	3050.16	9737.07	2383.59	2620.86	1889.14	468.88	565.5	1816.73	247.14	389.83	71.85	108.16	118.74	407.75	667.67	194.15	75.28	0	2001	0
00:59:53	15654.4	2799.69	29265.7	2515.05	10049.5	12053.5	198.63	271.96	2701.23	290.12	686.08	106.77	937.82	468.06	560.28	857.46	1356.01	237.37	0	2001	3
00:59:54	10537.1	5301.6	8827.38	1653.81	2539.07	2589.82	730.92	708.81	636.65	295.9	258.62	140.43	657.74	165.43	966.46	423.37	339.84	111.24	0	2001	2
00:00:01	27206.4	5353.65	44588.7	2574.56	8252.73	11780.9	503.3	180.79	3640.13	192.75	1265.85	259.27	240.62	321.7	645.04	1525.46	1113.47	189.67	0	2001	1
00:00:02	7486.9	3048.19	9741.65	2384.45	2622.4	1889.85	468.88	565.5	1819.03	247.14	408.73	71.85	108.95	118.74	407.75	667.67	194.15	75.28	0	2001	0
00:00:03	15652	2799.69	29272.3	2517.5	10050.9	12054.8	198.63	271.96	2697.79	290.12	683.96	106.77	936.99	467.19	560.28	856.3	1356.01	237.37	0	2001	3
00:00:04	10537.1	5301.6	8831.09	1653.81	2540.59	2589.12	730.92	708.81	636.65	295.9	262.84	140.43	657.74	165.43	967.31	423.37	339.84	111.24	0	2001	2
00:00:12	27200.8	5354.65	44586.7	2574.56	8251.26	11780.2	502.84	180.79	3639	192.75	1264.83	259.27	240.62	321.7	645.04	1524.34	1112.91	189.67	0	2001	1
00:00:13	7485.29	3049.17	9735.23	2383.59	2620.09	1889.14	468.45	565.09	1817.88	247.14	389.83	71.85	108.16	118.74	407.75	667.67	194.15	75.28	0	2001	0
00:00:14	15652	2798.74	29258.1	2514.23	10044.7	12049.4	198.63	271.96	2700.08	290.12	687.14	106.34	936.99	468.06	561.16	857.46	1355.37	237.37	0	2001	3
00:00:15	10544.5	5304.49	8823.66	1654.67	2537.56	2590.52	731.36	708.81	635.57	295.9	257.57	140.43	657.74	165.43	967.31	423.37	339.84	111.24	0	2001	2
00:00:23	27192.2	5353.65	44585.8	2574.56	8253.46	11780.9	503.3	180.79	3639	192.75	1264.83	259.27	241.43	321.7	645.04	1524.34	1112.91	189.67	0	2001	1
00:00:24	7486.9	3049.17	9736.15	2382.72	2620.09	1889.14	468.45	565.09	1816.73	247.14	407.74	71.85	108.95	118.74	407.75	667.67	194.15	75.28	0	2001	0
00:00:25	15660.6	2799.69	29275.1	2515.05	10052.3	12052.1	198.63	271.96	2697.79	290.12	688.2	106.77	936.99	468.06	561.16	856.3	1354.72	237.37	0	2001	3
00:00:26	10538.7	5302.57	8825.52	1653.81	2538.31	2589.12	731.36	708.81	635.57	296.27	258.62	140.43	657.74	165.43	967.31	423.37	339.84	111.24	0	2001	2
00:00:34	27189	5353.65	44582.9	2574.56	8252	11779.5	502.38	180.37	3637.87	192.75	1264.83	259.27	241.43	321.7	644.2	1523.22	1112.35	189.67	0	2001	1
00:00:35	7488.5	3047.2	9737.98	2383.59	2620.86	1889.14	468.45	565.5	1817.88	247.14	407.74	71.85	108.95	118.74	407.75	667.67	193.59	75.28	0	2001	0
00:00:36	15659.1	2800.64	29268.5	2515.05	10049.5	12053.5	198.63	271.96	2700.08	290.12	687.14	106.77	936.99	468.06	560.28	856.3	1355.37	237.37	0	2001	3
00:00:37	10540.4	5301.6	8827.38	1653.81	2539.07	2589.12	730.92	708.81	635.57	296.27	258.62	140.43	657.74	165.43	967.31	423.37	339.84	111.24	0	2001	2
00:00:45	27192.2	5354.65	44588.7	2574.56	8252.73	11781.6	503.3	180.37	3639	192.75	1264.83	259.27	241.43	321.7	644.2	1523.22	1112.91	189.67	0	2001	1
00:00:46	7488.5	3046.21	9742.56	2383.59	2620.09	1889.14	468.45	565.09	1816.73	246.77	408.73	71.85	108.95	118.74	407.75	667.67	194.15	75.28	0	2001	0
00:00:47	15656.7	2799.69	29271.3	2514.23	10046.8	12056.2	198.63	271.96	2700.08	290.12	685.02	106.77	937.82	467.19	560.28	856.3	1354.08	237.37	0	2001	3
00:00:48	10543.7	5302.57	8828.31	1653.81	2539.07	2589.12	731.36	708.81	635.57	296.27	258.62	140.43	657.74	165.43	966.46	423.37	339.84	111.24	0	2001	2
00:00:56	27184.2	5352.65	44587.7	2574.56	8252.73	11779.5	503.3	180.79	3637.87	192.75	1264.83	259.27	240.62	321.7	644.2	1524.34	1113.47	189.67	0	2001	1
00:00:57	7488.5	3046.21	9734.32	2382.72	2619.32	1888.44	468.45	565.09	1816.73	246.77	389.83	71.85	108.95	118.74	408.56	667.67	194.15	75.28	0	2001	0
00:00:58	15658.3	2800.64	29278.9	2515.87	10053	12059.6	198.63	271.96	2701.23	290.12	687.14	106.77	936.99	468.06	560.28	856.3	1354.08	237.37	0	2001	3
00:00:59	10539.6	5303.53	8829.23	1654.67	2539.83	2589.82	731.36	708.81	635.57	295.9	262.84	140.43	657.74	165.43	967.31	423.37	339.84	111.24	0	2001	2
00:01:07	27187.4	5353.65	44583.8	2575.4	8251.26	11782.4	503.3	180.79	3641.27	192.75	1265.85	259.27	241.43	321.7	644.2	1524.34	1113.47	189.67	0	2001	1
00:01:08	7489.3	3047.2	9737.98	2382.72	2620.09	1889.14	468.45	565.09	1816.73	247.14	407.74	71.85	108.95	118.74	407.75	667.67	194.15	75.28	0	2001	0
00:01:09	15655.2	2801.59	29280.7	2515.87	10052.3	12059.6	198.63	271.96	2701.23	290.12	683.96	106.77	937.82	468.06	560.28	856.3	1354.72	237.37	0	2001	3
00:01:10	10536.2	5302.57	8826.45	1653.81	2539.07	2589.82	731.36	708.81	635.57	296.27	262.84	140.43	657.74	165.43	966.46	423.37	339.84	111.24	0	2001	2
00:01:18	27206.4	5352.65	44568.5	2573.71	8248.33	11786	502.84	180.79	3639	192.75	1263.8	259.27	240.62	321.7	644.2	1525.46	1114.03	189.67	0	2001	1
00:01:19	7482.89	3048.19	9735.23	2383.59	2620.09	1891.26	468.45	565.5	1817.88	246.77	389.83	71.85	108.95	118.74	407.75	667.67	194.15	75.28	0	2001	0
00:01:20	15659.8	2800.64	29268.5	2515.05	10048.9	12056.9	198.63	271.96	2700.08	290.12	687.14	106.34	937.82	468.06	560.28	856.3	1354.72	237.37	0	2001	3
00:01:21	10544.5	5300.64	8829.23	1652.94	2539.07	2588.42	730.92	708.38	636.65	296.27	257.57	140.43	657.74	165.43	966.46	423.37	339.84	111.24	0	2001	2
00:01:29	27185	5351.66	44553.1	2573.71	8245.4	11775.1	502.84	180.37	3637.87	192.39	1262.78	259.27	240.62	320.88	644.2	1524.34	1113.47	189.67	0	2001	1
00:01:30	7490.1	3050.16	9737.07	2383.59	2620.09	1889.85	468.45	565.5	1817.88	247.14	408.73	71.85	108.95	118.74	407.75	667.67	194.15	75.28	0	2001	0
00:01:31	15655.2	2800.64	29280.7	2515.05	10050.9	12058.2	198.63	271.96	2701.23	290.12	683.96	106.77	937.82	468.06	560.28	856.3	1355.37	237.37	0	2001	3
00:01:32	10545.4	5303.53	8829.23	1653.81	2539.07	2589.12	730.92	708.81	636.65	295.9	258.62	140.43	657.74	165.43	966.46	423.37	339.84	111.24	0	2001	2
00:01:40	27196.9	5353.65	44549.2	2574.56	8245.4	11777.3	502.84	180.79	3639	192.39	1264.83	259.27	240.62	321.7	644.2	1524.34	1112.91	189.67	0	2001	1
00:01:41	7479.69	3048.19	9738.9	2384.45	2621.63	1891.26	468.88	565.09	1819.03	247.14	407.74	71.85	108.95	118.74	407.75	667.67	193.59	75.28	0	2001	0
00:01:42	15651.3	2800.64	29270.4	2515.87	10050.2	12058.9	198.63	271.96	2701.23	290.12	687.14	106.77	937.82	468.06	560.28	856.3	1354.72	237.37	0	2001	3
00:01:43	10539.6	5303.53	8827.38	1654.67	2539.07	2590.52	731.36	708.81	636.65	295.9	257.57	140.43	657.74	165.43	967.31	423.37	339.84	111.24	0	2001	2
00:01:51	27206.4	5355.64	44583.8	2574.56	8252	11780.9	503.3	180.79	3640.13	192.75	1264.83	259.27	241.43	321.7	645.04	1524.34	1113.47	189.67	0	2001	1
00:01:52	7486.9	3047.2	9733.4	2383.59	2620.09	1889.85	468.45	565.5	1817.88	246.77	410.72	71.85	108.95	118.74	407.75	667.67	194.15	75.28	0	2001	0
00:01:53	15660.6	2801.59	29295.8	2516.68	10057.8	12063.6	198.63	272.43	2700.08	290.52	685.02	106.77	936.99	468.06	560.28	857.46	1354.72	237.37	0	2001	3
00:01:54	10543.7	5300.64	8824.59	1652.94	2537.56	2588.42	730.92	708.38	636.65	295.9	262.84	140.43	656.97	165.43	966.46	423.37	339.84	111.24	0	2001	2
00:02:02	27204.8	5354.65	44601.2	2574.56	8255.66	11779.5	503.3	180.79	3640.13	192.75	1264.83	258.9	240.62	321.7	645.04	1523.22	1112.91	189.67	0	2001	1
00:02:03	7482.09	3048.19	9738.9	2383.59	2620.86	1889.85	468.88	565.5	1817.88	247.14	407.74	71.85	108.95	118.74	407.75	666.55	194.15	75.28	0	2001	0
00:02:04	15661.4	2801.59	29275.1	2515.87	10050.9	12060.2	198.63	271.96	2702.38	290.12	688.2	106.77	937.82	468.06	561.16	856.3	1356.01	237.37	0	2001	3
00:02:05	10547	5304.49	8828.31	1653.81	2539.07	2589.82	730.92	709.23	636.65	295.9	258.62	140.43	657.74	165.43	966.46	423.37	339.84	111.24	0	2001	2
00:02:12	27213.5	5353.65	44578.1	2574.56	8251.26	11778.7	503.3	180.37	3637.87	192.39	1264.83	259.27	241.43	321.7	645.04	1523.22	1112.91	189.67	0	2001	1
00:02:13	7488.5	3048.19	9742.56	2383.59	2619.32	1889.85	468.45	565.5	1817.88	246.77	408.73	71.85	108.95	118.74	407.75	667.67	193.59	75.28	0	2001	0
00:02:14	15660.6	2800.64	29277	2515.05	10054.4	12056.2	198.63	271.96	2700.08	290.12	689.27	106.77	937.82	468.06	560.28	856.3	1355.37	237.37	0	2001	3
00:02:15	10540.4	5301.6	8823.66	1653.81	2537.56	2589.12	730.92	708.38	636.65	295.9	258.62	140.43	657.74	165.43	966.46	423.37	339.84	111.24	0	2001	2
00:02:23	27218.2	5352.65	44560.8	2573.71	8246.13	11776.5	502.84	180.37	3635.61	192.75	1264.83	259.27	240.62	321.7	643.36	1524.34	1113.47	189.67	0	2001	1
00:02:24	7478.89	3047.2	9737.98	2383.59	2620.86	1889.85	468.88	565.5	1817.88	246.77	406.74	71.85	108.95	118.74	407.75	667.67	194.15	75.28	0	2001	0
00:02:25	15657.5	2800.64	29304.3	2515.87	10055.1	12056.9	198.63	271.96	2700.08	290.52	685.02	106.77	936.99	468.06	560.28	856.3	1354.72	237.37	0	2001	3
00:02:26	10547	5301.6	8823.66	1652.94	2537.56	2588.42	731.36	708.38	635.57	295.9	258.62	140.43	657.74	165.43	966.46	423.37	339.84	111.24	0	2001	2
00:02:34	27215.8	5351.66	44559.8	2573.71	8246.13	11775.8	502.84	180.79	3637.87	192.39	1263.8	258.9	240.62	320.88	644.2	1524.34	1112.35	189.67	0	2001	1
00:02:35	7478.08	3046.21	9745.31	2382.72	2620.86	1889.14	468.45	565.09	1817.88	246.77	407.74	71.85	108.95	118.74	407.75	667.67	194.15	75.28	0	2001	0
00:02:36	15664.5	2801.59	29270.4	2516.68	10051.6	12058.9	198.63	271.96	2701.23	290.12	687.14	106.77	937.82	468.06	560.28	855.14	1352.8	237.37	0	2001	3
00:02:37	10541.2	5302.57	8824.59	1653.81	2537.56	2589.12	730.92	708.81	636.65	295.9	258.62	140.43	657.74	165.43	966.46	423.37	339.84	111.24	0	2001	2
00:02:45	27194.5	5352.65	44568.5	2573.71	8248.33	11775.8	502.84	180.37	3639	192.75	1264.83	259.27	240.62	321.7	645.04	1523.22	1111.79	189.67	0	2001	1
00:02:46	7483.69	3048.19	9739.81	2383.59	2620.86	1889.85	468.88	565.5	1819.03	246.77	390.83	71.85	108.95	118.74	406.12	667.67	194.15	75.28	0	2001	0
00:02:47	15662.2	2800.64	29303.4	2515.05	10053	12056.2	198.63	271.96	2698.94	290.12	688.2	106.34	936.99	468.06	562.04	856.3	1354.72	237.37	0	2001	3
00:02:48	10547.8	5302.57	8825.52	1653.81	2538.31	2589.12	730.92	708.38	635.57	295.9	257.57	140.43	657.74	165.43	966.46	423.37	339.84	111.24	0	2001	2
00:02:56	27202.4	5354.65	44583.8	2574.56	8250.53	11782.4	503.3	180.37	3640.13	192.75	1264.83	259.27	240.62	321.7	644.2	1524.34	1113.47	189.67	0	2001	1
00:02:57	7482.09	3049.17	9740.73	2387.03	2620.86	1890.55	468.45	565.5	1817.88	246.77	390.83	71.85	108.95	118.74	407.75	667.67	193.59	75.28	0	2001	0
00:02:58	15662.2	2801.59	29289.2	2515.87	10056.4	12060.9	198.63	271.96	2700.08	290.52	688.2	106.77	937.82	468.06	560.28	856.3	1353.44	237.37	0	2001	3
00:02:59	10550.3	5301.6	8821.8	1652.94	2537.56	2588.42	730.92	708.38	636.65	296.27	258.62	140.43	656.97	165.43	966.46	422.22	339.84	111.24	0	2001	2
00:03:07	27193.7	5352.65	44593.5	2574.56	8252.73	11780.9	502.84	180.37	3636.74	192.75	1265.85	259.27	240.62	321.7	644.2	1524.34	1112.35	189.67	0	2001	1
00:03:08	7483.69	3047.2	9738.9	2383.59	2620.86	1889.14	468.45	565.5	1817.88	247.14	390.83	71.85	108.95	118.74	407.75	667.67	194.15	75.28	0	2001	0
00:03:09	15661.4	2802.54	29282.6	2516.68	10054.4	12062.3	198.63	271.96	2698.94	290.52	687.14	106.77	936.99	468.06	560.28	856.3	1354.72	237.37	0	2001	3
00:03:10	10549.5	5304.49	8827.38	1653.81	2539.07	2589.12	731.36	708.81	635.57	296.27	258.62	140.43	657.74	165.43	966.46	422.22	339.84	111.24	0	2001	2
00:03:18	27191.4	5353.65	44580	2574.56	8249.06	11781.6	502.84	180.79	3637.87	192.75	1264.83	258.9	240.62	321.7	644.2	1523.22	1112.91	189.67	0	2001	1
00:03:19	7493.31	3047.2	9735.23	2381.86	2620.86	1888.44	468.45	565.09	1816.73	247.14	389.83	71.85	108.95	118.74	407.75	667.67	193.59	75.28	0	2001	0
00:03:20	15664.5	2801.59	29293	2516.68	10057.1	12063	198.63	271.96	2702.38	290.52	685.02	106.77	936.99	468.06	560.28	856.3	1354.72	237.37	0	2001	3
00:03:21	10541.2	5305.45	8829.23	1653.81	2539.83	2589.82	731.8	708.81	636.65	296.27	258.62	140.43	657.74	165.43	965.6	422.22	339.84	111.24	0	2001	2
00:03:29	27208	5350.66	44570.4	2572.87	8248.33	11773.6	502.84	180.37	3635.61	192.39	1264.83	259.27	240.62	321.7	644.2	1523.22	1112.91	189.67	0	2001	1
00:03:30	7490.9	3046.21	9735.23	2382.72	2620.09	1888.44	468.45	565.09	1816.73	246.77	389.83	71.85	108.95	118.74	407.75	667.67	193.59	75.28	0	2001	0
00:03:31	15657.5	2801.59	29277.9	2516.68	10053	12060.9	198.63	271.96	2700.08	290.12	687.14	106.77	936.99	468.06	560.28	856.3	1354.72	237.37	0	2001	3
00:03:32	10546.2	5302.57	8828.31	1653.81	2539.07	2589.12	730.92	708.38	636.65	296.27	262.84	140.43	656.97	165.43	965.6	423.37	339.84	111.24	0	2001	2
00:03:40	27189.8	5350.66	44564.6	2572.87	8247.6	11772.2	502.84	180.37	3634.48	192.39	1264.83	259.27	240.62	321.7	645.04	1524.34	1113.47	189.67	0	2001	1
00:03:41	7491.7	3047.2	9738.9	2382.72	2620.86	1888.44	468.45	564.68	1816.73	246.77	390.83	71.85	108.16	118.74	407.75	667.67	193.59	75.28	0	2001	0
00:03:42	15660.6	2800.64	29286.4	2515.87	10055.1	12059.6	198.63	271.96	2701.23	290.52	688.2	106.77	937.82	468.06	560.28	856.3	1354.72	237.37	0	2001	3
00:03:43	10540.4	5299.68	8823.66	1652.94	2537.56	2587.03	730.47	707.95	635.57	296.27	262.84	140.43	656.97	165.43	966.46	422.22	339.84	111.24	0	2001	2
00:03:51	27194.5	5353.65	44569.4	2574.56	8246.86	11779.5	502.84	180.79	3637.87	192.39	1264.83	259.27	241.43	321.7	644.2	1524.34	1113.47	189.67	0	2001	1
00:03:52	7489.3	3047.2	9737.98	2382.72	2620.86	1889.14	468.45	565.09	1817.88	246.77	407.74	71.85	108.95	118.74	407.75	667.67	194.15	75.28	0	2001	0
00:03:53	15670.8	2802.54	29304.3	2516.68	10061.3	12064.3	198.63	272.43	2700.08	290.52	687.14	106.77	937.82	468.06	561.16	856.3	1356.01	237.37	0	2001	3
00:03:54	10538.7	5299.68	8823.66	1652.94	2537.56	2587.03	730.47	707.95	636.65	296.27	257.57	140.43	656.97	165.43	966.46	422.22	339.84	111.24	0	2001	2
00:04:02	27181.1	5351.66	44581	2573.71	8249.06	11779.5	503.3	180.79	3636.74	192.39	1264.83	259.27	240.62	321.7	645.04	1524.34	1112.91	189.67	0	2001	1
00:04:03	7479.69	3047.2	9737.07	2382.72	2620.86	1889.14	468.45	565.09	1816.73	246.77	408.73	71.85	108.95	118.74	407.75	667.67	193.59	75.28	0	2001	0
00:04:04	15663	2801.59	29296.8	2516.68	10058.5	12063.6	198.63	271.96	2698.94	290.52	687.14	106.77	936.99	468.06	560.28	856.3	1354.08	237.37	0	2001	3
00:04:05	10548.7	5303.53	8821.8	1653.81	2536.8	2588.42	730.92	708.38	635.57	296.27	257.57	140.43	657.74	165.43	965.6	423.37	339.84	111.24	0	2001	2
00:04:12	27186.6	5353.65	44590.6	2575.4	8252	11786	503.3	180.79	3642.4	192.75	1264.83	259.27	241.43	321.7	644.2	1524.34	1112.91	189.67	0	2001	1
00:04:13	7479.69	3046.21	9736.15	2382.72	2619.32	1889.14	468.45	565.09	1816.73	246.77	407.74	71.85	108.95	118.74	407.75	667.67	193.59	75.28	0	2001	0
00:04:14	15663.7	2802.54	29326	2517.5	10060.6	12065	198.63	271.96	2702.38	290.52	687.14	106.34	938.64	468.06	560.28	856.3	1355.37	237.37	0	2001	3
00:04:15	10550.3	5299.68	8820.88	1652.94	2536.8	2587.03	730.47	707.95	634.5	295.9	257.57	140.43	656.97	165.43	966.46	423.37	339.84	111.24	0	2001	2
00:04:23	27186.6	5353.65	44588.7	2574.56	8252	11782.4	503.3	180.79	3640.13	192.75	1264.83	259.27	240.62	321.7	645.04	1524.34	1113.47	189.67	0	2001	1
00:04:24	7488.5	3046.21	9733.4	2382.72	2618.54	1889.14	468.45	565.09	1816.73	246.77	409.72	71.85	108.16	118.74	407.75	667.67	194.15	75.28	0	2001	0
00:04:25	15656.7	2801.59	29292	2515.87	10056.4	12060.9	198.63	271.96	2702.38	290.52	685.02	106.77	937.82	468.06	560.28	856.3	1355.37	237.37	0	2001	3
00:04:26	10550.3	5306.41	8825.52	1652.94	2538.31	2588.42	730.92	708.81	635.57	295.9	258.62	140.43	656.97	165.43	966.46	423.37	339.84	111.24	0	2001	2
00:04:34	27205.6	5354.65	44609.8	2575.4	8256.39	11783.8	503.3	180.79	3637.87	192.75	1265.85	259.27	240.62	321.7	645.04	1523.22	1112.91	189.67	0	2001	1
00:04:35	7490.9	3046.21	9738.9	2382.72	2623.17	1889.14	468.45	565.09	1816.73	246.77	408.73	71.85	108.95	118.74	407.75	667.67	193.59	75.28	0	2001	0
00:04:36	15658.3	2800.64	29271.3	2515.05	10051.6	12055.5	198.63	271.96	2700.08	290.12	685.02	106.77	936.99	468.06	560.28	856.3	1354.72	237.37	0	2001	3
00:04:37	10544.5	5307.37	8822.73	1653.81	2536.8	2589.12	730.92	708.38	636.65	295.9	257.57	140.43	656.97	165.43	966.46	423.37	339.84	111.24	0	2001	2
00:04:45	27187.4	5353.65	44611.7	2574.56	8255.66	11783.1	503.3	180.37	3641.27	192.75	1265.85	259.27	241.43	321.7	645.04	1524.34	1113.47	189.67	0	2001	1
00:04:46	7484.49	3047.2	9737.07	2382.72	2620.09	1889.14	468.45	565.09	1816.73	246.77	408.73	71.85	108.95	118.74	407.75	667.67	193.59	75.28	0	2001	0
00:04:47	15669.2	2801.59	29287.3	2515.87	10057.8	12058.2	198.63	271.96	2698.94	290.52	687.14	106.77	936.99	468.06	561.16	856.3	1355.37	237.37	0	2001	3
00:04:48	10548.7	5303.53	8825.52	1653.81	2538.31	2589.12	730.92	708.81	636.65	296.27	257.57	140.43	657.74	165.43	967.31	423.37	339.84	111.24	0	2001	2
00:04:56	27206.4	5353.65	44587.7	2574.56	8251.26	11782.4	502.84	180.79	3639	192.39	1264.83	259.27	240.62	321.7	645.04	1525.46	1114.03	189.67	0	2001	1
00:04:57	7484.49	3048.19	9736.15	2383.59	2620.09	1889.14	468.45	565.09	1816.73	246.77	407.74	71.85	108.95	118.74	407.75	667.67	193.59	75.28	0	2001	0
00:04:58	15670.8	2801.59	29279.8	2515.87	10052.3	12060.2	198.63	271.96	2701.23	290.12	683.96	106.77	937.82	468.06	561.16	857.46	1356.01	237.37	0	2001	3
00:04:59	10549.5	5304.49	8828.31	1653.81	2539.07	2589.82	731.36	708.81	636.65	296.27	257.57	140.43	657.74	165.43	966.46	423.37	339.84	111.24	0	2001	2
00:05:07	27204.8	5350.66	44572.3	2572.87	8249.06	11775.8	502.84	180.37	3639	192.39	1264.83	259.27	240.62	320.88	645.04	1524.34	1113.47	189.67	0	2001	1
00:05:08	7491.7	3049.17	9740.73	2382.72	2620.86	1889.14	468.45	565.09	1816.73	247.14	407.74	71.85	108.95	118.74	407.75	667.67	194.15	75.28	0	2001	0
00:05:09	15661.4	2799.69	29272.3	2514.23	10050.9	12049.4	198.63	271.96	2700.08	290.12	683.96	106.34	936.17	467.19	560.28	856.3	1355.37	237.37	0	2001	3
00:05:10	10550.3	5302.57	8825.52	1652.94	2538.31	2588.42	730.92	708.38	636.65	296.27	258.62	140.43	657.74	165.43	967.31	423.37	339.84	111.24	0	2001	2
00:05:18	27219	5350.66	44546.4	2572.03	8244.66	11767.8	502.84	180.37	3633.34	192.39	1263.8	258.9	240.62	320.88	644.2	1524.34	1113.47	189.67	0	2001	1
00:05:19	7481.29	3048.19	9740.73	2381.86	2620.09	1889.14	468.45	565.09	1816.73	247.14	408.73	71.85	108.16	118.74	407.75	667.67	194.15	75.28	0	2001	0
00:05:20	15671.5	2800.64	29264.7	2517.5	10048.9	12052.8	198.63	271.96	2700.08	290.52	683.96	106.77	937.82	467.19	560.28	856.3	1355.37	237.37	0	2001	3
00:05:21	10552	5304.49	8827.38	1653.81	2538.31	2589.82	731.36	708.81	636.65	296.27	258.62	140.43	657.74	165.43	966.46	423.37	339.84	111.24	0	2001	2
00:05:29	27208	5353.65	44569.4	2573.71	8248.33	11776.5	502.84	180.37	3639	192.39	1264.83	258.9	240.62	320.88	644.2	1524.34	1114.03	189.67	0	2001	1
00:05:30	7495.71	3048.19	9738.9	2383.59	2620.09	1889.85	468.45	565.09	1817.88	247.14	390.83	71.85	108.95	118.74	407.75	667.67	194.15	75.28	0	2001	0
00:05:31	15663.7	2801.59	29280.7	2515.87	10053	12058.9	198.63	271.96	2701.23	290.52	687.14	106.77	937.82	468.06	560.28	856.3	1355.37	237.37	0	2001	3
00:05:32	10552	5301.6	8823.66	1652.94	2537.56	2587.73	731.36	708.38	636.65	295.9	257.57	140.43	656.97	165.43	967.31	423.37	339.84	111.24	0	2001	2
00:05:40	27218.2	5353.65	44585.8	2573.71	8252	11778	503.3	180.37	3639	192.75	1265.85	259.27	240.62	321.7	644.2	1525.46	1113.47	189.67	0	2001	1
00:05:41	7495.71	3051.15	9744.4	2384.45	2620.09	1891.96	468.88	565.5	1817.88	247.14	389.83	71.85	108.95	118.74	407.75	667.67	194.15	75.28	0	2001	0
00:05:42	15665.3	2800.64	29293	2515.05	10049.5	12054.8	198.63	271.96	2697.79	290.12	687.14	106.77	936.99	467.19	561.16	856.3	1354.72	237.37	0	2001	3
00:05:43	10537.1	5301.6	8827.38	1651.22	2538.31	2588.42	731.36	708.38	635.57	296.27	258.62	140.43	656.97	165.43	967.31	423.37	339.84	111.24	0	2001	2
00:05:51	27197.7	5353.65	44576.2	2574.56	8249.8	11780.2	502.84	180.79	3637.87	192.39	1263.8	259.27	241.43	321.7	645.04	1525.46	1113.47	189.67	0	2001	1
00:05:52	7488.5	3049.17	9738.9	2382.72	2620.86	1888.44	468.45	565.09	1816.73	246.77	407.74	71.85	108.95	118.74	407.75	667.67	194.15	75.28	0	2001	0
00:05:53	15669.2	2800.64	29279.8	2515.05	10053	12056.2	198.63	271.96	2700.08	290.52	689.27	106.77	937.82	468.06	560.28	856.3	1356.01	237.37	0	2001	3
00:05:54	10549.5	5304.49	8827.38	1654.67	2539.07	2589.82	731.36	708.81	635.57	296.27	262.84	140.43	657.74	165.43	967.31	423.37	339.84	111.24	0	2001	2
00:06:02	27192.2	5352.65	44565.6	2573.71	8247.6	11777.3	502.84	180.37	3636.74	192.39	1263.8	259.27	240.62	321.7	644.2	1524.34	1112.35	189.67	0	2001	1
00:06:03	7490.9	3048.19	9737.07	2383.59	2620.09	1890.55	468.45	565.09	1816.73	246.77	407.74	71.85	108.95	118.74	407.75	667.67	194.15	75.28	0	2001	0
00:06:04	15664.5	2801.59	29275.1	2515.87	10052.3	12060.9	198.63	271.96	2701.23	290.12	688.2	106.77	937.82	468.06	560.28	856.3	1354.72	237.37	0	2001	3
00:06:05	10541.2	5300.64	8827.38	1652.94	2539.07	2587.73	730.47	708.38	635.57	296.27	257.57	140.43	656.97	165.43	966.46	423.37	339.84	111.24	0	2001	2
00:06:12	27188.2	5352.65	44576.2	2573.71	8249.06	11778.7	502.84	180.37	3639	192.75	1263.8	259.27	240.62	321.7	644.2	1524.34	1112.91	189.67	0	2001	1
00:06:13	7486.9	3047.2	9742.56	2383.59	2621.63	1889.85	468.45	565.09	1817.88	247.14	390.83	71.85	108.95	118.74	407.75	666.55	193.59	75.28	0	2001	0
00:06:14	15659.1	2800.64	29302.4	2515.87	10053.7	12056.9	198.63	271.96	2701.23	290.52	688.2	106.77	937.82	468.06	560.28	856.3	1353.44	237.37	0	2001	3
00:06:15	10546.2	5300.64	8822.73	1652.94	2537.56	2588.42	730.47	708.38	635.57	296.27	258.62	140.43	656.97	165.43	967.31	423.37	339.84	111.24	0	2001	2
00:06:23	27189	5350.66	44570.4	2572.87	8248.33	11770	502.84	180.37	3634.48	192.39	1264.83	258.9	240.62	321.7	644.2	1525.46	1113.47	189.67	0	2001	1
00:06:24	7486.9	3048.19	9739.81	2383.59	2620.86	1889.85	468.45	565.5	1817.88	247.14	407.74	71.85	108.95	118.74	407.75	667.67	193.59	75.28	0	2001	0
00:06:25	15657.5	2800.64	29277	2515.05	10051.6	12056.9	198.63	271.96	2701.23	290.12	688.2	106.77	937.82	468.06	560.28	856.3	1355.37	237.37	0	2001	3
00:06:26	10546.2	5299.68	8817.16	1652.08	2536.04	2587.03	730.47	707.95	636.65	295.9	257.57	140.43	656.97	165.43	967.31	423.37	339.84	111.24	0	2001	2
00:06:34	27196.9	5351.66	44563.7	2572.87	8246.13	11772.2	502.84	180.37	3637.87	192.39	1264.83	258.9	240.62	320.88	645.04	1523.22	1112.91	189.67	0	2001	1
00:06:35	7490.9	3047.2	9734.32	2382.72	2619.32	1889.14	468.45	565.09	1817.88	246.77	408.73	71.85	108.95	118.74	407.75	667.67	193.59	75.28	0	2001	0
00:06:36	15661.4	2800.64	29293	2515.05	10050.2	12053.5	198.63	271.96	2700.08	290.12	683.96	106.77	936.99	468.06	561.16	856.3	1356.65	237.37	0	2001	3
00:06:37	10541.2	5302.57	8821.8	1653.81	2537.56	2589.12	730.92	708.38	636.65	295.9	257.57	140.43	657.74	165.43	967.31	423.37	339.84	111.24	0	2001	2
00:06:45	27208.7	5353.65	44570.4	2573.71	8248.33	11778	502.84	180.37	3636.74	192.39	1263.8	258.9	241.43	321.7	645.04	1524.34	1114.59	189.67	0	2001	1
00:06:46	7486.1	3048.19	9737.07	2384.45	2620.86	1889.85	468.45	565.5	1817.88	246.77	409.72	71.85	108.95	118.74	407.75	667.67	194.15	75.28	0	2001	0
00:06:47	15655.2	2800.64	29273.2	2515.05	10050.2	12056.9	198.63	271.96	2701.23	290.12	683.96	106.77	937.82	468.06	560.28	856.3	1355.37	237.37	0	2001	3
00:06:48	10549.5	5303.53	8824.59	1653.81	2538.31	2588.42	730.92	708.38	635.57	296.27	262.84	140.43	657.74	165.43	967.31	423.37	339.84	111.24	0	2001	2
00:06:56	27208.7	5353.65	44569.4	2573.71	8247.6	11775.1	502.84	180.37	3639	192.39	1264.83	259.27	240.62	321.7	645.04	1524.34	1113.47	189.67	0	2001	1
00:06:57	7491.7	3048.19	9740.73	2383.59	2621.63	1889.85	468.01	565.5	1817.88	246.77	408.73	71.85	108.16	118.74	407.75	667.67	194.15	75.28	0	2001	0
00:06:58	15656.7	2799.69	29268.5	2515.05	10049.5	12054.1	198.63	271.96	2697.79	290.12	687.14	106.77	936.99	468.06	560.28	856.3	1356.01	237.37	0	2001	3
00:06:59	10547	5305.45	8824.59	1654.67	2538.31	2590.52	731.36	708.81	636.65	296.27	257.57	140.43	657.74	165.43	966.46	423.37	339.84	111.24	0	2001	2
00:07:07	27219.8	5353.65	44565.6	2573.71	8247.6	11776.5	502.84	180.37	3636.74	192.39	1264.83	259.27	240.62	321.7	644.2	1524.34	1113.47	189.67	0	2001	1
00:07:08	7488.5	3048.19	9737.98	2384.45	2620.09	1889.85	468.45	565.5	1817.88	246.77	409.72	71.85	108.95	118.74	407.75	666.55	194.15	75.28	0	2001	0
00:07:09	15657.5	2801.59	29287.3	2515.87	10055.8	12068.4	198.63	271.96	2698.94	290.12	683.96	106.34	937.82	468.06	560.28	856.3	1354.72	237.37	0	2001	3
00:07:10	10545.4	5302.57	8826.45	1651.22	2538.31	2588.42	730.92	708.38	636.65	295.9	262.84	140.43	657.74	165.43	967.31	423.37	340.4	111.24	0	2001	2
00:07:18	27208	5355.64	44597.3	2575.4	8252.73	11783.8	503.3	180.37	3639	192.75	1265.85	259.27	241.43	321.7	645.04	1525.46	1113.47	189.67	0	2001	1
00:07:19	7485.29	3047.2	9744.4	2384.45	2621.63	1889.85	468.45	565.5	1817.88	247.14	407.74	71.85	108.95	118.74	407.75	667.67	194.15	75.28	0	2001	0
00:07:20	15659.1	2801.59	29280.7	2515.87	10054.4	12059.6	198.63	271.96	2698.94	290.52	683.96	106.77	937.82	468.06	560.28	856.3	1355.37	237.37	0	2001	3
00:07:21	10544.5	5303.53	8824.59	1653.81	2536.04	2589.12	731.8	708.81	636.65	296.27	262.84	140.43	657.74	165.43	967.31	423.37	339.84	111.24	0	2001	2
00:07:29	27226.9	5355.64	44590.6	2575.4	8252	11783.1	502.84	180.79	3637.87	192.75	1264.83	259.27	240.62	321.7	645.04	1525.46	1114.03	189.67	0	2001	1
00:07:30	7481.29	3047.2	9737.07	2384.45	2620.86	1889.85	468.45	565.5	1817.88	246.77	407.74	71.85	108.95	118.74	407.75	667.67	193.59	75.28	0	2001	0
00:07:31	15659.8	2799.69	29268.5	2515.05	10049.5	12054.1	198.63	271.96	2697.79	290.12	687.14	106.34	936.99	467.19	561.16	856.3	1355.37	237.37	0	2001	3
00:07:32	10543.7	5301.6	8825.52	1652.94	2537.56	2588.42	730.47	708.38	636.65	295.9	258.62	140.43	656.97	165.43	967.31	423.37	339.84	111.24	0	2001	2
00:07:40	27202.4	5354.65	44592.5	2575.4	8252	11783.8	503.3	180.37	3641.27	192.39	1265.85	259.27	241.43	321.7	644.2	1525.46	1113.47	189.67	0	2001	1
00:07:41	7489.3	3046.21	9735.23	2383.59	2620.09	1888.44	468.45	565.09	1817.88	246.77	407.74	71.85	108.95	118.74	407.75	667.67	193.59	75.28	0	2001	0
00:07:42	15664.5	2800.64	29277.9	2515.05	10053	12056.2	198.63	271.96	2700.08	290.52	687.14	106.77	937.82	468.06	560.28	856.3	1355.37	237.37	0	2001	3
00:07:43	10546.2	5301.6	8824.59	1652.94	2535.28	2588.42	730.92	708.38	635.57	295.9	262.84	140.43	656.97	165.43	966.46	423.37	339.84	111.24	0	2001	2
00:07:51	27202.4	5353.65	44579	2573.71	8249.8	11775.1	502.84	180.37	3637.87	192.39	1264.83	258.9	240.62	321.7	645.04	1523.22	1113.47	189.67	0	2001	1
00:07:52	7487.7	3047.2	9740.73	2383.59	2621.63	1889.14	468.45	565.09	1817.88	247.14	407.74	71.85	108.95	118.74	407.75	667.67	194.15	75.28	0	2001	0
00:07:53	15667.6	2799.69	29271.3	2514.23	10050.9	12050.7	198.63	271.96	2700.08	290.52	683.96	106.34	936.99	467.19	560.28	856.3	1355.37	237.37	0	2001	3
00:07:54	10542	5299.68	8826.45	1652.94	2538.31	2587.73	730.47	708.38	635.57	295.9	257.57	140.43	656.97	165.43	967.31	423.37	339.84	111.24	0	2001	2
00:08:01	27207.2	5354.65	44593.5	2574.56	8252	11780.9	502.84	180.37	3641.27	192.75	1265.85	259.27	240.62	321.7	645.04	1524.34	1114.03	189.67	0	2001	1
00:08:02	7494.11	3050.16	9738.9	2383.59	2620.09	1889.85	468.45	565.5	1814.43	247.14	410.72	71.85	108.95	118.74	407.75	667.67	193.59	75.28	0	2001	0
00:08:03	15658.3	2800.64	29272.3	2515.87	10052.3	12056.9	198.63	271.96	2701.23	290.12	688.2	106.34	937.82	468.06	560.28	856.3	1354.72	237.37	0	2001	3
00:08:05	10542.9	5301.6	8823.66	1653.81	2537.56	2588.42	730.92	708.38	636.65	295.9	261.79	140.43	656.97	165.43	966.46	423.37	339.84	111.24	0	2001	2
00:08:12	27208	5356.64	44606.9	2575.4	8254.19	11786.7	503.3	180.79	3642.4	192.75	1265.85	259.27	240.62	321.7	645.04	1524.34	1114.03	189.67	0	2001	1
00:08:13	7493.31	3047.2	9737.98	2383.59	2620.09	1889.14	468.45	565.5	1817.88	247.14	408.73	71.85	108.95	118.74	407.75	667.67	194.15	75.28	0	2001	0
00:08:14	15666.9	2801.59	29308.1	2515.87	10055.1	12068.4	198.63	271.96	2701.23	290.52	683.96	106.34	937.82	468.06	560.28	856.3	1355.37	237.37	0	2001	3
00:08:15	10547	5302.57	8827.38	1653.81	2538.31	2588.42	730.92	708.38	635.57	296.27	257.57	140.43	657.74	165.43	966.46	423.37	339.84	111.24	0	2001	2
00:08:23	27226.9	5355.64	44595.4	2575.4	8252.73	11783.8	502.84	180.37	3640.13	192.75	1265.85	259.27	241.43	321.7	645.04	1524.34	1113.47	189.67	0	2001	1
00:08:24	7493.31	3050.16	9738.9	2383.59	2620.09	1889.85	468.45	565.5	1817.88	247.14	389.83	71.85	108.95	118.74	407.75	667.67	193.59	75.28	0	2001	0
00:08:25	15661.4	2800.64	29303.4	2515.05	10051.6	12056.9	198.63	271.96	2701.23	290.12	683.96	106.34	937.82	468.06	560.28	856.3	1354.72	237.37	0	2001	3
00:08:26	10552.8	5299.68	8821.8	1652.08	2537.56	2587.03	730.92	707.95	635.57	295.9	258.62	140.43	656.97	165.43	966.46	423.37	339.84	111.24	0	2001	2
00:08:34	27252.2	5356.64	44580	2574.56	8250.53	11780.9	502.84	180.37	3637.87	192.75	1264.83	259.27	241.43	321.7	645.04	1524.34	1112.91	189.67	0	2001	1
00:08:35	7486.1	3048.19	9741.65	2384.45	2621.63	1889.85	468.45	565.5	1817.88	247.14	407.74	71.85	108.95	118.74	407.75	667.67	193.59	75.28	0	2001	0
00:08:36	15670	2800.64	29263.8	2515.05	10048.2	12052.8	198.63	271.96	2700.08	290.12	688.2	106.34	936.99	468.06	560.28	857.46	1354.08	237.37	0	2001	3
00:08:37	10543.7	5301.6	8823.66	1652.94	2537.56	2588.42	731.36	708.38	635.57	295.9	258.62	140.43	657.74	165.43	966.46	423.37	339.84	111.24	0	2001	2
00:08:45	27234	5358.63	44616.5	2575.4	8256.39	11785.3	503.3	180.79	3642.4	192.75	1265.85	259.27	241.43	321.7	645.04	1524.34	1114.03	189.67	0	2001	1
00:08:46	7487.7	3047.2	9740.73	2383.59	2620.86	1889.85	468.45	565.09	1817.88	247.14	389.83	71.85	108.95	118.74	407.75	666.55	193.59	75.28	0	2001	0
00:08:47	15670	2801.59	29305.2	2516.68	10055.1	12061.6	198.63	271.96	2702.38	290.52	687.14	106.77	937.82	468.06	560.28	856.3	1354.72	237.37	0	2001	3
00:08:48	10547	5305.45	8823.66	1654.67	2537.56	2589.82	731.36	708.81	636.65	295.9	262.84	140.43	657.74	165.43	967.31	423.37	339.84	111.24	0	2001	2
00:08:56	27234.8	5355.64	44605	2574.56	8254.19	11778.7	502.84	180.37	3640.13	192.75	1265.85	259.27	241.43	321.7	645.04	1525.46	1113.47	189.67	0	2001	1
00:08:57	7494.91	3048.19	9739.81	2383.59	2620.86	1889.85	468.45	565.5	1817.88	246.77	407.74	71.85	108.95	118.74	407.75	667.67	194.15	75.28	0	2001	0
00:08:58	15669.2	2801.59	29276	2515.87	10051.6	12060.2	198.63	271.96	2702.38	290.52	683.96	106.77	937.82	468.06	559.4	856.3	1354.08	237.37	0	2001	3
00:08:59	10552	5302.57	8822.73	1652.94	2537.56	2587.73	730.92	708.38	635.57	295.9	262.84	140.43	656.97	165.43	966.46	423.37	339.84	111.24	0	2001	2
00:09:07	27230.8	5356.64	44594.4	2575.4	8252	11786.7	503.3	180.37	3641.27	192.75	1264.83	259.27	241.43	321.7	645.04	1524.34	1112.91	189.67	0	2001	1
00:09:08	7493.31	3046.21	9747.14	2381.86	2620.86	1888.44	468.45	565.09	1816.73	247.14	407.74	71.85	108.95	118.74	407.75	667.67	193.59	75.28	0	2001	0
00:09:09	15671.5	2800.64	29282.6	2515.05	10054.4	12055.5	198.63	271.96	2697.79	290.52	683.96	106.77	936.99	468.06	561.16	856.3	1354.72	237.37	0	2001	3
00:09:10	10548.7	5301.6	8820.88	1652.94	2536.8	2587.73	730.92	708.38	636.65	295.9	261.79	140.43	656.97	165.43	966.46	423.37	339.84	111.24	0	2001	2
00:09:18	27226.1	5354.65	44601.2	2574.56	8253.46	11780.9	502.84	180.37	3637.87	192.75	1265.85	259.27	241.43	321.7	645.04	1524.34	1113.47	189.67	0	2001	1
00:09:19	7497.31	3050.16	9737.07	2382.72	2620.09	1889.14	468.45	565.09	1817.88	247.14	407.74	71.85	108.95	118.74	407.75	667.67	194.15	75.28	0	2001	0
00:09:20	15658.3	2802.54	29297.7	2516.68	10059.9	12065	198.63	271.96	2702.38	290.52	685.02	106.77	937.82	468.06	561.16	857.46	1356.01	237.37	0	2001	3
00:09:21	10547.8	5301.6	8821.8	1652.94	2536.8	2587.73	730.92	708.38	636.65	295.9	261.79	140.43	656.97	165.43	966.46	423.37	339.84	111.24	0	2001	2
00:09:29	27199.3	5355.64	44589.6	2574.56	8252.73	11782.4	502.84	180.37	3640.13	192.75	1263.8	259.27	240.62	321.7	645.04	1524.34	1113.47	189.67	0	2001	1
00:09:30	7494.11	3049.17	9743.48	2385.31	2621.63	1890.55	468.45	565.5	1819.03	247.14	409.72	71.85	108.95	118.74	407.75	666.55	194.15	75.28	0	2001	0
00:09:31	15664.5	2801.59	29298.7	2516.68	10059.9	12061.6	198.63	271.96	2701.23	290.52	687.14	106.34	936.99	468.06	561.16	857.46	1355.37	237.37	0	2001	3
00:09:32	10546.2	5300.64	8820.88	1652.08	2536.8	2587.03	730.47	707.95	636.65	295.9	257.57	140.43	656.97	165.43	966.46	423.37	339.84	111.24	0	2001	2
00:09:40	27204	5354.65	44593.5	2574.56	8251.26	11783.1	502.84	180.37	3637.87	192.75	1264.83	259.27	240.62	321.7	645.04	1524.34	1114.03	189.67	0	2001	1
00:09:41	7494.11	3049.17	9743.48	2384.45	2621.63	1890.55	468.88	565.5	1817.88	247.14	409.72	71.85	108.95	118.74	407.75	667.67	194.15	75.28	0	2001	0
00:09:42	15658.3	2800.64	29284.5	2515.87	10054.4	12058.2	198.63	271.96	2698.94	290.52	687.14	106.34	937.82	468.06	560.28	857.46	1356.65	237.37	0	2001	3
00:09:43	10550.3	5303.53	8824.59	1653.81	2537.56	2587.73	731.36	708.38	636.65	295.9	262.84	140.43	657.74	165.43	967.31	423.37	339.84	111.24	0	2001	2
00:09:51	27232.4	5354.65	44592.5	2574.56	8249.8	11780.9	502.84	180.37	3639	192.75	1264.83	259.27	240.62	321.7	644.2	1523.22	1112.35	189.67	0	2001	1
00:09:52	7494.91	3050.16	9748.06	2386.17	2623.17	1891.26	468.88	565.5	1819.03	247.14	408.73	71.85	108.95	118.74	408.56	667.67	194.15	75.28	0	2001	0
00:09:53	15670.8	2801.59	29278.9	2515.87	10049.5	12058.9	198.63	271.96	2697.79	290.12	687.14	106.77	936.99	468.06	561.16	857.46	1356.01	237.37	0	2001	3
00:09:54	10542.9	5299.68	8828.31	1652.94	2539.07	2587.03	730.92	708.38	636.65	295.9	262.84	140.43	656.97	165.43	966.46	423.37	339.84	111.24	0	2001	2
00:10:02	7495.71	3050.16	9744.4	2384.45	2622.4	1890.55	468.45	565.5	1819.03	247.14	407.74	71.85	108.95	118.74	407.75	667.67	194.15	75.28	0	2001	0
00:10:03	27231.6	5356.64	44603.1	2574.56	8252.73	11785.3	503.3	180.37	3640.13	192.75	1265.85	259.27	241.43	321.7	645.04	1523.22	1112.91	189.67	0	2001	1
00:10:04	15667.6	2802.54	29291.1	2516.68	10055.1	12063.6	198.63	271.96	2698.94	290.52	687.14	106.77	937.82	468.06	560.28	856.3	1356.01	237.37	0	2001	3
00:10:05	10545.4	5301.6	8832.02	1652.94	2539.07	2587.73	730.92	708.38	635.57	295.9	257.57	140.43	656.97	165.43	967.31	423.37	339.84	111.24	0	2001	2
00:10:12	7500.52	3049.17	9741.65	2384.45	2621.63	1889.85	468.45	565.09	1817.88	247.14	408.73	71.85	108.95	118.74	407.75	667.67	194.15	75.28	0	2001	0
00:10:13	27223.8	5356.64	44606.9	2575.4	8254.19	11788.9	503.3	180.37	3642.4	192.75	1265.85	259.27	241.43	321.7	645.04	1524.34	1112.35	189.67	0	2001	1
00:10:14	15659.8	2802.54	29298.7	2516.68	10058.5	12077.2	198.63	272.43	2700.08	290.52	688.2	106.77	937.82	468.06	560.28	856.3	1356.01	237.37	0	2001	3
00:10:15	10545.4	5305.45	8828.31	1654.67	2538.31	2589.82	731.8	708.81	637.73	295.9	262.84	140.43	657.74	165.43	966.46	423.37	339.84	111.24	0	2001	2
00:10:23	7504.52	3050.16	9743.48	2384.45	2623.94	1890.55	468.45	565.5	1817.88	247.14	390.83	71.85	108.95	118.74	407.75	667.67	193.59	75.28	0	2001	0
00:10:24	27223.8	5355.64	44607.9	2574.56	8254.19	11784.5	502.84	180.37	3640.13	192.75	1265.85	259.27	241.43	321.7	645.04	1524.34	1113.47	189.67	0	2001	1
00:10:25	15661.4	2801.59	29286.4	2515.87	10055.1	12060.2	198.63	271.96	2701.23	290.52	687.14	106.34	936.99	468.06	561.16	856.3	1355.37	237.37	0	2001	3
00:10:26	10542.9	5299.68	8820.88	1652.08	2536.8	2586.33	730.47	707.95	635.57	295.9	256.51	140.43	656.97	165.43	966.46	423.37	339.84	111.24	0	2001	2
00:10:34	7499.71	3050.16	9746.23	2384.45	2622.4	1890.55	468.45	565.5	1819.03	247.14	408.73	71.85	108.95	118.74	408.56	667.67	194.15	75.28	0	2001	0
00:10:35	27234	5354.65	44588.7	2574.56	8251.26	11778.7	502.84	180.37	3636.74	192.75	1264.83	258.9	240.62	320.88	644.2	1524.34	1114.03	189.67	0	2001	1
00:10:36	15663.7	2802.54	29288.3	2516.68	10055.8	12067	198.63	272.43	2700.08	290.52	687.14	106.34	936.99	467.19	560.28	856.3	1356.01	237.37	0	2001	3
00:10:37	10553.6	5304.49	8827.38	1653.81	2538.31	2589.82	730.92	708.81	636.65	296.27	262.84	140.43	657.74	165.43	966.46	423.37	339.84	111.24	0	2001	2
00:10:45	7499.71	3052.13	9746.23	2384.45	2622.4	1890.55	468.45	565.5	1819.03	247.14	409.72	71.85	108.95	118.74	407.75	667.67	193.59	75.28	0	2001	0
00:10:46	27241.9	5356.64	44601.2	2575.4	8252.73	11783.1	503.3	180.37	3641.27	192.75	1265.85	259.27	240.62	321.7	645.04	1524.34	1111.79	189.67	0	2001	1
00:10:47	15670.8	2802.54	29298.7	2517.5	10068.1	12067	198.63	271.96	2702.38	290.52	687.14	106.77	937.82	468.06	561.16	857.46	1356.65	237.37	0	2001	3
00:10:48	10546.2	5302.57	8828.31	1653.81	2539.07	2589.12	730.92	708.38	636.65	295.9	257.57	140.43	657.74	165.43	966.46	423.37	339.84	111.24	0	2001	2
00:10:56	7500.52	3049.17	9744.4	2384.45	2621.63	1889.85	468.45	565.5	1819.03	247.14	408.73	71.85	108.95	118.74	407.75	666.55	193.59	75.28	0	2001	0
00:10:57	27231.6	5355.64	44592.5	2573.71	8252	11780.2	503.3	180.37	3637.87	192.75	1265.85	258.9	240.62	321.7	644.2	1523.22	1112.91	189.67	0	2001	1
00:10:58	15674.7	2802.54	29290.2	2516.68	10059.2	12062.3	198.63	271.96	2700.08	290.52	689.27	106.34	936.99	468.06	560.28	856.3	1356.01	237.37	0	2001	3
00:10:59	10543.7	5304.49	8824.59	1653.81	2538.31	2589.12	731.36	708.81	635.57	295.9	257.57	140.43	657.74	165.43	966.46	423.37	339.84	111.24	0	2001	2
00:11:07	7504.52	3050.16	9743.48	2385.31	2621.63	1890.55	468.45	565.5	1819.03	247.14	407.74	71.85	108.95	118.74	407.75	667.67	194.15	75.28	0	2001	0
00:11:08	27215.8	5356.64	44591.5	2575.4	8252.73	11784.5	503.3	180.79	3641.27	192.75	1265.85	259.27	240.62	321.7	645.04	1524.34	1113.47	189.67	0	2001	1
00:11:09	15671.5	2802.54	29282.6	2516.68	10054.4	12063	198.63	271.96	2700.08	290.52	689.27	106.77	937.82	468.06	562.04	858.62	1356.65	237.37	0	2001	3
00:11:10	10543.7	5305.45	8822.73	1654.67	2539.07	2590.52	731.36	708.81	637.73	296.27	262.84	140.43	657.74	165.43	966.46	423.37	339.84	111.24	0	2001	2
00:11:18	7503.72	3049.17	9743.48	2385.31	2621.63	1889.85	468.45	565.5	1817.88	247.14	389.83	71.85	108.95	118.74	407.75	667.67	194.15	75.28	0	2001	0
00:11:19	27220.6	5355.64	44590.6	2574.56	8251.26	11780.2	502.84	180.79	3637.87	192.75	1264.83	259.27	240.62	321.7	644.2	1524.34	1112.91	189.67	0	2001	1
00:11:20	15665.3	2802.54	29307.1	2516.68	10063.3	12067	198.63	272.43	2701.23	290.52	691.39	106.77	936.99	468.06	561.16	857.46	1356.65	237.37	0	2001	3
00:11:21	10542	5302.57	8830.16	1652.94	2539.07	2588.42	731.36	708.38	635.57	295.9	262.84	140.43	657.74	165.43	966.46	423.37	339.84	111.24	0	2001	2
00:11:29	7494.91	3048.19	9741.65	2384.45	2620.86	1889.85	468.45	565.09	1817.88	247.14	408.73	71.85	108.95	118.74	407.75	667.67	194.15	75.28	0	2001	0
00:11:30	27235.6	5355.64	44596.3	2574.56	8252.73	11782.4	502.84	180.37	3640.13	192.75	1264.83	259.27	241.43	321.7	645.04	1524.34	1113.47	189.67	0	2001	1
00:11:31	15658.3	2802.54	29299.6	2516.68	10061.3	12065.7	198.63	272.43	2700.08	290.52	685.02	106.77	936.99	468.06	561.16	857.46	1356.65	237.37	0	2001	3
00:11:32	10545.4	5302.57	8825.52	1652.94	2537.56	2587.73	731.36	708.38	635.57	295.9	257.57	140.43	656.97	165.43	966.46	423.37	339.84	111.24	0	2001	2
00:11:40	7494.11	3048.19	9747.14	2383.59	2620.09	1889.14	468.45	565.09	1816.73	247.14	389.83	71.85	108.95	118.74	407.75	667.67	194.15	75.28	0	2001	0
00:11:41	27250.6	5355.64	44586.7	2574.56	8250.53	11778.7	502.84	180.37	3640.13	192.75	1265.85	258.9	240.62	321.7	645.04	1524.34	1113.47	189.67	0	2001	1
00:11:42	15659.8	2803.49	29321.3	2517.5	10060.6	12067.7	198.63	272.43	2703.52	290.52	685.02	106.77	938.64	468.93	560.28	856.3	1355.37	237.37	0	2001	3
00:11:43	10547.8	5302.57	8826.45	1652.94	2537.56	2587.73	731.36	708.38	636.65	295.9	258.62	140.43	656.97	165.43	966.46	423.37	339.84	111.24	0	2001	2
00:11:51	7497.31	3051.15	9743.48	2384.45	2622.4	1889.85	468.45	565.5	1817.88	247.14	390.83	71.85	108.95	118.74	407.75	667.67	193.59	75.28	0	2001	0
00:11:52	27237.2	5356.64	44611.7	2575.4	8256.39	11786	503.3	180.37	3642.4	192.75	1265.85	259.27	241.43	321.7	644.2	1524.34	1112.91	189.67	0	2001	1
00:11:53	15659.1	2802.54	29303.4	2519.13	10059.2	12066.4	198.63	271.96	2700.08	290.52	685.02	106.34	936.99	468.06	560.28	856.3	1355.37	237.37	0	2001	3
00:11:54	10543.7	5305.45	8829.23	1653.81	2536.04	2589.82	731.36	708.81	635.57	295.9	262.84	140.43	657.74	165.43	966.46	422.22	339.84	111.24	0	2001	2
00:12:01	7496.51	3047.2	9740.73	2382.72	2620.09	1888.44	468.01	564.68	1816.73	247.14	410.72	71.85	108.16	118.74	407.75	667.67	194.15	75.28	0	2001	0
00:12:02	27231.6	5356.64	44593.5	2574.56	8251.26	11780.9	502.84	180.37	3640.13	192.75	1264.83	259.27	240.62	321.7	644.2	1524.34	1113.47	189.67	0	2001	1
00:12:03	15661.4	2802.54	29297.7	2517.5	10057.1	12065.7	198.63	272.43	2701.23	290.52	687.14	106.77	937.82	468.06	560.28	857.46	1356.01	237.37	0	2001	3
00:12:04	10537.9	5301.6	8825.52	1652.94	2537.56	2587.73	731.36	708.38	635.57	295.9	256.51	140.43	657.74	165.43	967.31	423.37	339.84	111.24	0	2001	2
00:12:12	7493.31	3047.2	9737.07	2383.59	2620.09	1888.44	468.45	565.09	1816.73	247.14	389.83	71.85	108.95	118.74	407.75	667.67	194.15	75.28	0	2001	0
00:12:13	27230.1	5356.64	44589.6	2574.56	8252	11780.2	502.84	180.37	3639	192.75	1265.85	259.27	240.62	321.7	644.2	1523.22	1111.79	189.67	0	2001	1
00:12:14	15656	2800.64	29281.7	2515.05	10053	12056.2	198.63	271.96	2698.94	290.12	683.96	106.77	936.99	468.06	560.28	856.3	1354.72	237.37	0	2001	3
00:12:15	10547.8	5302.57	8826.45	1652.94	2538.31	2588.42	730.92	708.81	635.57	295.9	258.62	140.43	657.74	165.43	967.31	423.37	339.84	111.24	0	2001	2
00:12:23	7495.71	3049.17	9742.56	2384.45	2621.63	1889.85	468.45	565.09	1817.88	247.14	390.83	71.85	108.95	118.74	407.75	667.67	194.15	75.28	0	2001	0
00:12:24	27261.7	5358.63	44585.8	2575.4	8251.26	11780.9	502.84	180.79	3637.87	192.75	1264.83	259.27	241.43	321.7	645.04	1524.34	1112.91	189.67	0	2001	1
00:12:25	15663	2801.59	29283.6	2515.05	10053	12058.9	198.63	271.96	2701.23	290.12	683.96	106.77	936.99	468.06	560.28	856.3	1356.01	237.37	0	2001	3
00:12:26	10543.7	5302.57	8831.09	1652.94	2539.07	2588.42	730.92	708.38	635.57	295.9	262.84	140.43	657.74	165.43	966.46	423.37	339.84	111.24	0	2001	2
00:12:34	7494.11	3048.19	9741.65	2383.59	2620.86	1889.85	468.45	565.09	1817.88	247.14	407.74	71.85	108.95	118.74	407.75	667.67	194.15	75.28	0	2001	0
00:12:35	27231.6	5357.64	44597.3	2575.4	8253.46	11782.4	502.84	180.37	3641.27	192.75	1265.85	259.27	241.43	321.7	645.04	1524.34	1112.91	189.67	0	2001	1
00:12:36	15659.8	2801.59	29296.8	2515.87	10059.2	12062.3	198.63	271.96	2698.94	290.52	685.02	106.34	937.82	468.06	560.28	856.3	1355.37	237.37	0	2001	3
00:12:37	10546.2	5301.6	8823.66	1652.94	2536.8	2587.73	730.47	708.38	635.57	295.9	261.79	140.43	656.97	165.43	966.46	423.37	339.84	111.24	0	2001	2
00:12:45	7497.31	3049.17	9746.23	2384.45	2622.4	1890.55	468.45	565.5	1817.88	247.14	408.73	71.85	108.95	118.74	407.75	667.67	194.15	75.28	0	2001	0
00:12:46	27223.8	5357.64	44574.2	2575.4	8248.33	11783.1	502.84	180.37	3641.27	192.39	1264.83	259.27	241.43	321.7	644.2	1524.34	1112.91	189.67	0	2001	1
00:12:47	15661.4	2802.54	29286.4	2516.68	10053.7	12066.4	198.63	272.43	2700.08	290.12	685.02	106.77	937.82	468.06	561.16	857.46	1356.01	237.37	0	2001	3
00:12:48	10547.8	5305.45	8831.09	1653.81	2539.07	2589.82	731.8	708.81	636.65	295.9	262.84	140.43	657.74	165.43	966.46	423.37	339.84	111.24	0	2001	2
00:12:56	7498.91	3051.15	9741.65	2383.59	2620.86	1889.85	468.45	565.09	1817.88	247.14	407.74	71.85	108.95	118.74	407.75	667.67	193.59	75.28	0	2001	0
00:12:57	27228.5	5358.63	44608.8	2575.4	8255.66	11783.1	502.84	180.37	3641.27	192.75	1265.85	259.27	241.43	321.7	645.04	1524.34	1112.91	189.67	0	2001	1
00:12:58	15666.1	2801.59	29299.6	2519.13	10057.1	12065	198.63	271.96	2702.38	290.52	685.02	106.77	937.82	468.06	561.16	856.3	1355.37	237.37	0	2001	3
00:12:59	10549.5	5301.6	8823.66	1652.94	2536.8	2587.73	730.47	707.95	636.65	295.9	262.84	140.43	656.97	165.43	967.31	423.37	339.84	111.24	0	2001	2
00:13:07	7501.32	3049.17	9746.23	2387.03	2621.63	1890.55	468.45	565.5	1819.03	247.14	408.73	71.85	108.95	118.74	408.56	667.67	194.15	75.28	0	2001	0
00:13:08	27219	5357.64	44635.8	2575.4	8259.33	11784.5	503.3	180.79	3639	192.75	1266.88	259.27	240.62	321.7	645.04	1524.34	1112.35	189.67	0	2001	1
00:13:09	15671.5	2802.54	29293	2515.87	10055.8	12061.6	198.63	271.96	2701.23	290.52	687.14	106.34	937.82	468.06	561.16	856.3	1354.72	237.37	0	2001	3
00:13:10	10554.5	5304.49	8827.38	1652.94	2538.31	2588.42	730.92	708.38	636.65	295.9	262.84	140.43	656.97	165.43	967.31	423.37	339.84	111.24	0	2001	2
00:13:18	7502.92	3049.17	9745.31	2383.59	2621.63	1889.85	468.45	565.5	1817.88	247.14	390.83	71.85	108.95	118.74	407.75	667.67	194.15	75.28	0	2001	0
00:13:19	27245.9	5356.64	44599.2	2574.56	8252	11780.2	502.84	180.37	3639	192.75	1264.83	259.27	241.43	321.7	645.04	1524.34	1113.47	189.67	0	2001	1
00:13:20	15666.9	2801.59	29282.6	2515.87	10061.3	12062.3	198.63	271.96	2702.38	290.52	683.96	106.77	938.64	468.06	561.16	857.46	1356.65	237.37	0	2001	3
00:13:21	10550.3	5304.49	8827.38	1653.81	2538.31	2589.12	731.36	708.81	635.57	295.9	256.51	140.43	657.74	165.43	967.31	423.37	339.84	111.24	0	2001	2
00:13:29	7502.12	3049.17	9743.48	2384.45	2621.63	1889.85	468.45	565.5	1817.88	247.14	407.74	71.85	108.95	118.74	407.75	667.67	194.15	75.28	0	2001	0
00:13:30	27227.7	5356.64	44599.2	2575.4	8252.73	11783.8	502.84	180.79	3637.87	192.75	1264.83	259.27	240.62	321.7	644.2	1523.22	1112.91	189.67	0	2001	1
00:13:31	15663.7	2802.54	29293.9	2519.13	10056.4	12064.3	198.63	271.96	2702.38	290.52	691.39	106.77	937.82	468.06	560.28	856.3	1354.08	237.37	0	2001	3
00:13:32	10549.5	5302.57	8830.16	1653.81	2539.07	2588.42	730.92	708.38	635.57	295.9	262.84	140.43	657.74	165.43	966.46	423.37	339.84	111.24	0	2001	2
00:13:39	7502.12	3048.19	9737.07	2382.72	2620.09	1888.44	468.01	565.09	1816.73	247.14	389.83	71.85	108.95	118.74	407.75	667.67	194.15	75.28	0	2001	0
00:13:40	27244.3	5357.64	44617.5	2575.4	8256.39	11786.7	503.3	180.37	3642.4	192.75	1265.85	259.27	240.62	321.7	645.04	1522.1	1112.91	189.67	0	2001	1
00:13:41	15662.2	2800.64	29279.8	2515.87	10053	12056.9	198.63	271.96	2697.79	290.52	687.14	106.34	937.82	468.06	560.28	856.3	1354.72	237.37	0	2001	3
00:13:42	10542	5301.6	8821.8	1652.94	2536.8	2587.73	730.92	708.38	636.65	296.27	261.79	140.43	656.97	165.43	966.46	423.37	339.84	111.24	0	2001	2
00:13:50	7500.52	3049.17	9740.73	2383.59	2620.86	1889.14	468.45	565.09	1817.88	247.14	408.73	71.85	108.95	117.94	407.75	666.55	194.15	75.28	0	2001	0
00:13:51	27230.1	5356.64	44582.9	2574.56	8249.06	11781.6	502.84	180.37	3637.87	192.75	1264.83	258.9	241.43	321.7	645.04	1524.34	1113.47	189.67	0	2001	1
00:13:52	15662.2	2800.64	29282.6	2515.87	10053.7	12067.7	198.63	271.96	2697.79	290.12	687.14	106.77	936.99	468.06	561.16	858.62	1356.01	237.37	0	2001	3
00:13:53	10550.3	5301.6	8825.52	1652.94	2537.56	2587.03	730.47	708.38	635.57	295.9	262.84	140.43	656.97	165.43	966.46	423.37	339.84	111.24	0	2001	2
00:14:01	7504.52	3049.17	9743.48	2384.45	2621.63	1889.85	468.45	565.5	1817.88	247.14	407.74	71.85	108.95	118.74	407.75	666.55	194.15	75.28	0	2001	0
00:14:02	27245.1	5357.64	44613.6	2575.4	8254.93	11785.3	503.3	180.37	3639	192.75	1264.83	259.27	240.62	321.7	644.2	1523.22	1112.35	189.67	0	2001	1
00:14:03	15669.2	2801.59	29295.8	2518.31	10066.1	12060.9	198.63	271.96	2701.23	290.52	685.02	106.77	937.82	468.06	561.16	856.3	1355.37	237.37	0	2001	3
00:14:04	10551.2	5302.57	8825.52	1652.94	2537.56	2587.73	730.47	708.38	635.57	295.9	262.84	140.43	657.74	165.43	966.46	423.37	339.84	111.24	0	2001	2
00:14:12	7502.92	3049.17	9741.65	2384.45	2620.86	1889.85	468.45	565.09	1817.88	247.14	408.73	71.85	108.95	118.74	407.75	667.67	194.15	75.28	0	2001	0
00:14:13	27260.1	5359.63	44617.5	2576.24	8256.39	11787.5	503.3	180.37	3639	192.75	1265.85	259.27	241.43	321.7	645.04	1524.34	1113.47	189.67	0	2001	1
00:14:14	15671.5	2800.64	29286.4	2515.05	10053.7	12058.2	198.63	271.96	2697.79	290.52	687.14	106.77	937.82	468.06	560.28	856.3	1354.72	237.37	0	2001	3
00:14:15	10550.3	5304.49	8830.16	1653.81	2538.31	2589.12	730.92	708.81	635.57	296.27	262.84	140.43	657.74	165.43	966.46	423.37	339.84	111.24	0	2001	2
00:14:23	7500.52	3049.17	9740.73	2386.17	2623.17	1889.85	468.45	565.5	1817.88	247.14	407.74	71.85	108.95	118.74	407.75	667.67	193.59	75.28	0	2001	0
00:14:24	27219.8	5358.63	44621.3	2576.24	8256.39	11787.5	503.3	180.37	3642.4	192.75	1264.83	259.27	241.43	321.7	645.04	1524.34	1113.47	189.67	0	2001	1
00:14:25	15669.2	2801.59	29277.9	2515.05	10049.5	12059.6	198.63	271.96	2701.23	290.12	690.33	106.34	937.82	468.06	559.4	855.14	1353.44	237.37	0	2001	3
00:14:26	10554.5	5306.41	8830.16	1653.81	2539.07	2589.82	731.36	708.81	635.57	296.27	258.62	140.43	657.74	165.43	967.31	423.37	339.84	111.24	0	2001	2
00:14:34	7504.52	3050.16	9741.65	2385.31	2620.86	1890.55	468.45	565.5	1817.88	247.14	390.83	71.85	108.95	118.74	407.75	667.67	194.15	75.28	0	2001	0
00:14:35	27238.8	5356.64	44626.1	2574.56	8257.13	11782.4	502.84	180.37	3641.27	192.75	1264.83	259.27	240.62	321.7	645.04	1524.34	1111.79	189.67	0	2001	1
00:14:36	15666.1	2800.64	29273.2	2514.23	10050.9	12053.5	198.63	271.96	2700.08	290.12	687.14	106.77	936.99	467.19	560.28	856.3	1354.72	237.37	0	2001	3
00:14:37	10549.5	5306.41	8831.09	1652.08	2536.8	2589.82	731.36	708.81	635.57	296.27	258.62	140.43	657.74	165.43	967.31	423.37	339.84	111.24	0	2001	2
00:14:45	7503.72	3049.17	9742.56	2383.59	2621.63	1889.85	468.45	565.09	1817.88	247.14	390.83	71.85	108.95	118.74	407.75	667.67	193.59	75.28	0	2001	0
00:14:46	27226.1	5357.64	44606	2575.4	8253.46	11786	502.84	180.37	3642.4	192.75	1265.85	259.27	241.43	321.7	644.2	1523.22	1112.35	189.67	0	2001	1
00:14:47	15677	2802.54	29302.4	2518.31	10057.8	12060.9	198.63	271.96	2698.94	290.52	685.02	106.77	936.99	468.06	559.4	856.3	1354.72	237.37	0	2001	3
00:14:48	10549.5	5303.53	8828.31	1653.81	2538.31	2588.42	730.92	708.38	636.65	296.27	258.62	140.43	657.74	165.43	967.31	423.37	339.84	111.24	0	2001	2
00:14:56	7502.92	3049.17	9740.73	2384.45	2620.86	1889.85	468.45	565.5	1817.88	247.14	389.83	71.85	108.95	118.74	407.75	668.8	194.15	75.28	0	2001	0
00:14:57	27228.5	5355.64	44607.9	2575.4	8254.93	11784.5	502.84	180.37	3641.27	192.75	1265.85	259.27	241.43	321.7	644.2	1523.22	1112.35	189.67	0	2001	1
00:14:58	15673.9	2802.54	29293.9	2516.68	10057.1	12063.6	198.63	272.43	2700.08	290.52	688.2	106.34	936.99	468.06	561.16	856.3	1354.72	237.37	0	2001	3
00:14:59	10546.2	5303.53	8832.02	1653.81	2539.83	2589.12	730.92	708.81	636.65	296.27	262.84	140.43	657.74	165.43	967.31	423.37	339.84	111.24	0	2001	2
00:15:07	7503.72	3049.17	9740.73	2384.45	2620.86	1889.85	468.45	565.5	1817.88	247.14	409.72	71.85	108.95	118.74	407.75	667.67	193.59	75.28	0	2001	0
00:15:08	27232.4	5357.64	44622.3	2575.4	8257.86	11784.5	502.84	180.37	3641.27	192.75	1265.85	259.27	241.43	321.7	645.04	1523.22	1113.47	189.67	0	2001	1
00:15:09	15671.5	2801.59	29280.7	2515.05	10062	12056.9	198.63	271.96	2701.23	290.12	687.14	106.77	937.82	468.06	560.28	856.3	1354.72	237.37	0	2001	3
00:15:10	10549.5	5304.49	8832.95	1653.81	2539.07	2589.82	731.8	708.81	636.65	296.27	262.84	140.43	657.74	165.43	966.46	423.37	339.84	111.24	0	2001	2
00:15:18	7504.52	3050.16	9746.23	2384.45	2622.4	1889.85	468.45	565.5	1817.88	247.14	407.74	71.85	108.95	118.74	408.56	667.67	194.15	75.28	0	2001	0
00:15:19	27238	5360.63	44629	2576.24	8257.86	11789.6	503.3	180.37	3642.4	192.75	1265.85	259.63	241.43	321.7	644.2	1523.22	1112.35	189.67	0	2001	1
00:15:20	15666.1	2800.64	29277	2515.05	10052.3	12054.8	198.63	271.96	2700.08	290.12	683.96	106.34	936.99	467.19	560.28	856.3	1354.72	237.37	0	2001	3
00:15:21	10549.5	5307.37	8824.59	1652.94	2536.8	2588.42	730.92	708.38	635.57	295.9	261.79	140.43	657.74	165.43	967.31	423.37	339.84	111.24	0	2001	2
00:15:28	7502.92	3050.16	9736.15	2383.59	2619.32	1889.14	468.45	565.09	1816.73	246.77	390.83	71.85	108.95	118.74	407.75	667.67	193.59	75.28	0	2001	0
00:15:29	27228.5	5358.63	44607.9	2576.24	8253.46	11787.5	502.84	180.37	3642.4	192.75	1265.85	259.27	241.43	321.7	645.04	1524.34	1112.91	189.67	0	2001	1
00:15:30	15666.9	2801.59	29286.4	2518.31	10053.7	12060.9	198.63	271.96	2701.23	290.12	683.96	106.77	937.82	468.06	560.28	856.3	1354.08	237.37	0	2001	3
00:15:31	10550.3	5303.53	8826.45	1653.81	2537.56	2588.42	730.92	708.38	635.57	295.9	258.62	140.43	656.97	165.43	965.6	423.37	339.84	111.24	0	2001	2
00:15:39	7500.52	3049.17	9735.23	2384.45	2618.54	1889.14	468.01	565.09	1816.73	246.77	407.74	71.85	108.95	118.74	407.75	667.67	194.15	75.28	0	2001	0
00:15:40	27235.6	5358.63	44602.1	2575.4	8253.46	11783.8	502.84	180.37	3641.27	192.75	1265.85	259.27	241.43	321.7	645.04	1524.34	1112.35	189.67	0	2001	1
00:15:41	15668.4	2800.64	29267.5	2515.05	10048.9	12056.2	198.63	271.96	2697.79	290.12	688.2	106.34	936.99	468.06	561.16	856.3	1354.08	237.37	0	2001	3
00:15:42	10545.4	5304.49	8828.31	1653.81	2538.31	2588.42	730.92	708.38	636.65	295.9	258.62	140.43	657.74	165.43	966.46	423.37	339.84	111.24	0	2001	2
00:15:50	7504.52	3047.2	9736.15	2382.72	2619.32	1889.14	468.01	565.09	1816.73	246.77	409.72	71.85	108.95	118.74	407.75	667.67	193.59	75.28	0	2001	0
00:15:51	27234	5359.63	44619.4	2576.24	8256.39	11788.9	502.84	180.37	3643.53	192.75	1265.85	259.27	241.43	321.7	645.04	1524.34	1112.35	189.67	0	2001	1
00:15:52	15674.7	2801.59	29285.5	2518.31	10053.7	12059.6	198.63	271.96	2702.38	290.52	688.2	106.77	937.82	467.19	560.28	857.46	1355.37	237.37	0	2001	3
00:15:53	10550.3	5302.57	8827.38	1652.94	2538.31	2588.42	730.92	708.38	635.57	295.9	258.62	140.43	657.74	165.43	965.6	423.37	339.84	111.24	0	2001	2
00:16:01	7498.11	3048.19	9738.9	2382.72	2620.09	1889.14	468.01	565.09	1816.73	247.14	407.74	71.85	108.95	118.74	407.75	667.67	194.15	75.28	0	2001	0
00:16:02	27238	5360.63	44630.9	2577.09	8258.59	11790.4	503.3	180.79	3643.53	192.75	1264.83	259.27	241.43	321.7	644.2	1524.34	1113.47	189.67	0	2001	1
00:16:03	15671.5	2800.64	29277	2515.05	10051.6	12054.8	198.63	271.96	2700.08	290.12	688.2	106.34	936.99	468.06	560.28	856.3	1354.08	237.37	0	2001	3
00:16:04	10549.5	5304.49	8829.23	1652.94	2538.31	2589.12	730.92	708.81	635.57	295.9	257.57	140.43	657.74	165.43	966.46	423.37	339.84	111.24	0	2001	2
00:16:12	7498.91	3048.19	9740.73	2383.59	2620.86	1889.14	468.45	565.09	1817.88	247.14	407.74	71.85	108.95	118.74	407.75	667.67	194.15	75.28	0	2001	0
00:16:13	27229.3	5358.63	44633.8	2576.24	8258.59	11789.6	503.3	180.37	3642.4	192.75	1265.85	259.27	241.43	321.7	645.04	1523.22	1112.91	189.67	0	2001	1
00:16:14	15679.3	2802.54	29289.2	2515.87	10054.4	12061.6	198.63	271.96	2698.94	290.52	687.14	106.77	937.82	468.06	560.28	856.3	1355.37	237.37	0	2001	3
00:16:15	10547.8	5305.45	8831.09	1653.81	2539.07	2589.12	731.36	708.81	635.57	295.9	262.84	140.43	657.74	165.43	966.46	423.37	339.84	111.24	0	2001	2
00:16:23	7508.53	3047.2	9737.07	2381.86	2619.32	1888.44	468.01	564.68	1813.28	247.14	408.73	71.85	108.16	118.74	407.75	667.67	194.15	75.28	0	2001	0
00:16:24	27237.2	5360.63	44644.4	2577.09	8260.06	11795.5	503.3	180.79	3643.53	192.75	1265.85	259.63	241.43	321.7	644.2	1523.22	1112.35	189.67	0	2001	1
00:16:25	15670	2801.59	29281.7	2515.05	10060.6	12057.5	198.63	271.96	2697.79	290.12	687.14	106.77	936.99	468.06	561.16	856.3	1354.72	237.37	0	2001	3
00:16:26	10545.4	5307.37	8832.95	1654.67	2539.83	2590.52	732.24	709.23	635.57	296.27	258.62	140.43	657.74	165.43	966.46	423.37	339.84	111.24	0	2001	2
00:16:34	7494.91	3048.19	9737.98	2384.45	2620.09	1889.14	468.45	565.09	1817.88	247.14	407.74	71.85	108.95	118.74	407.75	667.67	194.15	75.28	0	2001	0
00:16:35	27245.9	5360.63	44624.2	2576.24	8256.39	11788.2	502.84	180.37	3640.13	192.75	1265.85	259.27	241.43	321.7	645.04	1523.22	1112.91	189.67	0	2001	1
00:16:36	15669.2	2800.64	29281.7	2514.23	10051.6	12054.8	198.63	271.96	2697.79	290.12	683.96	106.77	936.99	468.06	560.28	857.46	1356.65	237.37	0	2001	3
00:16:37	10553.6	5306.41	8832.02	1653.81	2539.07	2589.82	731.8	708.81	636.65	296.27	262.84	140.43	657.74	165.43	966.46	423.37	339.84	111.24	0	2001	2
00:16:45	7495.71	3048.19	9739.81	2384.45	2620.86	1889.85	468.45	565.09	1817.88	247.14	407.74	71.85	108.95	118.74	407.75	667.67	194.15	75.28	0	2001	0
00:16:46	27239.5	5357.64	44601.2	2575.4	8253.46	11786	502.84	180.37	3641.27	192.75	1265.85	259.27	241.43	321.7	644.2	1523.22	1112.35	189.67	0	2001	1
00:16:47	15667.6	2801.59	29285.5	2515.87	10053.7	12059.6	198.63	271.96	2698.94	290.52	683.96	106.34	937.82	468.06	559.4	856.3	1354.08	237.37	0	2001	3
00:16:48	10549.5	5305.45	8828.31	1653.81	2536.8	2589.12	731.36	708.81	636.65	296.27	262.84	140.43	657.74	165.43	966.46	423.37	339.84	111.24	0	2001	2
00:16:56	7505.32	3049.17	9741.65	2383.59	2620.86	1889.85	468.45	565.09	1817.88	247.14	390.83	71.85	108.95	118.74	407.75	666.55	194.15	75.28	0	2001	0
00:16:57	27236.4	5358.63	44616.5	2575.4	8255.66	11786	502.84	180.37	3641.27	192.75	1265.85	259.27	241.43	321.7	644.2	1523.22	1112.35	189.67	0	2001	1
00:16:58	15666.9	2799.69	29270.4	2515.05	10047.5	12054.1	198.63	271.96	2696.64	290.12	686.08	106.34	936.99	468.06	561.16	857.46	1356.01	237.37	0	2001	3
00:16:59	10547.8	5306.41	8829.23	1653.81	2538.31	2589.82	731.36	708.81	635.57	296.27	256.51	140.43	657.74	165.43	966.46	423.37	339.84	111.24	0	2001	2
00:17:07	7498.91	3048.19	9740.73	2383.59	2620.86	1889.14	468.45	565.09	1817.88	247.14	408.73	71.85	108.95	118.74	407.75	667.67	194.15	75.28	0	2001	0
00:17:08	27223.8	5357.64	44622.3	2576.24	8257.13	11787.5	502.84	180.79	3640.13	192.75	1264.83	259.27	241.43	321.7	645.04	1523.22	1111.79	189.67	0	2001	1
00:17:09	15676.2	2802.54	29283.6	2515.87	10053	12059.6	198.63	271.96	2698.94	290.12	683.96	106.77	936.99	468.06	560.28	857.46	1356.01	237.37	0	2001	3
00:17:10	10547	5306.41	8832.95	1653.81	2539.07	2589.82	732.24	708.81	636.65	296.27	258.62	140.43	657.74	165.43	966.46	423.37	339.84	111.24	0	2001	2
00:17:18	7505.32	3050.16	9738.9	2382.72	2620.86	1888.44	468.01	565.09	1816.73	247.14	389.83	71.85	108.95	118.74	407.75	667.67	194.15	75.28	0	2001	0
00:17:19	27251.4	5358.63	44630.9	2576.24	8257.86	11790.4	502.84	180.79	3641.27	192.75	1265.85	259.27	241.43	321.7	644.2	1522.1	1112.35	189.67	0	2001	1
00:17:20	15673.9	2802.54	29297.7	2516.68	10057.8	12061.6	198.63	271.96	2698.94	290.52	685.02	106.34	937.82	468.06	560.28	856.3	1354.72	237.37	0	2001	3
00:17:21	10544.5	5303.53	8829.23	1652.94	2539.07	2588.42	730.92	708.81	636.65	295.9	258.62	140.43	657.74	165.43	966.46	423.37	339.84	111.24	0	2001	2
00:17:28	7497.31	3051.15	9741.65	2383.59	2620.86	1889.14	468.45	565.5	1816.73	247.14	389.83	71.85	108.95	118.74	407.75	667.67	194.15	75.28	0	2001	0
00:17:29	27248.2	5358.63	44616.5	2575.4	8254.19	11786.7	502.84	180.37	3642.4	192.75	1265.85	259.27	241.43	321.7	644.2	1524.34	1112.91	189.67	0	2001	1
00:17:30	15667.6	2800.64	29293	2515.05	10056.4	12056.9	198.63	271.96	2697.79	290.52	687.14	106.77	937.82	468.06	561.16	856.3	1355.37	237.37	0	2001	3
00:17:31	10547.8	5306.41	8832.02	1653.81	2539.07	2589.82	731.36	708.81	635.57	296.27	262.84	140.43	657.74	165.43	966.46	423.37	339.84	111.24	0	2001	2
00:17:39	7502.92	3051.15	9739.81	2383.59	2620.09	1889.14	468.45	565.09	1814.43	247.14	389.83	71.85	108.16	118.74	407.75	667.67	194.15	75.28	0	2001	0
00:17:40	27234	5357.64	44607.9	2575.4	8253.46	11783.8	502.38	180.37	3639	192.75	1265.85	259.27	241.43	321.7	644.2	1523.22	1111.79	189.67	0	2001	1
00:17:41	15666.9	2802.54	29304.3	2516.68	10059.2	12067	198.63	272.43	2703.52	290.52	685.02	106.77	938.64	468.06	560.28	856.3	1354.72	237.37	0	2001	3
00:17:42	10542.9	5304.49	8832.02	1653.81	2539.83	2589.12	731.36	708.38	636.65	295.9	257.57	140.43	657.74	165.43	966.46	423.37	339.84	111.24	0	2001	2
00:17:50	7502.92	3048.19	9738.9	2383.59	2620.86	1889.14	468.45	565.09	1817.88	247.14	407.74	71.85	108.95	118.74	407.75	667.67	194.15	75.28	0	2001	0
00:17:51	27228.5	5357.64	44606.9	2575.4	8253.46	11785.3	502.84	180.37	3639	192.75	1265.85	259.27	241.43	321.7	644.2	1522.1	1111.79	189.67	0	2001	1
00:17:52	15673.9	2801.59	29284.5	2515.87	10053	12060.2	198.63	271.96	2698.94	290.52	683.96	106.34	937.82	468.06	559.4	856.3	1354.72	237.37	0	2001	3
00:17:53	10546.2	5307.37	8835.74	1654.67	2540.59	2590.52	731.8	709.23	636.65	296.27	258.62	140.43	657.74	165.43	966.46	423.37	339.84	111.24	0	2001	2
00:18:01	7501.32	3048.19	9739.81	2382.72	2620.09	1889.14	468.01	565.09	1816.73	247.14	409.72	71.85	108.95	118.74	407.75	667.67	194.15	75.28	0	2001	0
00:18:02	27262.5	5359.63	44633.8	2576.24	8257.86	11788.2	502.84	180.37	3640.13	192.75	1265.85	259.27	241.43	321.7	644.2	1523.22	1112.91	189.67	0	2001	1
00:18:03	15670.8	2801.59	29290.2	2515.05	10055.8	12057.5	198.63	271.96	2701.23	290.52	685.02	106.77	936.99	468.06	560.28	856.3	1355.37	237.37	0	2001	3
00:18:04	10549.5	5305.45	8832.02	1653.81	2538.31	2589.12	731.36	708.81	635.57	296.27	257.57	140.43	657.74	165.43	966.46	423.37	339.84	111.24	0	2001	2
00:18:12	7509.33	3048.19	9736.15	2385.31	2619.32	1889.14	468.01	565.09	1816.73	246.77	389.83	71.85	108.16	118.74	407.75	667.67	193.59	75.28	0	2001	0
00:18:13	27262.5	5357.64	44585.8	2575.4	8248.33	11782.4	502.84	180.37	3640.13	192.39	1264.83	259.27	241.43	321.7	644.2	1523.22	1111.79	189.67	0	2001	1
00:18:14	15671.5	2802.54	29297.7	2516.68	10057.1	12065	198.63	272.43	2700.08	290.52	687.14	106.34	937.82	468.06	560.28	856.3	1355.37	237.37	0	2001	3
00:18:15	10549.5	5305.45	8830.16	1653.81	2538.31	2589.12	731.36	708.81	636.65	296.27	257.57	140.43	657.74	165.43	966.46	422.22	339.84	111.24	0	2001	2
00:18:23	7500.52	3048.19	9739.81	2383.59	2620.09	1889.14	468.01	565.09	1816.73	247.14	389.83	71.85	108.95	118.74	407.75	667.67	194.15	75.28	0	2001	0
00:18:24	27259.3	5356.64	44599.2	2574.56	8252.73	11778.7	502.38	180.37	3639	192.75	1265.85	259.27	240.62	321.7	644.2	1523.22	1112.91	189.67	0	2001	1
00:18:25	15676.2	2802.54	29306.2	2515.87	10068.1	12062.3	198.63	271.96	2700.08	290.52	687.14	106.77	937.82	468.06	561.16	857.46	1356.65	237.37	0	2001	3
00:18:26	10549.5	5304.49	8828.31	1652.94	2538.31	2589.12	731.36	708.81	635.57	295.9	258.62	140.43	657.74	165.43	966.46	423.37	339.84	111.24	0	2001	2
00:18:34	7510.93	3048.19	9737.98	2382.72	2620.09	1888.44	468.01	565.09	1816.73	246.77	407.74	71.85	108.95	118.74	407.75	667.67	193.59	75.28	0	2001	0
00:18:35	27233.2	5356.64	44590.6	2574.56	8249.06	11781.6	502.84	180.37	3637.87	192.75	1265.85	258.9	241.43	321.7	644.2	1523.22	1111.79	189.67	0	2001	1
00:18:36	15679.3	2802.54	29287.3	2515.87	10054.4	12061.6	198.63	271.96	2702.38	290.52	688.2	106.77	937.82	468.06	560.28	857.46	1355.37	237.37	0	2001	3
00:18:37	10547	5305.45	8830.16	1653.81	2539.07	2589.82	731.36	708.81	636.65	296.27	262.84	140.43	657.74	165.43	966.46	423.37	339.84	111.24	0	2001	2
00:18:45	7510.93	3049.17	9742.56	2383.59	2620.86	1889.14	468.45	565.09	1817.88	247.14	389.83	71.85	108.95	118.74	407.75	667.67	193.59	75.28	0	2001	0
00:18:46	27250.6	5357.64	44603.1	2575.4	8253.46	11783.8	502.84	180.37	3641.27	192.75	1265.85	259.27	241.43	321.7	644.2	1524.34	1112.35	189.67	0	2001	1
00:18:47	15670	2801.59	29287.3	2515.87	10054.4	12058.9	198.63	271.96	2698.94	290.52	687.14	106.34	937.82	468.06	559.4	856.3	1354.08	237.37	0	2001	3
00:18:48	10543.7	5304.49	8829.23	1653.81	2538.31	2589.12	731.36	708.81	636.65	295.9	262.84	140.43	657.74	165.43	966.46	423.37	339.84	111.24	0	2001	2
00:18:56	7502.92	3048.19	9743.48	2383.59	2620.86	1889.85	468.01	565.5	1817.88	247.14	411.71	71.85	108.95	118.74	407.75	667.67	194.15	75.28	0	2001	0
00:18:57	27247.4	5357.64	44611.7	2575.4	8254.93	11784.5	502.84	180.79	3639	192.75	1265.85	259.27	241.43	321.7	644.2	1524.34	1112.35	189.67	0	2001	1
00:18:58	15672.3	2801.59	29280.7	2515.05	10053	12056.9	198.63	271.96	2697.79	290.12	687.14	106.77	937.82	468.06	559.4	856.3	1354.72	237.37	0	2001	3
00:18:59	10550.3	5304.49	8819.95	1653.81	2536.04	2587.03	731.36	708.81	635.57	295.9	262.84	140.43	657.74	165.43	966.46	422.22	339.84	111.24	0	2001	2
00:19:07	7501.32	3049.17	9740.73	2383.59	2620.86	1889.85	468.45	565.09	1817.88	246.77	408.73	71.85	108.95	118.74	407.75	667.67	194.15	75.28	0	2001	0
00:19:08	27256.9	5356.64	44589.6	2574.56	8249.8	11778	502.84	180.37	3636.74	192.39	1264.83	259.27	241.43	321.7	644.2	1523.22	1111.23	189.67	0	2001	1
00:19:09	15671.5	2801.59	29291.1	2515.87	10054.4	12060.2	198.63	271.96	2698.94	290.12	683.96	106.34	937.82	468.06	560.28	856.3	1355.37	237.37	0	2001	3
00:19:10	10546.2	5305.45	8833.88	1653.81	2536.8	2589.12	731.36	708.81	635.57	296.27	258.62	140.43	657.74	165.43	965.6	423.37	339.84	111.24	0	2001	2
00:19:17	7505.32	3049.17	9741.65	2383.59	2620.86	1889.85	468.45	565.09	1817.88	247.14	390.83	71.85	108.95	118.74	407.75	668.8	194.15	75.28	0	2001	0
00:19:18	27247.4	5355.64	44596.3	2573.71	8249.8	11778.7	502.84	180.37	3636.74	192.75	1264.83	258.9	240.62	321.7	644.2	1522.1	1112.35	189.67	0	2001	1
00:19:19	15672.3	2801.59	29293	2515.87	10056.4	12060.2	198.63	271.96	2698.94	290.52	687.14	106.34	936.99	468.06	560.28	856.3	1355.37	237.37	0	2001	3
00:19:20	10539.6	5305.45	8831.09	1653.81	2539.07	2589.12	731.8	708.81	635.57	296.27	262.84	140.43	657.74	165.43	966.46	423.37	339.84	111.24	0	2001	2
00:19:28	7513.33	3048.19	9740.73	2382.72	2620.86	1888.44	468.01	565.09	1816.73	247.14	408.73	71.85	108.95	118.74	407.75	667.67	194.15	75.28	0	2001	0
00:19:29	27234.8	5357.64	44597.3	2574.56	8251.26	11780.9	502.84	180.37	3637.87	192.75	1265.85	258.9	241.43	321.7	644.2	1523.22	1112.35	189.67	0	2001	1
00:19:30	15667.6	2801.59	29286.4	2515.87	10054.4	12062.3	198.63	271.96	2701.23	290.12	683.96	106.34	937.82	468.06	560.28	856.3	1354.72	237.37	0	2001	3
00:19:31	10543.7	5303.53	8832.02	1653.81	2539.07	2588.42	730.92	708.81	636.65	295.9	262.84	140.43	656.97	165.43	966.46	423.37	339.84	111.24	0	2001	2
00:19:39	7509.33	3050.16	9740.73	2382.72	2620.09	1888.44	468.01	565.09	1816.73	247.14	406.74	71.85	108.16	117.94	407.75	667.67	194.15	75.28	0	2001	0
00:19:40	27231.6	5358.63	44614.6	2575.4	8254.93	11784.5	502.84	180.79	3639	192.75	1265.85	259.27	240.62	321.7	645.04	1523.22	1112.91	189.67	0	2001	1
00:19:41	15675.4	2801.59	29294.9	2515.05	10058.5	12057.5	198.63	271.96	2701.23	290.52	688.2	106.77	937.82	468.06	560.28	856.3	1355.37	237.37	0	2001	3
00:19:42	10547.8	5308.33	8834.81	1654.67	2539.83	2591.21	731.8	709.23	636.65	296.27	262.84	140.43	658.51	165.43	966.46	423.37	339.84	111.24	0	2001	2
00:19:50	7506.12	3050.16	9739.81	2382.72	2620.09	1888.44	468.01	565.09	1816.73	247.14	410.72	71.85	108.16	118.74	407.75	667.67	194.15	75.28	0	2001	0
00:19:51	27220.6	5355.64	44587.7	2573.71	8249.8	11777.3	502.38	180.37	3639	192.75	1264.83	258.9	240.62	321.7	644.2	1522.1	1111.79	189.67	0	2001	1
00:19:52	15678.6	2802.54	29286.4	2515.87	10054.4	12058.9	198.63	271.96	2698.94	290.52	687.14	106.77	937.82	468.06	560.28	856.3	1355.37	237.37	0	2001	3
00:19:53	10548.7	5308.33	8838.52	1654.67	2541.35	2590.52	731.8	709.23	636.65	296.63	262.84	140.43	657.74	165.43	966.46	422.22	339.84	111.24	0	2001	2
00:20:01	7505.32	3049.17	9744.4	2384.45	2621.63	1889.85	468.45	565.5	1817.88	247.14	389.83	71.85	108.95	118.74	407.75	667.67	194.15	75.28	0	2001	0
00:20:02	27220.6	5356.64	44579	2574.56	8248.33	11779.5	502.84	180.37	3639	192.39	1264.83	259.27	240.62	321.7	644.2	1524.34	1112.91	189.67	0	2001	1
00:20:03	15672.3	2800.64	29275.1	2515.05	10051.6	12055.5	198.63	271.96	2697.79	290.52	687.14	106.77	936.99	468.06	561.16	857.46	1356.65	237.37	0	2001	3
00:20:04	10546.2	5305.45	8833.88	1653.81	2539.83	2589.82	731.36	708.81	636.65	296.27	257.57	140.43	657.74	165.43	966.46	423.37	339.84	111.24	0	2001	2
00:20:12	7506.92	3050.16	9743.48	2384.45	2620.86	1890.55	468.45	565.5	1819.03	247.14	409.72	71.85	108.95	118.74	407.75	667.67	194.15	75.28	0	2001	0
00:20:13	27236.4	5355.64	44599.2	2574.56	8252	11779.5	502.84	180.37	3639	192.39	1265.85	258.9	240.62	321.7	645.04	1524.34	1113.47	189.67	0	2001	1
00:20:14	15673.1	2801.59	29288.3	2515.87	10053.7	12059.6	198.63	271.96	2701.23	290.52	683.96	106.34	937.82	468.06	560.28	856.3	1356.01	237.37	0	2001	3
00:20:15	10547.8	5308.33	8832.02	1654.67	2539.07	2591.21	731.8	709.23	636.65	296.27	257.57	140.43	657.74	165.43	967.31	423.37	340.4	111.24	0	2001	2
00:20:23	7508.53	3050.16	9746.23	2385.31	2622.4	1890.55	468.88	565.92	1819.03	247.14	408.73	71.85	108.95	118.74	407.75	667.67	194.15	75.28	0	2001	0
00:20:24	27220.6	5354.65	44586.7	2572.87	8249.06	11772.9	502.38	180.37	3635.61	192.39	1264.83	258.9	240.62	321.7	644.2	1523.22	1112.91	189.67	0	2001	1
00:20:25	15673.9	2801.59	29295.8	2515.87	10056.4	12060.9	198.63	271.96	2701.23	290.52	685.02	106.34	936.99	468.06	560.28	856.3	1356.01	237.37	0	2001	3
00:20:26	10547	5308.33	8832.02	1654.67	2536.8	2591.21	731.8	709.23	637.73	296.27	262.84	140.43	657.74	165.43	967.31	423.37	340.4	111.24	0	2001	2
00:20:34	7506.92	3049.17	9740.73	2384.45	2620.86	1889.14	468.01	565.5	1817.88	247.14	390.83	71.85	108.95	118.74	407.75	667.67	194.15	75.28	0	2001	0
00:20:35	27246.7	5357.64	44625.2	2575.4	8255.66	11787.5	502.84	180.37	3640.13	192.75	1265.85	259.27	241.43	321.7	645.04	1523.22	1111.79	189.67	0	2001	1
00:20:36	15676.2	2801.59	29292	2515.87	10055.8	12063	198.63	271.96	2701.23	290.52	683.96	106.34	936.99	468.06	560.28	856.3	1355.37	237.37	0	2001	3
00:20:37	10545.4	5305.45	8832.02	1653.81	2539.07	2589.82	731.36	708.81	636.65	296.27	262.84	140.43	657.74	165.43	966.46	423.37	339.84	111.24	0	2001	2
00:20:45	7502.12	3050.16	9742.56	2384.45	2620.86	1889.85	468.45	565.5	1817.88	247.14	407.74	71.85	108.95	118.74	407.75	667.67	194.15	75.28	0	2001	0
00:20:46	27219.8	5358.63	44625.2	2575.4	8255.66	11788.9	503.3	180.37	3640.13	192.75	1265.85	259.27	241.43	321.7	644.2	1523.22	1111.79	189.67	0	2001	1
00:20:47	15673.1	2803.49	29297.7	2517.5	10059.2	12067.7	198.63	272.43	2702.38	290.52	685.02	106.77	937.82	468.06	562.04	857.46	1356.01	237.37	0	2001	3
00:20:48	10550.3	5306.41	8830.16	1653.81	2539.07	2589.12	731.36	708.81	636.65	296.27	258.62	140.43	657.74	165.43	967.31	423.37	339.84	111.24	0	2001	2
00:20:56	7501.32	3050.16	9741.65	2384.45	2620.86	1889.85	468.45	565.5	1817.88	247.14	407.74	71.85	108.95	118.74	407.75	667.67	194.15	75.28	0	2001	0
00:20:57	27221.4	5357.64	44626.1	2575.4	8255.66	11786	502.84	180.37	3641.27	192.75	1265.85	259.27	241.43	321.7	645.04	1524.34	1111.79	189.67	0	2001	1
00:20:58	15680.9	2802.54	29290.2	2516.68	10056.4	12063	198.63	272.43	2698.94	290.52	690.33	106.77	936.99	468.93	561.16	857.46	1355.37	237.37	0	2001	3
00:20:59	10551.2	5307.37	8831.09	1653.81	2539.83	2589.82	731.36	709.23	635.57	296.27	258.62	140.43	657.74	165.43	966.46	423.37	340.4	111.24	0	2001	2
00:21:06	7507.72	3050.16	9749.89	2385.31	2623.17	1890.55	468.45	565.5	1819.03	247.14	408.73	71.85	108.95	118.74	407.75	667.67	193.59	75.28	0	2001	0
00:21:07	27246.7	5356.64	44603.1	2574.56	8252.73	11781.6	502.38	180.37	3640.13	192.75	1264.83	258.9	241.43	321.7	644.2	1523.22	1111.79	189.67	0	2001	1
00:21:08	15678.6	2802.54	29272.3	2515.87	10049.5	12060.2	198.63	271.96	2702.38	290.12	686.08	106.77	937.82	468.06	560.28	856.3	1354.72	237.37	0	2001	3
00:21:09	10551.2	5307.37	8832.95	1653.81	2539.07	2589.82	731.8	708.81	635.57	296.27	258.62	140.43	657.74	165.43	967.31	423.37	339.84	111.24	0	2001	2
00:21:17	7509.33	3049.17	9744.4	2383.59	2621.63	1889.14	468.45	565.5	1817.88	247.14	390.83	71.85	108.95	118.74	407.75	667.67	193.59	75.28	0	2001	0
00:21:18	27248.2	5357.64	44626.1	2574.56	8256.39	11782.4	502.84	180.37	3641.27	192.75	1265.85	259.27	241.43	321.7	644.2	1524.34	1111.79	189.67	0	2001	1
00:21:19	15680.9	2800.64	29276	2516.68	10051.6	12051.4	198.63	271.96	2696.64	290.52	683.96	106.34	936.99	467.19	559.4	856.3	1355.37	237.37	0	2001	3
00:21:20	10552	5303.53	8830.16	1652.94	2538.31	2587.73	730.92	708.38	635.57	296.27	262.84	140.43	656.97	165.43	966.46	423.37	339.84	111.24	0	2001	2
00:21:28	7509.33	3051.15	9748.06	2385.31	2622.4	1890.55	468.45	565.5	1819.03	247.14	390.83	71.85	108.95	118.74	407.75	667.67	194.15	75.28	0	2001	0
00:21:29	27224.5	5357.64	44614.6	2575.4	8253.46	11786	502.84	180.37	3641.27	192.75	1265.85	259.27	241.43	321.7	645.04	1524.34	1112.35	189.67	0	2001	1
00:21:30	15677.8	2800.64	29278.9	2515.05	10051.6	12054.8	198.63	271.96	2700.08	290.12	683.96	106.77	936.99	468.06	560.28	856.3	1355.37	237.37	0	2001	3
00:21:31	10547.8	5307.37	8834.81	1654.67	2539.83	2590.52	731.8	709.23	637.73	296.27	258.62	140.43	657.74	165.43	966.46	423.37	339.84	111.24	0	2001	2
00:21:39	7503.72	3051.15	9747.14	2385.31	2624.71	1890.55	468.45	565.92	1819.03	247.14	409.72	71.85	108.95	118.74	407.75	667.67	194.15	75.28	0	2001	0
00:21:40	27224.5	5356.64	44592.5	2574.56	8251.26	11781.6	502.84	180.37	3640.13	192.75	1263.8	259.27	241.43	321.7	645.04	1523.22	1112.91	189.67	0	2001	1
00:21:41	15687.1	2802.54	29285.5	2515.87	10053.7	12058.2	198.63	271.96	2697.79	290.52	683.96	106.77	936.99	468.06	560.28	856.3	1356.01	237.37	0	2001	3
00:21:42	10549.5	5305.45	8831.09	1653.81	2538.31	2589.12	731.36	708.81	636.65	296.27	262.84	140.43	657.74	165.43	966.46	423.37	339.84	111.24	0	2001	2
00:21:50	7505.32	3051.15	9748.98	2385.31	2622.4	1890.55	468.45	565.5	1819.03	247.14	408.73	71.85	108.95	118.74	407.75	667.67	194.15	75.28	0	2001	0
00:21:51	27219	5356.64	44599.2	2574.56	8252	11782.4	502.38	180.37	3641.27	192.75	1265.85	258.9	240.62	321.7	644.2	1523.22	1112.91	189.67	0	2001	1
00:21:52	15673.1	2800.64	29260	2514.23	10044.7	12052.1	198.63	271.96	2696.64	290.12	688.2	106.77	936.99	468.06	560.28	856.3	1356.01	237.37	0	2001	3
00:21:53	10541.2	5307.37	8830.16	1653.81	2538.31	2590.52	731.8	709.23	635.57	295.9	262.84	140.43	657.74	165.43	966.46	423.37	339.84	111.24	0	2001	2
00:22:01	7506.12	3050.16	9742.56	2384.45	2621.63	1889.85	468.45	565.5	1817.88	247.14	409.72	71.85	108.95	118.74	407.75	667.67	194.15	75.28	0	2001	0
00:22:02	27238	5357.64	44613.6	2575.4	8255.66	11781.6	502.38	180.37	3639	192.75	1265.85	259.27	241.43	321.7	645.04	1524.34	1112.35	189.67	0	2001	1
00:22:03	15681.7	2801.59	29276	2515.05	10051.6	12055.5	198.63	271.96	2697.79	290.52	687.14	106.77	936.99	468.06	560.28	856.3	1354.72	237.37	0	2001	3
00:22:04	10543.7	5305.45	8832.02	1653.81	2539.07	2589.82	731.36	708.81	635.57	296.27	258.62	140.43	657.74	165.43	966.46	423.37	339.84	111.24	0	2001	2
00:22:12	7502.92	3049.17	9745.31	2384.45	2621.63	1889.85	468.45	565.5	1819.03	247.14	390.83	71.85	108.95	118.74	407.75	667.67	194.15	75.28	0	2001	0
00:22:13	27242.7	5359.63	44625.2	2575.4	8256.39	11785.3	502.84	180.37	3641.27	192.75	1265.85	259.27	241.43	321.7	645.04	1523.22	1112.91	189.67	0	2001	1
00:22:14	15673.1	2800.64	29272.3	2515.05	10049.5	12055.5	198.63	271.96	2697.79	290.12	683.96	106.34	936.99	468.06	560.28	856.3	1355.37	237.37	0	2001	3
00:22:15	10547.8	5304.49	8832.02	1652.94	2539.07	2588.42	730.92	708.81	635.57	295.9	258.62	140.43	657.74	165.43	966.46	423.37	340.4	111.24	0	2001	2
00:22:23	7508.53	3049.17	9742.56	2384.45	2620.86	1890.55	468.45	565.5	1817.88	247.14	408.73	71.85	108.95	118.74	407.75	667.67	193.59	75.28	0	2001	0
00:22:24	27238.8	5359.63	44624.2	2575.4	8256.39	11785.3	502.84	180.37	3641.27	192.75	1265.85	259.27	241.43	321.7	645.04	1524.34	1112.35	189.67	0	2001	1
00:22:25	15673.9	2801.59	29272.3	2515.05	10048.9	12056.9	198.63	271.96	2698.94	290.12	690.33	106.77	937.82	468.06	560.28	856.3	1355.37	237.37	0	2001	3
00:22:26	10551.2	5309.29	8833.88	1654.67	2539.83	2591.21	731.8	709.23	635.57	296.27	258.62	140.77	657.74	165.43	966.46	423.37	339.84	111.24	0	2001	2
00:22:34	7502.12	3048.19	9740.73	2384.45	2620.86	1889.85	468.45	565.5	1817.88	247.14	408.73	71.85	108.95	118.74	407.75	667.67	194.15	75.28	0	2001	0
00:22:35	27259.3	5357.64	44613.6	2574.56	8254.93	11777.3	502.38	180.37	3636.74	192.75	1265.85	258.9	240.62	321.7	644.2	1523.22	1113.47	189.67	0	2001	1
00:22:36	15678.6	2801.59	29274.1	2515.87	10050.9	12058.2	198.63	271.96	2701.23	290.52	685.02	106.34	937.82	468.06	560.28	855.14	1354.08	237.37	0	2001	3
00:22:37	10550.3	5309.29	8828.31	1654.67	2537.56	2591.21	731.8	709.23	636.65	295.9	258.62	140.43	657.74	165.43	966.46	423.37	339.84	111.24	0	2001	2
00:22:44	7510.13	3049.17	9743.48	2384.45	2621.63	1889.85	468.45	565.09	1817.88	247.14	407.74	71.85	108.95	118.74	407.75	667.67	194.15	75.28	0	2001	0
00:22:45	27236.4	5360.63	44630	2576.24	8257.13	11790.4	502.84	180.79	3641.27	192.75	1265.85	259.27	241.43	321.7	644.2	1524.34	1112.91	189.67	0	2001	1
00:22:46	15683.2	2802.54	29292	2515.87	10057.1	12060.9	198.63	271.96	2701.23	290.52	685.02	106.77	936.99	468.06	560.28	856.3	1354.08	237.37	0	2001	3
00:22:48	10557.8	5309.29	8837.59	1654.67	2540.59	2590.52	731.8	709.23	636.65	296.27	257.57	140.43	658.51	165.43	966.46	423.37	339.84	111.24	0	2001	2
00:22:55	7507.72	3049.17	9737.98	2383.59	2620.09	1889.14	468.01	565.09	1817.88	246.77	389.83	71.85	108.95	118.74	407.75	667.67	194.15	75.28	0	2001	0
00:22:56	27223	5358.63	44614.6	2575.4	8254.19	11787.5	502.84	180.79	3643.53	192.75	1265.85	259.27	241.43	321.7	644.2	1523.22	1112.35	189.67	0	2001	1
00:22:57	15674.7	2801.59	29291.1	2515.87	10057.1	12057.5	198.63	271.96	2701.23	290.52	689.27	106.34	937.82	468.06	560.28	856.3	1354.72	237.37	0	2001	3
00:22:58	10552	5305.45	8831.09	1653.81	2539.07	2589.12	731.36	708.81	635.57	296.27	258.62	140.43	657.74	165.43	965.6	423.37	339.84	111.24	0	2001	2
00:23:06	7513.33	3051.15	9737.07	2384.45	2620.09	1889.14	468.01	565.09	1817.88	246.77	389.83	71.85	108.16	118.74	407.75	667.67	194.15	75.28	0	2001	0
00:23:07	27249.8	5357.64	44602.1	2575.4	8252.73	11786.7	502.84	180.79	3643.53	192.75	1264.83	259.27	241.43	321.7	644.2	1524.34	1113.47	189.67	0	2001	1
00:23:08	15684	2801.59	29282.6	2515.87	10055.1	12054.1	198.63	271.96	2697.79	290.52	688.2	106.34	937.82	467.19	561.16	856.3	1356.01	237.37	0	2001	3
00:23:09	10548.7	5302.57	8826.45	1652.94	2537.56	2587.73	730.92	708.38	636.65	296.27	258.62	140.43	656.97	165.43	966.46	423.37	339.84	111.24	0	2001	2
00:23:17	7510.93	3049.17	9736.15	2384.45	2619.32	1889.14	468.01	565.09	1817.88	246.77	389.83	71.85	108.16	118.74	407.75	667.67	194.15	75.28	0	2001	0
00:23:18	27256.9	5358.63	44603.1	2575.4	8252	11786	502.84	180.37	3640.13	192.39	1264.83	259.27	241.43	321.7	644.2	1523.22	1111.79	189.67	0	2001	1
00:23:19	15684.8	2802.54	29278.9	2515.87	10053	12057.5	198.63	271.96	2701.23	290.12	688.2	106.34	937.82	468.06	560.28	856.3	1354.08	237.37	0	2001	3
00:23:20	10554.5	5305.45	8831.09	1653.81	2538.31	2589.12	731.36	708.81	636.65	296.27	257.57	140.43	657.74	165.43	965.6	423.37	339.84	111.24	0	2001	2
00:23:28	7508.53	3048.19	9738.9	2383.59	2620.09	1889.14	468.01	565.09	1817.88	246.77	408.73	71.85	108.16	118.74	407.75	667.67	194.15	75.28	0	2001	0
00:23:29	27252.2	5357.64	44596.3	2574.56	8251.26	11782.4	502.84	180.37	3641.27	192.39	1264.83	259.27	241.43	321.7	644.2	1523.22	1112.35	189.67	0	2001	1
00:23:30	15680.1	2800.64	29267.5	2514.23	10048.2	12054.1	198.63	271.96	2697.79	290.12	687.14	106.34	936.17	468.06	560.28	856.3	1354.08	237.37	0	2001	3
00:23:31	10552.8	5305.45	8832.02	1652.94	2539.07	2588.42	730.92	708.81	636.65	296.27	262.84	140.43	657.74	165.43	965.6	422.22	339.84	111.24	0	2001	2
00:23:39	7510.93	3051.15	9737.98	2383.59	2619.32	1889.14	468.01	565.09	1817.88	247.14	389.83	71.85	108.95	118.74	407.75	667.67	194.15	75.28	0	2001	0
00:23:40	27232.4	5358.63	44593.5	2575.4	8250.53	11783.1	502.84	180.37	3639	192.75	1264.83	259.27	241.43	321.7	644.2	1523.22	1111.23	189.67	0	2001	1
00:23:41	15680.9	2800.64	29285.5	2515.05	10053.7	12055.5	198.63	271.96	2697.79	290.52	685.02	106.77	936.99	468.06	561.16	856.3	1355.37	237.37	0	2001	3
00:23:42	10550.3	5308.33	8837.59	1653.81	2540.59	2590.52	731.8	709.23	636.65	296.27	258.62	140.43	657.74	165.43	966.46	423.37	339.84	111.24	0	2001	2
00:23:50	7511.73	3051.15	9740.73	2384.45	2620.09	1889.14	468.01	565.09	1817.88	246.77	389.83	71.85	108.95	118.74	407.75	667.67	194.15	75.28	0	2001	0
00:23:51	27264	5358.63	44612.7	2575.4	8254.19	11782.4	502.38	180.37	3642.4	192.75	1265.85	259.27	241.43	321.7	645.04	1523.22	1112.91	189.67	0	2001	1
00:23:52	15687.9	2802.54	29298.7	2516.68	10059.9	12064.3	198.63	271.96	2700.08	290.52	685.02	106.77	937.82	468.06	561.16	856.3	1355.37	237.37	0	2001	3
00:23:53	10552	5305.45	8830.16	1653.81	2538.31	2589.12	731.36	708.81	636.65	296.27	262.84	140.43	657.74	165.43	966.46	423.37	339.84	111.24	0	2001	2
00:24:01	7516.54	3049.17	9740.73	2383.59	2620.09	1889.14	468.01	565.09	1816.73	247.14	389.83	71.85	108.95	118.74	407.75	667.67	194.15	75.28	0	2001	0
00:24:02	27245.9	5358.63	44596.3	2575.4	8251.26	11782.4	502.38	180.37	3639	192.39	1265.85	259.27	240.62	321.7	644.2	1524.34	1112.91	189.67	0	2001	1
00:24:03	15687.9	2801.59	29283.6	2515.87	10054.4	12057.5	198.63	271.96	2698.94	290.52	683.96	106.77	936.99	468.06	560.28	856.3	1354.08	237.37	0	2001	3
00:24:04	10552.8	5305.45	8831.09	1653.81	2538.31	2589.12	731.36	708.81	636.65	295.9	257.57	140.43	657.74	165.43	966.46	423.37	339.84	111.24	0	2001	2
00:24:12	7506.12	3053.12	9746.23	2385.31	2621.63	1890.55	468.45	565.5	1819.03	247.14	408.73	71.85	108.95	118.74	407.75	667.67	194.15	75.28	0	2001	0
00:24:13	27233.2	5357.64	44599.2	2574.56	8252.73	11780.9	502.38	180.79	3641.27	192.39	1265.85	259.27	241.43	321.7	644.2	1524.34	1112.91	189.67	0	2001	1
00:24:14	15688.7	2801.59	29286.4	2517.5	10054.4	12058.2	198.63	271.96	2697.79	290.52	688.2	106.34	937.82	468.06	560.28	856.3	1355.37	237.37	0	2001	3
00:24:15	10546.2	5305.45	8837.59	1653.81	2540.59	2589.82	731.36	708.81	635.57	296.27	258.62	140.43	657.74	165.43	966.46	423.37	339.84	111.24	0	2001	2
00:24:22	7511.73	3049.17	9740.73	2384.45	2620.86	1889.85	468.01	565.09	1817.88	247.14	407.74	71.85	108.95	118.74	407.75	667.67	194.15	75.28	0	2001	0
00:24:24	27249.8	5356.64	44583.8	2573.71	8247.6	11778	502.38	180.37	3640.13	192.39	1264.83	258.9	240.62	321.7	644.2	1524.34	1112.91	189.67	0	2001	1
00:24:25	15687.9	2802.54	29285.5	2515.87	10053	12058.2	198.63	271.96	2698.94	290.52	687.14	106.77	936.99	468.06	560.28	856.3	1356.01	237.37	0	2001	3
00:24:26	10549.5	5305.45	8832.02	1653.81	2539.07	2589.12	731.36	708.81	635.57	295.9	258.62	140.43	657.74	165.43	965.6	423.37	339.84	111.24	0	2001	2
00:24:33	7504.52	3051.15	9743.48	2384.45	2621.63	1889.14	468.01	565.09	1817.88	247.14	390.83	71.85	108.95	118.74	407.75	667.67	194.15	75.28	0	2001	0
00:24:35	27249.8	5355.64	44596.3	2573.71	8250.53	11776.5	502.38	180.37	3640.13	192.75	1264.83	258.9	240.62	321.7	645.04	1523.22	1112.91	189.67	0	2001	1
00:24:36	15685.6	2801.59	29283.6	2515.87	10053.7	12058.2	198.63	271.96	2697.79	290.52	683.96	106.34	936.99	468.06	560.28	857.46	1355.37	237.37	0	2001	3
00:24:37	10552	5306.41	8830.16	1653.81	2538.31	2588.42	731.36	708.81	635.57	296.27	262.84	140.43	657.74	165.43	966.46	423.37	339.84	111.24	0	2001	2
00:24:44	7510.13	3051.15	9740.73	2384.45	2620.86	1889.14	468.01	565.09	1817.88	247.14	407.74	71.85	108.95	118.74	407.75	667.67	193.59	75.28	0	2001	0
00:24:45	27226.1	5357.64	44605	2575.4	8252.73	11783.8	502.38	180.37	3641.27	192.75	1265.85	259.27	240.62	321.7	644.2	1523.22	1112.35	189.67	0	2001	1
00:24:46	15681.7	2801.59	29305.2	2515.87	10054.4	12056.9	198.63	271.96	2697.79	290.52	688.2	106.77	936.99	468.06	560.28	856.3	1354.08	237.37	0	2001	3
00:24:47	10550.3	5304.49	8831.09	1652.94	2538.31	2589.12	731.36	708.81	636.65	296.27	258.62	140.43	657.74	165.43	966.46	423.37	339.84	111.24	0	2001	2
00:24:55	7508.53	3049.17	9741.65	2384.45	2620.86	1889.14	468.01	565.09	1817.88	247.14	390.83	71.85	108.95	118.74	407.75	667.67	194.15	75.28	0	2001	0
00:24:56	27245.9	5355.64	44583.8	2573.71	8247.6	11778	502.38	180.37	3639	192.39	1264.83	258.9	240.62	321.7	644.2	1524.34	1112.35	189.67	0	2001	1
00:24:57	15679.3	2801.59	29285.5	2515.87	10053.7	12059.6	198.63	271.96	2701.23	290.52	688.2	106.34	936.99	468.06	560.28	856.3	1355.37	237.37	0	2001	3
00:24:58	10548.7	5306.41	8835.74	1653.81	2539.83	2589.82	731.36	708.81	635.57	296.27	262.84	140.43	657.74	165.43	966.46	423.37	339.84	111.24	0	2001	2
00:25:06	7509.33	3049.17	9739.81	2383.59	2620.09	1889.14	468.01	565.09	1817.88	247.14	390.83	71.85	108.95	118.74	407.75	667.67	194.15	75.28	0	2001	0
00:25:07	27245.9	5355.64	44593.5	2573.71	8250.53	11778	502.38	180.37	3640.13	192.39	1265.85	258.9	241.43	321.7	643.36	1523.22	1112.91	189.67	0	2001	1
00:25:08	15678.6	2800.64	29280.7	2515.05	10050.9	12053.5	198.63	271.96	2700.08	290.52	683.96	106.34	936.99	467.19	559.4	856.3	1354.08	237.37	0	2001	3
00:25:09	10547.8	5305.45	8832.02	1652.94	2539.07	2589.12	731.36	708.81	636.65	296.27	258.62	140.43	657.74	165.43	966.46	423.37	339.84	111.24	0	2001	2
00:25:17	7515.74	3047.2	9736.15	2382.72	2619.32	1887.74	467.58	564.68	1816.73	246.77	389.83	71.85	108.16	118.74	407.75	667.67	194.15	75.28	0	2001	0
00:25:18	27239.5	5354.65	44574.2	2573.71	8246.86	11775.1	502.38	180.37	3636.74	192.39	1263.8	259.27	240.62	321.7	643.36	1523.22	1112.35	189.67	0	2001	1
00:25:19	15688.7	2800.64	29291.1	2514.23	10049.5	12048.7	198.63	271.96	2696.64	290.12	689.27	106.77	936.17	467.19	560.28	856.3	1354.72	237.37	0	2001	3
00:25:20	10556.1	5305.45	8829.23	1652.94	2538.31	2588.42	731.36	708.81	635.57	295.9	258.62	140.43	657.74	165.43	966.46	423.37	339.84	111.24	0	2001	2
00:25:28	7511.73	3048.19	9736.15	2383.59	2618.54	1888.44	468.01	565.09	1816.73	246.77	389.83	71.85	108.95	118.74	407.75	667.67	193.59	75.28	0	2001	0
00:25:29	27244.3	5356.64	44612.7	2574.56	8254.19	11783.1	502.84	180.37	3640.13	192.39	1265.85	259.27	241.43	321.7	644.2	1523.22	1111.79	189.67	0	2001	1
00:25:30	15674.7	2800.64	29275.1	2513.42	10050.9	12050.1	198.63	271.96	2696.64	290.52	687.14	106.77	936.17	468.06	560.28	856.3	1354.72	237.37	0	2001	3
00:25:31	10540.4	5306.41	8831.09	1653.81	2539.07	2589.82	731.36	708.81	635.57	296.27	258.62	140.43	657.74	165.43	966.46	423.37	339.84	111.24	0	2001	2
00:25:39	7501.32	3047.2	9737.98	2382.72	2620.09	1888.44	468.01	564.68	1816.73	247.14	407.74	71.85	108.16	118.74	407.75	667.67	194.15	75.28	0	2001	0
00:25:40	27225.3	5355.64	44582.9	2572.87	8246.13	11776.5	502.38	180.37	3639	192.39	1264.83	259.27	240.62	321.7	644.2	1523.22	1112.35	189.67	0	2001	1
00:25:41	15683.2	2802.54	29280.7	2515.87	10052.3	12058.9	198.63	271.96	2701.23	290.52	683.96	106.34	937.82	468.06	560.28	856.3	1355.37	237.37	0	2001	3
00:25:42	10549.5	5305.45	8832.02	1653.81	2536.04	2589.12	731.36	708.81	636.65	296.27	257.57	140.43	657.74	165.43	966.46	423.37	340.4	111.24	0	2001	2
00:25:50	7512.53	3049.17	9738.9	2383.59	2619.32	1888.44	468.01	565.09	1817.88	246.77	389.83	71.85	108.95	118.74	407.75	667.67	194.15	75.28	0	2001	0
00:25:51	27264	5358.63	44606.9	2574.56	8252.73	11780.2	502.38	180.37	3641.27	192.75	1264.83	258.9	240.62	321.7	644.2	1523.22	1111.79	189.67	0	2001	1
00:25:52	15686.4	2802.54	29315.6	2515.87	10056.4	12058.9	198.63	271.96	2698.94	290.52	688.2	106.77	936.99	468.06	560.28	856.3	1355.37	237.37	0	2001	3
00:25:53	10550.3	5307.37	8833.88	1653.81	2536.8	2589.82	731.36	708.81	635.57	296.27	261.79	140.43	657.74	165.43	966.46	423.37	340.4	111.24	0	2001	2
00:26:01	7510.13	3048.19	9735.23	2382.72	2618.54	1888.44	468.01	565.09	1816.73	246.77	389.83	71.85	108.95	118.74	407.75	667.67	194.15	75.28	0	2001	0
00:26:02	27269.6	5357.64	44581	2573.71	8247.6	11775.8	502.38	180.37	3639	192.39	1264.83	259.27	240.62	321.7	644.2	1524.34	1112.91	189.67	0	2001	1
00:26:03	15680.9	2801.59	29276	2515.05	10060.6	12054.8	198.63	271.96	2697.79	290.12	683.96	106.34	936.99	468.06	560.28	856.3	1354.72	237.37	0	2001	3
00:26:04	10551.2	5306.41	8832.95	1653.81	2539.83	2589.82	731.8	708.81	636.65	296.63	258.62	140.43	657.74	165.43	966.46	423.37	339.84	111.24	0	2001	2
00:26:11	7503.72	3047.2	9736.15	2384.45	2618.54	1887.74	467.58	564.68	1815.58	246.77	407.74	71.85	108.16	117.94	407.75	667.67	193.59	75.28	0	2001	0
00:26:13	27255.3	5354.65	44570.4	2572.03	8243.93	11770.7	501.91	180.37	3637.87	192.39	1263.8	258.9	240.62	320.88	644.2	1523.22	1112.91	189.67	0	2001	1
00:26:14	15684.8	2802.54	29306.2	2515.87	10052.3	12059.6	198.63	271.96	2697.79	290.52	687.14	106.77	937.82	468.06	559.4	856.3	1354.08	237.37	0	2001	3
00:26:15	10555.3	5307.37	8827.38	1654.67	2539.83	2588.42	731.8	709.23	635.57	296.27	258.62	140.43	657.74	165.43	966.46	423.37	340.4	111.24	0	2001	2
00:26:22	7502.92	3048.19	9737.07	2382.72	2620.86	1887.74	468.01	565.09	1816.73	246.77	407.74	71.85	108.95	118.74	407.75	667.67	193.59	75.28	0	2001	0
00:26:24	27252.2	5355.64	44582.9	2573.71	8247.6	11776.5	502.38	179.94	3636.74	192.39	1264.83	259.27	240.62	320.88	643.36	1523.22	1112.91	189.67	0	2001	1
00:26:25	15691	2802.54	29293	2515.87	10057.1	12058.9	198.63	271.96	2697.79	290.52	687.14	106.77	936.99	468.06	559.4	856.3	1353.44	237.37	0	2001	3
00:26:26	10552.8	5307.37	8835.74	1653.81	2539.83	2589.82	731.36	708.81	636.65	296.27	262.84	140.43	657.74	165.43	965.6	423.37	339.84	111.24	0	2001	2
00:26:33	7503.72	3047.2	9735.23	2382.72	2620.86	1888.44	468.01	564.68	1816.73	246.77	408.73	71.85	108.95	118.74	407.75	667.67	194.15	75.28	0	2001	0
00:26:35	27245.9	5356.64	44567.5	2574.56	8246.13	11778.7	502.38	180.37	3639	192.39	1264.83	258.9	241.43	321.7	644.2	1524.34	1113.47	189.67	0	2001	1
00:26:36	15680.1	2802.54	29293	2515.05	10054.4	12062.3	198.63	271.96	2697.79	290.52	683.96	106.34	936.99	468.06	560.28	856.3	1354.72	237.37	0	2001	3
00:26:37	10557	5305.45	8828.31	1652.94	2537.56	2588.42	731.36	708.38	636.65	296.27	258.62	140.43	656.97	165.43	966.46	423.37	340.4	111.24	0	2001	2
00:26:44	7512.53	3050.16	9742.56	2382.72	2620.86	1888.44	468.01	564.68	1817.88	247.14	409.72	71.85	108.95	118.74	407.75	667.67	194.15	75.28	0	2001	0
00:26:46	27256.1	5357.64	44606.9	2574.56	8252	11780.9	502.38	180.37	3640.13	192.75	1264.83	258.9	241.43	321.7	645.04	1523.22	1112.35	189.67	0	2001	1
00:26:47	15689.5	2801.59	29289.2	2515.05	10054.4	12056.9	198.63	271.96	2697.79	290.52	683.96	106.34	936.99	468.06	560.28	856.3	1354.72	237.37	0	2001	3
00:26:48	10547	5308.33	8832.95	1654.67	2539.07	2590.52	731.8	709.23	635.57	296.27	262.84	140.43	657.74	165.43	966.46	423.37	340.4	111.24	0	2001	2
00:26:55	7505.32	3048.19	9746.23	2382.72	2619.32	1888.44	468.01	565.09	1816.73	246.77	408.73	71.85	108.95	118.74	407.75	667.67	193.59	75.28	0	2001	0
00:26:56	27234.8	5356.64	44597.3	2573.71	8250.53	11779.5	502.38	180.37	3640.13	192.75	1263.8	258.9	240.62	320.88	644.2	1523.22	1112.91	189.67	0	2001	1
00:26:57	15686.4	2800.64	29277	2515.05	10052.3	12054.1	198.63	271.96	2697.79	290.12	686.08	106.77	936.99	468.06	560.28	856.3	1354.72	237.37	0	2001	3
00:26:58	10546.2	5307.37	8832.95	1653.81	2538.31	2589.82	731.8	708.81	635.57	296.27	258.62	140.43	657.74	165.43	966.46	423.37	340.4	111.24	0	2001	2
00:27:06	7513.33	3048.19	9738.9	2383.59	2619.32	1888.44	468.01	565.09	1816.73	246.77	407.74	71.85	108.95	118.74	407.75	667.67	193.59	75.28	0	2001	0
00:27:07	27267.2	5358.63	44604	2575.4	8252.73	11783.1	502.38	180.37	3641.27	192.39	1265.85	259.27	240.62	321.7	644.2	1522.1	1112.91	189.67	0	2001	1
00:27:08	15687.1	2800.64	29280.7	2515.05	10050.2	12053.5	198.63	271.96	2696.64	290.52	685.02	106.34	936.17	468.06	560.28	856.3	1354.72	237.37	0	2001	3
00:27:09	10547.8	5307.37	8836.66	1653.81	2539.83	2589.82	731.8	708.81	635.57	296.27	257.57	140.43	657.74	165.43	966.46	423.37	340.4	111.24	0	2001	2
00:27:17	7512.53	3049.17	9743.48	2384.45	2620.86	1889.14	468.01	565.09	1817.88	247.14	409.72	71.85	108.95	118.74	407.75	667.67	193.59	75.28	0	2001	0
00:27:18	27234.8	5357.64	44607.9	2574.56	8252.73	11780.9	502.38	180.37	3637.87	192.39	1265.85	259.27	241.43	321.7	644.2	1523.22	1112.91	189.67	0	2001	1
00:27:19	15688.7	2801.59	29268.5	2515.05	10048.2	12053.5	198.63	271.96	2698.94	290.12	689.27	106.34	937.82	468.06	560.28	856.3	1356.01	237.37	0	2001	3
00:27:20	10547	5307.37	8835.74	1652.94	2537.56	2590.52	731.8	709.23	635.57	296.27	262.84	140.43	657.74	165.43	967.31	423.37	340.4	111.24	0	2001	2
00:27:28	7514.13	3048.19	9744.4	2383.59	2620.86	1888.44	468.01	565.09	1816.73	247.14	408.73	71.85	108.16	118.74	407.75	667.67	194.15	75.28	0	2001	0
00:27:29	27260.9	5357.64	44594.4	2574.56	8250.53	11780.2	501.91	180.37	3640.13	192.39	1264.83	259.27	241.43	321.7	644.2	1523.22	1112.91	189.67	0	2001	1
00:27:30	15680.9	2801.59	29275.1	2515.05	10051.6	12054.1	198.63	271.96	2696.64	290.12	687.14	106.34	936.99	467.19	560.28	856.3	1354.08	237.37	0	2001	3
00:27:31	10547.8	5307.37	8832.02	1653.81	2538.31	2589.82	731.36	709.23	636.65	296.27	262.84	140.43	657.74	165.43	967.31	423.37	340.4	111.24	0	2001	2
00:27:39	7506.12	3049.17	9748.06	2385.31	2621.63	1889.85	468.01	565.09	1817.88	247.14	409.72	71.85	108.95	118.74	407.75	667.67	194.15	75.28	0	2001	0
00:27:40	27246.7	5357.64	44578.1	2573.71	8246.86	11776.5	502.38	180.37	3637.87	192.39	1264.83	258.9	241.43	321.7	644.2	1523.22	1112.91	189.67	0	2001	1
00:27:41	15685.6	2801.59	29281.7	2515.05	10051.6	12058.9	198.63	271.96	2700.08	290.12	687.14	106.77	937.82	468.06	560.28	856.3	1354.72	237.37	0	2001	3
00:27:42	10548.7	5309.29	8834.81	1654.67	2539.07	2591.21	731.8	709.23	637.73	296.27	258.62	140.43	658.51	165.43	967.31	423.37	340.4	111.24	0	2001	2
00:27:49	7513.33	3049.17	9743.48	2384.45	2623.17	1889.85	468.45	565.5	1817.88	247.14	390.83	71.85	108.95	118.74	407.75	667.67	193.59	75.28	0	2001	0
00:27:51	27245.1	5357.64	44593.5	2573.71	8249.06	11779.5	502.38	180.37	3640.13	192.39	1264.83	259.27	240.62	321.7	643.36	1523.22	1111.79	189.67	0	2001	1
00:27:52	15680.1	2800.64	29271.3	2514.23	10058.5	12052.1	198.63	271.96	2698.94	290.52	687.14	106.34	936.99	467.19	561.16	856.3	1356.65	237.37	0	2001	3
00:27:53	10547	5305.45	8831.09	1652.94	2538.31	2589.12	731.36	708.38	636.65	296.27	257.57	140.43	657.74	165.43	968.16	423.37	340.4	111.24	0	2001	2
00:28:00	7510.13	3049.17	9745.31	2384.45	2623.17	1889.14	468.01	565.09	1817.88	247.14	409.72	71.85	108.95	118.74	407.75	667.67	194.15	75.28	0	2001	0
00:28:02	27265.6	5359.63	44617.5	2575.4	8254.19	11785.3	502.84	180.37	3641.27	192.75	1265.85	259.27	240.62	321.7	645.04	1523.22	1111.79	189.67	0	2001	1
00:28:03	15677	2800.64	29285.5	2515.05	10054.4	12054.8	198.63	271.96	2697.79	290.52	687.14	106.77	936.99	468.06	559.4	856.3	1354.08	237.37	0	2001	3
00:28:04	10551.2	5308.33	8835.74	1654.67	2539.07	2590.52	731.8	709.23	636.65	296.27	257.57	140.43	657.74	165.43	968.16	423.37	340.4	111.24	0	2001	2
00:28:11	7506.92	3048.19	9735.23	2382.72	2618.54	1887.74	468.01	565.09	1816.73	246.77	407.74	71.85	108.95	118.74	407.75	667.67	194.15	75.28	0	2001	0
00:28:13	27264.8	5360.63	44633.8	2576.24	8257.13	11788.2	502.84	180.37	3642.4	192.75	1265.85	259.27	241.43	321.7	645.04	1524.34	1112.35	189.67	0	2001	1
00:28:14	15680.9	2802.54	29293	2515.87	10055.8	12061.6	198.63	271.96	2701.23	290.52	687.14	106.34	936.99	468.06	561.16	856.3	1354.72	237.37	0	2001	3
00:28:15	10552	5308.33	8836.66	1653.81	2539.83	2590.52	731.8	708.81	636.65	296.63	258.62	140.43	657.74	165.43	967.31	423.37	340.4	111.24	0	2001	2
00:28:22	7514.93	3049.17	9741.65	2383.59	2620.09	1888.44	468.01	565.09	1817.88	247.14	408.73	71.85	108.95	118.74	407.75	667.67	194.15	75.28	0	2001	0
00:28:24	27242.7	5357.64	44602.1	2574.56	8251.26	11780.9	502.38	180.37	3640.13	192.39	1264.83	259.27	241.43	321.7	644.2	1523.22	1112.91	189.67	0	2001	1
00:28:25	15685.6	2802.54	29294.9	2515.87	10057.8	12071.8	198.63	271.96	2701.23	290.52	687.14	106.77	937.82	468.06	560.28	856.3	1354.72	237.37	0	2001	3
00:28:26	10551.2	5308.33	8834.81	1653.81	2539.07	2590.52	731.8	709.23	635.57	296.27	262.84	140.43	657.74	165.43	967.31	423.37	340.4	112.12	0	2001	2
00:28:33	7509.33	3050.16	9744.4	2385.31	2620.86	1889.85	468.01	565.5	1817.88	247.14	389.83	71.85	108.95	118.74	407.75	667.67	194.15	75.28	0	2001	0
00:28:35	27276.7	5359.63	44611.7	2574.56	8253.46	11782.4	502.38	180.37	3641.27	192.75	1265.85	259.27	241.43	321.7	645.04	1522.1	1112.35	189.67	0	2001	1
00:28:36	15680.1	2802.54	29290.2	2516.68	10055.1	12063.6	198.63	271.96	2701.23	290.52	687.14	106.34	937.82	468.06	560.28	856.3	1355.37	237.37	0	2001	3
00:28:37	10550.3	5312.17	8840.38	1655.53	2541.35	2591.91	732.24	709.66	636.65	296.27	262.84	140.77	658.51	165.43	967.31	423.37	340.4	111.24	0	2001	2
00:28:44	7515.74	3052.13	9747.14	2385.31	2621.63	1889.85	468.01	565.5	1817.88	247.14	390.83	71.85	108.95	118.74	407.75	667.67	194.15	75.28	0	2001	0
00:28:46	27267.2	5358.63	44603.1	2574.56	8252	11780.2	502.38	180.37	3641.27	192.75	1265.85	259.27	241.43	321.7	644.2	1523.22	1113.47	189.67	0	2001	1
00:28:47	15684.8	2802.54	29293	2516.68	10057.1	12064.3	198.63	271.96	2701.23	290.52	688.2	106.77	937.82	468.06	560.28	856.3	1356.01	237.37	0	2001	3
00:28:48	10549.5	5308.33	8832.95	1654.67	2539.07	2590.52	731.8	709.23	636.65	296.27	258.62	140.43	657.74	165.43	967.31	423.37	340.4	111.24	0	2001	2
00:28:55	7510.13	3050.16	9748.06	2385.31	2622.4	1889.85	468.01	565.5	1817.88	247.14	390.83	71.85	108.95	118.74	407.75	668.8	194.15	75.28	0	2001	0
00:28:56	27238	5356.64	44600.2	2573.71	8251.26	11776.5	502.38	180.37	3639	192.39	1265.85	259.27	241.43	321.7	644.2	1523.22	1112.35	189.67	0	2001	1
00:28:57	15683.2	2803.49	29296.8	2516.68	10065.4	12064.3	198.63	271.96	2700.08	290.52	691.39	106.34	937.82	468.06	560.28	856.3	1354.08	237.37	0	2001	3
00:28:58	10561.1	5309.29	8838.52	1654.67	2540.59	2590.52	731.8	709.23	635.57	296.63	262.84	140.43	658.51	165.43	966.46	423.37	340.4	111.24	0	2001	2
00:29:06	7521.34	3050.16	9747.14	2387.03	2621.63	1889.85	468.45	565.5	1817.88	247.14	390.83	71.85	108.95	118.74	407.75	667.67	194.15	75.28	0	2001	0
00:29:07	27258.5	5358.63	44603.1	2574.56	8252	11780.2	502.38	180.37	3639	192.75	1265.85	258.9	241.43	321.7	644.2	1523.22	1112.35	189.67	0	2001	1
00:29:08	15687.1	2801.59	29281.7	2517.5	10052.3	12056.9	198.63	271.96	2697.79	290.12	683.96	106.34	936.99	468.06	561.16	856.3	1356.01	237.37	0	2001	3
00:29:09	10557	5310.25	8832.95	1654.67	2538.31	2591.21	732.24	709.23	636.65	296.63	257.57	140.43	657.74	165.43	967.31	423.37	340.4	111.24	0	2001	2
00:29:17	7520.54	3050.16	9748.06	2384.45	2621.63	1889.85	468.45	565.5	1817.88	247.14	410.72	71.85	108.95	118.74	407.75	667.67	194.15	75.28	0	2001	0
00:29:18	27262.5	5358.63	44606.9	2574.56	8252	11780.9	502.84	180.37	3637.87	192.39	1265.85	259.27	240.62	321.7	644.2	1523.22	1113.47	189.67	0	2001	1
00:29:19	15681.7	2799.69	29264.7	2512.6	10046.8	12045.3	198.63	271.96	2695.5	290.12	688.2	106.34	936.99	468.06	560.28	857.46	1356.01	237.37	0	2001	3
00:29:20	10556.1	5313.13	8842.24	1655.53	2541.35	2592.61	732.24	709.66	637.73	296.27	258.62	140.77	658.51	165.43	966.46	423.37	340.4	111.24	0	2001	2
00:29:28	7521.34	3050.16	9741.65	2383.59	2622.4	1888.44	468.01	565.09	1816.73	246.77	407.74	71.85	108.95	118.74	407.75	667.67	193.59	75.28	0	2001	0
00:29:29	27264.8	5356.64	44590.6	2573.71	8247.6	11778	502.38	180.37	3636.74	192.39	1264.83	259.27	240.62	321.7	644.2	1523.22	1112.35	189.67	0	2001	1
00:29:30	15684	2799.69	29260	2515.87	10054.4	12048	198.63	271.96	2695.5	290.12	686.08	106.34	936.17	467.19	559.4	856.3	1354.72	237.37	0	2001	3
00:29:31	10552	5312.17	8839.45	1655.53	2540.59	2591.91	732.24	709.66	636.65	296.27	258.62	140.77	658.51	165.43	967.31	423.37	340.4	111.24	0	2001	2
00:29:38	7510.93	3053.12	9745.31	2386.17	2623.17	1889.85	468.45	565.5	1817.88	247.14	407.74	71.85	108.95	118.74	407.75	667.67	193.59	75.28	0	2001	0
00:29:40	27251.4	5358.63	44597.3	2574.56	8250.53	11782.4	502.38	180.37	3640.13	192.75	1264.83	258.9	240.62	321.7	644.2	1523.22	1112.91	189.67	0	2001	1
00:29:41	15682.5	2800.64	29270.4	2514.23	10049.5	12051.4	198.63	271.96	2696.64	290.12	687.14	106.34	936.17	467.19	560.28	856.3	1355.37	237.37	0	2001	3
00:29:42	10555.3	5308.33	8833.88	1654.67	2539.07	2590.52	731.8	709.23	635.57	296.27	262.84	140.43	658.51	165.43	967.31	423.37	340.4	111.24	0	2001	2
00:29:49	7512.53	3051.15	9747.14	2385.31	2620.86	1890.55	468.01	565.5	1817.88	247.14	408.73	71.85	108.95	118.74	407.75	667.67	194.15	75.28	0	2001	0
00:29:51	27246.7	5359.63	44629	2574.56	8254.93	11782.4	502.38	180.37	3639	192.75	1265.85	259.27	240.62	321.7	644.2	1523.22	1113.47	189.67	0	2001	1
00:29:52	15673.1	2800.64	29292	2515.05	10048.9	12054.1	198.63	271.96	2700.08	290.12	687.14	106.77	937.82	468.06	560.28	856.3	1354.72	237.37	0	2001	3
00:29:53	10544.5	5310.25	8839.45	1654.67	2540.59	2590.52	731.8	709.23	636.65	296.27	258.62	140.43	658.51	165.43	966.46	423.37	340.4	111.24	0	2001	2
00:30:00	7518.14	3050.16	9741.65	2384.45	2620.09	1889.14	468.01	565.09	1816.73	247.14	410.72	71.85	108.95	118.74	408.56	667.67	194.15	75.28	0	2001	0
00:30:02	27246.7	5357.64	44581	2573.71	8245.4	11777.3	502.38	180.37	3639	192.39	1264.83	258.9	240.62	321.7	644.2	1523.22	1112.91	189.67	0	2001	1
00:30:03	15673.9	2800.64	29278.9	2515.87	10053	12057.5	198.63	271.96	2701.23	290.12	683.96	106.77	936.99	468.06	559.4	856.3	1354.72	237.37	0	2001	3
00:30:04	10544.5	5310.25	8837.59	1654.67	2540.59	2591.91	731.8	709.23	637.73	296.27	257.57	140.43	657.74	165.43	966.46	423.37	339.84	111.24	0	2001	2
00:30:11	7510.93	3050.16	9740.73	2387.03	2621.63	1889.85	468.01	565.5	1817.88	246.77	408.73	71.85	108.95	118.74	407.75	667.67	194.15	75.28	0	2001	0
00:30:13	27253.8	5359.63	44611.7	2575.4	8254.93	11780.2	502.84	180.37	3641.27	192.75	1265.85	259.27	241.43	321.7	644.2	1523.22	1112.91	189.67	0	2001	1
00:30:14	15681.7	2801.59	29275.1	2515.05	10050.2	12054.1	198.63	271.96	2700.08	290.12	687.14	106.34	936.99	468.06	560.28	856.3	1356.01	237.37	0	2001	3
00:30:15	10552	5309.29	8836.66	1654.67	2537.56	2591.21	731.8	709.23	636.65	296.27	262.84	140.43	657.74	165.43	967.31	423.37	340.4	111.24	0	2001	2
00:30:22	7513.33	3049.17	9742.56	2386.17	2622.4	1889.14	468.01	565.09	1817.88	247.14	407.74	71.85	108.95	118.74	407.75	667.67	193.59	75.28	0	2001	0
00:30:24	27277.5	5359.63	44605	2574.56	8251.26	11780.9	502.38	180.37	3640.13	192.39	1264.83	259.27	241.43	321.7	644.2	1523.22	1112.35	189.67	0	2001	1
00:30:25	15673.1	2800.64	29274.1	2514.23	10050.9	12052.1	198.63	271.96	2698.94	290.12	689.27	106.77	936.99	468.06	560.28	856.3	1354.08	237.37	0	2001	3
00:30:26	10552	5308.33	8838.52	1653.81	2539.83	2590.52	731.8	709.23	635.57	296.27	262.84	140.43	657.74	165.43	966.46	423.37	339.84	111.24	0	2001	2
00:30:33	7519.74	3049.17	9739.81	2383.59	2621.63	1889.14	468.01	565.09	1817.88	246.77	408.73	71.85	108.16	118.74	407.75	667.67	194.15	75.28	0	2001	0
00:30:35	27243.5	5358.63	44613.6	2575.4	8254.19	11783.8	502.84	180.37	3641.27	192.75	1265.85	259.27	241.43	321.7	644.2	1522.1	1112.35	189.67	0	2001	1
00:30:36	15670.8	2800.64	29275.1	2514.23	10051.6	12052.1	198.63	271.96	2696.64	290.12	687.14	106.34	936.17	467.19	560.28	856.3	1355.37	237.37	0	2001	3
00:30:37	10548.7	5306.41	8832.95	1653.81	2539.07	2589.12	731.36	708.81	636.65	296.27	262.84	140.43	657.74	165.43	967.31	423.37	340.4	111.24	0	2001	2
00:30:44	7515.74	3053.12	9744.4	2383.59	2622.4	1889.85	468.01	565.09	1817.88	247.14	407.74	71.85	108.95	118.74	407.75	667.67	194.15	75.28	0	2001	0
00:30:46	27275.1	5360.63	44630	2575.4	8257.13	11786	502.38	180.37	3642.4	192.75	1265.85	259.27	241.43	321.7	645.04	1523.22	1112.35	189.67	0	2001	1
00:30:47	15673.9	2801.59	29273.2	2515.05	10049.5	12055.5	198.63	271.96	2700.08	290.12	688.2	106.77	936.99	468.06	559.4	855.14	1354.72	237.37	0	2001	3
00:30:48	10552.8	5307.37	8833.88	1653.81	2539.07	2589.12	731.8	708.81	636.65	296.27	262.84	140.43	657.74	165.43	966.46	423.37	340.4	111.24	0	2001	2
00:30:55	7522.95	3051.15	9743.48	2382.72	2617.77	1888.44	468.01	565.09	1816.73	246.77	389.83	71.85	108.95	118.74	407.75	667.67	194.15	75.28	0	2001	0
00:30:57	27252.2	5360.63	44625.2	2576.24	8254.93	11786.7	502.84	180.37	3642.4	192.75	1265.85	259.27	241.43	321.7	644.2	1523.22	1112.91	189.67	0	2001	1
00:30:58	15677	2799.69	29269.4	2513.42	10049.5	12048	198.63	271.96	2697.79	290.12	690.33	106.34	936.99	468.06	559.4	856.3	1354.72	237.37	0	2001	3
00:30:59	10557	5307.37	8836.66	1653.81	2539.07	2589.12	731.36	708.81	636.65	296.27	262.84	140.43	657.74	165.43	966.46	423.37	340.4	111.24	0	2001	2
00:31:06	7524.55	3053.12	9745.31	2386.17	2623.17	1889.14	468.01	565.09	1816.73	247.14	390.83	71.85	108.95	118.74	407.75	667.67	194.15	75.28	0	2001	0
00:31:07	27245.1	5360.63	44619.4	2575.4	8254.19	11789.6	502.84	180.79	3642.4	192.75	1264.83	259.27	241.43	321.7	644.2	1523.22	1113.47	189.67	0	2001	1
00:31:08	15669.2	2801.59	29293.9	2515.87	10057.8	12063	198.63	271.96	2698.94	290.52	687.14	106.77	936.99	468.06	560.28	856.3	1355.37	237.37	0	2001	3
00:31:09	10551.2	5306.41	8833.88	1652.94	2539.07	2589.12	731.36	708.81	636.65	296.27	261.79	140.43	657.74	165.43	967.31	423.37	340.4	111.24	0	2001	2
00:31:17	7522.95	3053.12	9745.31	2387.03	2622.4	1889.85	468.45	565.5	1817.88	247.14	390.83	71.85	108.95	118.74	407.75	667.67	194.15	75.28	0	2001	0
00:31:18	27278.2	5360.63	44625.2	2575.4	8256.39	11783.8	502.38	180.79	3639	192.75	1265.85	259.27	241.43	321.7	645.04	1524.34	1113.47	189.67	0	2001	1
00:31:19	15682.5	2801.59	29281.7	2515.87	10052.3	12056.9	198.63	271.96	2697.79	290.52	685.02	106.77	936.99	468.06	559.4	856.3	1354.72	237.37	0	2001	3
00:31:20	10552.8	5309.29	8834.81	1653.81	2538.31	2590.52	731.8	709.23	637.73	296.63	259.68	140.43	657.74	165.43	965.6	422.22	340.4	111.24	0	2001	2
00:31:27	7521.34	3050.16	9748.06	2384.45	2623.17	1889.85	468.01	565.5	1817.88	247.14	408.73	71.85	108.95	118.74	407.75	667.67	194.15	75.28	0	2001	0
00:31:29	27240.3	5359.63	44635.8	2576.24	8257.13	11787.5	502.38	180.37	3643.53	192.75	1266.88	259.27	241.43	321.7	645.04	1524.34	1112.91	189.67	0	2001	1
00:31:30	15674.7	2799.69	29274.1	2514.23	10050.2	12052.8	198.63	271.96	2698.94	290.12	688.2	106.34	937.82	468.06	560.28	856.3	1353.44	237.37	0	2001	3
00:31:31	10547.8	5309.29	8836.66	1653.81	2539.07	2589.82	732.24	708.81	635.57	296.63	258.62	140.43	657.74	165.43	967.31	423.37	340.4	111.24	0	2001	2
00:31:38	7515.74	3050.16	9742.56	2384.45	2620.86	1889.85	468.01	565.09	1817.88	247.14	407.74	71.85	108.95	118.74	407.75	667.67	194.15	75.28	0	2001	0
00:31:40	27251.4	5358.63	44606.9	2574.56	8251.26	11782.4	502.38	180.37	3641.27	192.39	1265.85	259.27	241.43	321.7	644.2	1524.34	1112.35	189.67	0	2001	1
00:31:41	15684.8	2802.54	29285.5	2515.05	10052.3	12058.9	198.63	271.96	2700.08	290.52	687.14	106.77	936.99	468.06	560.28	856.3	1354.08	237.37	0	2001	3
00:31:42	10556.1	5310.25	8834.81	1654.67	2539.07	2590.52	731.8	709.23	636.65	296.63	262.84	140.43	657.74	165.43	966.46	423.37	339.84	111.24	0	2001	2
00:31:49	7517.34	3053.12	9744.4	2387.03	2620.09	1889.85	468.01	565.09	1817.88	247.14	408.73	71.85	108.95	118.74	407.75	667.67	193.59	75.28	0	2001	0
00:31:51	27243.5	5359.63	44628.1	2575.4	8255.66	11785.3	502.38	180.37	3641.27	192.75	1265.85	259.27	240.62	321.7	643.36	1523.22	1112.35	189.67	0	2001	1
00:31:52	15677.8	2801.59	29293.9	2515.05	10056.4	12058.9	198.63	271.96	2700.08	290.52	687.14	106.77	937.82	468.06	560.28	856.3	1354.72	237.37	0	2001	3
00:31:53	10547.8	5311.21	8834.81	1654.67	2539.07	2591.21	731.8	709.66	637.73	296.63	262.84	140.43	658.51	165.43	966.46	422.22	339.84	111.24	0	2001	2
00:32:00	7522.95	3053.12	9745.31	2387.03	2620.86	1890.55	468.01	565.09	1817.88	247.14	407.74	71.85	108.95	118.74	407.75	667.67	193.59	75.28	0	2001	0
00:32:02	27267.2	5357.64	44603.1	2574.56	8251.26	11779.5	502.38	180.37	3641.27	192.39	1265.85	258.9	241.43	321.7	644.2	1523.22	1112.91	189.67	0	2001	1
00:32:03	15678.6	2799.69	29283.6	2514.23	10053	12054.1	198.63	271.96	2696.64	290.12	687.14	106.77	936.17	467.19	561.16	856.3	1354.72	237.37	0	2001	3
00:32:04	10551.2	5311.21	8837.59	1654.67	2539.83	2591.21	732.24	709.23	636.65	296.63	257.57	140.43	657.74	165.43	966.46	423.37	340.4	111.24	0	2001	2
00:32:11	7520.54	3050.16	9742.56	2386.17	2620.09	1889.14	468.01	565.09	1817.88	247.14	389.83	71.85	108.95	118.74	407.75	667.67	193.59	75.28	0	2001	0
00:32:13	27253	5359.63	44630	2575.4	8255.66	11785.3	502.38	180.37	3642.4	192.75	1265.85	259.27	241.43	321.7	645.04	1524.34	1113.47	189.67	0	2001	1
00:32:14	15680.9	2800.64	29274.1	2514.23	10051.6	12050.7	198.63	271.96	2698.94	290.12	690.33	106.34	936.99	468.06	559.4	856.3	1353.44	237.37	0	2001	3
00:32:15	10552	5310.25	8838.52	1654.67	2539.83	2591.21	731.8	709.23	635.57	296.63	258.62	140.77	658.51	165.43	966.46	423.37	340.4	111.24	0	2001	2
00:32:22	7513.33	3050.16	9743.48	2383.59	2620.09	1889.14	468.01	565.09	1817.88	247.14	407.74	71.85	108.95	118.74	407.75	667.67	193.59	75.28	0	2001	0
00:32:24	27263.2	5358.63	44611.7	2574.56	8252.73	11780.2	502.38	180.37	3640.13	192.75	1264.83	259.27	241.43	321.7	645.04	1524.34	1114.03	189.67	0	2001	1
00:32:25	15673.1	2801.59	29284.5	2515.05	10052.3	12057.5	198.63	271.96	2700.08	290.12	685.02	106.34	936.99	468.06	559.4	855.14	1354.08	237.37	0	2001	3
00:32:26	10546.2	5308.33	8840.38	1654.67	2540.59	2590.52	731.8	708.81	636.65	296.63	262.84	140.43	657.74	165.43	966.46	423.37	340.4	111.24	0	2001	2
00:32:33	7511.73	3052.13	9742.56	2384.45	2620.09	1889.14	468.01	565.09	1817.88	247.14	407.74	71.85	108.16	118.74	407.75	667.67	194.15	75.28	0	2001	0
00:32:35	27249.8	5359.63	44642.5	2575.4	8257.86	11787.5	502.38	180.37	3642.4	192.75	1265.85	259.27	241.43	321.7	644.2	1522.1	1112.91	189.67	0	2001	1
00:32:36	15679.3	2801.59	29289.2	2515.87	10055.8	12058.2	198.63	271.96	2700.08	290.12	687.14	106.77	937.82	468.06	559.4	855.14	1353.44	237.37	0	2001	3
00:32:37	10552.8	5310.25	8836.66	1654.67	2539.83	2591.21	732.24	709.23	637.73	296.63	257.57	140.43	657.74	165.43	966.46	423.37	339.84	111.24	0	2001	2
00:32:44	7514.13	3051.15	9747.14	2385.31	2621.63	1890.55	468.01	565.5	1819.03	247.14	408.73	71.85	108.95	118.74	407.75	667.67	194.15	75.28	0	2001	0
00:32:46	27247.4	5359.63	44632.9	2576.24	8257.86	11787.5	502.38	180.37	3642.4	192.75	1265.85	259.27	241.43	321.7	644.2	1523.22	1112.35	189.67	0	2001	1
00:32:47	15683.2	2802.54	29296.8	2515.87	10057.1	12060.2	198.63	271.96	2697.79	290.52	685.02	106.77	937.82	468.06	559.4	856.3	1354.08	237.37	0	2001	3
00:32:48	10546.2	5309.29	8837.59	1654.67	2539.83	2590.52	731.8	709.23	635.57	296.63	258.62	140.43	657.74	165.43	966.46	423.37	339.84	111.24	0	2001	2
00:32:55	7511.73	3049.17	9742.56	2384.45	2620.09	1889.14	468.01	565.09	1817.88	247.14	389.83	71.85	108.95	118.74	407.75	667.67	194.15	75.28	0	2001	0
00:32:57	27246.7	5357.64	44616.5	2574.56	8254.19	11779.5	502.38	180.37	3640.13	192.39	1265.85	259.27	240.62	321.7	644.2	1523.22	1112.35	189.67	0	2001	1
00:32:58	15679.3	2801.59	29283.6	2515.05	10053	12057.5	198.63	271.96	2696.64	290.52	683.96	106.77	936.99	468.06	560.28	856.3	1354.08	237.37	0	2001	3
00:32:59	10555.3	5314.09	8838.52	1653.81	2540.59	2589.82	731.8	709.23	636.65	296.63	257.57	140.43	657.74	165.43	966.46	423.37	339.84	111.24	0	2001	2
00:33:06	7510.93	3049.17	9741.65	2386.17	2620.09	1889.14	468.01	564.68	1817.88	247.14	390.83	71.85	108.95	118.74	407.75	667.67	193.59	75.28	0	2001	0
00:33:08	27249	5359.63	44619.4	2575.4	8254.93	11786	502.38	180.37	3642.4	192.75	1265.85	259.27	241.43	321.7	644.2	1524.34	1112.35	189.67	0	2001	1
00:33:09	15688.7	2802.54	29286.4	2515.87	10054.4	12059.6	198.63	271.96	2700.08	290.52	686.08	106.77	937.82	468.06	560.28	856.3	1354.08	237.37	0	2001	3
00:33:10	10550.3	5309.29	8838.52	1652.94	2539.83	2590.52	731.8	709.23	636.65	296.27	262.84	140.43	657.74	165.43	966.46	423.37	339.84	111.24	0	2001	2
00:33:16	7510.13	3049.17	9745.31	2383.59	2620.86	1888.44	468.01	565.09	1816.73	247.14	409.72	71.85	108.16	118.74	407.75	667.67	193.59	75.28	0	2001	0
00:33:18	27243.5	5359.63	44612.7	2575.4	8254.19	11783.1	502.38	180.37	3642.4	192.75	1265.85	259.27	241.43	321.7	644.2	1523.22	1112.35	189.67	0	2001	1
00:33:19	15677.8	2801.59	29278.9	2515.05	10050.9	12056.9	198.63	271.96	2696.64	290.12	687.14	106.34	936.99	468.06	559.4	855.14	1354.08	237.37	0	2001	3
00:33:20	10558.6	5311.21	8835.74	1654.67	2539.83	2591.21	732.24	709.23	636.65	296.27	257.57	140.43	658.51	165.43	966.46	423.37	339.84	111.24	0	2001	2
00:33:27	7514.93	3049.17	9743.48	2384.45	2622.4	1889.14	468.01	565.09	1816.73	247.14	407.74	71.85	108.16	118.74	407.75	667.67	193.59	75.28	0	2001	0
00:33:29	27239.5	5358.63	44626.1	2574.56	8255.66	11784.5	502.84	180.37	3639	192.75	1265.85	259.27	241.43	321.7	644.2	1524.34	1112.91	189.67	0	2001	1
00:33:30	15683.2	2802.54	29301.5	2515.87	10059.2	12062.3	198.63	271.96	2697.79	290.52	685.02	106.77	937.82	467.19	560.28	857.46	1354.08	237.37	0	2001	3
00:33:31	10546.2	5307.37	8834.81	1653.81	2539.07	2589.12	731.36	708.81	636.65	296.63	258.62	140.43	657.74	165.43	965.6	422.22	339.84	111.24	0	2001	2
00:33:38	7518.14	3049.17	9744.4	2384.45	2620.86	1889.14	468.01	565.09	1817.88	247.14	407.74	71.85	108.95	118.74	407.75	667.67	193.59	75.28	0	2001	0
00:33:40	27253.8	5360.63	44626.1	2576.24	8255.66	11788.2	502.84	180.79	3642.4	192.75	1265.85	259.27	241.43	321.7	645.04	1524.34	1112.35	189.67	0	2001	1
00:33:41	15687.1	2802.54	29289.2	2516.68	10056.4	12060.9	198.63	271.96	2698.94	290.52	683.96	106.77	937.82	468.06	560.28	856.3	1355.37	237.37	0	2001	3
00:33:42	10553.6	5309.29	8839.45	1653.81	2539.83	2589.82	731.8	709.23	635.57	296.63	258.62	140.43	657.74	165.43	966.46	423.37	339.84	111.24	0	2001	2
00:33:49	7509.33	3049.17	9742.56	2384.45	2620.09	1888.44	468.01	565.09	1817.88	246.77	407.74	71.85	108.95	118.74	407.75	667.67	193.59	75.28	0	2001	0
00:33:51	27250.6	5360.63	44628.1	2575.4	8254.93	11788.2	502.38	180.79	3640.13	192.75	1265.85	259.27	241.43	321.7	645.04	1524.34	1113.47	189.67	0	2001	1
00:33:52	15687.1	2801.59	29285.5	2515.05	10054.4	12054.8	198.63	271.96	2698.94	290.52	683.96	106.77	936.99	467.19	559.4	856.3	1355.37	237.37	0	2001	3
00:33:53	10548.7	5309.29	8841.31	1654.67	2541.35	2590.52	731.8	709.23	636.65	296.27	262.84	140.43	657.74	165.43	966.46	423.37	339.84	111.24	0	2001	2
00:34:00	7512.53	3050.16	9745.31	2384.45	2620.86	1889.14	468.01	565.09	1817.88	247.14	408.73	71.85	108.16	118.74	407.75	667.67	193.59	75.28	0	2001	0
00:34:02	27242.7	5358.63	44632.9	2575.4	8255.66	11784.5	502.38	180.37	3641.27	192.75	1265.85	259.27	241.43	321.7	645.04	1523.22	1112.91	189.67	0	2001	1
00:34:03	15680.9	2802.54	29283.6	2515.87	10053.7	12060.9	198.63	271.96	2700.08	290.52	689.27	106.77	936.99	468.06	560.28	856.3	1356.01	237.37	0	2001	3
00:34:04	10550.3	5306.41	8838.52	1652.94	2537.56	2589.12	731.36	708.81	635.57	296.63	262.84	140.43	657.74	165.43	966.46	423.37	340.4	111.24	0	2001	2
00:34:11	7514.93	3050.16	9742.56	2385.31	2622.4	1889.85	468.01	565.09	1817.88	247.14	408.73	71.85	108.95	118.74	407.75	668.8	194.15	75.28	0	2001	0
00:34:13	27253.8	5359.63	44650.2	2574.56	8253.46	11780.9	502.38	180.37	3641.27	192.39	1265.85	259.27	241.43	321.7	644.2	1523.22	1112.35	189.67	0	2001	1
00:34:14	15687.9	2802.54	29278.9	2517.5	10051.6	12056.9	198.63	271.96	2700.08	290.52	687.14	106.77	936.99	468.06	561.16	856.3	1354.08	237.37	0	2001	3
00:34:15	10552.8	5310.25	8839.45	1654.67	2540.59	2590.52	731.8	709.23	636.65	296.63	262.84	140.43	657.74	165.43	966.46	423.37	339.84	111.24	0	2001	2
00:34:22	7522.14	3053.12	9746.23	2385.31	2623.17	1889.85	468.45	565.5	1817.88	247.14	408.73	71.85	108.95	118.74	407.75	667.67	194.15	75.28	0	2001	0
00:34:24	27251.4	5358.63	44628.1	2574.56	8255.66	11780.9	502.38	180.37	3640.13	192.75	1265.85	258.9	241.43	321.7	645.04	1524.34	1112.35	189.67	0	2001	1
00:34:25	15684	2801.59	29279.8	2515.87	10053	12059.6	198.63	271.96	2700.08	290.52	688.2	106.34	937.82	468.06	560.28	856.3	1354.72	237.37	0	2001	3
00:34:26	10553.6	5311.21	8843.16	1655.53	2541.35	2591.91	732.24	709.66	637.73	296.63	262.84	140.43	658.51	165.43	966.46	423.37	340.4	111.24	0	2001	2
00:34:33	7516.54	3053.12	9747.14	2387.03	2623.17	1889.85	468.01	565.5	1817.88	247.14	407.74	71.85	108.95	118.74	407.75	667.67	193.59	75.28	0	2001	0
00:34:35	27256.9	5358.63	44627.1	2574.56	8255.66	11780.2	502.38	180.37	3641.27	192.75	1265.85	258.9	240.62	321.7	644.2	1523.22	1112.35	189.67	0	2001	1
00:34:36	15683.2	2802.54	29289.2	2515.05	10055.1	12059.6	198.63	271.96	2697.79	290.52	685.02	106.34	936.99	468.06	559.4	856.3	1354.08	237.37	0	2001	3
00:34:37	10557	5310.25	8840.38	1654.67	2541.35	2590.52	731.8	709.23	636.65	296.63	257.57	140.43	657.74	165.43	966.46	423.37	340.4	111.24	0	2001	2
00:34:43	7525.35	3052.13	9743.48	2383.59	2620.09	1888.44	468.01	565.09	1817.88	247.14	407.74	71.85	108.95	118.74	407.75	667.67	193.59	75.28	0	2001	0
00:34:46	27248.2	5359.63	44613.6	2575.4	8253.46	11783.1	502.38	180.37	3639	192.39	1265.85	259.27	241.43	321.7	644.2	1523.22	1112.35	189.67	0	2001	1
00:34:47	15684	2800.64	29275.1	2514.23	10050.2	12052.8	198.63	271.96	2696.64	290.12	687.14	106.34	936.99	468.06	559.4	856.3	1354.08	237.37	0	2001	3
00:34:48	10552.8	5310.25	8839.45	1654.67	2540.59	2591.21	732.24	709.23	636.65	296.63	258.62	140.43	657.74	165.43	966.46	423.37	339.84	111.24	0	2001	2
00:34:54	7522.95	3053.12	9745.31	2384.45	2620.09	1889.85	468.01	565.5	1817.88	247.14	408.73	71.85	108.95	118.74	407.75	667.67	193.59	75.28	0	2001	0
00:34:57	27259.3	5359.63	44625.2	2574.56	8253.46	11783.1	502.38	180.37	3639	192.75	1265.85	258.9	241.43	321.7	644.2	1523.22	1113.47	189.67	0	2001	1
00:34:58	15682.5	2801.59	29276	2515.05	10049.5	12056.9	198.63	271.96	2696.64	290.12	687.14	106.34	937.82	467.19	559.4	856.3	1354.08	237.37	0	2001	3
00:34:59	10556.1	5309.29	8841.31	1654.67	2540.59	2588.42	731.8	709.23	635.57	296.63	257.57	140.43	657.74	165.43	966.46	423.37	340.4	111.24	0	2001	2
00:35:05	7522.95	3053.12	9744.4	2387.03	2620.09	1889.14	468.01	565.09	1817.88	247.14	407.74	71.85	108.95	118.74	407.75	667.67	194.15	75.28	0	2001	0
00:35:08	27254.5	5359.63	44652.1	2575.4	8258.59	11786.7	502.38	180.37	3642.4	192.75	1264.83	259.27	241.43	321.7	645.04	1523.22	1112.35	189.67	0	2001	1
00:35:09	15680.9	2801.59	29291.1	2515.05	10055.1	12065.7	198.63	271.96	2698.94	290.52	690.33	106.34	937.82	468.06	559.4	855.14	1353.44	237.37	0	2001	3
00:35:10	10554.5	5312.17	8841.31	1653.81	2541.35	2591.91	732.24	709.66	636.65	296.27	262.84	140.77	658.51	165.43	966.46	423.37	340.4	112.12	0	2001	2
00:35:16	7524.55	3051.15	9747.14	2385.31	2621.63	1890.55	468.01	565.5	1819.03	247.14	389.83	71.85	108.95	118.74	407.75	667.67	194.15	75.28	0	2001	0
00:35:18	27280.6	5359.63	44628.1	2574.56	8255.66	11781.6	502.38	180.37	3640.13	192.75	1265.85	259.27	241.43	321.7	645.04	1524.34	1113.47	189.67	0	2001	1
00:35:19	15687.9	2800.64	29266.6	2514.23	10047.5	12051.4	198.63	271.96	2698.94	290.12	683.96	106.34	936.99	468.06	560.28	856.3	1354.72	237.37	0	2001	3
00:35:20	10556.1	5309.29	8838.52	1653.81	2540.59	2590.52	731.8	709.23	636.65	296.27	258.62	140.43	657.74	165.43	966.46	423.37	340.4	111.24	0	2001	2
00:35:27	7517.34	3051.15	9752.64	2385.31	2622.4	1889.85	468.01	565.5	1817.88	247.14	390.83	71.85	108.95	118.74	407.75	667.67	194.15	75.28	0	2001	0
00:35:29	27264	5361.62	44631.9	2575.4	8255.66	11787.5	502.84	180.37	3642.4	192.75	1265.85	259.27	241.43	321.7	645.04	1524.34	1113.47	189.67	0	2001	1
00:35:30	15675.4	2799.69	29263.8	2513.42	10046.8	12048.7	198.63	271.96	2697.79	290.12	686.08	106.34	936.99	467.19	559.4	855.14	1354.72	237.37	0	2001	3
00:35:31	10557	5307.37	8832.95	1653.81	2539.07	2589.12	731.36	708.81	635.57	296.63	262.84	140.43	657.74	165.43	966.46	423.37	340.4	111.24	0	2001	2
00:35:38	7530.96	3054.11	9746.23	2387.03	2620.09	1889.85	468.01	565.5	1819.03	247.14	407.74	71.85	108.95	118.74	407.75	667.67	194.15	75.28	0	2001	0
00:35:40	27256.9	5359.63	44619.4	2574.56	8254.19	11780.2	502.38	180.37	3637.87	192.75	1265.85	259.27	241.43	321.7	644.2	1524.34	1112.91	189.67	0	2001	1
00:35:41	15680.1	2801.59	29280.7	2514.23	10052.3	12056.9	198.63	271.96	2698.94	290.52	683.96	106.34	936.99	467.19	560.28	855.14	1353.44	237.37	0	2001	3
00:35:42	10556.1	5309.29	8837.59	1654.67	2539.07	2589.82	732.24	709.23	635.57	296.27	257.57	140.43	657.74	165.43	966.46	423.37	339.84	111.24	0	2001	2
00:35:49	7530.16	3051.15	9748.06	2384.45	2623.17	1889.14	468.01	565.5	1817.88	247.14	408.73	71.85	108.95	118.74	407.75	667.67	193.59	75.28	0	2001	0
00:35:51	27276.7	5362.62	44630	2574.56	8256.39	11783.1	502.38	180.37	3641.27	192.75	1265.85	258.9	241.43	321.7	644.2	1523.22	1112.35	189.67	0	2001	1
00:35:52	15677	2802.54	29295.8	2515.87	10056.4	12063.6	198.63	271.96	2697.79	290.52	683.96	106.77	936.99	467.19	561.16	855.14	1354.08	237.37	0	2001	3
00:35:53	10556.1	5309.29	8839.45	1654.67	2539.83	2590.52	731.8	709.23	635.57	296.27	262.84	140.43	657.74	165.43	966.46	422.22	340.4	111.24	0	2001	2
00:36:00	7530.16	3050.16	9754.47	2386.17	2623.17	1888.44	468.01	565.09	1816.73	247.14	407.74	71.85	108.95	118.74	407.75	667.67	194.15	75.28	0	2001	0
00:36:02	27288.5	5360.63	44619.4	2575.4	8252.73	11782.4	502.38	180.37	3641.27	192.75	1264.83	259.27	241.43	321.7	645.04	1523.22	1113.47	189.67	0	2001	1
00:36:03	15677.8	2801.59	29295.8	2515.87	10055.8	12062.3	198.63	271.96	2697.79	290.52	687.14	106.77	937.82	468.06	560.28	855.14	1354.08	237.37	0	2001	3
00:36:04	10557	5312.17	8844.09	1654.67	2539.83	2591.91	732.24	709.66	637.73	296.27	262.84	140.77	658.51	165.43	966.46	422.22	340.4	111.24	0	2001	2
00:36:11	7528.55	3051.15	9746.23	2385.31	2620.86	1889.14	468.01	565.09	1817.88	247.14	407.74	71.85	108.16	118.74	407.75	667.67	194.15	75.28	0	2001	0
00:36:13	27287.7	5361.62	44616.5	2576.24	8252.73	11786.7	502.38	180.79	3640.13	192.75	1264.83	259.27	241.43	321.7	644.2	1523.22	1112.35	189.67	0	2001	1
00:36:14	15684.8	2801.59	29277.9	2515.05	10051.6	12056.2	198.63	271.96	2696.64	290.52	690.33	106.77	936.99	468.06	560.28	856.3	1354.72	237.37	0	2001	3
00:36:15	10555.3	5307.37	8834.81	1653.81	2539.07	2589.12	731.36	708.81	636.65	296.27	262.84	140.43	657.74	165.43	966.46	423.37	340.4	111.24	0	2001	2
00:36:21	7526.95	3054.11	9746.23	2387.03	2623.17	1889.85	468.01	565.5	1817.88	247.14	390.83	71.85	108.95	118.74	407.75	667.67	194.15	75.28	0	2001	0
00:36:24	27281.4	5360.63	44614.6	2575.4	8251.26	11784.5	502.38	180.37	3642.4	192.75	1265.85	259.27	241.43	321.7	644.2	1523.22	1113.47	188.79	0	2001	1
00:36:25	15676.2	2802.54	29298.7	2515.87	10059.9	12060.9	198.63	271.96	2700.08	290.52	685.02	106.77	936.99	468.06	560.28	855.14	1354.08	237.37	0	2001	3
00:36:26	10547	5310.25	8836.66	1654.67	2537.56	2590.52	732.68	709.23	636.65	296.27	258.62	140.43	657.74	165.43	966.46	423.37	340.4	111.24	0	2001	2
00:36:32	7530.96	3054.11	9744.4	2386.17	2622.4	1889.14	468.01	565.09	1817.88	247.14	407.74	71.85	108.95	118.74	407.75	667.67	193.59	75.28	0	2001	0
00:36:35	27294.8	5362.62	44634.8	2575.4	8255.66	11784.5	502.38	180.37	3641.27	192.75	1265.85	259.27	241.43	321.7	645.04	1523.22	1112.35	189.67	0	2001	1
00:36:36	15684	2800.64	29281.7	2516.68	10062	12050.7	198.63	271.96	2696.64	290.12	685.02	106.77	936.99	468.06	560.28	855.14	1353.44	237.37	0	2001	3
00:36:37	10556.1	5309.29	8839.45	1653.81	2540.59	2590.52	731.8	709.23	635.57	296.63	257.57	140.43	658.51	165.43	966.46	422.22	339.84	111.24	0	2001	2
00:36:43	7534.16	3053.12	9753.56	2387.9	2624.71	1889.85	468.45	565.5	1819.03	247.5	390.83	71.85	108.95	118.74	407.75	667.67	194.15	75.28	0	2001	0
00:36:46	27286.1	5361.62	44626.1	2575.4	8254.93	11784.5	502.38	180.37	3639	192.75	1265.85	259.27	241.43	321.7	644.2	1524.34	1113.47	189.67	0	2001	1
00:36:47	15680.1	2801.59	29280.7	2516.68	10052.3	12056.2	198.63	271.96	2697.79	290.12	687.14	106.77	936.99	468.06	559.4	855.14	1352.8	237.37	0	2001	3
00:36:48	10558.6	5308.33	8835.74	1653.81	2539.83	2589.12	731.8	708.81	635.57	296.27	258.62	140.43	657.74	165.43	966.46	423.37	339.84	111.24	0	2001	2
00:36:54	7523.75	3052.13	9747.14	2385.31	2622.4	1889.85	468.01	565.5	1819.03	247.14	407.74	71.85	108.95	118.74	407.75	668.8	194.15	75.28	0	2001	0
00:36:57	27288.5	5361.62	44606.9	2574.56	8251.26	11780.2	502.38	180.37	3637.87	192.75	1265.85	258.9	241.43	321.7	645.04	1524.34	1113.47	189.67	0	2001	1
00:36:58	15687.1	2800.64	29275.1	2514.23	10059.2	12052.1	198.63	271.96	2695.5	290.12	688.2	106.34	936.99	467.19	559.4	855.14	1353.44	237.37	0	2001	3
00:36:59	10557	5312.17	8837.59	1652.94	2540.59	2591.21	732.24	709.23	636.65	296.63	257.57	140.43	658.51	165.43	966.46	422.22	339.84	111.24	0	2001	2
00:37:05	7533.36	3051.15	9748.06	2384.45	2620.86	1889.14	468.01	565.09	1817.88	247.14	408.73	71.85	108.95	118.74	408.56	667.67	194.15	75.28	0	2001	0
00:37:08	27275.1	5360.63	44600.2	2574.56	8250.53	11778.7	502.38	180.37	3637.87	192.75	1264.83	259.27	240.62	321.7	645.04	1524.34	1112.91	189.67	0	2001	1
00:37:09	15682.5	2801.59	29270.4	2514.23	10047.5	12054.1	198.63	271.96	2696.64	290.12	683.96	106.34	936.99	467.19	559.4	855.14	1352.8	237.37	0	2001	3
00:37:10	10560.3	5312.17	8843.16	1655.53	2541.35	2591.21	732.24	709.66	636.65	296.27	257.57	140.77	658.51	165.43	966.46	423.37	340.4	111.24	0	2001	2
00:37:16	7531.76	3052.13	9744.4	2384.45	2622.4	1889.14	468.01	565.09	1817.88	247.14	390.83	71.85	108.95	118.74	407.75	667.67	194.15	75.28	0	2001	0
00:37:19	27283	5361.62	44650.2	2576.24	8260.06	11787.5	502.84	180.37	3643.53	192.75	1265.85	259.27	241.43	321.7	645.04	1524.34	1113.47	189.67	0	2001	1
00:37:20	15685.6	2801.59	29287.3	2514.23	10053.7	12054.8	198.63	271.96	2698.94	290.52	683.96	106.77	937.82	468.06	560.28	856.3	1354.72	237.37	0	2001	3
00:37:21	10552	5309.29	8838.52	1652.94	2539.83	2590.52	731.8	709.23	635.57	296.27	258.62	140.43	657.74	165.43	966.46	423.37	340.4	111.24	0	2001	2
00:37:27	7530.96	3053.12	9755.39	2388.76	2623.17	1890.55	468.45	565.5	1819.03	247.14	390.83	71.85	108.95	118.74	407.75	667.67	194.15	75.28	0	2001	0
00:37:30	27267.2	5360.63	44626.1	2575.4	8254.93	11783.8	502.38	180.37	3640.13	192.75	1265.85	259.27	241.43	321.7	644.2	1524.34	1112.35	189.67	0	2001	1
00:37:31	15685.6	2801.59	29281.7	2515.05	10050.2	12056.9	198.63	271.96	2698.94	290.52	683.96	106.34	936.99	468.06	560.28	855.14	1353.44	237.37	0	2001	3
00:37:32	10556.1	5312.17	8839.45	1654.67	2540.59	2591.21	732.24	709.23	636.65	296.63	258.62	140.43	658.51	165.43	966.46	423.37	340.4	111.24	0	2001	2
00:37:38	7534.16	3053.12	9755.39	2386.17	2623.17	1889.85	468.45	565.5	1817.88	247.14	390.83	71.85	108.95	118.74	407.75	667.67	193.59	75.28	0	2001	0
00:37:40	27260.9	5360.63	44621.3	2574.56	8254.19	11782.4	502.38	180.37	3639	192.75	1265.85	259.27	241.43	321.7	644.2	1523.22	1112.91	188.79	0	2001	1
00:37:41	15684	2802.54	29299.6	2515.87	10058.5	12060.2	198.63	271.96	2696.64	290.52	687.14	106.34	936.99	468.06	560.28	855.14	1352.15	237.37	0	2001	3
00:37:42	10547.8	5311.21	8840.38	1654.67	2537.56	2591.21	732.24	709.66	636.65	296.63	262.84	140.43	658.51	165.43	966.46	423.37	340.4	112.12	0	2001	2
00:37:49	7525.35	3051.15	9747.14	2384.45	2620.86	1889.14	468.01	565.09	1816.73	247.14	407.74	71.85	108.95	118.74	407.75	667.67	194.15	75.28	0	2001	0
00:37:51	27271.1	5359.63	44632.9	2574.56	8255.66	11778.7	502.38	180.37	3640.13	192.75	1265.85	258.9	240.62	321.7	645.04	1524.34	1113.47	189.67	0	2001	1
00:37:52	15690.2	2802.54	29293	2515.05	10055.8	12059.6	198.63	271.96	2700.08	290.52	687.14	106.77	937.82	467.19	560.28	855.14	1354.72	237.37	0	2001	3
00:37:53	10555.3	5309.29	8837.59	1652.08	2539.83	2589.82	731.8	709.23	635.57	296.63	258.62	140.43	657.74	165.43	966.46	423.37	340.4	111.24	0	2001	2
00:38:00	7530.96	3052.13	9746.23	2385.31	2620.86	1889.14	468.01	565.09	1817.88	247.14	407.74	71.85	108.95	118.74	407.75	667.67	194.15	75.28	0	2001	0
00:38:02	27296.4	5361.62	44626.1	2575.4	8254.93	11784.5	502.38	180.37	3639	192.75	1265.85	259.27	241.43	321.7	644.2	1523.22	1112.35	189.67	0	2001	1
00:38:03	15689.5	2803.49	29287.3	2515.87	10052.3	12064.3	198.63	271.96	2697.79	290.52	685.02	106.34	936.99	468.06	560.28	855.14	1352.8	237.37	0	2001	3
00:38:04	10556.1	5309.29	8836.66	1653.81	2539.83	2589.82	731.8	709.23	635.57	296.63	258.62	140.43	657.74	165.43	966.46	423.37	339.84	111.24	0	2001	2
00:38:11	7526.95	3051.15	9748.06	2385.31	2621.63	1889.85	468.01	565.09	1817.88	247.14	407.74	71.85	108.95	118.74	407.75	667.67	194.15	75.28	0	2001	0
00:38:13	27266.4	5360.63	44614.6	2574.56	8252.73	11781.6	502.38	180.37	3640.13	192.39	1265.85	259.27	241.43	321.7	644.2	1522.1	1113.47	189.67	0	2001	1
00:38:14	15688.7	2803.49	29295.8	2515.87	10057.8	12062.3	198.63	271.96	2700.08	290.52	689.27	106.34	936.99	468.06	560.28	856.3	1354.72	237.37	0	2001	3
00:38:15	10560.3	5311.21	8838.52	1654.67	2539.83	2591.21	732.24	709.66	636.65	296.63	258.62	140.43	658.51	165.43	966.46	423.37	339.84	111.24	0	2001	2
00:38:22	7519.74	3052.13	9741.65	2385.31	2622.4	1889.85	468.01	565.5	1819.03	247.14	407.74	71.85	108.95	118.74	407.75	667.67	194.15	75.28	0	2001	0
00:38:24	27262.5	5359.63	44618.4	2575.4	8253.46	11783.8	502.38	180.37	3640.13	192.75	1264.83	259.27	241.43	321.7	644.2	1523.22	1112.91	189.67	0	2001	1
00:38:25	15692.6	2801.59	29291.1	2517.5	10055.8	12055.5	198.63	271.96	2698.94	290.52	685.02	106.34	936.99	468.06	559.4	855.14	1352.8	237.37	0	2001	3
00:38:26	10557.8	5312.17	8839.45	1654.67	2539.83	2591.91	732.24	709.66	636.65	296.27	262.84	140.43	658.51	165.43	966.46	423.37	340.4	112.12	0	2001	2
00:38:32	7523.75	3049.17	9742.56	2383.59	2620.09	1888.44	467.58	565.09	1816.73	247.14	408.73	71.85	108.95	118.74	407.75	667.67	194.15	75.28	0	2001	0
00:38:35	27272.7	5362.62	44631.9	2576.24	8257.86	11787.5	502.84	180.37	3642.4	192.75	1264.83	259.27	241.43	321.7	644.2	1524.34	1112.35	189.67	0	2001	1
00:38:36	15688.7	2802.54	29288.3	2515.05	10054.4	12069.8	198.63	271.96	2698.94	290.52	687.14	106.77	936.99	468.06	560.28	855.14	1354.72	237.37	0	2001	3
00:38:37	10557	5311.21	8841.31	1654.67	2538.31	2590.52	732.24	709.23	636.65	296.27	257.57	140.43	657.74	165.43	965.6	422.22	340.4	111.24	0	2001	2
00:38:43	7522.95	3050.16	9743.48	2386.17	2620.09	1888.44	467.58	565.09	1816.73	246.77	409.72	71.85	108.95	118.74	407.75	667.67	194.15	75.28	0	2001	0
00:38:46	27274.3	5363.61	44646.3	2576.24	8259.33	11789.6	502.84	180.37	3643.53	192.75	1265.85	259.27	241.43	321.7	643.36	1523.22	1112.91	188.79	0	2001	1
00:38:47	15690.2	2803.49	29288.3	2515.87	10055.1	12064.3	198.63	271.96	2701.23	290.52	683.96	106.77	938.64	468.06	560.28	856.3	1355.37	237.37	0	2001	3
00:38:48	10554.5	5310.25	8843.16	1654.67	2540.59	2591.21	732.24	709.23	636.65	296.27	262.84	140.43	657.74	165.43	966.46	422.22	340.4	111.24	0	2001	2
00:38:54	7526.15	3050.16	9745.31	2384.45	2620.86	1889.14	467.58	565.09	1817.88	247.14	408.73	71.85	108.16	118.74	407.75	667.67	194.15	75.28	0	2001	0
00:38:57	27294.8	5361.62	44634.8	2575.4	8255.66	11784.5	502.38	180.37	3641.27	192.75	1265.85	258.9	241.43	321.7	644.2	1523.22	1112.91	188.79	0	2001	1
00:38:58	15694.1	2802.54	29293.9	2515.87	10056.4	12060.9	198.63	271.96	2697.79	290.52	683.96	106.34	936.99	468.06	560.28	855.14	1354.08	237.37	0	2001	3
00:38:59	10553.6	5308.33	8837.59	1653.81	2539.83	2589.82	731.36	708.81	635.57	296.27	262.84	140.43	657.74	165.43	965.6	422.22	339.84	111.24	0	2001	2
00:39:05	7533.36	3052.13	9742.56	2384.45	2620.09	1889.85	468.01	565.09	1817.88	247.14	389.83	71.85	108.95	118.74	407.75	667.67	194.15	75.28	0	2001	0
00:39:08	27283.8	5361.62	44643.4	2576.24	8257.86	11788.2	502.38	180.37	3643.53	192.75	1265.85	259.27	241.43	321.7	644.2	1523.22	1111.79	189.67	0	2001	1
00:39:09	15686.4	2801.59	29290.2	2515.05	10055.8	12056.9	198.63	271.96	2696.64	290.52	687.14	106.77	936.99	468.06	559.4	855.14	1354.72	237.37	0	2001	3
00:39:10	10556.1	5306.41	8835.74	1652.94	2538.31	2588.42	731.36	708.81	636.65	296.27	262.84	140.43	657.74	165.43	966.46	423.37	340.4	111.24	0	2001	2
00:39:16	7530.16	3050.16	9747.14	2386.17	2621.63	1889.14	468.01	565.09	1817.88	247.14	390.83	71.85	108.95	118.74	407.75	667.67	194.15	75.28	0	2001	0
00:39:19	27280.6	5359.63	44631.9	2574.56	8255.66	11781.6	502.38	180.37	3637.87	192.75	1265.85	259.27	241.43	321.7	644.2	1523.22	1112.35	188.79	0	2001	1
00:39:20	15687.1	2802.54	29280.7	2515.87	10051.6	12069.1	198.63	271.96	2698.94	290.12	687.14	106.77	936.99	468.06	559.4	855.14	1354.08	237.37	0	2001	3
00:39:21	10552	5310.25	8839.45	1654.67	2539.83	2590.52	731.8	709.23	636.65	296.27	258.62	140.43	657.74	165.43	966.46	423.37	340.4	111.24	0	2001	2
00:39:27	7530.16	3051.15	9743.48	2384.45	2620.86	1889.14	468.01	565.09	1817.88	247.14	407.74	71.85	108.95	118.74	407.75	668.8	194.15	75.28	0	2001	0
00:39:30	27266.4	5361.62	44655.9	2576.24	8260.06	11788.2	502.38	180.37	3640.13	192.75	1266.88	259.27	241.43	321.7	645.04	1523.22	1112.35	189.67	0	2001	1
00:39:31	15690.2	2802.54	29284.5	2515.05	10053.7	12059.6	198.63	271.96	2697.79	290.52	686.08	106.77	936.99	467.19	561.16	856.3	1355.37	237.37	0	2001	3
00:39:32	10557	5309.29	8838.52	1653.81	2539.83	2589.82	731.8	708.81	636.65	296.27	258.62	140.43	657.74	165.43	966.46	422.22	340.4	111.24	0	2001	2
00:39:38	7524.55	3051.15	9745.31	2385.31	2620.09	1889.14	468.01	565.09	1817.88	247.14	390.83	71.85	108.95	118.74	407.75	667.67	194.15	75.28	0	2001	0
00:39:41	27254.5	5361.62	44654	2577.09	8258.59	11793.3	502.38	180.37	3641.27	192.75	1265.85	259.27	241.43	321.7	644.2	1522.1	1112.35	188.79	0	2001	1
00:39:42	15695.7	2801.59	29298.7	2515.05	10057.1	12058.2	198.63	271.96	2698.94	290.52	687.14	106.34	936.99	468.06	560.28	855.14	1353.44	237.37	0	2001	3
00:39:43	10550.3	5307.37	8835.74	1653.81	2539.07	2589.12	731.36	708.81	635.57	296.27	262.84	140.43	657.74	165.43	966.46	423.37	340.4	111.24	0	2001	2
00:39:49	7529.35	3050.16	9742.56	2383.59	2621.63	1888.44	467.58	564.68	1813.28	246.77	407.74	71.85	108.16	118.74	407.75	667.67	194.15	75.28	0	2001	0
00:39:52	27255.3	5361.62	44630.9	2576.24	8254.93	11788.2	502.38	180.37	3643.53	192.75	1265.85	259.27	241.43	321.7	644.2	1523.22	1112.35	188.79	0	2001	1
00:39:53	15689.5	2801.59	29286.4	2515.05	10054.4	12055.5	198.63	271.96	2698.94	290.52	687.14	106.34	936.99	468.06	559.4	856.3	1354.72	237.37	0	2001	3
00:39:54	10557.8	5308.33	8830.16	1653.81	2539.83	2589.82	731.8	709.23	635.57	296.27	258.62	140.43	657.74	165.43	965.6	423.37	339.84	111.24	0	2001	2
00:40:00	7534.16	3052.13	9748.06	2387.03	2623.94	1889.85	468.01	565.5	1814.43	247.14	408.73	71.85	108.16	118.74	407.75	668.8	194.15	75.28	0	2001	0
00:40:02	27279	5362.62	44624.2	2575.4	8254.19	11783.8	502.38	180.37	3641.27	192.75	1265.85	259.27	241.43	321.7	644.2	1523.22	1112.35	189.67	0	2001	1
00:40:03	15689.5	2802.54	29284.5	2515.87	10053.7	12060.2	198.63	271.96	2700.08	290.52	683.96	106.77	937.82	468.06	559.4	856.3	1354.08	237.37	0	2001	3
00:40:04	10559.4	5309.29	8842.24	1653.81	2540.59	2589.82	731.8	708.81	636.65	296.63	262.84	140.43	657.74	165.43	965.6	422.22	340.4	111.24	0	2001	2
00:40:11	7536.56	3052.13	9748.06	2384.45	2621.63	1889.85	468.01	565.09	1817.88	247.14	407.74	71.85	108.95	118.74	407.75	668.8	194.15	75.28	0	2001	0
00:40:13	27270.3	5362.62	44645.4	2576.24	8257.13	11788.2	502.38	180.37	3641.27	192.75	1265.85	259.27	241.43	321.7	644.2	1522.1	1111.79	188.79	0	2001	1
00:40:14	15694.1	2802.54	29280.7	2517.5	10052.3	12056.9	198.63	271.96	2698.94	290.12	687.14	106.34	937.82	468.06	559.4	855.14	1354.72	237.37	0	2001	3
00:40:15	10557.8	5310.25	8839.45	1654.67	2540.59	2591.21	732.24	709.23	635.57	296.27	262.84	140.43	658.51	165.43	965.6	422.22	339.84	111.24	0	2001	2
00:40:21	7523.75	3051.15	9746.23	2384.45	2620.86	1889.14	468.01	565.09	1817.88	247.14	389.83	71.85	108.95	118.74	407.75	667.67	194.15	75.28	0	2001	0
00:40:24	27290.1	5363.61	44661.7	2576.24	8260.79	11791.8	502.38	180.37	3643.53	192.75	1266.88	259.27	241.43	321.7	644.2	1523.22	1112.91	189.67	0	2001	1
00:40:25	10557.8	5311.21	8837.59	1654.67	2539.07	2591.21	732.24	709.23	637.73	296.63	256.51	140.43	658.51	165.43	965.6	422.22	339.84	111.24	0	2001	2
00:40:26	15692.6	2803.49	29300.5	2516.68	10058.5	12065.7	198.63	271.96	2701.23	290.52	683.96	106.77	937.82	468.06	560.28	856.3	1354.08	237.37	0	2001	3
00:40:32	7529.35	3052.13	9750.81	2387.9	2623.94	1889.85	468.01	565.09	1817.88	247.14	408.73	71.85	108.95	118.74	407.75	667.67	194.15	75.28	0	2001	0
00:40:35	27267.2	5361.62	44642.5	2575.4	8257.13	11788.2	502.38	180.79	3642.4	192.75	1265.85	259.27	241.43	321.7	644.2	1523.22	1112.35	188.79	0	2001	1
00:40:36	10553.6	5310.25	8835.74	1653.81	2539.07	2590.52	731.8	709.23	635.57	296.63	257.57	140.43	657.74	165.43	966.46	422.22	339.84	111.24	0	2001	2
00:40:37	15694.1	2801.59	29277	2514.23	10050.9	12052.1	198.63	271.96	2695.5	290.52	683.96	106.34	936.99	467.19	559.4	856.3	1354.72	237.37	0	2001	3
00:40:43	7532.56	3051.15	9745.31	2384.45	2620.09	1889.85	468.01	565.09	1817.88	247.14	408.73	71.85	108.95	118.74	407.75	667.67	194.15	75.28	0	2001	0
00:40:46	27271.1	5361.62	44630.9	2575.4	8254.93	11783.1	502.38	180.37	3641.27	192.75	1264.83	259.27	241.43	321.7	644.2	1523.22	1112.91	189.67	0	2001	1
00:40:47	10557.8	5310.25	8836.66	1654.67	2539.83	2590.52	731.8	709.23	636.65	296.27	258.62	140.43	657.74	165.43	966.46	423.37	340.4	111.24	0	2001	2
00:40:48	15688.7	2802.54	29293.9	2515.87	10057.1	12059.6	198.63	271.96	2697.79	290.52	687.14	106.77	937.82	468.06	560.28	856.3	1354.08	237.37	0	2001	3
00:40:54	7526.95	3049.17	9745.31	2384.45	2620.86	1888.44	468.01	565.09	1816.73	247.14	389.83	71.85	108.95	118.74	407.75	667.67	194.15	75.28	0	2001	0
00:40:57	27266.4	5358.63	44615.6	2573.71	8252	11777.3	501.91	180.37	3636.74	192.39	1265.85	258.9	240.62	321.7	644.2	1523.22	1113.47	189.67	0	2001	1
00:40:58	10560.3	5310.25	8840.38	1654.67	2540.59	2590.52	731.8	708.81	636.65	296.63	258.62	140.43	657.74	165.43	966.46	422.22	340.4	111.24	0	2001	2
00:40:59	15687.1	2801.59	29278.9	2514.23	10050.9	12052.8	198.63	271.96	2695.5	290.12	688.2	106.34	936.99	468.06	559.4	855.14	1354.08	237.37	0	2001	3
00:41:05	7525.35	3050.16	9739.81	2384.45	2618.54	1888.44	467.58	565.09	1816.73	246.77	408.73	71.85	108.95	117.94	407.75	667.67	194.15	75.28	0	2001	0
00:41:08	27260.1	5360.63	44624.2	2574.56	8254.19	11783.1	502.38	180.37	3641.27	192.39	1264.83	259.27	241.43	321.7	644.2	1523.22	1111.79	189.67	0	2001	1
00:41:09	10554.5	5313.13	8842.24	1655.53	2540.59	2591.91	732.24	709.66	637.73	296.63	258.62	140.77	658.51	165.43	965.6	423.37	339.84	111.24	0	2001	2
00:41:10	15692.6	2801.59	29280.7	2515.05	10051.6	12053.5	198.63	271.96	2696.64	290.52	690.33	106.34	936.17	468.06	559.4	855.14	1353.44	237.37	0	2001	3
00:41:16	7531.76	3053.12	9746.23	2384.45	2620.86	1889.14	468.01	565.09	1817.88	247.14	407.74	71.85	108.95	118.74	407.75	668.8	194.15	75.28	0	2001	0
00:41:19	27267.2	5360.63	44621.3	2575.4	8254.19	11781.6	502.38	180.37	3641.27	192.39	1264.83	259.27	241.43	321.7	644.2	1523.22	1112.35	189.67	0	2001	1
00:41:20	10558.6	5313.13	8844.09	1655.53	2541.35	2591.91	732.68	709.66	636.65	296.63	257.57	140.77	658.51	165.43	966.46	422.22	339.84	111.24	0	2001	2
00:41:21	15694.1	2802.54	29287.3	2515.87	10053.7	12058.9	198.63	271.96	2697.79	290.12	687.14	106.34	936.99	468.06	559.4	855.14	1354.72	237.37	0	2001	3
00:41:27	7532.56	3053.12	9744.4	2384.45	2620.86	1888.44	467.58	565.09	1816.73	247.14	408.73	71.85	108.95	118.74	407.75	667.67	194.15	75.28	0	2001	0
00:41:30	27280.6	5362.62	44627.1	2575.4	8255.66	11784.5	502.38	180.37	3641.27	192.39	1265.85	259.27	241.43	321.7	644.2	1522.1	1111.23	188.79	0	2001	1
00:41:31	10554.5	5313.13	8845.95	1655.53	2542.11	2591.91	732.24	709.66	636.65	296.99	258.62	140.77	658.51	165.43	965.6	422.22	339.84	111.24	0	2001	2
00:41:32	15694.1	2802.54	29304.3	2515.87	10058.5	12059.6	198.63	271.96	2700.08	290.52	685.02	106.34	936.99	468.06	560.28	855.14	1354.08	237.37	0	2001	3
00:41:38	7534.16	3052.13	9749.89	2385.31	2621.63	1889.85	468.01	565.09	1817.88	247.14	408.73	71.85	108.95	118.74	407.75	667.67	194.15	75.28	0	2001	0
00:41:41	27275.9	5361.62	44638.6	2575.4	8255.66	11786	502.38	180.37	3640.13	192.75	1265.85	259.27	241.43	321.7	645.04	1523.22	1112.91	189.67	0	2001	1
00:41:42	10557	5311.21	8838.52	1654.67	2539.83	2591.21	732.24	709.23	637.73	296.27	262.84	140.43	658.51	165.43	964.75	422.22	339.84	112.12	0	2001	2
00:41:43	15691.8	2801.59	29277.9	2515.05	10050.9	12056.9	198.63	271.96	2700.08	290.52	689.27	106.77	936.99	467.19	559.4	856.3	1354.08	237.37	0	2001	3
00:41:49	7533.36	3051.15	9748.06	2387.03	2620.86	1889.85	468.01	565.09	1817.88	247.14	407.74	71.85	108.95	118.74	407.75	667.67	194.15	75.28	0	2001	0
00:41:52	27268.8	5360.63	44615.6	2575.4	8252	11783.1	501.91	180.37	3640.13	192.39	1265.85	259.27	241.43	321.7	644.2	1522.1	1112.91	188.79	0	2001	1
00:41:53	10563.6	5309.29	8835.74	1653.81	2539.07	2589.12	731.36	708.81	635.57	296.27	262.84	140.43	657.74	165.43	965.6	423.37	339.84	111.24	0	2001	2
00:41:54	15684.8	2801.59	29288.3	2515.05	10054.4	12058.2	198.63	271.96	2696.64	290.52	683.96	106.77	936.99	468.06	559.4	856.3	1354.72	237.37	0	2001	3
00:42:00	7530.96	3052.13	9751.73	2387.03	2621.63	1889.85	468.01	565.5	1817.88	247.14	411.71	71.85	108.95	118.74	407.75	667.67	194.15	75.28	0	2001	0
00:42:02	27275.9	5361.62	44630	2575.4	8255.66	11784.5	501.91	180.37	3641.27	192.75	1265.85	259.27	241.43	321.7	644.2	1523.22	1112.35	189.67	0	2001	1
00:42:03	10563.6	5311.21	8839.45	1654.67	2540.59	2590.52	731.8	709.23	637.73	296.27	257.57	140.43	657.74	165.43	966.46	423.37	339.84	111.24	0	2001	2
00:42:04	15685.6	2801.59	29281.7	2514.23	10050.2	12054.1	198.63	271.96	2697.79	290.52	683.96	106.34	936.99	468.06	560.28	855.14	1354.72	237.37	0	2001	3
00:42:10	7527.75	3050.16	9742.56	2383.59	2621.63	1888.44	467.58	564.68	1816.73	246.77	407.74	71.85	108.95	118.74	407.75	667.67	194.15	75.28	0	2001	0
00:42:13	27294.8	5361.62	44633.8	2574.56	8255.66	11783.1	502.38	180.37	3642.4	192.75	1265.85	259.27	241.43	321.7	645.04	1522.1	1112.35	188.79	0	2001	1
00:42:14	10558.6	5310.25	8834.81	1653.81	2539.07	2589.82	731.8	709.23	636.65	296.27	257.57	140.43	657.74	165.43	966.46	423.37	339.84	111.24	0	2001	2
00:42:15	15692.6	2802.54	29278.9	2515.87	10051.6	12058.2	198.63	271.96	2696.64	290.12	689.27	106.77	936.99	468.06	559.4	856.3	1354.08	237.37	0	2001	3
00:42:21	7534.96	3051.15	9741.65	2384.45	2621.63	1888.44	467.58	564.68	1816.73	247.14	389.83	71.85	108.95	118.74	407.75	667.67	193.59	75.28	0	2001	0
00:42:24	27270.3	5364.61	44661.7	2577.09	8260.06	11794	502.38	180.79	3644.66	192.75	1265.85	259.63	241.43	321.7	644.2	1523.22	1112.35	189.67	0	2001	1
00:42:25	10565.2	5313.13	8842.24	1654.67	2541.35	2591.21	732.24	709.23	636.65	296.63	257.57	140.43	658.51	165.43	966.46	423.37	340.4	111.24	0	2001	2
00:42:26	15691.8	2802.54	29295.8	2515.05	10056.4	12058.2	198.63	271.96	2696.64	290.52	687.14	106.34	936.99	468.06	559.4	856.3	1354.72	237.37	0	2001	3
00:42:32	7530.16	3050.16	9744.4	2384.45	2620.09	1889.14	467.58	565.09	1816.73	247.14	407.74	71.85	108.95	118.74	407.75	667.67	194.15	75.28	0	2001	0
00:42:35	27266.4	5361.62	44633.8	2575.4	8254.93	11786	502.38	180.37	3642.4	192.75	1265.85	259.27	241.43	321.7	644.2	1523.22	1112.91	189.67	0	2001	1
00:42:36	10557.8	5313.13	8839.45	1655.53	2540.59	2591.91	732.24	709.23	637.73	296.63	258.62	140.43	658.51	165.43	965.6	422.22	339.84	111.24	0	2001	2
00:42:37	15687.9	2802.54	29287.3	2515.05	10055.1	12058.9	198.63	271.96	2698.94	290.52	688.2	106.34	937.82	467.19	560.28	856.3	1353.44	237.37	0	2001	3
00:42:43	7536.56	3053.12	9751.73	2386.17	2622.4	1891.26	468.01	565.5	1819.03	247.14	411.71	71.85	108.95	118.74	407.75	667.67	194.15	75.28	0	2001	0
00:42:46	27269.6	5362.62	44636.7	2576.24	8256.39	11788.9	502.38	180.37	3642.4	192.75	1265.85	259.27	241.43	321.7	644.2	1522.1	1111.79	188.79	0	2001	1
00:42:47	10561.9	5313.13	8842.24	1654.67	2540.59	2591.21	732.24	709.23	636.65	296.63	262.84	140.43	658.51	165.43	965.6	422.22	339.84	111.24	0	2001	2
00:42:48	15688.7	2801.59	29282.6	2515.05	10054.4	12056.2	198.63	271.96	2698.94	290.12	683.96	106.34	936.99	468.06	560.28	856.3	1353.44	237.37	0	2001	3
00:42:54	7529.35	3051.15	9748.06	2385.31	2620.86	1889.85	468.01	565.09	1817.88	247.14	408.73	71.85	108.95	118.74	407.75	667.67	194.15	75.28	0	2001	0
00:42:57	27267.2	5359.63	44625.2	2574.56	8254.19	11778.7	501.91	180.37	3640.13	192.39	1265.85	258.9	240.62	321.7	644.2	1523.22	1111.79	188.79	0	2001	1
00:42:58	10562.8	5311.21	8835.74	1654.67	2539.07	2589.82	731.8	709.23	636.65	296.27	258.62	140.43	657.74	165.43	965.6	423.37	339.84	111.24	0	2001	2
00:42:59	15692.6	2800.64	29273.2	2513.42	10049.5	12050.7	198.63	271.96	2694.35	290.52	686.08	106.77	936.99	467.19	560.28	856.3	1355.37	237.37	0	2001	3
00:43:05	7539.77	3052.13	9749.89	2385.31	2622.4	1889.85	468.01	565.09	1817.88	247.14	407.74	71.85	108.95	118.74	407.75	667.67	194.15	75.28	0	2001	0
00:43:08	27265.6	5359.63	44631.9	2574.56	8254.93	11780.9	502.38	180.37	3639	192.39	1265.85	259.27	241.43	321.7	644.2	1523.22	1112.91	189.67	0	2001	1
00:43:09	10551.2	5310.25	8836.66	1653.81	2538.31	2589.82	731.8	709.23	635.57	296.27	257.57	140.43	657.74	165.43	966.46	423.37	340.4	111.24	0	2001	2
00:43:10	15690.2	2801.59	29299.6	2515.05	10050.2	12053.5	198.63	271.96	2697.79	290.12	687.14	106.34	936.99	467.19	560.28	855.14	1353.44	237.37	0	2001	3
00:43:16	7526.15	3051.15	9748.98	2384.45	2623.17	1889.85	468.01	565.09	1817.88	247.14	390.83	71.85	108.95	118.74	407.75	667.67	194.15	75.28	0	2001	0
00:43:19	27274.3	5358.63	44612.7	2574.56	8252.73	11780.9	502.38	180.37	3641.27	192.39	1265.85	258.9	240.62	321.7	644.2	1523.22	1112.91	188.79	0	2001	1
00:43:20	10557.8	5311.21	8840.38	1652.94	2539.83	2590.52	732.24	709.23	635.57	296.27	262.84	140.43	657.74	165.43	965.6	422.22	339.84	111.24	0	2001	2
00:43:21	15687.9	2801.59	29284.5	2515.05	10059.9	12058.2	198.63	271.96	2698.94	290.52	683.96	106.34	937.82	467.19	559.4	855.14	1354.08	237.37	0	2001	3
00:43:27	7529.35	3051.15	9746.23	2384.45	2623.17	1889.14	468.01	565.09	1817.88	247.14	407.74	71.85	108.95	118.74	407.75	667.67	194.15	75.28	0	2001	0
00:43:30	27297.2	5359.63	44620.4	2573.71	8252.73	11778	501.91	180.37	3640.13	192.75	1265.85	258.9	241.43	321.7	645.04	1524.34	1112.91	189.67	0	2001	1
00:43:31	10561.1	5309.29	8832.95	1653.81	2537.56	2589.12	731.8	708.81	635.57	296.27	258.62	140.43	657.74	165.43	965.6	423.37	339.84	111.24	0	2001	2
00:43:32	15693.4	2802.54	29299.6	2515.05	10055.8	12060.9	198.63	271.96	2696.64	290.52	688.2	106.77	936.99	468.06	560.28	855.14	1354.08	237.37	0	2001	3
00:43:38	7528.55	3051.15	9745.31	2384.45	2620.86	1889.14	468.01	565.09	1817.88	247.14	389.83	71.85	108.95	118.74	407.75	667.67	193.59	75.28	0	2001	0
00:43:41	27264.8	5358.63	44602.1	2574.56	8249.06	11780.2	502.38	180.37	3640.13	192.39	1264.83	258.9	240.62	321.7	644.2	1523.22	1112.91	188.79	0	2001	1
00:43:42	10557.8	5311.21	8842.24	1654.67	2539.83	2590.52	731.8	709.23	635.57	296.27	258.62	140.43	657.74	165.43	966.46	423.37	340.4	111.24	0	2001	2
00:43:43	15700.4	2803.49	29285.5	2515.87	10053	12057.5	198.63	271.96	2696.64	290.52	683.96	106.34	936.99	468.06	559.4	855.14	1352.8	237.37	0	2001	3
00:43:49	7532.56	3050.16	9743.48	2385.31	2620.09	1888.44	467.58	565.09	1816.73	247.14	406.74	71.85	108.95	118.74	407.75	667.67	194.15	75.28	0	2001	0
00:43:52	27268.8	5357.64	44597.3	2572.87	8249.06	11770	501.91	180.37	3637.87	192.39	1264.83	258.9	240.62	320.88	644.2	1523.22	1113.47	188.79	0	2001	1
00:43:53	10554.5	5312.17	8838.52	1654.67	2539.07	2591.21	732.24	709.66	636.65	296.27	258.62	140.43	658.51	165.43	966.46	423.37	340.4	111.24	0	2001	2
00:43:54	15692.6	2802.54	29285.5	2515.05	10053.7	12058.2	198.63	271.96	2696.64	290.52	688.2	106.34	936.99	468.06	559.4	856.3	1354.08	237.37	0	2001	3
00:44:00	7535.76	3051.15	9742.56	2384.45	2620.09	1889.14	468.01	565.09	1817.88	247.14	389.83	71.85	108.95	118.74	407.75	667.67	193.59	75.28	0	2001	0
00:44:02	27274.3	5360.63	44618.4	2575.4	8252	11782.4	502.38	180.37	3641.27	192.39	1265.85	259.27	241.43	321.7	643.36	1523.22	1111.23	188.79	0	2001	1
00:44:03	10552.8	5314.09	8841.31	1654.67	2539.83	2592.61	732.68	709.66	636.65	296.27	258.62	140.77	658.51	165.43	966.46	423.37	340.4	111.24	0	2001	2
00:44:04	15685.6	2800.64	29277.9	2514.23	10051.6	12054.1	198.63	271.96	2695.5	290.52	687.14	106.34	936.99	468.06	559.4	856.3	1353.44	237.37	0	2001	3
00:44:10	7530.16	3052.13	9746.23	2387.03	2620.86	1889.85	468.01	565.09	1817.88	247.14	390.83	71.85	108.95	118.74	407.75	667.67	193.59	75.28	0	2001	0
00:44:13	27273.5	5359.63	44605	2573.71	8252	11775.8	501.91	180.37	3640.13	192.39	1264.83	258.9	240.62	321.7	644.2	1523.22	1112.91	188.79	0	2001	1
00:44:14	10559.4	5311.21	8841.31	1654.67	2539.83	2590.52	731.8	709.23	637.73	296.63	262.84	140.43	657.74	165.43	966.46	423.37	340.4	111.24	0	2001	2
00:44:15	15691	2801.59	29276	2515.05	10050.2	12055.5	198.63	271.96	2698.94	290.12	686.08	106.34	937.82	467.19	560.28	855.14	1354.08	237.37	0	2001	3
00:44:21	7538.17	3052.13	9745.31	2384.45	2620.86	1889.14	468.01	565.09	1817.88	247.14	408.73	71.85	108.95	118.74	407.75	667.67	193.59	75.28	0	2001	0
00:44:24	27295.6	5360.63	44630	2574.56	8254.19	11782.4	502.38	180.37	3639	192.39	1265.85	258.9	241.43	321.7	643.36	1523.22	1111.79	188.79	0	2001	1
00:44:25	10557.8	5310.25	8839.45	1653.81	2539.07	2590.52	731.8	709.23	636.65	296.27	262.84	140.43	657.74	165.43	966.46	423.37	340.4	111.24	0	2001	2
00:44:26	15691.8	2802.54	29284.5	2515.87	10053.7	12059.6	198.63	271.96	2698.94	290.52	687.14	106.34	936.99	468.06	559.4	856.3	1354.08	237.37	0	2001	3
00:44:32	7534.16	3052.13	9748.06	2385.31	2621.63	1889.14	468.01	565.09	1817.88	247.14	407.74	71.85	108.95	118.74	407.75	667.67	194.15	75.28	0	2001	0
00:44:35	27271.9	5360.63	44619.4	2574.56	8253.46	11780.2	501.91	180.37	3640.13	192.39	1265.85	258.9	240.62	321.7	644.2	1523.22	1112.35	188.79	0	2001	1
00:44:36	10557.8	5310.25	8837.59	1652.08	2539.07	2589.82	731.8	709.23	635.57	296.27	258.62	140.43	657.74	165.43	965.6	423.37	340.4	112.12	0	2001	2
00:44:37	15694.1	2802.54	29298.7	2515.87	10057.1	12060.9	198.63	271.96	2700.08	290.52	688.2	106.77	936.99	468.06	560.28	855.14	1354.08	237.37	0	2001	3
00:44:43	7532.56	3051.15	9752.64	2384.45	2620.86	1888.44	467.58	565.09	1816.73	247.14	409.72	71.85	108.95	118.74	407.75	667.67	193.59	75.28	0	2001	0
00:44:46	27269.6	5357.64	44597.3	2573.71	8249.06	11775.1	501.91	180.37	3639	192.39	1264.83	259.27	240.62	321.7	644.2	1523.22	1111.79	188.79	0	2001	1
00:44:47	10557.8	5312.17	8844.09	1654.67	2541.35	2591.21	732.24	709.23	636.65	296.63	262.84	140.43	658.51	165.43	966.46	423.37	340.4	111.24	0	2001	2
00:44:48	15689.5	2802.54	29287.3	2515.87	10055.1	12060.9	198.63	271.96	2698.94	290.52	689.27	106.34	936.99	468.06	560.28	855.14	1354.08	237.37	0	2001	3
00:44:54	7529.35	3052.13	9743.48	2385.31	2620.09	1889.14	468.01	565.09	1817.88	247.14	389.83	71.85	108.95	118.74	407.75	667.67	193.59	75.28	0	2001	0
00:44:57	27272.7	5359.63	44617.5	2574.56	8252	11778	501.91	180.37	3639	192.39	1265.85	258.9	240.62	321.7	644.2	1523.22	1111.79	188.79	0	2001	1
00:44:58	10561.1	5312.17	8842.24	1653.81	2540.59	2591.21	732.24	709.66	636.65	296.63	257.57	140.43	658.51	165.43	966.46	422.22	340.4	111.24	0	2001	2
00:44:59	15690.2	2802.54	29289.2	2515.87	10055.8	12060.2	198.63	271.96	2697.79	290.52	689.27	106.77	936.99	468.06	560.28	855.14	1352.8	237.37	0	2001	3
00:45:05	7537.36	3052.13	9747.14	2385.31	2621.63	1889.14	468.01	565.09	1817.88	247.14	408.73	71.85	108.95	118.74	407.75	667.67	193.59	75.28	0	2001	0
00:45:08	27263.2	5359.63	44611.7	2574.56	8250.53	11778	501.91	180.37	3637.87	192.39	1264.83	258.9	240.62	321.7	644.2	1524.34	1114.03	188.79	0	2001	1
00:45:09	10563.6	5312.17	8844.09	1654.67	2541.35	2591.21	732.24	709.23	636.65	296.63	258.62	140.43	657.74	165.43	965.6	422.22	340.4	111.24	0	2001	2
00:45:10	15687.1	2803.49	29301.5	2516.68	10058.5	12065	198.63	271.96	2700.08	290.52	687.14	106.77	937.82	468.06	559.4	855.14	1354.08	237.37	0	2001	3
00:45:16	7527.75	3051.15	9747.14	2384.45	2620.86	1889.14	468.01	565.09	1817.88	247.14	410.72	71.85	108.95	118.74	407.75	667.67	193.59	75.28	0	2001	0
00:45:19	27269.6	5360.63	44614.6	2575.4	8252	11783.1	502.38	180.37	3641.27	192.39	1265.85	259.27	241.43	321.7	644.2	1523.22	1111.79	188.79	0	2001	1
00:45:20	10562.8	5310.25	8840.38	1653.81	2539.83	2590.52	732.24	709.23	635.57	296.63	258.62	140.43	657.74	165.43	966.46	423.37	340.4	111.24	0	2001	2
00:45:21	15691	2802.54	29287.3	2515.05	10053.7	12059.6	198.63	271.96	2700.08	290.12	683.96	106.34	936.99	468.06	559.4	855.14	1354.72	237.37	0	2001	3
00:45:27	7531.76	3050.16	9744.4	2383.59	2620.09	1887.74	467.58	564.68	1816.73	247.14	406.74	71.85	108.95	118.74	407.75	667.67	194.15	75.28	0	2001	0
00:45:30	27278.2	5360.63	44626.1	2574.56	8254.19	11781.6	502.38	180.37	3641.27	192.39	1265.85	258.9	241.43	321.7	644.2	1522.1	1111.79	188.79	0	2001	1
00:45:31	10561.9	5313.13	8844.09	1654.67	2541.35	2591.21	732.24	709.23	636.65	296.63	257.57	140.43	658.51	165.43	965.6	423.37	339.84	111.24	0	2001	2
00:45:32	15694.1	2803.49	29301.5	2515.87	10059.2	12063	198.63	271.96	2700.08	290.52	685.02	106.34	937.82	468.06	559.4	855.14	1354.08	237.37	0	2001	3
00:45:38	7533.36	3053.12	9748.06	2386.17	2621.63	1889.85	468.01	565.09	1817.88	247.14	407.74	71.85	108.95	118.74	407.75	667.67	194.15	75.28	0	2001	0
00:45:41	27275.9	5358.63	44612.7	2573.71	8252.73	11773.6	501.91	180.37	3639	192.39	1264.83	259.27	240.62	321.7	643.36	1522.1	1111.79	188.79	0	2001	1
00:45:42	10562.8	5311.21	8841.31	1653.81	2539.83	2590.52	731.8	709.23	635.57	296.63	257.57	140.43	657.74	165.43	965.6	422.22	339.84	111.24	0	2001	2
00:45:43	15682.5	2801.59	29299.6	2515.87	10058.5	12059.6	198.63	271.96	2700.08	290.52	689.27	106.77	936.99	468.06	560.28	855.14	1354.08	237.37	0	2001	3
00:45:48	7538.97	3051.15	9749.89	2383.59	2621.63	1888.44	467.58	564.68	1816.73	247.14	409.72	71.85	108.95	118.74	407.75	667.67	193.59	75.28	0	2001	0
00:45:52	27268	5358.63	44600.2	2573.71	8249.8	11775.1	501.45	180.37	3640.13	192.39	1264.83	258.9	240.62	321.7	643.36	1522.1	1112.35	188.79	0	2001	1
00:45:53	10558.6	5315.06	8840.38	1653.81	2539.83	2589.82	731.8	709.23	636.65	296.27	258.62	140.43	657.74	165.43	965.6	422.22	339.84	111.24	0	2001	2
00:45:54	15684.8	2802.54	29302.4	2515.87	10057.8	12060.9	198.63	271.96	2696.64	290.52	688.2	106.77	936.99	468.06	559.4	855.14	1354.08	237.37	0	2001	3
00:45:59	7538.17	3050.16	9744.4	2383.59	2620.09	1887.74	467.58	564.68	1816.73	247.14	389.83	71.85	108.95	118.74	407.75	667.67	193.59	75.28	0	2001	0
00:46:03	27273.5	5360.63	44603.1	2574.56	8249.8	11778.7	501.91	180.37	3640.13	192.39	1265.85	258.9	241.43	321.7	644.2	1523.22	1111.79	188.79	0	2001	1
00:46:04	10557	5309.29	8836.66	1652.08	2539.07	2589.82	731.8	709.23	635.57	296.27	258.62	140.43	657.74	165.43	965.6	423.37	339.84	111.24	0	2001	2
00:46:05	15692.6	2801.59	29286.4	2515.05	10054.4	12057.5	198.63	271.96	2695.5	290.52	687.14	106.77	936.99	468.06	559.4	855.14	1353.44	237.37	0	2001	3
00:46:10	7533.36	3052.13	9748.06	2385.31	2621.63	1889.14	467.58	565.09	1816.73	247.14	389.83	71.85	108.95	118.74	407.75	667.67	193.59	75.28	0	2001	0
00:46:13	27268	5358.63	44601.2	2572.87	8249.8	11772.2	501.91	180.37	3639	192.39	1264.83	258.9	240.62	321.7	644.2	1523.22	1111.79	188.79	0	2001	1
00:46:14	10559.4	5310.25	8838.52	1653.81	2539.83	2589.82	731.8	709.23	636.65	296.27	258.62	140.43	657.74	165.43	965.6	422.22	339.84	112.12	0	2001	2
00:46:15	15693.4	2802.54	29291.1	2515.05	10056.4	12057.5	198.63	271.96	2698.94	290.52	687.14	106.34	936.99	468.06	559.4	855.14	1354.08	237.37	0	2001	3
00:46:21	7534.16	3054.11	9749.89	2387.03	2621.63	1890.55	468.01	565.5	1819.03	247.14	408.73	71.85	108.95	118.74	407.75	667.67	194.15	75.28	0	2001	0
00:46:24	27277.5	5359.63	44589.6	2573.71	8247.6	11773.6	501.91	180.37	3639	192.39	1263.8	258.9	240.62	321.7	644.2	1523.22	1111.79	188.79	0	2001	1
00:46:25	10563.6	5314.09	8843.16	1654.67	2540.59	2591.21	732.24	709.23	637.73	296.63	257.57	140.43	657.74	165.43	965.6	422.22	339.84	111.24	0	2001	2
00:46:26	15693.4	2803.49	29287.3	2515.87	10055.1	12060.9	198.63	271.96	2697.79	290.52	687.14	106.34	936.99	468.06	559.4	856.3	1354.08	237.37	0	2001	3
00:46:32	7534.16	3052.13	9754.47	2384.45	2620.09	1889.14	467.58	565.09	1817.88	247.14	408.73	71.85	108.95	118.74	407.75	667.67	194.15	75.28	0	2001	0
00:46:35	27272.7	5360.63	44613.6	2574.56	8249.8	11780.9	501.91	180.37	3641.27	192.39	1264.83	258.9	240.62	321.7	644.2	1523.22	1112.91	188.79	0	2001	1
00:46:36	10562.8	5312.17	8842.24	1654.67	2537.56	2591.21	732.24	709.23	635.57	296.99	258.62	140.43	658.51	165.43	966.46	423.37	340.4	111.24	0	2001	2
00:46:37	15694.9	2802.54	29286.4	2515.05	10053	12057.5	198.63	271.96	2698.94	290.52	687.14	106.34	936.99	468.06	559.4	855.14	1353.44	237.37	0	2001	3
00:46:43	7530.96	3053.12	9747.14	2385.31	2623.17	1889.14	468.01	565.09	1817.88	247.14	407.74	71.85	108.95	118.74	407.75	667.67	194.15	75.28	0	2001	0
00:46:46	27273.5	5359.63	44603.1	2574.56	8249.06	11779.5	501.91	180.37	3640.13	192.39	1263.8	258.9	241.43	321.7	643.36	1523.22	1111.79	188.79	0	2001	1
00:46:47	10561.1	5313.13	8837.59	1654.67	2539.07	2591.21	732.24	709.66	637.73	296.27	258.62	140.77	658.51	165.43	966.46	423.37	340.4	111.24	0	2001	2
00:46:48	15697.3	2802.54	29289.2	2515.05	10055.1	12058.9	198.63	271.96	2696.64	290.52	687.14	106.77	937.82	468.06	559.4	855.14	1352.8	237.37	0	2001	3
00:46:54	7532.56	3052.13	9747.14	2385.31	2620.09	1889.14	468.01	565.09	1819.03	247.14	407.74	71.85	108.95	118.74	407.75	667.67	193.59	75.28	0	2001	0
00:46:57	27290.1	5361.62	44618.4	2575.4	8252.73	11782.4	501.91	180.37	3641.27	192.75	1264.83	259.27	241.43	321.7	644.2	1523.22	1112.91	189.67	0	2001	1
00:46:58	10559.4	5312.17	8836.66	1654.67	2539.07	2590.52	732.24	709.23	635.57	296.63	262.84	140.43	657.74	165.43	966.46	423.37	340.4	111.24	0	2001	2
00:46:59	15694.9	2801.59	29277.9	2515.05	10050.2	12053.5	198.63	271.96	2697.79	290.12	683.96	106.77	936.99	468.06	559.4	853.98	1353.44	236.4	0	2001	3
00:47:05	7534.16	3053.12	9748.06	2386.17	2623.17	1889.85	468.01	565.5	1819.03	247.14	407.74	71.85	108.95	118.74	407.75	667.67	193.59	75.28	0	2001	0
00:47:08	27275.1	5358.63	44620.4	2573.71	8252	11779.5	501.91	180.37	3637.87	192.39	1265.85	259.27	241.43	321.7	644.2	1523.22	1111.79	188.79	0	2001	1
00:47:09	10570.2	5313.13	8842.24	1654.67	2540.59	2591.21	732.24	709.23	637.73	296.63	258.62	140.43	657.74	165.43	965.6	423.37	340.4	111.24	0	2001	2
00:47:10	15689.5	2801.59	29276	2514.23	10049.5	12056.2	198.63	271.96	2697.79	290.52	683.96	106.77	936.99	468.06	559.4	855.14	1352.15	237.37	0	2001	3
00:47:16	7543.77	3053.12	9748.98	2385.31	2620.86	1889.14	467.58	565.09	1817.88	247.14	407.74	71.85	108.95	118.74	407.75	667.67	193.59	75.28	0	2001	0
00:47:19	27288.5	5359.63	44612.7	2574.56	8251.26	11780.2	501.91	180.37	3637.87	192.39	1265.85	259.27	241.43	321.7	644.2	1524.34	1111.79	188.79	0	2001	1
00:47:20	10556.1	5313.13	8841.31	1655.53	2539.83	2591.91	732.24	709.66	637.73	296.63	262.84	140.77	658.51	165.43	965.6	422.22	339.84	111.24	0	2001	2
00:47:21	15688.7	2803.49	29286.4	2515.05	10053	12059.6	198.63	271.96	2696.64	290.52	683.96	106.77	936.99	468.06	560.28	855.14	1353.44	237.37	0	2001	3
00:47:27	7535.76	3053.12	9746.23	2385.31	2620.09	1889.85	468.01	565.09	1817.88	247.14	408.73	71.85	108.95	118.74	407.75	667.67	193.59	75.28	0	2001	0
00:47:30	27272.7	5360.63	44613.6	2574.56	8252	11779.5	501.91	180.37	3640.13	192.39	1265.85	259.27	241.43	321.7	644.2	1523.22	1112.35	188.79	0	2001	1
00:47:31	10561.9	5310.25	8841.31	1653.81	2539.83	2589.82	731.8	709.23	636.65	296.63	256.51	140.43	657.74	165.43	966.46	422.22	339.84	111.24	0	2001	2
00:47:32	15695.7	2801.59	29290.2	2515.05	10055.1	12056.2	198.63	271.96	2697.79	290.52	683.96	106.77	936.99	468.06	559.4	855.14	1353.44	237.37	0	2001	3
00:47:37	7535.76	3053.12	9748.98	2385.31	2621.63	1889.14	468.01	565.09	1817.88	247.14	411.71	71.85	108.95	118.74	407.75	667.67	193.59	75.28	0	2001	0
00:47:41	27281.4	5359.63	44606	2574.56	8249.06	11776.5	501.91	180.37	3639	192.39	1264.83	259.27	240.62	321.7	643.36	1522.1	1112.35	188.79	0	2001	1
00:47:42	10562.8	5315.06	8845.95	1655.53	2542.11	2592.61	732.68	709.66	637.73	296.63	258.62	140.77	658.51	165.43	966.46	422.22	340.4	111.24	0	2001	2
00:47:43	15697.3	2801.59	29282.6	2515.05	10050.9	12054.1	198.63	271.96	2697.79	290.52	688.2	106.77	937.82	468.06	559.4	855.14	1353.44	237.37	0	2001	3
00:47:48	7541.37	3053.12	9748.06	2386.17	2620.86	1889.85	468.01	565.09	1817.88	247.14	390.83	71.85	108.95	118.74	407.75	666.55	193.59	75.28	0	2001	0
00:47:52	27264	5358.63	44613.6	2574.56	8250.53	11778.7	501.91	180.37	3640.13	192.39	1264.83	259.27	241.43	321.7	643.36	1523.22	1113.47	189.67	0	2001	1
00:47:53	10561.1	5313.13	8845.02	1654.67	2541.35	2590.52	732.24	709.23	636.65	296.63	258.62	140.43	657.74	165.43	965.6	422.22	339.84	111.24	0	2001	2
00:47:54	15698	2802.54	29288.3	2515.87	10055.1	12059.6	198.63	271.96	2698.94	290.52	683.96	106.77	936.99	468.06	560.28	856.3	1355.37	237.37	0	2001	3
00:47:59	7527.75	3053.12	9748.98	2387.03	2621.63	1889.85	468.01	565.5	1819.03	247.14	390.83	71.85	108.95	118.74	407.75	667.67	193.59	75.28	0	2001	0
00:48:03	27288.5	5361.62	44622.3	2575.4	8251.26	11782.4	501.91	180.37	3641.27	192.75	1265.85	259.27	240.62	321.7	645.04	1523.22	1113.47	189.67	0	2001	1
00:48:04	10561.1	5314.09	8845.02	1654.67	2541.35	2591.91	732.24	709.66	637.73	296.63	262.84	140.43	658.51	165.43	965.6	422.22	339.84	111.24	0	2001	2
00:48:05	15686.4	2802.54	29293.9	2515.05	10055.1	12060.9	198.63	271.96	2696.64	290.52	683.96	106.77	936.99	468.06	559.4	856.3	1354.08	237.37	0	2001	3
00:48:10	7533.36	3052.13	9753.56	2385.31	2620.09	1889.14	468.01	565.09	1817.88	247.14	389.83	71.85	108.95	118.74	407.75	667.67	193.59	75.28	0	2001	0
00:48:13	27305.9	5360.63	44637.7	2574.56	8254.19	11779.5	501.91	180.37	3640.13	192.75	1265.85	258.9	241.43	321.7	644.2	1523.22	1112.91	189.67	0	2001	1
00:48:14	10551.2	5310.25	8845.95	1653.81	2541.35	2589.82	731.8	709.23	636.65	296.63	257.57	140.43	657.74	165.43	966.46	422.22	340.4	111.24	0	2001	2
00:48:15	15700.4	2802.54	29289.2	2515.05	10054.4	12055.5	198.63	271.96	2697.79	290.52	683.96	106.34	936.99	468.06	560.28	855.14	1354.08	237.37	0	2001	3
00:48:21	7536.56	3052.13	9748.98	2385.31	2620.86	1889.14	467.58	565.09	1817.88	247.14	390.83	71.85	108.95	118.74	407.75	667.67	193.59	75.28	0	2001	0
00:48:24	27289.3	5362.62	44627.1	2575.4	8254.19	11783.8	502.38	180.37	3641.27	192.75	1265.85	259.27	241.43	321.7	644.2	1523.22	1112.91	189.67	0	2001	1
00:48:25	10561.1	5310.25	8838.52	1653.81	2539.07	2589.82	731.8	709.23	635.57	296.27	257.57	140.43	657.74	165.43	966.46	423.37	340.4	111.24	0	2001	2
00:48:26	15687.9	2802.54	29283.6	2515.05	10052.3	12057.5	198.63	271.96	2698.94	290.52	687.14	106.77	936.99	468.06	560.28	855.14	1354.08	237.37	0	2001	3
00:48:32	7538.17	3052.13	9748.06	2386.17	2620.86	1889.14	468.01	565.5	1817.88	247.14	390.83	71.85	108.95	118.74	407.75	667.67	193.59	75.28	0	2001	0
00:48:35	27279.8	5362.62	44650.2	2576.24	8257.13	11788.9	502.38	180.79	3642.4	192.75	1265.85	259.27	241.43	321.7	644.2	1523.22	1111.79	188.79	0	2001	1
00:48:36	10556.1	5312.17	8841.31	1654.67	2540.59	2590.52	732.24	709.23	637.73	296.63	262.84	140.43	658.51	165.43	965.6	422.22	339.84	111.24	0	2001	2
00:48:37	15699.6	2803.49	29291.1	2515.87	10055.8	12059.6	198.63	271.96	2698.94	290.52	683.96	106.77	936.99	468.06	559.4	855.14	1355.37	237.37	0	2001	3
00:48:43	7534.96	3052.13	9745.31	2385.31	2622.4	1889.14	467.58	565.09	1817.88	247.14	408.73	71.85	108.95	118.74	407.75	667.67	193.59	75.28	0	2001	0
00:48:46	27272.7	5361.62	44640.6	2575.4	8256.39	11786	502.38	180.37	3641.27	192.75	1265.85	259.27	240.62	321.7	644.2	1523.22	1112.35	188.79	0	2001	1
00:48:47	10554.5	5315.06	8844.09	1655.53	2540.59	2592.61	732.68	710.09	637.73	296.27	258.62	140.77	658.51	165.43	965.6	423.37	340.4	111.24	0	2001	2
00:48:48	15694.9	2802.54	29294.9	2515.87	10057.1	12058.2	198.63	271.96	2698.94	290.52	683.96	106.77	937.82	467.19	560.28	855.14	1354.08	237.37	0	2001	3
00:48:54	7530.96	3051.15	9748.06	2385.31	2623.17	1889.14	468.01	565.09	1817.88	247.14	390.83	71.85	108.95	118.74	407.75	667.67	193.59	75.28	0	2001	0
00:48:57	27275.9	5360.63	44616.5	2574.56	8251.26	11780.2	501.91	180.37	3640.13	192.39	1265.85	258.9	240.62	321.7	644.2	1523.22	1111.79	188.79	0	2001	1
00:48:58	10556.1	5313.13	8845.95	1654.67	2541.35	2591.91	732.24	709.66	637.73	296.99	262.84	140.43	658.51	165.43	965.6	422.22	340.4	111.24	0	2001	2
00:48:59	15694.1	2802.54	29282.6	2515.87	10053.7	12061.6	198.63	271.96	2696.64	290.52	687.14	106.34	936.99	468.06	560.28	856.3	1355.37	237.37	0	2001	3
00:49:05	7534.16	3055.1	9753.56	2386.17	2620.86	1889.14	468.01	565.09	1817.88	247.14	389.83	71.85	108.95	118.74	407.75	667.67	194.15	75.28	0	2001	0
00:49:08	27285.3	5362.62	44637.7	2574.56	8254.93	11781.6	501.91	180.37	3641.27	192.75	1265.85	259.27	241.43	321.7	644.2	1522.1	1112.91	188.79	0	2001	1
00:49:09	10551.2	5313.13	8844.09	1654.67	2540.59	2591.21	732.24	709.66	637.73	296.63	258.62	140.43	658.51	165.43	966.46	422.22	340.4	111.24	0	2001	2
00:49:10	15691.8	2801.59	29291.1	2514.23	10055.8	12055.5	198.63	271.96	2697.79	290.52	687.14	106.77	936.99	468.06	560.28	856.3	1355.37	237.37	0	2001	3
00:49:16	7537.36	3053.12	9748.98	2385.31	2621.63	1889.85	468.01	565.09	1817.88	247.14	408.73	71.85	108.95	118.74	407.75	666.55	194.15	75.28	0	2001	0
00:49:19	27285.3	5360.63	44612.7	2573.71	8250.53	11777.3	501.91	180.37	3640.13	192.39	1264.83	258.9	240.62	321.7	643.36	1522.1	1111.79	188.79	0	2001	1
00:49:20	10561.1	5314.09	8845.02	1654.67	2541.35	2591.91	732.24	709.66	636.65	296.63	258.62	140.43	658.51	165.43	966.46	423.37	340.4	112.12	0	2001	2
00:49:21	15698	2801.59	29277	2514.23	10050.2	12055.5	198.63	271.96	2697.79	290.52	683.96	106.77	936.99	468.06	560.28	856.3	1355.37	237.37	0	2001	3
00:49:26	7536.56	3052.13	9748.06	2384.45	2620.86	1888.44	467.58	565.09	1816.73	247.14	389.83	71.85	108.95	118.74	407.75	667.67	193.59	75.28	0	2001	0
00:49:30	27287.7	5362.62	44630	2575.4	8253.46	11784.5	501.91	180.37	3641.27	192.75	1264.83	259.27	241.43	321.7	644.2	1522.1	1112.91	188.79	0	2001	1
00:49:31	10559.4	5314.09	8843.16	1654.67	2540.59	2591.91	732.24	709.66	636.65	296.63	257.57	140.77	658.51	165.43	966.46	423.37	340.4	111.24	0	2001	2
00:49:32	15692.6	2800.64	29274.1	2513.42	10048.2	12050.7	198.63	271.96	2694.35	290.12	683.96	106.77	936.17	467.19	560.28	856.3	1355.37	237.37	0	2001	3
00:49:37	7534.96	3051.15	9746.23	2384.45	2620.09	1889.14	467.58	565.09	1816.73	247.14	408.73	71.85	108.95	118.74	407.75	667.67	193.59	75.28	0	2001	0
00:49:41	27279.8	5359.63	44611.7	2573.71	8248.33	11777.3	501.91	180.37	3639	192.39	1264.83	258.9	241.43	321.7	644.2	1522.1	1111.23	188.79	0	2001	1
00:49:42	10559.4	5313.13	8845.02	1654.67	2541.35	2591.21	732.24	709.23	636.65	296.63	257.57	140.43	658.51	165.43	966.46	423.37	340.4	111.24	0	2001	2
00:49:43	15691	2802.54	29289.2	2514.23	10053	12058.9	198.63	271.96	2696.64	290.52	688.2	106.34	936.99	468.06	560.28	855.14	1354.72	237.37	0	2001	3
00:49:48	7544.57	3051.15	9744.4	2384.45	2619.32	1888.44	467.58	564.68	1816.73	246.77	407.74	71.85	108.95	118.74	407.75	667.67	193.59	75.28	0	2001	0
00:49:52	27275.9	5359.63	44622.3	2573.71	8251.26	11778.7	501.45	180.37	3639	192.75	1265.85	258.9	240.62	321.7	643.36	1523.22	1111.79	188.79	0	2001	1
00:49:53	10555.3	5316.02	8847.81	1655.53	2542.11	2593.31	732.68	710.09	636.65	296.63	258.62	140.77	658.51	165.43	966.46	423.37	340.4	111.24	0	2001	2
00:49:54	15695.7	2802.54	29293	2514.23	10053	12059.6	198.63	271.96	2698.94	290.52	683.96	106.34	936.99	468.06	560.28	855.14	1354.08	237.37	0	2001	3
00:49:59	7541.37	3053.12	9748.98	2385.31	2620.86	1889.14	467.58	565.09	1817.88	247.14	409.72	71.85	108.95	118.74	407.75	667.67	194.15	75.28	0	2001	0
00:50:03	10557	5313.13	8841.31	1654.67	2539.83	2591.21	732.24	709.66	636.65	296.63	258.62	140.43	658.51	165.43	966.46	423.37	340.4	112.12	0	2001	2
00:50:04	27286.1	5361.62	44604	2574.56	8249.06	11780.9	501.91	180.37	3641.27	192.39	1264.83	259.27	241.43	321.7	644.2	1522.1	1112.35	188.79	0	2001	1
00:50:05	15703.5	2802.54	29293	2515.05	10055.8	12056.9	198.63	271.96	2698.94	290.52	687.14	106.77	936.99	467.19	560.28	855.14	1354.08	237.37	0	2001	3
00:50:10	7546.18	3053.12	9748.06	2385.31	2620.86	1889.14	468.01	565.09	1817.88	247.14	389.83	71.85	108.95	118.74	407.75	667.67	193.59	75.28	0	2001	0
00:50:13	10553.6	5314.09	8848.74	1653.81	2542.11	2592.61	732.68	710.09	636.65	296.63	258.62	140.77	658.51	165.43	966.46	423.37	340.4	112.12	0	2001	2
00:50:14	27293.2	5362.62	44635.8	2574.56	8254.19	11783.8	501.91	180.37	3641.27	192.75	1265.85	259.27	241.43	321.7	644.2	1523.22	1112.35	188.79	0	2001	1
00:50:15	15692.6	2802.54	29288.3	2515.05	10054.4	12058.9	198.63	271.96	2695.5	290.52	683.96	106.77	937.82	468.06	559.4	855.14	1354.72	237.37	0	2001	3
00:50:21	7544.57	3052.13	9747.14	2384.45	2620.09	1889.14	467.58	565.09	1817.88	247.14	407.74	71.85	108.95	118.74	406.93	667.67	194.15	75.28	0	2001	0
00:50:24	10547.8	5314.09	8844.09	1655.53	2541.35	2591.91	732.68	709.66	637.73	296.63	258.62	140.77	658.51	165.43	966.46	423.37	340.4	111.24	0	2001	2
00:50:25	27280.6	5360.63	44624.2	2574.56	8252	11781.6	501.91	180.37	3640.13	192.39	1265.85	258.9	240.62	321.7	644.2	1522.1	1113.47	188.79	0	2001	1
00:50:26	15698.8	2803.49	29291.1	2515.87	10064	12060.2	198.63	271.96	2698.94	290.52	688.2	106.34	937.82	468.06	560.28	855.14	1354.08	237.37	0	2001	3
00:50:32	7543.77	3052.13	9746.23	2387.03	2620.09	1889.85	468.01	565.09	1817.88	247.14	389.83	71.85	108.95	118.74	407.75	667.67	193.59	75.28	0	2001	0
00:50:35	10560.3	5313.13	8845.95	1654.67	2541.35	2591.91	732.68	709.66	637.73	296.99	258.62	140.77	658.51	165.43	966.46	423.37	340.4	111.24	0	2001	2
00:50:36	27305.9	5358.63	44594.4	2572.87	8246.86	11771.4	501.45	180.37	3634.48	192.39	1264.83	258.9	240.62	320.88	644.2	1523.22	1112.35	188.79	0	2001	1
00:50:37	15691.8	2801.59	29284.5	2514.23	10053	12054.8	198.63	271.96	2695.5	290.52	687.14	106.77	936.17	468.06	559.4	856.3	1353.44	237.37	0	2001	3
00:50:43	7542.97	3054.11	9745.31	2384.45	2619.32	1889.14	467.58	564.68	1816.73	246.77	407.74	71.85	108.95	118.74	407.75	667.67	193.59	75.28	0	2001	0
00:50:46	10548.7	5311.21	8839.45	1653.81	2539.83	2589.82	732.24	709.23	635.57	296.63	257.57	140.43	657.74	165.43	966.46	423.37	340.4	111.24	0	2001	2
00:50:47	27285.3	5361.62	44622.3	2574.56	8252	11781.6	501.91	180.37	3637.87	192.75	1265.85	258.9	241.43	321.7	643.36	1522.1	1112.91	189.67	0	2001	1
00:50:48	15697.3	2801.59	29289.2	2514.23	10053.7	12056.9	198.63	271.96	2697.79	290.52	687.14	106.77	937.82	468.06	559.4	855.14	1352.8	237.37	0	2001	3
00:50:54	7534.96	3051.15	9747.14	2384.45	2620.09	1889.14	467.58	564.68	1816.73	247.14	409.72	71.85	108.95	118.74	407.75	667.67	193.59	75.28	0	2001	0
00:50:57	10562.8	5310.25	8836.66	1653.81	2539.07	2589.82	731.8	709.23	636.65	296.63	258.62	140.43	657.74	165.43	966.46	423.37	340.4	111.24	0	2001	2
00:50:58	27283.8	5360.63	44609.8	2574.56	8249.8	11775.8	501.91	180.37	3636.74	192.39	1264.83	259.27	240.62	321.7	643.36	1522.1	1112.91	188.79	0	2001	1
00:50:59	15691	2802.54	29297.7	2515.05	10056.4	12059.6	198.63	271.96	2698.94	290.52	685.02	106.34	937.82	468.06	559.4	855.14	1352.8	237.37	0	2001	3
00:51:04	7544.57	3051.15	9746.23	2384.45	2620.09	1888.44	467.58	564.68	1817.88	246.77	389.83	71.85	108.95	118.74	407.75	667.67	193.59	75.28	0	2001	0
00:51:08	10560.3	5312.17	8840.38	1654.67	2539.83	2591.21	732.24	709.23	637.73	296.27	258.62	140.43	658.51	165.43	965.6	423.37	340.4	111.24	0	2001	2
00:51:09	27279	5360.63	44619.4	2574.56	8252.73	11781.6	501.91	180.37	3640.13	192.75	1265.85	258.9	241.43	321.7	644.2	1523.22	1112.35	188.79	0	2001	1
00:51:10	15695.7	2801.59	29287.3	2515.05	10054.4	12056.2	198.63	271.96	2695.5	290.52	689.27	106.77	937.82	468.06	560.28	855.14	1354.72	237.37	0	2001	3
00:51:15	7536.56	3050.16	9743.48	2383.59	2620.09	1887.74	467.58	564.68	1816.73	246.77	389.83	71.85	108.95	118.74	407.75	667.67	193.59	75.28	0	2001	0
00:51:19	10561.9	5313.13	8842.24	1654.67	2539.83	2591.21	732.24	709.66	637.73	296.63	262.84	140.77	658.51	165.43	966.46	422.22	340.4	111.24	0	2001	2
00:51:20	27302.7	5358.63	44612.7	2572.87	8249.8	11772.9	501.91	180.37	3635.61	192.39	1264.83	258.9	240.62	321.7	644.2	1523.22	1113.47	189.67	0	2001	1
00:51:21	15693.4	2802.54	29293	2515.05	10054.4	12060.2	198.63	271.96	2696.64	290.52	689.27	106.77	937.82	468.06	560.28	856.3	1354.72	237.37	0	2001	3
00:51:26	7544.57	3051.15	9741.65	2384.45	2619.32	1888.44	467.58	564.68	1816.73	246.77	389.83	71.85	108.95	118.74	407.75	667.67	193.59	75.28	0	2001	0
00:51:30	10561.9	5315.06	8842.24	1655.53	2540.59	2591.91	732.68	709.66	637.73	296.63	257.57	140.77	658.51	165.43	966.46	423.37	340.4	111.24	0	2001	2
00:51:31	27283.8	5359.63	44588.7	2572.87	8245.4	11770.7	501.91	180.37	3636.74	192.39	1264.83	258.9	240.62	321.7	644.2	1522.1	1112.35	189.67	0	2001	1
00:51:32	15692.6	2802.54	29284.5	2514.23	10052.3	12056.2	198.63	271.96	2695.5	290.12	687.14	106.34	936.99	468.06	559.4	856.3	1354.08	237.37	0	2001	3
00:51:37	7542.17	3054.11	9748.06	2384.45	2620.86	1889.14	467.58	564.68	1816.73	247.14	407.74	71.85	108.95	118.74	407.75	667.67	194.15	75.28	0	2001	0
00:51:41	10561.9	5313.13	8845.02	1654.67	2540.59	2591.91	732.24	709.66	636.65	296.63	262.84	140.77	658.51	165.43	965.6	423.37	340.4	111.24	0	2001	2
00:51:42	27284.6	5360.63	44621.3	2574.56	8252	11777.3	501.91	180.37	3639	192.75	1264.83	259.27	240.62	321.7	644.2	1523.22	1112.91	188.79	0	2001	1
00:51:43	15703.5	2802.54	29273.2	2515.05	10048.9	12055.5	198.63	271.96	2697.79	290.12	688.2	106.34	936.99	467.19	560.28	855.14	1354.08	237.37	0	2001	3
00:51:48	7546.98	3050.16	9738.9	2382.72	2617.77	1887.03	467.14	564.26	1815.58	246.77	389.83	71.85	108.16	117.94	407.75	667.67	193.59	75.28	0	2001	0
00:51:52	10557	5314.09	8845.02	1654.67	2541.35	2591.91	732.68	709.66	636.65	296.99	258.62	140.77	658.51	165.43	966.46	423.37	340.4	111.24	0	2001	2
00:51:53	27270.3	5359.63	44607.9	2573.71	8249.8	11778	501.91	180.37	3637.87	192.39	1264.83	258.9	240.62	321.7	644.2	1523.22	1112.35	188.79	0	2001	1
00:51:54	15688.7	2802.54	29299.6	2515.87	10057.1	12063.6	198.63	271.96	2696.64	290.52	687.14	106.77	936.99	468.06	560.28	856.3	1354.72	237.37	0	2001	3
00:51:59	7536.56	3051.15	9743.48	2384.45	2619.32	1888.44	467.58	564.68	1816.73	247.14	407.74	71.85	108.16	118.74	407.75	667.67	193.59	75.28	0	2001	0
00:52:03	10556.1	5313.13	8848.74	1654.67	2541.35	2591.21	732.68	709.66	637.73	296.63	262.84	140.43	658.51	165.43	966.46	423.37	340.4	111.24	0	2001	2
00:52:04	27280.6	5358.63	44589.6	2572.87	8246.13	11771.4	501.45	180.37	3637.87	192.39	1264.83	258.9	240.62	320.88	644.2	1523.22	1112.91	188.79	0	2001	1
00:52:05	15701.2	2802.54	29285.5	2515.05	10053.7	12056.9	198.63	271.96	2697.79	290.52	683.96	106.77	936.99	468.06	560.28	856.3	1355.37	237.37	0	2001	3
00:52:10	7546.98	3051.15	9743.48	2383.59	2619.32	1888.44	467.58	564.68	1816.73	246.77	408.73	71.85	108.95	118.74	407.75	667.67	193.59	75.28	0	2001	0
00:52:13	10561.1	5314.09	8845.02	1654.67	2541.35	2591.21	732.68	709.66	637.73	296.63	262.84	140.43	658.51	165.43	966.46	423.37	340.4	111.24	0	2001	2
00:52:14	27272.7	5357.64	44577.1	2572.87	8244.66	11767.8	501.45	179.94	3636.74	192.39	1264.83	258.9	240.62	320.88	644.2	1523.22	1112.91	188.79	0	2001	1
00:52:15	15700.4	2803.49	29294.9	2515.87	10057.8	12059.6	198.63	271.96	2698.94	290.52	687.14	106.77	936.99	468.06	559.4	855.14	1354.72	237.37	0	2001	3
00:52:21	7549.38	3052.13	9744.4	2385.31	2620.09	1889.14	467.58	564.68	1816.73	246.77	408.73	71.85	108.95	118.74	407.75	667.67	194.15	75.28	0	2001	0
00:52:24	10560.3	5312.17	8842.24	1654.67	2540.59	2590.52	732.24	709.23	636.65	296.63	262.84	140.43	658.51	165.43	966.46	422.22	340.4	111.24	0	2001	2
00:52:25	27299.6	5358.63	44599.2	2572.87	8247.6	11772.2	501.45	179.94	3637.87	192.39	1264.83	258.9	240.62	321.7	644.2	1522.1	1112.35	188.79	0	2001	1
00:52:26	15697.3	2804.44	29302.4	2515.87	10057.1	12065	198.63	271.96	2700.08	290.52	687.14	106.77	937.82	468.06	560.28	856.3	1356.01	237.37	0	2001	3
00:52:32	7544.57	3055.1	9744.4	2385.31	2620.09	1889.85	468.01	565.09	1817.88	247.14	407.74	71.85	108.95	118.74	407.75	667.67	193.59	75.28	0	2001	0
00:52:35	10564.4	5313.13	8840.38	1654.67	2539.83	2591.21	732.24	709.66	636.65	296.27	262.84	140.43	657.74	165.43	966.46	423.37	340.4	111.24	0	2001	2
00:52:36	27276.7	5358.63	44601.2	2573.71	8247.6	11775.8	501.45	180.37	3639	192.39	1264.83	258.9	240.62	321.7	644.2	1523.22	1113.47	188.79	0	2001	1
00:52:37	15695.7	2803.49	29294.9	2515.87	10054.4	12065	198.63	271.96	2697.79	290.52	683.96	106.34	937.82	468.06	559.4	856.3	1355.37	237.37	0	2001	3
00:52:43	7550.98	3053.12	9744.4	2385.31	2620.09	1889.14	468.01	565.09	1817.88	247.14	407.74	71.85	108.95	118.74	406.12	667.67	193.59	75.28	0	2001	0
00:52:46	10560.3	5315.06	8841.31	1655.53	2539.83	2591.91	732.68	709.66	636.65	296.63	258.62	140.77	658.51	165.43	966.46	423.37	340.4	112.12	0	2001	2
00:52:47	27283	5360.63	44593.5	2573.71	8246.13	11775.8	501.45	180.37	3639	192.39	1263.8	258.9	240.62	321.7	644.2	1522.1	1112.35	188.79	0	2001	1
00:52:48	15705.1	2804.44	29308.1	2516.68	10059.2	12068.4	198.63	271.96	2701.23	290.52	689.27	106.77	937.82	468.06	560.28	856.3	1354.72	237.37	0	2001	3
00:52:53	7545.38	3052.13	9744.4	2384.45	2622.4	1888.44	467.58	564.68	1816.73	247.14	389.83	71.85	108.95	118.74	407.75	667.67	193.59	75.28	0	2001	0
00:52:57	27279.8	5360.63	44617.5	2575.4	8251.26	11782.4	501.91	180.37	3641.27	192.39	1264.83	259.27	241.43	321.7	643.36	1523.22	1112.35	188.79	0	2001	1
00:52:58	10551.2	5310.25	8840.38	1653.81	2539.83	2589.82	731.8	709.23	635.57	296.63	258.62	140.43	657.74	165.43	965.6	422.22	340.4	111.24	0	2001	2
00:52:59	15702.7	2803.49	29288.3	2515.87	10054.4	12061.6	198.63	271.96	2698.94	290.52	688.2	106.77	937.82	468.06	559.4	856.3	1354.72	237.37	0	2001	3
00:53:04	7552.59	3051.15	9741.65	2383.59	2618.54	1887.74	467.58	564.68	1815.58	247.14	408.73	71.85	108.95	118.74	407.75	667.67	194.15	75.28	0	2001	0
00:53:08	27317.7	5362.62	44631.9	2574.56	8252.73	11782.4	501.91	180.37	3641.27	192.75	1265.85	258.9	241.43	321.7	644.2	1524.34	1113.47	188.79	0	2001	1
00:53:09	10557.8	5313.13	8840.38	1654.67	2539.83	2591.21	732.24	709.66	636.65	296.63	257.57	140.77	658.51	165.43	966.46	423.37	340.4	112.12	0	2001	2
00:53:10	15701.2	2803.49	29299.6	2515.87	10057.8	12061.6	198.63	271.96	2698.94	290.52	687.14	106.34	937.82	468.06	559.4	856.3	1354.72	237.37	0	2001	3
00:53:15	7539.77	3056.08	9752.64	2385.31	2621.63	1889.14	467.58	565.09	1817.88	247.14	408.73	71.85	108.95	118.74	407.75	667.67	194.15	75.28	0	2001	0
00:53:19	27301.9	5359.63	44616.5	2573.71	8251.26	11776.5	501.45	180.37	3639	192.39	1264.83	258.9	240.62	321.7	644.2	1523.22	1113.47	188.79	0	2001	1
00:53:20	10564.4	5313.13	8845.02	1654.67	2540.59	2591.21	732.24	709.66	637.73	296.99	262.84	140.43	658.51	165.43	966.46	423.37	340.4	112.12	0	2001	2
00:53:21	15702	2804.44	29307.1	2515.87	10059.9	12064.3	198.63	271.96	2700.08	290.52	685.02	106.77	937.82	468.06	560.28	855.14	1354.08	237.37	0	2001	3
00:53:26	7542.17	3053.12	9747.14	2385.31	2620.09	1889.85	468.01	565.09	1817.88	247.14	389.83	71.85	108.95	118.74	407.75	667.67	193.59	75.28	0	2001	0
00:53:30	27300.4	5360.63	44614.6	2574.56	8250.53	11780.2	501.45	180.37	3640.13	192.39	1264.83	258.9	240.62	321.7	644.2	1522.1	1113.47	189.67	0	2001	1
00:53:31	10560.3	5311.21	8838.52	1653.81	2539.07	2590.52	731.8	709.23	635.57	296.63	258.62	140.43	657.74	165.43	966.46	423.37	340.4	112.12	0	2001	2
00:53:32	15700.4	2803.49	29304.3	2515.87	10060.6	12062.3	198.63	271.96	2700.08	290.52	688.2	106.34	937.82	468.06	559.4	855.14	1354.08	237.37	0	2001	3
00:53:37	7548.58	3051.15	9754.47	2386.17	2622.4	1888.44	467.58	565.09	1816.73	247.14	389.83	71.85	108.95	118.74	407.75	667.67	193.59	75.28	0	2001	0
00:53:41	27295.6	5359.63	44620.4	2573.71	8251.26	11777.3	501.45	180.37	3640.13	192.39	1264.83	258.9	240.62	321.7	644.2	1523.22	1112.91	188.79	0	2001	1
00:53:42	10556.1	5315.06	8847.81	1655.53	2542.11	2592.61	732.68	710.09	637.73	296.63	256.51	140.77	658.51	165.43	966.46	423.37	340.4	112.12	0	2001	2
00:53:43	15698	2803.49	29308.1	2516.68	10059.2	12066.4	198.63	271.96	2697.79	290.52	685.02	106.77	937.82	468.06	559.4	855.14	1354.08	237.37	0	2001	3
00:53:48	7548.58	3052.13	9743.48	2385.31	2621.63	1889.14	467.58	565.09	1817.88	246.77	389.83	71.85	108.95	118.74	407.75	667.67	194.15	75.28	0	2001	0
00:53:52	27305.1	5361.62	44615.6	2574.56	8250.53	11781.6	501.45	180.37	3639	192.39	1264.83	259.27	240.62	321.7	644.2	1523.22	1113.47	188.79	0	2001	1
00:53:53	10560.3	5312.17	8844.09	1654.67	2540.59	2590.52	732.24	709.66	635.57	296.63	257.57	140.43	657.74	165.43	966.46	423.37	340.4	112.12	0	2001	2
00:53:54	15702	2805.39	29306.2	2517.5	10059.2	12068.4	198.63	271.96	2698.94	290.52	687.14	106.77	938.64	468.06	559.4	855.14	1353.44	237.37	0	2001	3
00:53:59	7547.78	3051.15	9745.31	2384.45	2620.09	1888.44	467.58	564.68	1816.73	247.14	390.83	71.85	108.16	117.94	407.75	667.67	193.59	75.28	0	2001	0
00:54:03	10557.8	5311.21	8839.45	1654.67	2539.07	2590.52	732.24	709.23	636.65	296.27	262.84	140.43	658.51	165.43	965.6	422.22	340.4	112.12	0	2001	2
00:54:04	27324.8	5362.62	44624.2	2574.56	8252	11778.7	501.91	180.37	3640.13	192.39	1265.85	258.9	241.43	321.7	644.2	1523.22	1113.47	188.79	0	2001	1
00:54:05	15699.6	2803.49	29307.1	2515.87	10059.9	12065	198.63	271.96	2696.64	290.52	687.14	106.77	937.82	468.06	559.4	855.14	1354.08	237.37	0	2001	3
00:54:10	7548.58	3051.15	9738.9	2383.59	2618.54	1887.74	467.58	564.68	1815.58	247.14	409.72	71.85	108.16	118.74	407.75	667.67	193.59	75.28	0	2001	0
00:54:14	10557.8	5309.29	8842.24	1653.81	2539.83	2589.12	731.8	709.23	636.65	296.63	258.62	140.43	657.74	165.43	966.46	423.37	340.4	111.24	0	2001	2
00:54:15	27283	5361.62	44640.6	2575.4	8254.19	11785.3	501.91	180.37	3641.27	192.39	1265.85	259.27	241.43	321.7	644.2	1522.1	1113.47	189.67	0	2001	1
00:54:16	15694.9	2802.54	29295.8	2515.87	10057.1	12060.9	198.63	271.96	2696.64	290.52	683.96	106.77	937.82	468.06	560.28	855.14	1354.08	237.37	0	2001	3
00:54:21	7542.17	3054.11	9740.73	2384.45	2618.54	1888.44	467.58	565.09	1816.73	246.77	407.74	71.85	108.16	117.94	407.75	667.67	193.59	75.28	0	2001	0
00:54:24	10560.3	5309.29	8834.81	1653.81	2537.56	2589.12	731.8	709.23	635.57	296.27	262.84	140.43	657.74	165.43	966.46	423.37	340.4	111.24	0	2001	2
00:54:25	27317	5361.62	44637.7	2574.56	8253.46	11780.9	501.91	180.37	3639	192.75	1265.85	258.9	240.62	321.7	644.2	1522.1	1113.47	188.79	0	2001	1
00:54:26	15697.3	2803.49	29297.7	2515.87	10057.8	12071.8	198.63	271.96	2696.64	290.52	685.02	106.77	936.99	468.06	559.4	856.3	1355.37	237.37	0	2001	3
00:54:32	7552.59	3053.12	9748.98	2385.31	2621.63	1889.14	467.58	565.09	1817.88	247.14	390.83	71.85	108.95	118.74	407.75	667.67	194.15	75.28	0	2001	0
00:54:35	10556.1	5309.29	8836.66	1652.94	2538.31	2589.12	731.8	709.23	636.65	296.27	257.57	140.43	657.74	165.43	966.46	423.37	340.4	111.24	0	2001	2
00:54:36	27311.4	5361.62	44640.6	2574.56	8254.19	11782.4	501.91	180.37	3639	192.75	1265.85	258.9	240.62	321.7	644.2	1523.22	1112.35	188.79	0	2001	1
00:54:37	15701.2	2802.54	29292	2515.05	10055.1	12060.2	198.63	271.96	2696.64	290.52	687.14	106.77	936.99	468.06	559.4	856.3	1354.08	237.37	0	2001	3
00:54:42	7539.77	3052.13	9747.14	2385.31	2620.86	1889.14	467.58	565.09	1816.73	247.14	410.72	71.85	108.16	118.74	407.75	667.67	193.59	75.28	0	2001	0
00:54:46	10547	5312.17	8841.31	1653.81	2539.83	2590.52	732.24	709.66	636.65	296.63	257.57	140.43	658.51	165.43	966.46	423.37	340.4	112.12	0	2001	2
00:54:47	27280.6	5360.63	44623.3	2573.71	8251.26	11780.9	501.91	180.37	3639	192.39	1265.85	258.9	240.62	321.7	644.2	1523.22	1112.91	188.79	0	2001	1
00:54:48	15702.7	2803.49	29300.5	2515.87	10059.2	12061.6	198.63	271.96	2696.64	290.52	688.2	106.34	936.99	468.06	560.28	856.3	1355.37	237.37	0	2001	3
00:54:53	7550.18	3054.11	9743.48	2384.45	2620.09	1888.44	467.58	564.68	1816.73	247.14	389.83	71.85	108.95	118.74	407.75	667.67	193.59	75.28	0	2001	0
00:54:57	27298.8	5359.63	44623.3	2573.71	8250.53	11776.5	501.45	180.37	3639	192.39	1265.85	258.9	240.62	320.88	644.2	1522.1	1112.91	188.79	0	2001	1
00:54:58	10557.8	5310.25	8840.38	1653.81	2539.07	2589.82	732.24	709.23	636.65	296.63	262.84	140.43	657.74	165.43	966.46	423.37	340.4	111.24	0	2001	2
00:54:59	15704.3	2803.49	29298.7	2515.87	10056.4	12062.3	198.63	271.96	2698.94	290.52	683.96	106.77	936.99	468.06	559.4	855.14	1354.08	237.37	0	2001	3
00:55:04	7550.98	3052.13	9740.73	2384.45	2619.32	1888.44	467.58	564.68	1816.73	247.14	407.74	71.85	108.95	118.74	407.75	667.67	194.15	75.28	0	2001	0
00:55:08	10557.8	5311.21	8845.02	1653.81	2540.59	2590.52	731.8	709.23	636.65	296.63	258.62	140.43	657.74	165.43	966.46	423.37	340.4	112.12	0	2001	2
00:55:09	27276.7	5360.63	44643.4	2574.56	8255.66	11780.2	501.45	180.37	3641.27	192.39	1265.85	258.9	240.62	321.7	644.2	1523.22	1112.91	188.79	0	2001	1
00:55:10	15702.7	2803.49	29294.9	2515.05	10054.4	12060.2	198.63	271.96	2698.94	290.52	687.14	106.77	937.82	468.06	559.4	855.14	1353.44	237.37	0	2001	3
00:55:15	7549.38	3052.13	9747.14	2386.17	2620.86	1889.14	467.58	565.09	1817.88	247.14	411.71	71.85	108.95	118.74	407.75	667.67	193.59	75.28	0	2001	0
00:55:19	27286.9	5362.62	44624.2	2574.56	8252	11783.1	501.91	180.37	3641.27	192.39	1265.85	259.27	241.43	321.7	644.2	1522.1	1112.35	188.79	0	2001	1
00:55:20	10557	5314.09	8847.81	1654.67	2541.35	2591.91	732.68	709.66	636.65	296.99	262.84	140.77	658.51	165.43	966.46	423.37	340.4	111.24	0	2001	2
00:55:21	15698.8	2803.49	29296.8	2515.87	10057.1	12062.3	198.63	271.96	2700.08	290.52	683.96	106.77	938.64	468.06	558.52	855.14	1352.8	237.37	0	2001	3
00:55:26	7548.58	3052.13	9748.06	2385.31	2621.63	1888.44	467.58	564.68	1817.88	247.14	407.74	71.85	108.95	118.74	407.75	667.67	193.59	75.28	0	2001	0
00:55:30	27288.5	5363.61	44660.8	2575.4	8258.59	11785.3	501.91	180.37	3642.4	192.75	1265.85	259.27	241.43	321.7	644.2	1523.22	1112.35	188.79	0	2001	1
00:55:31	10554.5	5313.13	8845.02	1654.67	2540.59	2591.21	732.24	709.66	636.65	296.99	258.62	140.43	658.51	165.43	966.46	423.37	340.4	111.24	0	2001	2
00:55:32	15705.1	2803.49	29295.8	2515.87	10057.1	12061.6	198.63	271.96	2696.64	290.52	687.14	106.77	936.99	468.06	559.4	853.98	1352.8	237.37	0	2001	3
00:55:37	7540.57	3051.15	9753.56	2385.31	2620.09	1888.44	467.58	564.68	1816.73	247.14	389.83	71.85	108.95	118.74	407.75	667.67	193.59	75.28	0	2001	0
00:55:41	10551.2	5313.13	8845.02	1654.67	2540.59	2591.21	732.68	709.66	637.73	296.27	258.62	140.43	658.51	165.43	965.6	423.37	340.4	111.24	0	2001	2
00:55:42	27304.3	5361.62	44629	2574.56	8253.46	11780.2	501.45	180.37	3641.27	192.39	1264.83	259.27	240.62	321.7	643.36	1523.22	1112.35	188.79	0	2001	1
00:55:43	15699.6	2802.54	29293	2515.05	10055.1	12057.5	198.63	271.96	2695.5	290.52	688.2	106.34	936.99	468.06	558.52	855.14	1353.44	236.4	0	2001	3
00:55:48	7539.77	3051.15	9746.23	2384.45	2619.32	1888.44	467.58	564.68	1816.73	247.14	389.83	71.85	108.95	118.74	407.75	667.67	193.59	75.28	0	2001	0
00:55:52	10552.8	5312.17	8843.16	1654.67	2539.83	2591.21	732.24	709.66	636.65	296.63	262.84	140.43	658.51	165.43	965.6	423.37	340.4	112.12	0	2001	2
00:55:53	27320.9	5363.61	44632.9	2575.4	8254.19	11783.1	501.91	180.37	3642.4	192.75	1265.85	258.9	240.62	321.7	644.2	1523.22	1112.91	188.79	0	2001	1
00:55:54	15705.1	2802.54	29280.7	2515.87	10050.9	12058.2	198.63	271.96	2695.5	290.52	686.08	106.77	937.82	468.06	559.4	855.14	1352.15	237.37	0	2001	3
00:55:59	7540.57	3053.12	9758.14	2385.31	2621.63	1889.14	468.01	565.09	1817.88	247.14	407.74	71.85	108.95	118.74	407.75	667.67	194.15	75.28	0	2001	0
00:56:03	27309.8	5362.62	44642.5	2574.56	8254.93	11783.1	501.45	180.37	3642.4	192.75	1265.85	259.27	241.43	321.7	644.2	1523.22	1112.91	188.79	0	2001	1
00:56:04	10554.5	5311.21	8843.16	1653.81	2540.59	2591.21	732.24	709.66	636.65	296.63	256.51	140.43	658.51	165.43	965.6	422.22	340.4	111.24	0	2001	2
00:56:05	15701.2	2803.49	29304.3	2517.5	10058.5	12059.6	198.63	271.96	2695.5	290.52	689.27	106.77	936.99	468.06	559.4	855.14	1352.8	237.37	0	2001	3
00:56:10	7540.57	3054.11	9754.47	2387.03	2621.63	1889.85	468.01	565.09	1817.88	247.14	408.73	71.85	108.95	118.74	408.56	667.67	194.15	75.28	0	2001	0
00:56:14	27309.8	5360.63	44613.6	2574.56	8249.8	11778.7	501.45	180.37	3636.74	192.39	1264.83	258.9	241.43	321.7	644.2	1520.98	1112.91	188.79	0	2001	1
00:56:15	10561.1	5312.17	8841.31	1654.67	2539.83	2590.52	732.24	709.23	635.57	296.63	262.84	140.43	657.74	165.43	965.6	423.37	340.4	111.24	0	2001	2
00:56:16	15704.3	2803.49	29303.4	2515.05	10057.1	12060.2	198.63	271.96	2698.94	290.52	687.14	106.77	936.99	467.19	559.4	856.3	1353.44	237.37	0	2001	3
00:56:21	7542.17	3056.08	9748.98	2386.17	2621.63	1889.85	468.01	565.5	1817.88	247.14	407.74	71.85	108.95	118.74	407.75	667.67	193.59	75.28	0	2001	0
00:56:24	10555.3	5312.17	8840.38	1654.67	2539.83	2591.21	732.24	709.23	636.65	296.27	257.57	140.43	658.51	165.43	966.46	423.37	340.4	111.24	0	2001	2
00:56:25	27319.3	5362.62	44625.2	2574.56	8252	11779.5	501.91	180.37	3641.27	192.39	1265.85	258.9	240.62	321.7	644.2	1523.22	1112.35	188.79	0	2001	1
00:56:26	15704.3	2803.49	29298.7	2515.05	10057.8	12060.2	198.63	271.96	2695.5	290.52	685.02	106.77	936.99	468.06	559.4	855.14	1354.08	237.37	0	2001	3
00:56:31	7551.78	3052.13	9751.73	2385.31	2622.4	1889.14	467.58	565.09	1817.88	247.14	409.72	71.85	108.95	118.74	407.75	667.67	193.59	75.28	0	2001	0
00:56:35	10557	5314.09	8844.09	1654.67	2540.59	2591.91	732.68	709.66	636.65	296.63	258.62	140.77	658.51	165.43	965.6	423.37	340.4	112.12	0	2001	2
00:56:36	27298.8	5359.63	44602.1	2572.87	8247.6	11771.4	501.45	179.94	3635.61	192.39	1264.83	258.9	240.62	320.88	643.36	1520.98	1111.23	188.79	0	2001	1
00:56:37	15705.1	2803.49	29297.7	2515.05	10056.4	12060.2	198.63	271.96	2696.64	290.52	683.96	106.77	936.99	468.06	559.4	855.14	1354.08	237.37	0	2001	3
00:56:42	7542.97	3053.12	9748.98	2386.17	2620.86	1889.85	467.58	565.09	1817.88	247.14	389.83	71.85	108.95	118.74	407.75	667.67	194.15	75.28	0	2001	0
00:56:46	10546.2	5313.13	8846.88	1654.67	2541.35	2591.21	732.68	709.23	637.73	296.99	258.62	140.43	658.51	165.43	965.6	423.37	340.4	111.24	0	2001	2
00:56:47	27290.1	5361.62	44613.6	2574.56	8249.8	11778.7	501.45	180.37	3640.13	192.39	1264.83	259.27	241.43	321.7	643.36	1522.1	1111.79	188.79	0	2001	1
00:56:48	15703.5	2804.44	29310.9	2516.68	10059.9	12068.4	198.63	271.96	2700.08	290.52	687.14	106.34	937.82	468.06	560.28	855.14	1353.44	237.37	0	2001	3
00:56:53	7542.97	3055.1	9748.06	2385.31	2620.86	1889.14	467.58	565.09	1817.88	247.14	390.83	71.85	108.95	118.74	407.75	667.67	194.15	75.28	0	2001	0
00:56:57	10554.5	5314.09	8851.52	1655.53	2542.86	2591.91	732.68	709.66	636.65	296.63	256.51	140.77	658.51	165.43	966.46	423.37	340.4	111.24	0	2001	2
00:56:58	27318.5	5363.61	44639.6	2575.4	8254.19	11785.3	501.91	180.37	3641.27	192.39	1265.85	259.27	241.43	321.7	644.2	1523.22	1112.35	188.79	0	2001	1
00:56:59	15696.5	2802.54	29302.4	2515.05	10057.1	12060.9	198.63	271.96	2698.94	290.52	687.14	106.77	937.82	468.06	559.4	855.14	1353.44	237.37	0	2001	3
00:57:04	7543.77	3055.1	9752.64	2386.17	2621.63	1889.14	468.01	565.09	1817.88	247.14	390.83	71.85	108.95	118.74	407.75	667.67	194.15	75.28	0	2001	0
00:57:08	10557.8	5316.02	8845.02	1655.53	2540.59	2593.31	733.13	710.09	636.65	296.63	258.62	140.77	658.51	165.43	966.46	422.22	340.4	111.24	0	2001	2
00:57:09	27309.8	5363.61	44631.9	2575.4	8252.73	11784.5	501.91	180.37	3640.13	192.39	1265.85	259.27	240.62	321.7	643.36	1523.22	1112.91	188.79	0	2001	1
00:57:10	15706.6	2803.49	29285.5	2515.87	10051.6	12060.9	198.63	271.96	2696.64	290.52	688.2	106.34	937.82	468.06	559.4	855.14	1353.44	237.37	0	2001	3
00:57:15	7546.18	3054.11	9754.47	2387.9	2622.4	1889.85	467.58	565.09	1817.88	247.14	408.73	71.85	108.95	118.74	407.75	667.67	193.59	75.28	0	2001	0
00:57:19	10562.8	5317.94	8850.59	1656.39	2542.11	2594	733.13	710.09	637.73	296.63	257.57	140.77	659.28	165.43	966.46	423.37	340.4	111.24	0	2001	2
00:57:20	27295.6	5361.62	44625.2	2574.56	8252	11778	501.45	180.37	3639	192.39	1265.85	258.9	240.62	321.7	643.36	1522.1	1111.79	188.79	0	2001	1
00:57:21	15699.6	2803.49	29283.6	2515.05	10051.6	12060.2	198.63	271.96	2698.94	290.52	690.33	106.34	936.99	468.06	559.4	855.14	1352.8	237.37	0	2001	3
00:57:26	7539.77	3055.1	9743.48	2385.31	2620.09	1889.14	467.58	565.09	1816.73	247.14	389.83	71.85	108.95	118.74	407.75	667.67	193.59	75.28	0	2001	0
00:57:30	10557	5315.06	8848.74	1654.67	2542.11	2592.61	732.68	709.66	637.73	296.99	262.84	140.77	658.51	165.43	966.46	423.37	340.4	111.24	0	2001	2
00:57:31	27290.1	5361.62	44625.2	2575.4	8252	11780.9	501.45	180.37	3639	192.39	1265.85	259.27	240.62	321.7	644.2	1523.22	1112.91	188.79	0	2001	1
00:57:32	15705.9	2802.54	29296.8	2514.23	10065.4	12056.2	198.63	271.96	2695.5	290.52	688.2	106.34	936.99	468.06	559.4	855.14	1352.8	237.37	0	2001	3
00:57:37	7548.58	3052.13	9749.89	2385.31	2621.63	1889.14	467.58	565.09	1816.73	247.14	408.73	71.85	108.16	118.74	407.75	667.67	194.15	75.28	0	2001	0
00:57:41	10559.4	5313.13	8843.16	1654.67	2540.59	2590.52	732.24	709.23	636.65	296.99	258.62	140.43	657.74	165.43	966.46	423.37	340.4	111.24	0	2001	2
00:57:42	27324.1	5362.62	44635.8	2575.4	8255.66	11778	501.45	180.37	3639	192.75	1265.85	259.27	241.43	321.7	644.2	1522.1	1112.35	188.79	0	2001	1
00:57:43	15704.3	2803.49	29311.8	2515.87	10059.2	12064.3	198.63	271.96	2696.64	290.52	687.14	106.34	937.82	468.06	560.28	855.14	1353.44	237.37	0	2001	3
00:57:48	7538.97	3053.12	9754.47	2386.17	2621.63	1890.55	468.01	565.09	1819.03	247.14	408.73	71.85	108.95	118.74	407.75	667.67	193.59	75.28	0	2001	0
00:57:52	10555.3	5312.17	8843.16	1653.81	2539.83	2590.52	732.24	709.23	636.65	296.63	262.84	140.43	658.51	165.43	965.6	423.37	340.4	112.12	0	2001	2
00:57:53	27294.8	5362.62	44633.8	2575.4	8254.93	11780.9	501.45	180.37	3639	192.75	1265.85	258.9	241.43	321.7	643.36	1522.1	1111.79	188.79	0	2001	1
00:57:54	15704.3	2802.54	29304.3	2514.23	10058.5	12058.2	198.63	271.96	2695.5	290.52	683.96	106.34	936.99	468.06	559.4	855.14	1352.8	237.37	0	2001	3
00:57:59	7549.38	3053.12	9752.64	2388.76	2622.4	1889.85	468.01	565.09	1817.88	247.14	390.83	71.85	108.95	118.74	407.75	667.67	193.59	75.28	0	2001	0
00:58:03	10557.8	5312.17	8844.09	1654.67	2540.59	2590.52	732.24	709.23	636.65	296.63	258.62	140.43	658.51	165.43	965.6	423.37	340.4	111.24	0	2001	2
00:58:04	27291.7	5361.62	44639.6	2575.4	8254.19	11782.4	501.45	180.37	3641.27	192.39	1265.85	258.9	240.62	321.7	643.36	1520.98	1111.23	188.79	0	2001	1
00:58:05	15697.3	2802.54	29293.9	2515.05	10055.8	12057.5	198.63	271.96	2695.5	290.52	688.2	106.77	936.99	468.06	559.4	855.14	1354.08	237.37	0	2001	3
00:58:10	7550.18	3053.12	9751.73	2387.9	2623.17	1889.14	468.01	565.09	1817.88	247.14	408.73	71.85	108.95	118.74	407.75	667.67	193.59	75.28	0	2001	0
00:58:13	10557.8	5316.98	8848.74	1654.67	2541.35	2594	733.13	710.09	637.73	296.63	258.62	140.77	658.51	165.43	966.46	423.37	340.4	111.24	0	2001	2
00:58:14	27310.6	5362.62	44633.8	2575.4	8254.19	11783.1	501.91	180.37	3641.27	192.39	1265.85	259.27	241.43	321.7	643.36	1522.1	1111.23	188.79	0	2001	1
00:58:15	15700.4	2803.49	29303.4	2515.87	10059.9	12060.9	198.63	271.96	2696.64	290.52	685.02	106.34	937.82	468.06	560.28	855.14	1352.15	237.37	0	2001	3
00:58:20	7550.18	3053.12	9759.97	2387.9	2621.63	1889.14	468.01	565.09	1817.88	247.14	407.74	71.85	108.95	118.74	407.75	667.67	193.59	75.28	0	2001	0
00:58:24	10554.5	5314.09	8846.88	1654.67	2541.35	2591.91	732.68	709.66	636.65	296.63	262.84	140.77	658.51	165.43	966.46	423.37	340.4	111.24	0	2001	2
00:58:25	27305.9	5361.62	44637.7	2575.4	8254.19	11781.6	501.91	180.37	3642.4	192.75	1265.85	259.27	241.43	321.7	643.36	1522.1	1111.79	188.79	0	2001	1
00:58:26	15704.3	2802.54	29293.9	2515.05	10055.1	12058.2	198.63	271.96	2696.64	290.52	683.96	106.34	937.82	468.06	559.4	855.14	1353.44	237.37	0	2001	3
00:58:31	7546.98	3053.12	9748.06	2387.03	2620.86	1889.85	468.01	565.09	1817.88	247.14	408.73	71.85	108.95	118.74	407.75	667.67	193.59	75.28	0	2001	0
00:58:35	10552	5313.13	8847.81	1654.67	2541.35	2591.21	732.24	709.23	636.65	296.99	258.62	140.43	658.51	165.43	965.6	423.37	340.4	111.24	0	2001	2
00:58:36	27322.5	5364.61	44641.5	2575.4	8254.93	11785.3	501.91	180.37	3643.53	192.39	1265.85	259.27	241.43	321.7	644.2	1523.22	1112.91	188.79	0	2001	1
00:58:37	15703.5	2802.54	29281.7	2515.05	10051.6	12056.2	198.63	271.96	2695.5	290.52	686.08	106.34	937.82	467.19	559.4	855.14	1354.72	237.37	0	2001	3
00:58:42	7545.38	3056.08	9748.06	2385.31	2620.86	1889.14	467.58	565.09	1817.88	247.14	408.73	71.85	108.95	118.74	407.75	667.67	193.59	75.28	0	2001	0
00:58:46	10553.6	5315.06	8851.52	1655.53	2542.86	2592.61	733.13	710.09	636.65	296.99	262.84	140.77	658.51	165.43	966.46	423.37	340.4	112.12	0	2001	2
00:58:47	27305.1	5361.62	44657.9	2575.4	8256.39	11783.8	501.91	180.37	3642.4	192.39	1265.85	258.9	241.43	321.7	644.2	1522.1	1112.91	188.79	0	2001	1
00:58:48	15699.6	2802.54	29308.1	2514.23	10050.9	12055.5	198.63	271.96	2695.5	290.52	687.14	106.34	936.99	468.06	560.28	855.14	1352.15	236.4	0	2001	3
00:58:53	7554.99	3054.11	9752.64	2387.03	2620.86	1889.85	468.01	565.09	1817.88	247.14	408.73	71.85	108.95	118.74	407.75	667.67	193.59	75.28	0	2001	0
00:58:57	10553.6	5316.02	8848.74	1655.53	2542.11	2593.31	733.13	710.09	637.73	296.99	262.84	140.77	659.28	165.43	965.6	423.37	340.4	111.24	0	2001	2
00:58:58	27294	5361.62	44625.2	2574.56	8252	11780.9	501.45	180.37	3641.27	192.39	1265.85	258.9	241.43	321.7	644.2	1523.22	1111.79	188.79	0	2001	1
00:58:59	15695.7	2801.59	29297.7	2514.23	10056.4	12057.5	198.63	271.96	2695.5	290.52	690.33	106.34	936.99	467.19	559.4	855.14	1354.08	237.37	0	2001	3
00:59:04	7553.39	3055.1	9751.73	2386.17	2623.94	1890.55	468.01	565.5	1819.03	247.14	408.73	71.85	108.95	118.74	407.75	667.67	194.15	75.28	0	2001	0
00:59:08	10553.6	5314.09	8848.74	1654.67	2542.11	2591.91	732.68	709.66	636.65	296.99	258.62	140.77	658.51	165.43	966.46	423.37	340.4	112.12	0	2001	2
00:59:09	27310.6	5362.62	44643.4	2575.4	8255.66	11782.4	501.91	180.37	3642.4	192.39	1265.85	259.27	241.43	321.7	643.36	1522.1	1112.91	188.79	0	2001	1
00:59:10	15698.8	2803.49	29289.2	2515.05	10054.4	12059.6	198.63	271.96	2695.5	290.52	687.14	106.77	936.99	468.06	559.4	855.14	1352.8	237.37	0	2001	3
00:59:15	7545.38	3054.11	9752.64	2386.17	2621.63	1889.85	468.01	565.09	1817.88	247.14	407.74	71.85	108.95	118.74	407.75	667.67	193.59	75.28	0	2001	0
00:59:19	10558.6	5315.06	8846.88	1655.53	2541.35	2592.61	732.68	709.66	637.73	296.63	258.62	140.77	658.51	165.43	965.6	423.37	340.4	111.24	0	2001	2
00:59:20	27290.9	5361.62	44640.6	2575.4	8254.19	11785.3	501.91	180.37	3642.4	192.39	1265.85	259.27	241.43	321.7	643.36	1523.22	1113.47	188.79	0	2001	1
00:59:21	15694.9	2802.54	29295.8	2515.05	10053.7	12059.6	198.63	271.96	2695.5	290.52	687.14	106.77	936.99	468.06	560.28	856.3	1355.37	237.37	0	2001	3
00:59:26	7550.98	3055.1	9751.73	2387.03	2620.86	1890.55	468.01	565.5	1819.03	247.14	408.73	71.85	108.95	118.74	407.75	667.67	193.59	75.28	0	2001	0
00:59:30	10559.4	5315.06	8845.02	1653.81	2540.59	2592.61	732.68	709.66	637.73	296.63	257.57	140.77	658.51	165.43	965.6	422.22	339.84	112.12	0	2001	2
00:59:31	27311.4	5365.61	44681.9	2577.09	8261.53	11794	502.38	180.37	3644.66	192.75	1266.88	259.27	241.43	321.7	644.2	1523.22	1112.35	188.79	0	2001	1
00:59:32	15698.8	2804.44	29308.1	2515.87	10060.6	12066.4	198.63	271.96	2697.79	290.52	688.2	106.34	937.82	468.06	558.52	855.14	1351.51	237.37	0	2001	3
00:59:37	7548.58	3056.08	9749.89	2386.17	2621.63	1889.14	467.58	565.09	1817.88	247.14	409.72	71.85	108.95	118.74	407.75	667.67	193.59	75.28	0	2001	0
00:59:41	10553.6	5311.21	8844.09	1653.81	2540.59	2589.82	731.8	709.23	636.65	296.63	262.84	140.43	657.74	165.43	965.6	422.22	340.4	111.24	0	2001	2
00:59:42	27325.6	5365.61	44650.2	2576.24	8256.39	11788.9	501.91	180.37	3641.27	192.75	1266.88	259.27	241.43	321.7	644.2	1522.1	1112.91	188.79	0	2001	1
00:59:43	15701.2	2802.54	29282.6	2515.05	10050.9	12056.2	198.63	271.96	2698.94	290.52	688.2	106.77	937.82	468.06	559.4	855.14	1353.44	237.37	0	2001	3
00:59:48	7544.57	3053.12	9750.81	2385.31	2623.17	1889.14	467.58	565.09	1817.88	247.14	390.83	71.85	108.16	118.74	407.75	667.67	193.59	75.28	0	2001	0
00:59:52	10552.8	5316.02	8850.59	1655.53	2542.86	2593.31	733.13	710.09	637.73	296.63	258.62	140.77	659.28	165.43	965.6	422.22	340.4	111.24	0	2001	2
00:59:53	27316.2	5362.62	44642.5	2575.4	8254.19	11783.8	501.91	180.37	3641.27	192.75	1265.85	259.27	240.62	321.7	644.2	1522.1	1112.91	188.79	0	2001	1
00:59:54	15707.4	2802.54	29290.2	2515.05	10055.1	12056.9	198.63	271.96	2695.5	290.52	683.96	106.77	936.99	468.06	559.4	856.3	1354.08	237.37	0	2001	3
00:59:58	7540.57	3051.15	9741.65	2384.45	2619.32	1887.74	467.58	564.68	1815.58	247.14	408.73	71.85	108.16	118.74	407.75	667.67	193.59	75.28	0	2001	0
00:00:02	10558.6	5313.13	8841.31	1654.67	2539.83	2591.21	732.24	709.23	636.65	296.63	262.84	140.43	658.51	165.43	965.6	422.22	340.4	111.24	0	2001	2
00:00:03	27309.8	5363.61	44654	2576.24	8257.13	11788.9	501.91	180.37	3641.27	192.75	1265.85	259.27	241.43	321.7	644.2	1522.1	1112.35	188.79	0	2001	1
00:00:04	15717.5	2803.49	29276	2514.23	10050.2	12063.6	198.63	271.96	2696.64	290.52	683.96	106.77	936.99	468.06	560.28	855.14	1355.37	237.37	0	2001	3
00:00:09	7551.78	3052.13	9742.56	2386.17	2619.32	1888.44	467.58	564.68	1816.73	247.14	408.73	71.85	108.95	118.74	407.75	666.55	193.59	75.28	0	2001	0
00:00:13	10554.5	5313.13	8845.02	1654.67	2539.83	2591.21	732.24	709.66	637.73	296.63	262.84	140.77	658.51	165.43	965.6	422.22	340.4	112.12	0	2001	2
00:00:14	27294.8	5363.61	44636.7	2576.24	8254.19	11786	501.91	180.37	3643.53	192.39	1264.83	258.9	241.43	321.7	643.36	1522.1	1112.91	188.79	0	2001	1
00:00:15	15715.2	2803.49	29281.7	2517.5	10053	12055.5	198.63	271.96	2697.79	290.52	683.96	106.77	937.82	467.19	559.4	855.14	1354.08	237.37	0	2001	3
00:00:20	7551.78	3053.12	9747.14	2385.31	2620.86	1889.14	467.58	565.09	1816.73	247.14	389.83	71.85	108.95	118.74	407.75	667.67	193.59	75.28	0	2001	0
00:00:24	10557.8	5314.09	8849.66	1654.67	2542.11	2591.91	732.68	709.66	636.65	296.63	257.57	140.77	658.51	165.43	965.6	423.37	339.84	111.24	0	2001	2
00:00:25	27321.7	5363.61	44657.9	2575.4	8257.13	11786	501.91	180.37	3640.13	192.75	1266.88	259.27	241.43	321.7	644.2	1522.1	1112.35	188.79	0	2001	1
00:00:26	15702.7	2801.59	29282.6	2514.23	10052.3	12054.8	198.63	271.96	2695.5	290.52	686.08	106.34	937.82	467.19	560.28	855.14	1353.44	237.37	0	2001	3
00:00:31	7548.58	3053.12	9753.56	2386.17	2621.63	1889.85	467.58	565.09	1817.88	247.14	407.74	71.85	108.95	118.74	407.75	667.67	193.59	75.28	0	2001	0
00:00:35	10558.6	5313.13	8844.09	1654.67	2539.83	2591.21	732.24	709.66	637.73	296.63	257.57	140.43	658.51	165.43	965.6	423.37	340.4	111.24	0	2001	2
00:00:36	27308.3	5361.62	44643.4	2575.4	8254.93	11785.3	501.45	180.37	3641.27	192.39	1265.85	259.27	241.43	321.7	644.2	1522.1	1112.35	188.79	0	2001	1
00:00:37	15702.7	2802.54	29281.7	2515.05	10051.6	12057.5	198.63	271.96	2695.5	290.52	687.14	106.34	937.82	468.06	559.4	856.3	1352.8	237.37	0	2001	3
00:00:42	7546.18	3051.15	9747.14	2387.03	2620.09	1888.44	467.58	564.68	1816.73	247.14	389.83	71.85	108.95	118.74	407.75	666.55	193.59	75.28	0	2001	0
00:00:46	10563.6	5316.02	8849.66	1655.53	2542.11	2591.91	732.68	710.09	637.73	296.99	262.84	140.77	658.51	165.43	965.6	422.22	340.4	112.12	0	2001	2
00:00:47	27305.1	5364.61	44676.1	2576.24	8260.06	11790.4	501.91	180.37	3643.53	192.75	1266.88	259.27	241.43	321.7	644.2	1523.22	1112.91	188.79	0	2001	1
00:00:48	15707.4	2802.54	29294.9	2517.5	10064.7	12055.5	198.63	271.96	2697.79	290.52	686.08	106.34	937.82	467.19	559.4	855.14	1352.8	237.37	0	2001	3
00:00:53	7552.59	3054.11	9747.14	2387.03	2622.4	1888.44	467.58	564.68	1816.73	247.14	407.74	71.85	108.95	118.74	407.75	667.67	193.59	75.28	0	2001	0
00:00:57	10562.8	5315.06	8847.81	1654.67	2541.35	2591.21	732.24	709.66	637.73	296.63	257.57	140.77	658.51	165.43	965.6	422.22	339.84	111.24	0	2001	2
00:00:58	27329.6	5364.61	44626.1	2576.24	8251.26	11786.7	501.45	180.37	3640.13	192.39	1264.83	259.27	241.43	321.7	644.2	1523.22	1112.91	188.79	0	2001	1
00:00:59	15703.5	2801.59	29277	2513.42	10059.2	12051.4	198.63	271.96	2696.64	290.12	688.2	106.34	936.99	467.19	559.4	855.14	1354.08	237.37	0	2001	3
00:01:04	7554.19	3055.1	9744.4	2384.45	2619.32	1887.74	467.58	564.68	1816.73	247.14	408.73	71.85	108.16	118.74	407.75	667.67	193.59	75.28	0	2001	0
00:01:08	10563.6	5311.21	8840.38	1653.81	2539.07	2589.82	731.8	708.81	636.65	296.63	258.62	140.43	657.74	165.43	965.6	422.22	340.4	111.24	0	2001	2
00:01:09	27317.7	5363.61	44664.6	2575.4	8257.13	11785.3	501.45	180.37	3641.27	192.39	1265.85	259.27	241.43	321.7	644.2	1522.1	1111.23	188.79	0	2001	1
00:01:10	15697.3	2801.59	29285.5	2513.42	10053.7	12053.5	198.63	271.96	2694.35	290.52	688.2	106.34	936.99	467.19	560.28	855.14	1354.08	237.37	0	2001	3
00:01:15	7545.38	3053.12	9745.31	2387.9	2619.32	1889.85	467.58	565.09	1817.88	247.14	389.83	71.85	108.95	118.74	407.75	667.67	193.59	75.28	0	2001	0
00:01:19	10564.4	5314.09	8842.24	1654.67	2540.59	2591.21	732.24	709.66	636.65	296.99	258.62	140.43	658.51	165.43	965.6	422.22	339.84	112.12	0	2001	2
00:01:20	27315.4	5362.62	44642.5	2574.56	8254.93	11781.6	501.45	180.37	3637.87	192.75	1265.85	259.27	241.43	321.7	644.2	1522.1	1112.35	188.79	0	2001	1
00:01:21	15702	2802.54	29277.9	2516.68	10050.2	12056.2	198.63	271.96	2697.79	290.52	683.96	106.77	937.82	468.06	559.4	855.14	1353.44	237.37	0	2001	3
00:01:26	7550.18	3052.13	9750.81	2384.45	2620.86	1888.44	467.58	564.68	1816.73	247.14	407.74	71.85	108.95	118.74	407.75	667.67	193.59	75.28	0	2001	0
00:01:30	10566.1	5314.09	8842.24	1654.67	2539.83	2591.21	732.24	709.66	635.57	296.63	262.84	140.43	658.51	165.43	965.6	422.22	340.4	111.24	0	2001	2
00:01:31	27288.5	5363.61	44667.5	2576.24	8259.33	11788.9	501.91	180.37	3643.53	192.75	1266.88	259.27	241.43	321.7	644.2	1522.1	1112.35	188.79	0	2001	1
00:01:32	15707.4	2802.54	29292	2517.5	10053	12058.9	198.63	271.96	2698.94	290.52	688.2	106.77	937.82	468.06	559.4	855.14	1354.08	237.37	0	2001	3
00:01:37	7542.97	3053.12	9747.14	2385.31	2620.09	1889.14	467.58	565.09	1817.88	247.14	390.83	71.85	108.95	118.74	406.93	667.67	193.59	75.28	0	2001	0
00:01:41	10566.1	5314.09	8843.16	1654.67	2539.83	2591.21	732.24	709.23	636.65	296.99	262.84	140.43	658.51	165.43	965.6	422.22	339.84	111.24	0	2001	2
00:01:42	27317	5363.61	44638.6	2576.24	8254.19	11786.7	501.91	180.37	3640.13	192.75	1265.85	259.27	241.43	321.7	644.2	1523.22	1112.35	188.79	0	2001	1
00:01:43	15712.9	2803.49	29296.8	2515.05	10056.4	12058.2	198.63	271.96	2695.5	290.52	690.33	106.34	937.82	467.19	559.4	855.14	1354.72	237.37	0	2001	3
00:01:48	7542.97	3052.13	9748.98	2384.45	2620.09	1888.44	467.58	564.68	1816.73	247.14	407.74	71.85	108.95	118.74	407.75	667.67	193.59	75.28	0	2001	0
00:01:52	10561.1	5313.13	8848.74	1654.67	2541.35	2591.21	732.24	709.23	635.57	296.99	258.62	140.43	657.74	165.43	965.6	422.22	340.4	111.24	0	2001	2
00:01:53	27298.8	5363.61	44653.1	2575.4	8255.66	11785.3	501.91	180.37	3641.27	192.39	1264.83	258.9	241.43	321.7	644.2	1522.1	1111.79	188.79	0	2001	1
00:01:54	15704.3	2802.54	29287.3	2514.23	10053	12055.5	198.63	271.96	2694.35	290.12	687.14	106.77	936.17	468.06	558.52	855.14	1352.8	237.37	0	2001	3
00:01:58	7540.57	3052.13	9750.81	2385.31	2620.86	1889.14	467.58	565.09	1816.73	247.14	390.83	71.85	108.95	118.74	407.75	666.55	193.59	75.28	0	2001	0
00:02:02	10563.6	5314.09	8841.31	1654.67	2539.07	2591.91	732.24	709.66	636.65	296.27	258.62	140.43	658.51	165.43	964.75	422.22	340.4	111.24	0	2001	2
00:02:03	27302.7	5364.61	44631.9	2575.4	8253.46	11783.8	501.91	180.37	3642.4	192.39	1265.85	259.27	241.43	321.7	644.2	1522.1	1112.35	188.79	0	2001	1
00:02:04	15712.9	2802.54	29277	2516.68	10051.6	12052.1	198.63	271.96	2697.79	290.52	688.2	106.34	936.99	467.19	559.4	855.14	1352.8	237.37	0	2001	3
00:02:09	7546.18	3052.13	9744.4	2386.17	2621.63	1888.44	467.58	564.68	1815.58	247.14	407.74	71.85	108.95	118.74	407.75	667.67	193.59	75.28	0	2001	0
00:02:13	10560.3	5311.21	8844.09	1653.81	2539.83	2589.82	731.8	709.23	636.65	296.99	258.62	140.43	657.74	165.43	965.6	422.22	340.4	112.12	0	2001	2
00:02:14	27305.1	5362.62	44619.4	2574.56	8250.53	11778.7	501.45	180.37	3640.13	192.39	1264.83	259.27	240.62	321.7	643.36	1523.22	1113.47	188.79	0	2001	1
00:02:15	15711.3	2802.54	29311.8	2514.23	10053.7	12054.1	198.63	271.96	2696.64	290.52	687.14	106.77	936.99	467.19	559.4	855.14	1353.44	237.37	0	2001	3
00:02:20	7554.19	3053.12	9750.81	2385.31	2620.86	1889.14	467.58	565.09	1817.88	247.14	406.74	71.85	108.95	118.74	407.75	667.67	193.59	75.28	0	2001	0
00:02:24	10569.4	5315.06	8846.88	1654.67	2540.59	2591.21	732.24	709.23	636.65	296.99	262.84	140.43	657.74	165.43	966.46	423.37	340.4	111.24	0	2001	2
00:02:25	27305.9	5363.61	44627.1	2575.4	8251.26	11783.1	501.45	180.37	3641.27	192.39	1264.83	259.27	240.62	321.7	644.2	1523.22	1112.91	188.79	0	2001	1
00:02:26	15706.6	2803.49	29293	2515.05	10055.8	12058.2	198.63	271.96	2697.79	290.52	685.02	106.34	936.99	467.19	559.4	855.14	1354.72	237.37	0	2001	3
00:02:31	7557.39	3054.11	9750.81	2387.9	2623.17	1889.14	468.01	565.09	1817.88	247.14	390.83	71.85	108.95	118.74	407.75	667.67	193.59	75.28	0	2001	0
00:02:35	10562.8	5312.17	8844.09	1654.67	2539.83	2590.52	732.24	709.23	635.57	296.99	258.62	140.43	657.74	165.43	965.6	422.22	339.84	112.12	0	2001	2
00:02:36	27296.4	5362.62	44636.7	2574.56	8252.73	11780.9	501.45	180.37	3639	192.39	1265.85	259.27	240.62	321.7	644.2	1523.22	1112.91	188.79	0	2001	1
00:02:37	15711.3	2803.49	29285.5	2515.87	10054.4	12060.2	198.63	271.96	2698.94	290.52	687.14	106.77	936.99	468.06	559.4	855.14	1353.44	237.37	0	2001	3
00:02:42	7540.57	3053.12	9752.64	2386.17	2623.17	1889.85	467.58	565.09	1817.88	247.14	407.74	71.85	108.95	118.74	407.75	667.67	193.59	75.28	0	2001	0
00:02:46	10558.6	5314.09	8846.88	1654.67	2540.59	2591.91	732.24	709.66	637.73	296.99	256.51	140.77	658.51	165.43	965.6	422.22	340.4	111.24	0	2001	2
00:02:47	27298	5361.62	44629	2574.56	8249.8	11779.5	501.45	180.37	3640.13	192.39	1265.85	259.27	240.62	321.7	644.2	1522.1	1112.91	188.79	0	2001	1
00:02:48	15705.1	2803.49	29322.2	2515.87	10057.8	12061.6	198.63	271.96	2698.94	290.52	687.14	106.77	937.82	468.06	559.4	855.14	1354.72	237.37	0	2001	3
00:02:53	7548.58	3053.12	9751.73	2386.17	2620.86	1889.85	468.01	565.09	1817.88	247.14	390.83	71.85	108.95	118.74	407.75	667.67	193.59	75.28	0	2001	0
00:02:57	10564.4	5311.21	8843.16	1653.81	2539.07	2589.82	732.24	709.23	635.57	296.63	262.84	140.43	657.74	165.43	965.6	422.22	339.84	112.12	0	2001	2
00:02:58	27318.5	5361.62	44632.9	2573.71	8252.73	11775.8	501.45	180.37	3640.13	192.39	1265.85	258.9	240.62	321.7	644.2	1522.1	1112.35	188.79	0	2001	1
00:02:59	15708.2	2803.49	29303.4	2515.87	10059.9	12059.6	198.63	271.96	2697.79	290.52	688.2	106.77	936.99	468.06	559.4	855.14	1355.37	237.37	0	2001	3
00:03:04	7542.17	3052.13	9748.98	2385.31	2620.09	1889.14	467.58	564.68	1816.73	247.14	407.74	71.85	108.95	118.74	407.75	667.67	193.59	75.28	0	2001	0
00:03:08	10557	5312.17	8848.74	1653.81	2540.59	2591.21	732.24	709.23	636.65	296.99	258.62	140.43	658.51	165.43	965.6	422.22	340.4	111.24	0	2001	2
00:03:09	15718.3	2803.49	29288.3	2515.05	10053.7	12054.1	198.63	271.96	2697.79	290.52	690.33	106.34	936.99	468.06	559.4	855.14	1354.08	237.37	0	2001	3
00:03:10	27298.8	5363.61	44659.8	2575.4	8257.86	11784.5	501.45	180.37	3641.27	192.75	1265.85	259.27	241.43	321.7	644.2	1522.1	1111.79	188.79	0	2001	1
00:03:15	7543.77	3052.13	9748.06	2384.45	2621.63	1889.14	467.58	565.09	1816.73	247.14	390.83	71.85	108.95	118.74	407.75	667.67	193.59	75.28	0	2001	0
00:03:19	10561.1	5314.09	8844.09	1653.81	2539.83	2591.21	732.24	709.23	636.65	296.63	262.84	140.43	657.74	165.43	965.6	422.22	340.4	111.24	0	2001	2
00:03:20	27317.7	5364.61	44655.9	2576.24	8257.86	11790.4	501.91	180.37	3644.66	192.75	1266.88	259.27	241.43	321.7	643.36	1522.1	1112.35	188.79	0	2001	1
00:03:21	15715.2	2803.49	29290.2	2515.05	10055.8	12056.2	198.63	271.96	2695.5	290.52	687.14	106.77	936.99	467.19	559.4	856.3	1354.08	237.37	0	2001	3
00:03:26	7550.18	3053.12	9749.89	2385.31	2620.09	1889.14	467.58	565.09	1817.88	247.14	407.74	71.85	108.95	118.74	407.75	667.67	193.59	75.28	0	2001	0
00:03:30	10559.4	5311.21	8840.38	1653.81	2538.31	2590.52	731.8	709.23	636.65	296.63	257.57	140.43	657.74	165.43	965.6	422.22	340.4	111.24	0	2001	2
00:03:31	27298.8	5361.62	44624.2	2574.56	8250.53	11780.2	501.45	180.37	3640.13	192.39	1265.85	258.9	240.62	321.7	644.2	1523.22	1112.91	188.79	0	2001	1
00:03:32	15709.8	2803.49	29277.9	2515.05	10049.5	12056.9	198.63	271.96	2695.5	290.12	683.96	106.77	936.99	468.06	560.28	855.14	1354.08	237.37	0	2001	3
00:03:37	7554.19	3055.1	9749.89	2385.31	2620.09	1889.14	467.58	565.09	1816.73	247.14	407.74	71.85	108.95	118.74	407.75	667.67	194.15	75.28	0	2001	0
00:03:41	10565.2	5312.17	8842.24	1653.81	2539.07	2590.52	731.8	709.23	636.65	296.99	262.84	140.43	657.74	165.43	965.6	423.37	340.4	111.24	0	2001	2
00:03:42	27320.9	5364.61	44643.4	2576.24	8254.19	11785.3	501.91	180.37	3640.13	192.75	1265.85	259.27	241.43	321.7	643.36	1523.22	1112.35	188.79	0	2001	1
00:03:43	15708.2	2802.54	29279.8	2514.23	10053	12052.8	198.63	271.96	2694.35	290.52	683.96	106.77	936.17	468.06	559.4	856.3	1354.72	237.37	0	2001	3
00:03:47	7550.18	3053.12	9748.98	2385.31	2622.4	1889.14	467.58	565.09	1816.73	247.14	408.73	71.85	108.16	118.74	407.75	666.55	193.59	75.28	0	2001	0
00:03:51	10566.9	5313.13	8843.16	1653.81	2537.56	2590.52	731.8	709.23	635.57	296.63	257.57	140.43	657.74	165.43	966.46	423.37	340.4	111.24	0	2001	2
00:03:52	15719.1	2802.54	29285.5	2515.05	10053.7	12054.8	198.63	271.96	2695.5	290.52	689.27	106.34	936.99	468.06	559.4	855.14	1353.44	237.37	0	2001	3
00:03:53	27325.6	5363.61	44624.2	2575.4	8251.26	11782.4	501.45	180.37	3641.27	192.39	1264.83	258.9	241.43	321.7	644.2	1520.98	1111.79	188.79	0	2001	1
00:03:58	7548.58	3053.12	9749.89	2386.17	2620.86	1889.14	468.01	565.09	1817.88	247.14	390.83	71.85	108.95	118.74	407.75	666.55	193.59	75.28	0	2001	0
00:04:02	10558.6	5315.06	8845.95	1654.67	2539.83	2591.21	732.24	709.66	637.73	296.63	256.51	140.43	658.51	165.43	965.6	423.37	340.4	111.24	0	2001	2
00:04:03	15723	2802.54	29289.2	2514.23	10053	12065.7	198.63	271.96	2695.5	290.52	685.02	106.34	936.17	468.06	559.4	855.14	1352.8	237.37	0	2001	3
00:04:04	27316.2	5362.62	44635.8	2575.4	8252.73	11783.1	501.45	180.37	3641.27	192.75	1265.85	258.9	241.43	321.7	643.36	1522.1	1111.79	188.79	0	2001	1
00:04:09	7547.78	3053.12	9748.06	2387.9	2620.09	1889.14	467.58	564.68	1817.88	247.14	410.72	71.85	108.95	118.74	407.75	667.67	193.59	75.28	0	2001	0
00:04:13	10565.2	5311.21	8841.31	1653.81	2539.07	2589.82	731.8	708.81	636.65	296.63	262.84	140.43	657.74	165.43	965.6	422.22	340.4	111.24	0	2001	2
00:04:14	15723	2803.49	29272.3	2514.23	10056.4	12055.5	198.63	271.96	2697.79	290.52	687.14	106.34	936.99	467.19	560.28	856.3	1354.72	237.37	0	2001	3
00:04:15	27320.1	5363.61	44650.2	2575.4	8256.39	11783.8	501.45	180.37	3640.13	192.39	1265.85	259.27	241.43	321.7	643.36	1522.1	1112.35	188.79	0	2001	1
00:04:20	7556.59	3054.11	9748.98	2386.17	2620.86	1889.85	468.01	565.09	1817.88	247.14	407.74	71.85	108.95	118.74	407.75	667.67	193.59	75.28	0	2001	0
00:04:24	10559.4	5312.17	8843.16	1653.81	2539.83	2590.52	732.24	709.23	636.65	296.99	258.62	140.43	657.74	165.43	965.6	422.22	340.4	111.24	0	2001	2
00:04:25	15705.9	2803.49	29293	2515.05	10055.8	12057.5	198.63	271.96	2697.79	290.52	687.14	106.77	937.82	467.19	560.28	856.3	1354.08	237.37	0	2001	3
00:04:26	27320.9	5363.61	44651.1	2575.4	8254.93	11784.5	501.45	180.37	3642.4	192.75	1265.85	259.27	240.62	321.7	644.2	1520.98	1112.35	188.79	0	2001	1
00:04:31	7545.38	3052.13	9748.06	2384.45	2620.09	1888.44	467.58	564.68	1816.73	247.14	407.74	71.85	108.16	117.94	406.93	667.67	193.59	75.28	0	2001	0
00:04:35	10561.1	5314.09	8846.88	1654.67	2540.59	2591.21	732.68	709.66	636.65	296.99	262.84	140.43	658.51	165.43	965.6	423.37	339.84	112.12	0	2001	2
00:04:36	27288.5	5363.61	44661.7	2576.24	8257.13	11789.6	501.91	180.37	3643.53	192.39	1265.85	259.27	241.43	321.7	644.2	1522.1	1111.79	188.79	0	2001	1
00:04:37	15708.2	2805.39	29294.9	2516.68	10055.8	12067.7	198.63	271.96	2700.08	290.52	683.96	106.34	937.82	468.06	559.4	855.14	1354.72	237.37	0	2001	3
00:04:42	7557.39	3054.11	9750.81	2386.17	2620.86	1889.14	468.01	565.09	1817.88	247.14	390.83	71.85	108.95	118.74	407.75	667.67	193.59	75.28	0	2001	0
00:04:46	10569.4	5316.02	8847.81	1654.67	2540.59	2591.21	732.24	709.66	637.73	296.99	258.62	140.43	658.51	165.43	965.6	422.22	340.4	112.12	0	2001	2
00:04:47	27309	5360.63	44632.9	2574.56	8252.73	11778.7	501.45	180.37	3640.13	192.39	1265.85	258.9	240.62	321.7	644.2	1523.22	1113.47	188.79	0	2001	1
00:04:48	15715.2	2802.54	29287.3	2515.05	10055.1	12056.9	198.63	271.96	2695.5	290.52	683.96	106.34	936.99	467.19	559.4	855.14	1354.72	237.37	0	2001	3
00:04:53	7555.79	3052.13	9744.4	2384.45	2619.32	1887.74	467.58	564.68	1816.73	247.14	410.72	71.85	108.16	118.74	407.75	667.67	193.59	75.28	0	2001	0
00:04:57	10569.4	5314.09	8845.95	1653.81	2540.59	2590.52	732.24	709.23	636.65	296.99	262.84	140.43	658.51	165.43	965.6	422.22	340.4	111.24	0	2001	2
00:04:58	27291.7	5363.61	44654	2575.4	8256.39	11786	501.91	180.37	3640.13	192.39	1265.85	259.27	241.43	321.7	643.36	1522.1	1111.79	188.79	0	2001	1
00:04:59	15713.6	2804.44	29288.3	2515.87	10055.1	12073.1	198.63	271.96	2696.64	290.52	687.14	106.77	937.82	468.06	559.4	856.3	1353.44	237.37	0	2001	3
00:05:04	7552.59	3053.12	9749.89	2387.9	2620.86	1889.14	468.01	565.09	1817.88	247.14	410.72	71.85	108.95	118.74	407.75	667.67	193.59	75.28	0	2001	0
00:05:08	10564.4	5315.06	8845.95	1654.67	2540.59	2591.21	732.24	709.66	636.65	296.99	262.84	140.77	658.51	165.43	965.6	423.37	340.4	111.24	0	2001	2
00:05:09	27316.2	5363.61	44653.1	2576.24	8255.66	11786.7	501.45	180.37	3642.4	192.39	1265.85	258.9	241.43	321.7	643.36	1523.22	1111.79	188.79	0	2001	1
00:05:10	15712.9	2802.54	29289.2	2514.23	10053	12054.1	198.63	271.96	2694.35	290.52	683.96	106.77	937.82	467.19	560.28	855.14	1355.37	237.37	0	2001	3
00:05:15	7551.78	3053.12	9748.98	2385.31	2620.09	1889.14	467.58	565.09	1817.88	247.14	407.74	71.85	108.95	118.74	407.75	667.67	193.59	75.28	0	2001	0
00:05:19	10563.6	5314.09	8835.74	1654.67	2539.83	2591.21	732.24	709.23	637.73	296.99	262.84	140.43	658.51	165.43	965.6	423.37	340.4	111.24	0	2001	2
00:05:20	27294.8	5362.62	44619.4	2575.4	8249.8	11781.6	501.45	180.37	3639	192.39	1264.83	258.9	241.43	321.7	644.2	1522.1	1111.23	188.79	0	2001	1
00:05:21	15712.9	2803.49	29296.8	2515.05	10057.1	12058.2	198.63	271.96	2694.35	290.52	689.27	106.34	936.99	468.06	559.4	855.14	1354.08	237.37	0	2001	3
00:05:26	7552.59	3051.15	9742.56	2383.59	2618.54	1887.74	467.58	564.26	1816.73	247.14	389.83	71.85	108.95	118.74	407.75	666.55	193.59	75.28	0	2001	0
00:05:29	10562.8	5316.02	8845.02	1655.53	2540.59	2592.61	732.68	709.66	637.73	296.99	262.84	140.77	658.51	165.43	965.6	422.22	340.4	112.12	0	2001	2
00:05:30	27311.4	5361.62	44633.8	2574.56	8252.73	11778.7	501.45	180.37	3641.27	192.39	1265.85	259.27	241.43	321.7	643.36	1522.1	1112.91	188.79	0	2001	1
00:05:31	15720.7	2803.49	29291.1	2515.05	10055.1	12056.9	198.63	271.96	2695.5	290.52	688.2	106.77	936.99	468.06	559.4	855.14	1354.08	237.37	0	2001	3
00:05:36	7555.79	3053.12	9746.23	2384.45	2620.09	1888.44	467.58	564.68	1816.73	247.14	407.74	71.85	108.95	118.74	407.75	667.67	193.59	75.28	0	2001	0
00:05:40	10566.9	5315.06	8845.95	1654.67	2540.59	2591.91	732.68	709.66	637.73	296.99	258.62	140.77	658.51	165.43	965.6	422.22	339.84	112.12	0	2001	2
00:05:41	27312.2	5363.61	44660.8	2576.24	8257.86	11788.2	501.91	180.37	3643.53	192.39	1266.88	259.27	241.43	321.7	644.2	1523.22	1112.91	188.79	0	2001	1
00:05:42	15712.1	2803.49	29283.6	2515.05	10051.6	12058.9	198.63	271.96	2695.5	290.52	687.14	106.77	937.82	468.06	560.28	855.14	1354.08	237.37	0	2001	3
00:05:47	7558.99	3052.13	9742.56	2384.45	2618.54	1888.44	467.58	564.68	1816.73	246.77	389.83	71.85	108.95	118.74	407.75	667.67	193.59	75.28	0	2001	0
00:05:51	10566.1	5316.02	8848.74	1654.67	2541.35	2591.91	732.68	709.66	637.73	296.99	262.84	140.77	658.51	165.43	965.6	422.22	340.4	111.24	0	2001	2
00:05:52	27318.5	5363.61	44639.6	2575.4	8254.19	11783.8	501.45	180.37	3639	192.39	1265.85	258.9	241.43	321.7	644.2	1520.98	1112.35	188.79	0	2001	1
00:05:53	15723.8	2803.49	29288.3	2517.5	10062	12058.9	198.63	271.96	2698.94	290.52	687.14	106.77	937.82	468.06	559.4	855.14	1353.44	237.37	0	2001	3
00:05:58	7558.19	3052.13	9744.4	2384.45	2619.32	1888.44	467.58	564.68	1816.73	246.77	407.74	71.85	108.95	118.74	407.75	666.55	193.59	75.28	0	2001	0
00:06:02	10567.7	5314.09	8848.74	1653.81	2540.59	2590.52	732.24	709.23	636.65	296.63	262.84	140.43	658.51	165.43	965.6	423.37	340.4	111.24	0	2001	2
00:06:03	27314.6	5365.61	44658.8	2577.09	8258.59	11789.6	501.91	180.37	3644.66	192.75	1266.88	259.27	241.43	321.7	644.2	1520.98	1112.35	188.79	0	2001	1
00:06:04	15715.2	2802.54	29282.6	2515.05	10052.3	12056.9	198.63	271.96	2697.79	290.52	686.08	106.34	936.99	468.06	559.4	855.14	1354.08	237.37	0	2001	3
00:06:09	7554.19	3052.13	9742.56	2383.59	2618.54	1887.03	467.14	564.26	1815.58	247.14	407.74	71.85	108.95	117.94	407.75	667.67	193.59	75.28	0	2001	0
00:06:13	10569.4	5316.02	8847.81	1654.67	2541.35	2592.61	732.68	709.66	636.65	296.63	262.84	140.77	658.51	165.43	964.75	422.22	340.4	111.24	0	2001	2
00:06:14	15709.8	2803.49	29293	2515.05	10054.4	12060.2	198.63	271.96	2695.5	290.52	689.27	106.77	936.99	468.06	559.4	855.14	1354.08	237.37	0	2001	3
00:06:15	27317.7	5363.61	44643.4	2576.24	8253.46	11786	501.45	180.37	3643.53	192.39	1265.85	258.9	241.43	321.7	643.36	1523.22	1112.35	188.79	0	2001	1
00:06:20	7558.19	3056.08	9748.06	2385.31	2620.86	1888.44	467.58	564.68	1817.88	247.14	389.83	71.85	108.95	118.74	407.75	667.67	193.59	75.28	0	2001	0
00:06:24	10556.1	5315.06	8849.66	1655.53	2541.35	2592.61	732.68	709.66	636.65	296.63	262.84	140.77	658.51	165.43	965.6	422.22	340.4	111.24	0	2001	2
00:06:25	15711.3	2803.49	29286.4	2515.05	10052.3	12067	198.63	271.96	2697.79	290.52	683.96	106.77	936.99	468.06	559.4	855.14	1354.08	237.37	0	2001	3
00:06:26	27298.8	5364.61	44654	2577.09	8257.86	11786.7	501.91	180.37	3642.4	192.75	1265.85	259.27	241.43	321.7	644.2	1523.22	1112.91	188.79	0	2001	1
00:06:31	7561.4	3053.12	9746.23	2385.31	2620.09	1889.14	467.58	564.68	1816.73	246.77	389.83	71.85	108.95	118.74	406.93	667.67	193.59	75.28	0	2001	0
00:06:35	10561.9	5313.13	8844.09	1653.81	2539.83	2591.21	732.24	709.66	636.65	296.63	258.62	140.43	657.74	165.43	965.6	422.22	339.84	112.12	0	2001	2
00:06:36	15712.1	2802.54	29292	2515.05	10054.4	12059.6	198.63	271.96	2697.79	290.52	687.14	106.77	937.82	468.06	559.4	855.14	1354.08	237.37	0	2001	3
00:06:37	27286.9	5361.62	44666.5	2574.56	8259.33	11781.6	501.45	180.37	3641.27	192.39	1266.88	259.27	241.43	321.7	644.2	1523.22	1112.91	188.79	0	2001	1
00:06:42	7557.39	3054.11	9747.14	2387.9	2622.4	1889.14	468.01	564.68	1817.88	246.77	407.74	71.85	108.16	117.94	407.75	666.55	193.59	75.28	0	2001	0
00:06:46	10557.8	5313.13	8845.95	1654.67	2540.59	2591.21	732.24	709.66	636.65	296.63	257.57	140.43	657.74	165.43	966.46	422.22	340.4	111.24	0	2001	2
00:06:47	15716	2803.49	29283.6	2514.23	10052.3	12054.8	198.63	271.96	2697.79	290.52	683.96	106.77	936.99	468.06	559.4	856.3	1354.08	237.37	0	2001	3
00:06:48	27313.8	5362.62	44643.4	2575.4	8254.19	11783.1	501.91	180.37	3640.13	192.39	1265.85	259.27	241.43	321.7	644.2	1523.22	1112.91	188.79	0	2001	1
00:06:53	7550.18	3053.12	9753.56	2385.31	2623.94	1888.44	467.58	564.68	1813.28	247.14	409.72	71.85	108.16	118.74	407.75	667.67	193.59	75.28	0	2001	0
00:06:57	10563.6	5316.02	8845.02	1654.67	2539.83	2591.91	732.68	709.66	637.73	296.63	258.62	140.43	658.51	165.43	966.46	423.37	340.4	111.24	0	2001	2
00:06:58	15714.4	2803.49	29305.2	2518.31	10058.5	12062.3	198.63	271.96	2695.5	290.52	685.02	106.77	936.99	468.06	559.4	855.14	1353.44	237.37	0	2001	3
00:06:59	27296.4	5364.61	44663.6	2576.24	8257.86	11786	501.45	180.37	3642.4	192.75	1266.88	259.27	241.43	321.7	644.2	1522.1	1111.79	188.79	0	2001	1
00:07:04	7559.8	3055.1	9755.39	2386.17	2621.63	1889.85	468.01	565.09	1817.88	247.14	390.83	71.85	108.95	118.74	407.75	667.67	193.59	75.28	0	2001	0
00:07:08	10565.2	5316.02	8847.81	1654.67	2540.59	2591.91	732.68	709.66	636.65	296.63	258.62	140.77	658.51	165.43	966.46	423.37	340.4	111.24	0	2001	2
00:07:09	15709	2804.44	29305.2	2515.87	10068.8	12063	198.63	271.96	2696.64	290.52	687.14	106.77	937.82	468.06	560.28	855.14	1354.72	237.37	0	2001	3
00:07:10	27329.6	5363.61	44648.2	2575.4	8254.93	11783.1	501.91	180.37	3640.13	192.39	1265.85	258.9	240.62	321.7	644.2	1523.22	1113.47	188.79	0	2001	1
00:07:15	7557.39	3054.11	9752.64	2386.17	2620.86	1889.85	468.01	565.09	1817.88	247.14	407.74	71.85	108.95	118.74	406.93	667.67	193.59	75.28	0	2001	0
00:07:18	10557.8	5313.13	8848.74	1654.67	2541.35	2591.21	732.24	709.23	635.57	296.63	258.62	140.43	657.74	165.43	965.6	422.22	340.4	111.24	0	2001	2
00:07:19	15716.8	2803.49	29288.3	2515.05	10053	12056.2	198.63	271.96	2694.35	290.52	690.33	106.77	936.99	468.06	558.52	855.14	1353.44	237.37	0	2001	3
00:07:20	27335.1	5364.61	44637.7	2575.4	8252.73	11783.1	501.45	180.37	3641.27	192.75	1265.85	259.27	241.43	321.7	643.36	1522.1	1112.35	188.79	0	2001	1
00:07:25	7554.99	3054.11	9754.47	2386.17	2620.86	1889.85	468.01	565.09	1817.88	247.14	390.83	71.85	108.95	118.74	406.93	667.67	193.59	75.28	0	2001	0
00:07:29	10557	5313.13	8850.59	1654.67	2541.35	2591.21	732.24	709.66	636.65	296.63	262.84	140.43	658.51	165.43	965.6	423.37	340.4	111.24	0	2001	2
00:07:30	15713.6	2804.44	29296.8	2515.87	10055.8	12062.3	198.63	271.96	2698.94	290.52	687.14	106.77	937.82	468.06	559.4	855.14	1354.08	237.37	0	2001	3
00:07:31	27296.4	5362.62	44655	2575.4	8256.39	11785.3	501.91	180.37	3642.4	192.39	1266.88	258.9	241.43	321.7	643.36	1523.22	1112.91	188.79	0	2001	1
00:07:36	7567.81	3057.07	9755.39	2387.9	2621.63	1889.85	468.01	565.09	1817.88	247.14	389.83	71.85	108.95	118.74	406.93	666.55	193.59	75.28	0	2001	0
00:07:40	10557	5316.02	8849.66	1655.53	2541.35	2592.61	732.68	710.09	637.73	296.63	258.62	140.77	658.51	165.43	965.6	422.22	340.4	111.24	0	2001	2
00:07:41	15716	2806.34	29328.8	2517.5	10067.5	12072.5	198.63	272.43	2700.08	290.52	687.14	106.77	937.82	468.93	559.4	855.14	1354.08	237.37	0	2001	3
00:07:42	27326.4	5364.61	44658.8	2575.4	8257.13	11786.7	501.45	180.37	3640.13	192.75	1265.85	259.27	241.43	321.7	643.36	1523.22	1111.23	188.79	0	2001	1
00:07:47	7564.6	3055.1	9751.73	2388.76	2620.86	1889.85	468.01	565.09	1817.88	247.14	407.74	71.85	108.95	118.74	407.75	666.55	193.59	75.28	0	2001	0
00:07:51	10561.9	5317.94	8845.02	1655.53	2539.83	2592.61	732.68	710.09	636.65	296.63	262.84	140.77	658.51	165.43	965.6	422.22	340.4	111.24	0	2001	2
00:07:52	15703.5	2803.49	29305.2	2515.05	10059.2	12059.6	198.63	271.96	2697.79	290.52	687.14	106.77	937.82	468.06	559.4	855.14	1353.44	237.37	0	2001	3
00:07:53	27328.8	5364.61	44655	2576.24	8255.66	11786.7	501.45	180.37	3642.4	192.75	1265.85	259.27	241.43	321.7	644.2	1522.1	1112.91	188.79	0	2001	1
00:07:58	7563	3054.11	9750.81	2385.31	2620.86	1889.14	467.58	564.68	1816.73	247.14	408.73	71.85	108.95	118.74	407.75	667.67	193.59	75.28	0	2001	0
00:08:02	10560.3	5315.06	8848.74	1654.67	2540.59	2591.91	732.24	709.66	636.65	296.99	257.57	140.43	658.51	165.43	965.6	422.22	340.4	111.24	0	2001	2
00:08:03	15716	2805.39	29308.1	2516.68	10059.9	12067.7	198.63	271.96	2697.79	290.52	687.14	106.77	938.64	468.06	560.28	856.3	1354.72	237.37	0	2001	3
00:08:04	27304.3	5364.61	44648.2	2576.24	8255.66	11783.1	501.45	180.37	3640.13	192.39	1265.85	259.27	241.43	321.7	644.2	1522.1	1112.91	188.79	0	2001	1
00:08:09	7563	3055.1	9755.39	2387.03	2622.4	1890.55	468.01	565.09	1817.88	247.14	407.74	71.85	108.95	118.74	407.75	667.67	193.59	75.28	0	2001	0
00:08:13	10556.1	5316.02	8848.74	1654.67	2541.35	2591.91	732.68	709.66	635.57	296.63	262.84	140.77	658.51	165.43	965.6	422.22	340.4	111.24	0	2001	2
00:08:14	15715.2	2804.44	29310.9	2518.31	10058.5	12065	198.63	271.96	2696.64	290.52	683.96	106.34	936.99	468.06	560.28	855.14	1353.44	237.37	0	2001	3
00:08:15	27322.5	5365.61	44673.2	2577.09	8260.79	11791.1	501.91	180.37	3644.66	192.75	1266.88	259.27	241.43	321.7	644.2	1520.98	1111.79	188.79	0	2001	1
00:08:20	7563.8	3057.07	9753.56	2387.9	2620.86	1889.85	467.58	564.68	1814.43	247.14	390.83	71.85	108.16	118.74	407.75	667.67	193.59	75.28	0	2001	0
00:08:24	10564.4	5315.06	8846.88	1653.81	2540.59	2591.21	732.24	709.66	635.57	296.63	258.62	140.43	658.51	165.43	965.6	423.37	340.4	112.12	0	2001	2
00:08:25	15708.2	2803.49	29296.8	2515.05	10055.8	12060.9	198.63	271.96	2695.5	290.52	687.14	106.77	936.99	468.06	559.4	855.14	1354.72	237.37	0	2001	3
00:08:26	27321.7	5362.62	44665.6	2575.4	8258.59	11784.5	501.45	180.37	3642.4	192.75	1266.88	258.9	240.62	321.7	644.2	1523.22	1112.91	188.79	0	2001	1
00:08:31	7558.19	3054.11	9752.64	2387.03	2620.09	1889.14	467.58	564.68	1817.88	247.14	390.83	71.85	108.95	118.74	407.75	667.67	193.59	75.28	0	2001	0
00:08:35	10563.6	5315.06	8848.74	1654.67	2541.35	2591.91	732.24	709.23	636.65	296.99	262.84	140.77	658.51	165.43	965.6	422.22	340.4	111.24	0	2001	2
00:08:36	15718.3	2804.44	29292	2515.87	10063.3	12060.9	198.63	271.96	2695.5	290.52	683.96	106.77	936.99	468.06	560.28	855.14	1353.44	237.37	0	2001	3
00:08:37	27286.1	5362.62	44665.6	2575.4	8259.33	11783.8	501.45	180.37	3642.4	192.75	1266.88	258.9	241.43	321.7	643.36	1522.1	1111.79	188.79	0	2001	1
00:08:42	7559.8	3053.12	9753.56	2386.17	2621.63	1889.14	468.01	565.09	1816.73	247.14	408.73	71.85	108.95	118.74	407.75	667.67	193.59	75.28	0	2001	0
00:08:46	10569.4	5316.98	8850.59	1655.53	2541.35	2592.61	732.68	710.09	637.73	296.99	258.62	140.77	658.51	165.43	965.6	422.22	340.4	112.12	0	2001	2
00:08:47	15712.9	2803.49	29304.3	2515.05	10059.2	12060.9	198.63	271.96	2695.5	290.52	685.02	106.77	936.99	468.06	559.4	855.14	1354.08	237.37	0	2001	3
00:08:48	27312.2	5362.62	44662.7	2575.4	8257.13	11783.8	501.91	180.37	3642.4	192.39	1266.88	259.27	241.43	321.7	644.2	1523.22	1112.35	188.79	0	2001	1
00:08:53	7563.8	3055.1	9755.39	2388.76	2621.63	1889.85	468.01	565.09	1817.88	247.14	407.74	71.85	108.95	118.74	407.75	667.67	193.59	75.28	0	2001	0
00:08:56	10568.6	5316.98	8852.45	1655.53	2542.11	2591.91	732.68	709.66	636.65	296.99	258.62	140.77	658.51	165.43	965.6	423.37	340.4	112.12	0	2001	2
00:08:58	15711.3	2804.44	29301.5	2516.68	10067.5	12064.3	198.63	271.96	2696.64	290.52	685.02	106.77	937.82	468.06	559.4	856.3	1354.08	237.37	0	2001	3
00:08:59	27312.2	5361.62	44650.2	2575.4	8254.93	11783.8	501.45	180.37	3641.27	192.39	1265.85	259.27	240.62	321.7	643.36	1523.22	1112.35	188.79	0	2001	1
00:09:04	7563	3055.1	9757.22	2387.03	2621.63	1890.55	468.01	565.09	1819.03	247.14	409.72	71.85	108.95	118.74	407.75	667.67	193.59	75.28	0	2001	0
00:09:07	10567.7	5314.09	8847.81	1654.67	2541.35	2591.21	732.24	709.66	635.57	296.99	262.84	140.43	657.74	165.43	965.6	423.37	340.4	112.12	0	2001	2
00:09:08	15709.8	2803.49	29298.7	2515.05	10057.1	12058.9	198.63	271.96	2697.79	290.52	688.2	106.77	936.99	468.06	559.4	855.14	1354.08	237.37	0	2001	3
00:09:09	27317.7	5362.62	44639.6	2575.4	8253.46	11782.4	501.45	180.37	3641.27	192.39	1265.85	259.27	241.43	321.7	643.36	1523.22	1112.35	188.79	0	2001	1
00:09:15	7553.39	3054.11	9751.73	2386.17	2620.86	1889.85	468.01	565.09	1817.88	247.14	389.83	71.85	108.95	118.74	406.93	666.55	193.59	75.28	0	2001	0
00:09:18	10563.6	5314.09	8843.16	1653.81	2539.07	2590.52	732.24	709.66	635.57	296.99	262.84	140.43	658.51	165.43	965.6	422.22	340.4	112.12	0	2001	2
00:09:19	15710.5	2803.49	29279.8	2515.05	10060.6	12057.5	198.63	271.96	2695.5	290.52	688.2	106.77	936.99	468.06	559.4	855.14	1355.37	237.37	0	2001	3
00:09:20	27331.2	5363.61	44644.4	2574.56	8254.93	11780.9	501.45	180.37	3640.13	192.39	1265.85	258.9	241.43	321.7	644.2	1522.1	1112.91	188.79	0	2001	1
00:09:25	7557.39	3058.06	9756.31	2386.17	2621.63	1889.85	468.01	565.09	1817.88	247.14	408.73	71.85	108.95	118.74	407.75	667.67	193.59	75.28	0	2001	0
00:09:29	10565.2	5315.06	8841.31	1654.67	2536.8	2591.21	732.24	709.23	636.65	296.63	262.84	140.43	657.74	165.43	965.6	422.22	340.4	111.24	0	2001	2
00:09:30	15715.2	2803.49	29299.6	2515.87	10057.8	12060.9	198.63	271.96	2695.5	290.52	687.14	106.77	936.99	468.06	560.28	855.14	1354.72	237.37	0	2001	3
00:09:31	27332.7	5362.62	44647.3	2575.4	8254.93	11779.5	501.45	180.37	3640.13	192.39	1264.83	259.27	240.62	321.7	643.36	1522.1	1111.79	188.79	0	2001	1
00:09:36	7563.8	3055.1	9751.73	2386.17	2620.09	1889.85	468.01	565.09	1814.43	247.14	389.83	71.85	108.16	118.74	407.75	667.67	193.59	75.28	0	2001	0
00:09:40	10564.4	5315.06	8844.09	1654.67	2539.83	2591.21	732.68	709.66	636.65	296.63	262.84	140.43	657.74	165.43	965.6	423.37	340.4	111.24	0	2001	2
00:09:41	15711.3	2804.44	29296.8	2515.05	10064	12060.2	198.63	271.96	2696.64	290.52	683.96	106.34	937.82	468.06	559.4	856.3	1354.72	237.37	0	2001	3
00:09:42	27318.5	5363.61	44662.7	2575.4	8257.13	11786	501.45	180.37	3642.4	192.75	1266.88	259.27	241.43	321.7	644.2	1522.1	1112.35	188.79	0	2001	1
00:09:47	7560.6	3054.11	9748.98	2385.31	2619.32	1889.14	467.58	564.68	1816.73	246.77	389.83	71.85	108.95	118.74	407.75	667.67	193.59	75.28	0	2001	0
00:09:51	10555.3	5316.02	8853.38	1654.67	2542.11	2592.61	733.13	709.66	637.73	296.63	262.84	140.77	658.51	165.43	965.6	422.22	340.4	111.24	0	2001	2
00:09:52	15716.8	2804.44	29305.2	2515.87	10068.8	12060.9	198.63	271.96	2695.5	290.52	688.2	106.77	936.99	467.19	560.28	855.14	1352.8	237.37	0	2001	3
00:09:53	27332.7	5364.61	44658.8	2576.24	8257.13	11787.5	501.45	180.37	3643.53	192.75	1265.85	259.27	241.43	321.7	643.36	1522.1	1112.35	188.79	0	2001	1
00:09:58	7555.79	3054.11	9754.47	2387.9	2620.86	1889.85	468.01	564.68	1817.88	247.14	408.73	71.85	108.95	118.74	407.75	667.67	193.59	75.28	0	2001	0
00:10:02	10559.4	5316.02	8849.66	1655.53	2542.11	2591.91	732.68	709.66	637.73	296.63	257.57	140.77	658.51	165.43	965.6	422.22	340.4	111.24	0	2001	2
00:10:03	15710.5	2803.49	29301.5	2515.87	10060.6	12059.6	198.63	271.96	2695.5	290.52	683.96	106.77	937.82	468.06	558.52	855.14	1353.44	237.37	0	2001	3
00:10:04	27324.1	5363.61	44657.9	2575.4	8255.66	11786	501.45	180.37	3640.13	192.39	1265.85	258.9	241.43	321.7	643.36	1520.98	1112.91	188.79	0	2001	1
00:10:09	7552.59	3054.11	9753.56	2388.76	2620.86	1889.85	468.01	565.09	1817.88	247.14	409.72	71.85	108.95	118.74	407.75	667.67	193.59	75.28	0	2001	0
00:10:13	10560.3	5316.02	8853.38	1655.53	2542.11	2592.61	733.13	709.66	636.65	296.63	262.84	140.77	658.51	165.43	965.6	423.37	340.4	111.24	0	2001	2
00:10:14	27287.7	5360.63	44641.5	2574.56	8253.46	11779.5	501.45	180.37	3637.87	192.39	1264.83	259.27	241.43	321.7	644.2	1523.22	1113.47	188.79	0	2001	1
00:10:15	15715.2	2803.49	29296.8	2515.05	10056.4	12058.9	198.63	271.96	2695.5	290.52	683.96	106.34	936.99	468.06	559.4	855.14	1354.08	237.37	0	2001	3
00:10:20	7554.99	3055.1	9754.47	2388.76	2620.86	1889.85	468.01	565.09	1817.88	247.14	390.83	71.85	108.95	118.74	407.75	667.67	193.59	75.28	0	2001	0
00:10:24	10559.4	5316.98	8847.81	1655.53	2540.59	2592.61	732.68	710.09	637.73	296.63	258.62	140.77	658.51	165.43	966.46	423.37	340.4	112.12	0	2001	2
00:10:25	27315.4	5363.61	44659.8	2576.24	8257.86	11788.2	501.91	180.37	3643.53	192.39	1266.88	259.27	241.43	321.7	644.2	1523.22	1112.91	188.79	0	2001	1
00:10:26	15720.7	2804.44	29298.7	2515.87	10058.5	12063.6	198.63	271.96	2696.64	290.52	687.14	106.34	938.64	468.06	560.28	855.14	1355.37	237.37	0	2001	3
00:10:31	7561.4	3056.08	9758.14	2389.62	2622.4	1890.55	468.45	565.09	1813.28	247.14	390.83	71.85	108.95	118.74	407.75	667.67	193.59	75.28	0	2001	0
00:10:35	10560.3	5312.17	8845.95	1653.81	2540.59	2589.82	732.24	709.23	635.57	296.99	262.84	140.43	657.74	165.43	965.6	422.22	340.4	111.24	0	2001	2
00:10:36	15709	2803.49	29290.2	2515.87	10055.1	12060.9	198.63	271.96	2697.79	290.52	687.14	106.77	936.99	468.06	559.4	856.3	1354.72	237.37	0	2001	3
00:10:37	27315.4	5362.62	44625.2	2574.56	8250.53	11780.2	501.45	180.37	3637.87	192.39	1264.83	258.9	241.43	321.7	644.2	1522.1	1112.91	188.79	0	2001	1
00:10:42	7559.8	3054.11	9755.39	2388.76	2623.94	1889.85	468.01	565.09	1817.88	247.14	409.72	71.85	108.95	118.74	407.75	667.67	193.59	75.28	0	2001	0
00:10:46	10562.8	5315.06	8843.16	1653.81	2539.83	2591.21	732.68	709.66	635.57	296.99	258.62	140.43	658.51	165.43	965.6	423.37	340.4	111.24	0	2001	2
00:10:47	15723	2803.49	29290.2	2514.23	10053.7	12056.2	198.63	271.96	2693.2	290.52	683.96	106.34	936.17	468.06	559.4	855.14	1354.08	237.37	0	2001	3
00:10:48	27325.6	5362.62	44634.8	2575.4	8253.46	11780.9	500.99	180.37	3641.27	192.39	1265.85	259.27	241.43	321.7	643.36	1523.22	1112.91	188.79	0	2001	1
00:10:53	7559.8	3058.06	9760.89	2388.76	2625.49	1890.55	468.01	565.5	1819.03	247.14	409.72	71.85	108.95	118.74	407.75	667.67	193.59	75.28	0	2001	0
00:10:56	10561.1	5314.09	8844.09	1653.81	2539.83	2590.52	732.24	709.66	636.65	296.99	262.84	140.43	658.51	165.43	965.6	423.37	340.4	112.12	0	2001	2
00:10:58	15709.8	2801.59	29289.2	2513.42	10061.3	12053.5	198.63	271.96	2693.2	290.52	687.14	106.34	936.17	467.19	559.4	855.14	1354.08	237.37	0	2001	3
00:10:59	27311.4	5361.62	44630	2573.71	8251.26	11775.8	500.99	180.37	3636.74	192.39	1265.85	259.27	240.62	320.88	643.36	1523.22	1113.47	188.79	0	2001	1
00:11:04	7558.19	3054.11	9754.47	2387.03	2621.63	1889.85	468.01	565.09	1819.03	247.14	407.74	71.85	108.95	118.74	407.75	667.67	193.59	75.28	0	2001	0
00:11:07	10561.9	5314.09	8845.95	1653.81	2539.83	2591.21	732.68	709.66	637.73	296.99	262.84	140.43	657.74	165.43	965.6	422.22	340.4	112.12	0	2001	2
00:11:09	27324.8	5361.62	44630.9	2573.71	8250.53	11776.5	500.99	180.37	3640.13	192.39	1265.85	259.27	240.62	320.88	644.2	1524.34	1114.03	188.79	0	2001	1
00:11:10	15717.5	2801.59	29272.3	2514.23	10047.5	12052.1	198.63	271.96	2696.64	290.12	683.96	106.34	936.17	467.19	559.4	855.14	1354.08	237.37	0	2001	3
00:11:15	7553.39	3053.12	9750.81	2385.31	2620.86	1889.14	468.01	565.09	1816.73	247.14	389.83	71.85	108.95	118.74	407.75	667.67	193.59	75.28	0	2001	0
00:11:18	10559.4	5313.13	8845.95	1653.81	2537.56	2590.52	732.24	709.23	636.65	296.63	258.62	140.43	657.74	165.43	965.6	422.22	340.4	111.24	0	2001	2
00:11:19	27324.8	5363.61	44645.4	2575.4	8254.19	11783.1	501.45	180.37	3639	192.39	1264.83	258.9	241.43	321.7	643.36	1522.1	1113.47	188.79	0	2001	1
00:11:20	15703.5	2803.49	29297.7	2515.05	10056.4	12060.2	198.63	271.96	2697.79	290.52	685.02	106.34	936.99	468.06	559.4	855.14	1354.08	237.37	0	2001	3
00:11:25	7554.99	3053.12	9745.31	2387.03	2620.86	1888.44	467.58	564.68	1816.73	246.77	389.83	71.85	108.95	118.74	407.75	667.67	193.59	75.28	0	2001	0
00:11:29	10562.8	5313.13	8843.16	1653.81	2539.07	2591.21	732.24	709.23	635.57	296.99	262.84	140.43	658.51	165.43	965.6	422.22	340.4	111.24	0	2001	2
00:11:30	27327.2	5364.61	44663.6	2576.24	8257.13	11788.2	501.45	180.37	3643.53	192.75	1265.85	259.27	241.43	321.7	644.2	1523.22	1113.47	188.79	0	2001	1
00:11:31	15708.2	2804.44	29295.8	2515.87	10055.8	12063	198.63	271.96	2698.94	290.52	687.14	106.34	937.82	468.06	559.4	855.14	1354.08	237.37	0	2001	3
00:11:36	7563	3053.12	9750.81	2385.31	2620.86	1888.44	467.58	564.68	1816.73	247.14	408.73	71.85	108.95	118.74	407.75	666.55	193.59	75.28	0	2001	0
00:11:40	10565.2	5315.06	8845.95	1654.67	2539.83	2591.91	732.68	709.66	636.65	296.99	258.62	140.43	658.51	165.43	965.6	423.37	340.4	112.12	0	2001	2
00:11:41	27321.7	5363.61	44649.2	2575.4	8254.19	11783.8	501.45	180.37	3641.27	192.39	1265.85	259.27	241.43	321.7	644.2	1524.34	1113.47	188.79	0	2001	1
00:11:42	15712.9	2804.44	29296.8	2516.68	10058.5	12063.6	198.63	271.96	2698.94	290.52	687.14	106.34	938.64	468.06	560.28	856.3	1354.72	237.37	0	2001	3
00:11:47	7554.19	3055.1	9748.98	2385.31	2620.86	1888.44	467.58	564.68	1816.73	247.14	408.73	71.85	108.95	118.74	407.75	667.67	193.59	75.28	0	2001	0
00:11:51	10558.6	5313.13	8841.31	1653.81	2538.31	2589.82	732.24	709.23	636.65	296.99	257.57	140.43	657.74	165.43	965.6	422.22	340.4	111.24	0	2001	2
00:11:52	27312.2	5362.62	44640.6	2574.56	8252	11778.7	501.45	180.37	3640.13	192.39	1264.83	259.27	241.43	321.7	644.2	1523.22	1112.91	188.79	0	2001	1
00:11:53	15712.9	2804.44	29311.8	2515.87	10061.3	12064.3	198.63	271.96	2695.5	290.52	685.02	106.77	936.99	468.06	559.4	855.14	1354.72	237.37	0	2001	3
00:11:58	7550.98	3053.12	9750.81	2385.31	2620.86	1889.14	468.01	565.09	1817.88	247.14	389.83	71.85	108.95	118.74	407.75	666.55	193.59	75.28	0	2001	0
00:12:02	10562.8	5311.21	8840.38	1652.94	2538.31	2588.42	731.8	709.23	635.57	296.63	257.57	140.43	657.74	165.43	966.46	423.37	340.4	111.24	0	2001	2
00:12:03	27328.8	5362.62	44637.7	2574.56	8252	11780.9	501.45	180.37	3641.27	192.39	1265.85	258.9	240.62	321.7	643.36	1523.22	1112.91	188.79	0	2001	1
00:12:04	15702	2803.49	29292	2515.05	10055.8	12063	198.63	271.96	2696.64	290.52	687.14	106.77	936.99	468.06	558.52	855.14	1353.44	237.37	0	2001	3
00:12:09	7555.79	3054.11	9751.73	2386.17	2620.86	1889.14	468.01	564.68	1816.73	247.14	408.73	71.85	108.95	118.74	406.93	667.67	193.59	75.28	0	2001	0
00:12:13	10566.9	5314.09	8845.02	1653.81	2539.83	2591.21	732.24	709.66	637.73	296.63	256.51	140.43	657.74	165.43	966.46	422.22	340.4	112.12	0	2001	2
00:12:14	27340.6	5363.61	44649.2	2574.56	8253.46	11778.7	501.45	180.37	3637.87	192.39	1264.83	258.9	241.43	321.7	644.2	1520.98	1112.35	188.79	0	2001	1
00:12:15	15715.2	2805.39	29302.4	2516.68	10059.2	12064.3	198.63	271.96	2696.64	290.52	688.2	106.34	937.82	468.06	560.28	855.14	1352.8	237.37	0	2001	3
00:12:20	7563.8	3053.12	9751.73	2385.31	2620.86	1888.44	467.58	564.68	1816.73	247.14	407.74	71.85	108.95	118.74	407.75	667.67	193.59	75.28	0	2001	0
00:12:24	10565.2	5313.13	8844.09	1653.81	2539.07	2590.52	732.24	709.23	636.65	296.63	258.62	140.43	658.51	165.43	965.6	423.37	340.4	112.12	0	2001	2
00:12:25	27333.5	5362.62	44655	2574.56	8254.93	11778.7	501.45	180.37	3641.27	192.75	1265.85	259.27	240.62	321.7	643.36	1522.1	1112.35	188.79	0	2001	1
00:12:26	15710.5	2804.44	29295.8	2515.87	10056.4	12064.3	198.63	271.96	2695.5	290.52	688.2	106.34	937.82	468.06	560.28	855.14	1353.44	237.37	0	2001	3
00:12:31	7556.59	3055.1	9754.47	2387.03	2621.63	1889.85	468.01	565.09	1817.88	247.14	390.83	71.85	108.95	118.74	407.75	667.67	193.59	75.28	0	2001	0
00:12:35	10566.1	5315.06	8843.16	1654.67	2539.07	2591.21	732.24	709.23	636.65	296.99	258.62	140.43	658.51	165.43	966.46	423.37	340.4	111.24	0	2001	2
00:12:36	27324.8	5360.63	44608.8	2573.71	8245.4	11776.5	501.45	179.94	3639	192.39	1264.83	258.9	240.62	321.7	643.36	1523.22	1112.91	188.79	0	2001	1
00:12:37	15719.1	2804.44	29301.5	2515.87	10059.9	12063	198.63	271.96	2698.94	290.52	686.08	106.34	937.82	468.06	559.4	855.14	1354.08	237.37	0	2001	3
00:12:42	7561.4	3053.12	9750.81	2387.9	2620.09	1889.14	468.01	564.68	1816.73	247.14	408.73	71.85	108.95	118.74	406.93	667.67	193.59	75.28	0	2001	0
00:12:45	10566.1	5316.02	8849.66	1654.67	2541.35	2591.91	733.13	709.66	636.65	296.99	257.57	140.77	658.51	165.43	965.6	423.37	340.4	111.24	0	2001	2
00:12:47	27326.4	5362.62	44638.6	2574.56	8252	11780.9	501.45	180.37	3639	192.39	1264.83	258.9	241.43	321.7	644.2	1523.22	1112.91	188.79	0	2001	1
00:12:48	15713.6	2804.44	29296.8	2515.05	10058.5	12059.6	198.63	271.96	2695.5	290.52	687.14	106.34	937.82	468.06	559.4	855.14	1353.44	237.37	0	2001	3
00:12:53	7556.59	3056.08	9750.81	2387.9	2620.86	1889.14	468.01	564.68	1816.73	247.14	406.74	71.85	108.95	118.74	407.75	667.67	193.59	75.28	0	2001	0
00:12:56	10562.8	5314.09	8841.31	1654.67	2539.07	2590.52	732.24	709.66	636.65	296.63	258.62	140.43	658.51	165.43	965.6	422.22	340.4	112.12	0	2001	2
00:12:58	15711.3	2803.49	29289.2	2515.05	10055.8	12057.5	198.63	271.96	2697.79	290.52	687.14	106.77	936.99	468.06	559.4	855.14	1354.08	237.37	0	2001	3
00:12:59	27306.7	5362.62	44637.7	2575.4	8252	11780.9	501.45	180.37	3641.27	192.39	1265.85	259.27	241.43	321.7	644.2	1522.1	1112.91	188.79	0	2001	1
00:13:04	7563	3053.12	9749.89	2385.31	2620.09	1888.44	467.58	564.68	1816.73	247.14	407.74	71.85	108.95	118.74	407.75	667.67	193.59	75.28	0	2001	0
00:13:07	10564.4	5313.13	8845.95	1653.81	2539.07	2590.52	731.8	709.23	636.65	296.99	262.84	140.43	657.74	165.43	965.6	422.22	340.4	112.12	0	2001	2
00:13:09	27313	5362.62	44644.4	2574.56	8252.73	11778.7	501.45	180.37	3637.87	192.39	1264.83	258.9	240.62	321.7	644.2	1523.22	1112.91	188.79	0	2001	1
00:13:10	15716.8	2803.49	29291.1	2515.87	10056.4	12059.6	198.63	271.96	2697.79	290.52	688.2	106.77	937.82	468.06	559.4	855.14	1354.72	237.37	0	2001	3
00:13:15	7558.19	3056.08	9747.14	2385.31	2621.63	1888.44	467.58	564.68	1816.73	247.14	407.74	71.85	108.95	118.74	407.75	667.67	193.59	75.28	0	2001	0
00:13:18	10570.2	5316.02	8849.66	1654.67	2541.35	2591.91	732.68	709.66	636.65	296.63	258.62	140.77	658.51	165.43	965.6	423.37	340.4	111.24	0	2001	2
00:13:20	27333.5	5363.61	44626.1	2574.56	8249.8	11779.5	501.45	180.37	3641.27	192.39	1264.83	258.9	241.43	321.7	644.2	1522.1	1112.91	188.79	0	2001	1
00:13:21	15714.4	2804.44	29295.8	2515.05	10057.1	12059.6	198.63	271.96	2697.79	290.52	685.02	106.34	938.64	468.06	559.4	855.14	1354.08	237.37	0	2001	3
00:13:25	7564.6	3053.12	9748.98	2387.9	2622.4	1888.44	467.58	564.68	1816.73	247.14	409.72	71.85	108.95	118.74	407.75	667.67	193.59	75.28	0	2001	0
00:13:29	10566.1	5312.17	8845.95	1653.81	2539.83	2589.82	731.8	709.23	636.65	296.99	258.62	140.43	657.74	165.43	965.6	422.22	340.4	112.12	0	2001	2
00:13:30	15717.5	2804.44	29302.4	2515.87	10066.1	12061.6	198.63	271.96	2695.5	290.52	687.14	106.77	936.99	468.06	559.4	856.3	1355.37	237.37	0	2001	3
00:13:31	27309	5364.61	44638.6	2575.4	8252	11785.3	501.45	180.37	3640.13	192.39	1264.83	259.27	241.43	321.7	644.2	1523.22	1112.91	188.79	0	2001	1
00:13:36	7563	3054.11	9750.81	2388.76	2620.86	1889.14	468.01	565.09	1817.88	247.14	407.74	71.85	108.95	118.74	407.75	667.67	193.59	75.28	0	2001	0
00:13:40	10565.2	5313.13	8842.24	1653.81	2538.31	2589.82	732.24	709.23	636.65	296.99	262.84	140.43	657.74	165.43	965.6	423.37	340.4	111.24	0	2001	2
00:13:41	15716	2804.44	29302.4	2515.87	10057.8	12063	198.63	271.96	2696.64	290.52	687.14	106.34	936.99	468.06	561.16	855.14	1354.08	237.37	0	2001	3
00:13:42	27313	5361.62	44630.9	2573.71	8251.26	11775.1	500.99	180.37	3636.74	192.39	1265.85	258.9	240.62	321.7	644.2	1522.1	1112.91	188.79	0	2001	1
00:13:47	7557.39	3057.07	9751.73	2386.17	2620.86	1889.14	468.01	564.68	1816.73	247.14	408.73	71.85	108.95	118.74	407.75	667.67	193.59	75.28	0	2001	0
00:13:51	10561.1	5315.06	8848.74	1654.67	2538.31	2591.21	732.24	709.66	636.65	296.99	258.62	140.43	658.51	165.43	965.6	422.22	340.4	112.12	0	2001	2
00:13:52	15725.3	2804.44	29286.4	2515.05	10060.6	12058.9	198.63	271.96	2695.5	290.52	687.14	106.77	936.99	468.06	559.4	855.14	1354.72	237.37	0	2001	3
00:13:53	27342.2	5364.61	44651.1	2575.4	8254.19	11780.9	500.99	180.37	3641.27	192.75	1265.85	258.9	241.43	321.7	644.2	1523.22	1112.91	188.79	0	2001	1
00:13:58	7554.19	3055.1	9756.31	2387.9	2622.4	1890.55	468.45	565.09	1819.03	247.14	408.73	71.85	108.95	118.74	407.75	667.67	193.59	75.28	0	2001	0
00:14:02	10565.2	5314.09	8845.02	1653.81	2539.83	2590.52	732.24	709.23	636.65	296.63	257.57	140.43	657.74	165.43	965.6	422.22	340.4	111.24	0	2001	2
00:14:03	15713.6	2804.44	29305.2	2515.87	10059.2	12061.6	198.63	271.96	2695.5	290.52	687.14	106.34	936.99	468.06	559.4	855.14	1353.44	237.37	0	2001	3
00:14:04	27329.6	5364.61	44654	2575.4	8254.93	11784.5	501.45	180.37	3640.13	192.39	1265.85	259.27	241.43	321.7	643.36	1523.22	1112.35	188.79	0	2001	1
00:14:09	7557.39	3057.07	9752.64	2387.03	2620.86	1889.85	468.01	565.09	1819.03	247.14	407.74	71.85	108.95	118.74	407.75	667.67	193.59	75.28	0	2001	0
00:14:13	10555.3	5315.06	8848.74	1654.67	2540.59	2591.21	732.24	709.66	635.57	296.99	258.62	140.43	658.51	165.43	965.6	422.22	340.4	111.24	0	2001	2
00:14:14	15706.6	2803.49	29297.7	2515.05	10058.5	12057.5	198.63	271.96	2694.35	290.52	687.14	106.34	937.82	467.19	559.4	855.14	1353.44	237.37	0	2001	3
00:14:15	27296.4	5361.62	44638.6	2574.56	8250.53	11779.5	500.99	180.37	3640.13	192.39	1264.83	259.27	241.43	321.7	644.2	1523.22	1112.91	188.79	0	2001	1
00:14:20	7554.19	3054.11	9754.47	2386.17	2620.86	1889.14	468.01	565.09	1817.88	247.14	390.83	71.85	108.95	118.74	407.75	667.67	193.59	75.28	0	2001	0
00:14:23	10566.9	5315.06	8846.88	1654.67	2539.83	2591.21	732.24	709.66	636.65	296.99	257.57	140.43	658.51	165.43	965.6	422.22	340.4	112.12	0	2001	2
00:14:25	15718.3	2805.39	29313.7	2516.68	10071.6	12075.2	198.63	271.96	2696.64	290.52	685.02	106.77	937.82	468.06	559.4	855.14	1354.08	237.37	0	2001	3
00:14:26	27305.1	5362.62	44644.4	2574.56	8253.46	11780.9	501.45	180.37	3641.27	192.39	1265.85	258.9	241.43	321.7	644.2	1523.22	1112.91	188.79	0	2001	1
00:14:31	7556.59	3058.06	9757.22	2387.03	2622.4	1889.85	468.01	565.09	1819.03	247.14	390.83	71.85	108.95	118.74	407.75	667.67	193.59	75.28	0	2001	0
00:14:34	10565.2	5316.02	8849.66	1653.81	2541.35	2591.91	732.68	709.66	636.65	296.99	258.62	140.77	658.51	165.43	965.6	422.22	340.4	112.12	0	2001	2
00:14:36	15719.1	2804.44	29309	2518.31	10061.3	12063	198.63	271.96	2696.64	290.52	687.14	106.77	937.82	468.06	560.28	856.3	1354.72	237.37	0	2001	3
00:14:37	27335.1	5363.61	44639.6	2574.56	8252.73	11781.6	501.45	180.37	3641.27	192.39	1265.85	258.9	241.43	321.7	644.2	1523.22	1112.35	188.79	0	2001	1
00:14:42	7558.99	3054.11	9750.81	2387.03	2623.17	1888.44	467.58	564.68	1813.28	247.14	407.74	71.85	108.16	118.74	407.75	667.67	193.59	75.28	0	2001	0
00:14:45	10562.8	5314.09	8843.16	1653.81	2539.07	2590.52	732.24	709.66	635.57	296.99	262.84	140.43	657.74	165.43	965.6	422.22	340.4	112.12	0	2001	2
00:14:47	15720.7	2805.39	29307.1	2516.68	10059.2	12067	198.63	271.96	2696.64	290.52	687.14	106.77	937.82	468.06	559.4	855.14	1354.08	237.37	0	2001	3
00:14:48	27298	5361.62	44631.9	2574.56	8250.53	11780.2	501.45	180.37	3640.13	192.39	1264.83	258.9	240.62	321.7	644.2	1522.1	1112.91	188.79	0	2001	1
00:14:53	7560.6	3056.08	9754.47	2386.17	2623.94	1889.85	468.01	565.09	1817.88	247.14	390.83	71.85	108.95	118.74	407.75	667.67	193.59	75.28	0	2001	0
00:14:56	10567.7	5317.94	8851.52	1654.67	2541.35	2592.61	732.68	709.66	636.65	296.99	262.84	140.77	658.51	165.43	965.6	422.22	340.4	111.24	0	2001	2
00:14:58	15724.6	2804.44	29305.2	2518.31	10060.6	12063	198.63	271.96	2695.5	290.52	687.14	106.77	937.82	468.06	559.4	855.14	1354.72	237.37	0	2001	3
00:14:59	27322.5	5361.62	44634.8	2574.56	8249.8	11778.7	500.99	180.37	3640.13	192.39	1264.83	259.27	240.62	321.7	643.36	1522.1	1111.23	188.79	0	2001	1
00:15:04	7555.79	3055.1	9756.31	2387.03	2621.63	1889.85	468.01	565.09	1817.88	247.14	390.83	71.85	108.95	118.74	407.75	667.67	193.59	75.28	0	2001	0
00:15:07	10566.1	5317.94	8853.38	1655.53	2542.11	2592.61	732.68	709.66	636.65	296.99	259.68	140.77	658.51	165.43	965.6	422.22	340.4	112.12	0	2001	2
00:15:09	15727.7	2805.39	29309	2515.87	10060.6	12065	198.63	271.96	2696.64	290.52	687.14	106.77	936.99	468.06	559.4	855.14	1352.8	237.37	0	2001	3
00:15:10	27283.8	5360.63	44647.3	2574.56	8254.19	11781.6	500.99	180.37	3641.27	192.39	1265.85	259.27	241.43	321.7	643.36	1522.1	1112.35	188.79	0	2001	1
00:15:14	7556.59	3054.11	9758.14	2388.76	2623.94	1889.14	468.01	565.09	1817.88	247.14	408.73	71.85	108.95	118.74	407.75	667.67	193.59	75.28	0	2001	0
00:15:18	10565.2	5315.06	8847.81	1654.67	2537.56	2591.21	732.24	709.66	635.57	296.99	262.84	140.77	658.51	165.43	965.6	422.22	340.4	112.12	0	2001	2
00:15:19	15728.5	2805.39	29312.8	2516.68	10062	12067	198.63	271.96	2696.64	290.52	688.2	106.77	937.82	468.06	560.28	855.14	1354.72	237.37	0	2001	3
00:15:20	27305.9	5361.62	44646.3	2575.4	8253.46	11783.1	501.45	180.37	3641.27	192.39	1265.85	258.9	241.43	321.7	643.36	1522.1	1111.79	188.79	0	2001	1
00:15:25	7558.99	3054.11	9748.06	2386.17	2620.09	1889.14	468.01	565.09	1817.88	247.14	389.83	71.85	108.95	118.74	406.93	667.67	193.59	75.28	0	2001	0
00:15:29	10561.1	5314.09	8849.66	1653.81	2540.59	2591.21	732.24	709.23	636.65	296.99	262.84	140.43	657.74	165.43	965.6	422.22	340.4	112.12	0	2001	2
00:15:30	15725.3	2804.44	29298.7	2515.87	10057.1	12063.6	198.63	271.96	2698.94	290.52	688.2	106.77	937.82	468.06	559.4	856.3	1354.08	237.37	0	2001	3
00:15:31	27319.3	5361.62	44636.7	2574.56	8250.53	11780.9	500.99	180.37	3640.13	192.39	1265.85	259.27	240.62	321.7	644.2	1522.1	1113.47	188.79	0	2001	1
00:15:36	7559.8	3055.1	9750.81	2386.17	2620.09	1889.85	468.01	565.09	1817.88	247.14	411.71	71.85	108.95	118.74	407.75	667.67	193.59	75.28	0	2001	0
00:15:40	10553.6	5315.06	8848.74	1654.67	2540.59	2591.91	732.24	709.66	635.57	296.99	257.57	140.77	658.51	165.43	965.6	423.37	340.4	112.12	0	2001	2
00:15:41	15721.4	2805.39	29307.1	2515.87	10061.3	12065.7	198.63	271.96	2698.94	290.52	687.14	106.34	937.82	467.19	559.4	855.14	1354.08	237.37	0	2001	3
00:15:42	27307.5	5362.62	44648.2	2574.56	8253.46	11780.9	500.99	180.37	3640.13	192.39	1265.85	259.27	241.43	321.7	644.2	1522.1	1112.91	188.79	0	2001	1
00:15:47	7560.6	3058.06	9753.56	2386.17	2621.63	1889.85	468.01	565.09	1817.88	247.14	408.73	71.85	108.95	118.74	407.75	667.67	193.59	75.28	0	2001	0
00:15:51	10561.9	5312.17	8845.95	1653.81	2539.83	2587.73	732.24	709.23	635.57	296.63	258.62	140.43	658.51	165.43	965.6	423.37	340.4	112.12	0	2001	2
00:15:52	15709.8	2803.49	29305.2	2515.05	10059.9	12060.2	198.63	271.96	2697.79	290.52	683.96	106.34	937.82	467.19	559.4	855.14	1354.08	237.37	0	2001	3
00:15:53	27313	5361.62	44632.9	2574.56	8251.26	11780.9	500.99	180.37	3640.13	192.39	1265.85	259.27	240.62	321.7	643.36	1520.98	1112.35	188.79	0	2001	1
00:15:58	7571.81	3057.07	9755.39	2386.17	2621.63	1889.85	468.01	565.09	1814.43	247.14	407.74	71.85	108.16	118.74	407.75	667.67	193.59	75.28	0	2001	0
00:16:02	10561.9	5316.02	8844.09	1654.67	2539.07	2591.21	732.68	709.66	636.65	296.63	262.84	140.77	658.51	165.43	965.6	423.37	340.4	111.24	0	2001	2
00:16:03	15725.3	2804.44	29302.4	2515.87	10059.2	12063.6	198.63	271.96	2697.79	290.52	685.02	106.77	937.82	468.06	559.4	856.3	1354.72	237.37	0	2001	3
00:16:04	27329.6	5363.61	44648.2	2575.4	8254.93	11778.7	500.99	180.37	3637.87	192.39	1265.85	258.9	241.43	321.7	643.36	1520.98	1112.35	188.79	0	2001	1
00:16:09	7565.4	3055.1	9754.47	2387.03	2621.63	1889.85	468.01	565.09	1817.88	247.14	390.83	71.85	108.95	118.74	407.75	667.67	193.59	75.28	0	2001	0
00:16:12	10564.4	5316.98	8846.88	1655.53	2539.83	2592.61	732.68	710.09	636.65	296.63	258.62	140.77	658.51	165.43	965.6	422.22	340.4	112.12	0	2001	2
00:16:14	15714.4	2803.49	29287.3	2515.87	10053.7	12060.2	198.63	271.96	2697.79	290.52	687.14	106.34	937.82	468.06	559.4	856.3	1355.37	237.37	0	2001	3
00:16:15	27330.4	5363.61	44640.6	2575.4	8252.73	11782.4	501.45	180.37	3639	192.39	1265.85	258.9	240.62	321.7	644.2	1522.1	1112.35	188.79	0	2001	1
00:16:20	7568.61	3055.1	9758.14	2387.03	2622.4	1890.55	468.01	565.09	1817.88	247.14	390.83	71.85	108.95	118.74	407.75	667.67	193.59	75.28	0	2001	0
00:16:23	10564.4	5315.06	8847.81	1653.81	2539.07	2591.21	732.24	709.66	636.65	296.63	258.62	140.43	657.74	165.43	965.6	422.22	340.4	112.12	0	2001	2
00:16:25	15718.3	2804.44	29300.5	2515.05	10057.8	12060.2	198.63	271.96	2695.5	290.52	687.14	106.77	937.82	468.06	559.4	855.14	1354.72	237.37	0	2001	3
00:16:26	27320.1	5362.62	44651.1	2575.4	8253.46	11782.4	501.45	180.37	3642.4	192.39	1265.85	259.27	241.43	321.7	643.36	1522.1	1112.35	188.79	0	2001	1
00:16:31	7568.61	3057.07	9759.06	2387.9	2624.71	1891.26	468.45	565.5	1819.03	247.14	409.72	71.85	108.95	118.74	407.75	666.55	193.59	75.28	0	2001	0
00:16:34	10561.1	5314.09	8846.88	1653.81	2539.83	2589.82	732.68	709.66	635.57	296.99	259.68	140.43	657.74	165.43	966.46	423.37	340.4	112.12	0	2001	2
00:16:36	15716	2803.49	29294.9	2514.23	10055.8	12055.5	198.63	271.96	2696.64	290.52	685.02	106.34	936.99	468.06	559.4	855.14	1355.37	237.37	0	2001	3
00:16:37	27307.5	5363.61	44659.8	2576.24	8257.13	11783.1	501.45	180.37	3642.4	192.39	1264.83	259.27	241.43	321.7	644.2	1523.22	1111.79	188.79	0	2001	1
00:16:42	7569.41	3058.06	9757.22	2388.76	2624.71	1889.85	468.01	565.09	1817.88	247.14	408.73	71.85	108.95	118.74	406.93	667.67	193.59	75.28	0	2001	0
00:16:45	10564.4	5312.17	8841.31	1652.94	2538.31	2589.82	731.8	709.23	636.65	296.99	258.62	140.43	657.74	165.43	966.46	423.37	340.4	112.12	0	2001	2
00:16:47	15723.8	2805.39	29310	2516.68	10062.6	12068.4	198.63	271.96	2698.94	290.52	683.96	106.77	937.82	468.06	559.4	855.14	1354.08	237.37	0	2001	3
00:16:48	27335.1	5365.61	44674.2	2576.24	8257.86	11788.9	501.45	180.37	3641.27	192.75	1266.88	259.27	241.43	321.7	644.2	1523.22	1111.79	188.79	0	2001	1
00:16:53	7565.4	3055.1	9755.39	2388.76	2621.63	1889.85	468.01	565.09	1814.43	247.14	407.74	71.85	108.16	118.74	407.75	666.55	193.59	75.28	0	2001	0
00:16:56	10563.6	5314.09	8845.95	1653.81	2539.83	2590.52	732.24	709.23	636.65	296.99	258.62	140.43	658.51	165.43	966.46	422.22	340.4	111.24	0	2001	2
00:16:58	15720.7	2805.39	29313.7	2516.68	10061.3	12067	198.63	271.96	2695.5	290.52	687.14	106.77	937.82	468.06	560.28	855.14	1354.08	237.37	0	2001	3
00:16:59	27306.7	5365.61	44658.8	2576.24	8255.66	11788.9	501.45	180.37	3642.4	192.39	1265.85	259.27	241.43	321.7	644.2	1520.98	1113.47	188.79	0	2001	1
00:17:03	7563.8	3056.08	9755.39	2387.03	2621.63	1890.55	468.01	565.09	1819.03	247.14	389.83	71.85	108.95	118.74	407.75	667.67	193.59	75.28	0	2001	0
00:17:07	10563.6	5315.06	8845.02	1654.67	2539.07	2591.21	732.68	709.66	636.65	296.63	257.57	140.43	658.51	165.43	965.6	422.22	340.4	111.24	0	2001	2
00:17:09	15722.2	2806.34	29304.3	2516.68	10067.5	12068.4	198.63	271.96	2696.64	290.52	687.14	106.77	938.64	468.06	560.28	856.3	1354.08	237.37	0	2001	3
00:17:10	27338.3	5364.61	44650.2	2576.24	8254.19	11783.8	501.45	180.37	3640.13	192.39	1265.85	258.9	241.43	321.7	644.2	1522.1	1112.35	188.79	0	2001	1
00:17:14	7571.81	3058.06	9759.06	2387.9	2622.4	1890.55	468.01	565.09	1819.03	247.14	408.73	72.19	108.95	118.74	407.75	666.55	193.59	75.28	0	2001	0
00:17:18	10565.2	5317.94	8852.45	1654.67	2542.11	2591.91	732.68	710.09	637.73	296.99	256.51	140.43	658.51	165.43	966.46	422.22	340.4	112.12	0	2001	2
00:17:20	15727.7	2805.39	29312.8	2515.87	10063.3	12063	198.63	271.96	2698.94	290.52	687.14	106.77	937.82	468.06	559.4	855.14	1354.08	237.37	0	2001	3
00:17:21	27341.4	5364.61	44652.1	2576.24	8254.93	11785.3	500.99	180.37	3640.13	192.75	1265.85	259.27	241.43	321.7	643.36	1522.1	1112.91	188.79	0	2001	1
00:17:25	7575.02	3059.05	9759.06	2389.62	2622.4	1890.55	468.01	565.09	1819.03	247.14	409.72	71.85	108.95	118.74	407.75	666.55	193.59	75.28	0	2001	0
00:17:29	10564.4	5313.13	8846.88	1653.81	2539.83	2589.82	732.24	709.23	636.65	296.63	257.57	140.43	657.74	165.43	965.6	423.37	340.4	111.24	0	2001	2
00:17:30	27337.5	5363.61	44666.5	2575.4	8257.86	11783.8	501.45	180.37	3639	192.75	1266.88	259.27	241.43	321.7	644.2	1524.34	1113.47	188.79	0	2001	1
00:17:31	15723	2805.39	29317.5	2515.87	10063.3	12065.7	198.63	271.96	2698.94	290.52	687.14	106.34	938.64	468.06	560.28	855.14	1354.08	237.37	0	2001	3
00:17:36	7568.61	3055.1	9755.39	2387.03	2621.63	1890.55	468.01	565.09	1817.88	247.14	408.73	71.85	108.95	118.74	407.75	667.67	193.59	75.28	0	2001	0
00:17:40	10566.1	5320.82	8848.74	1654.67	2540.59	2591.91	732.68	709.66	637.73	296.63	262.84	140.77	658.51	165.43	966.46	423.37	340.4	111.24	0	2001	2
00:17:41	27330.4	5362.62	44636.7	2574.56	8252	11780.9	500.99	180.37	3640.13	192.39	1265.85	259.27	241.43	321.7	644.2	1523.22	1112.35	188.79	0	2001	1
00:17:42	15721.4	2804.44	29297.7	2515.87	10057.1	12061.6	198.63	271.96	2695.5	290.52	687.14	106.34	936.99	468.06	560.28	855.14	1354.08	237.37	0	2001	3
00:17:47	7566.2	3056.08	9758.14	2387.03	2624.71	1889.85	468.01	565.09	1817.88	247.14	409.72	71.85	108.95	118.74	407.75	666.55	193.59	75.28	0	2001	0
00:17:51	10564.4	5317.94	8846.88	1655.53	2540.59	2593.31	733.13	710.09	636.65	296.63	258.62	140.77	658.51	165.43	965.6	422.22	340.4	112.12	0	2001	2
00:17:52	27309.8	5362.62	44645.4	2574.56	8253.46	11780.2	500.99	180.37	3640.13	192.39	1265.85	258.9	240.62	321.7	643.36	1522.1	1112.91	188.79	0	2001	1
00:17:53	15722.2	2803.49	29293.9	2515.05	10055.8	12057.5	198.63	271.96	2694.35	290.52	689.27	106.34	936.99	467.19	559.4	855.14	1353.44	237.37	0	2001	3
00:17:58	7567	3059.05	9757.22	2387.9	2622.4	1890.55	468.01	565.09	1819.03	247.14	410.72	71.85	108.95	118.74	407.75	667.67	193.59	75.28	0	2001	0
00:18:02	10561.9	5315.06	8849.66	1654.67	2541.35	2591.21	732.68	709.66	636.65	296.63	257.57	140.77	659.28	165.43	966.46	423.37	340.4	112.12	0	2001	2
00:18:03	27306.7	5362.62	44652.1	2575.4	8254.19	11780.2	500.99	180.37	3641.27	192.39	1264.83	259.27	240.62	321.7	643.36	1523.22	1112.91	188.79	0	2001	1
00:18:04	15723.8	2804.44	29310	2515.87	10061.3	12060.9	198.63	271.96	2697.79	290.52	687.14	106.77	936.99	468.06	560.28	855.14	1353.44	237.37	0	2001	3
00:18:09	7563	3055.1	9759.97	2387.03	2623.17	1889.85	468.01	565.09	1814.43	247.14	408.73	71.85	108.16	118.74	407.75	667.67	193.59	75.28	0	2001	0
00:18:12	10561.9	5314.09	8845.02	1653.81	2539.83	2590.52	732.68	709.66	636.65	296.99	262.84	140.77	657.74	165.43	966.46	423.37	340.4	112.12	0	2001	2
00:18:14	27324.8	5363.61	44639.6	2574.56	8252	11777.3	500.99	180.37	3639	192.39	1265.85	259.27	240.62	321.7	644.2	1523.22	1113.47	188.79	0	2001	1
00:18:15	15723	2804.44	29300.5	2515.87	10057.1	12064.3	198.63	271.96	2698.94	290.52	688.2	106.77	937.82	468.06	559.4	855.14	1353.44	237.37	0	2001	3
00:18:20	7564.6	3054.11	9751.73	2386.17	2620.86	1889.14	467.58	564.68	1817.88	247.14	389.83	71.85	108.95	118.74	407.75	667.67	193.59	75.28	0	2001	0
00:18:23	10563.6	5313.13	8834.81	1653.81	2539.07	2589.82	731.8	709.23	636.65	296.63	257.57	140.43	657.74	165.43	965.6	422.22	340.4	112.12	0	2001	2
00:18:25	27309.8	5364.61	44668.4	2576.24	8257.86	11786.7	501.45	180.37	3640.13	192.75	1265.85	259.27	241.43	321.7	644.2	1523.22	1112.91	188.79	0	2001	1
00:18:26	15721.4	2805.39	29316.6	2519.13	10062.6	12067	198.63	271.96	2696.64	290.52	688.2	106.77	937.82	468.06	559.4	855.14	1354.08	237.37	0	2001	3
00:18:31	7563.8	3055.1	9752.64	2387.9	2620.86	1889.85	468.01	565.09	1817.88	247.14	390.83	71.85	108.95	118.74	407.75	667.67	193.59	75.28	0	2001	0
00:18:34	10564.4	5316.02	8850.59	1654.67	2541.35	2591.91	732.68	709.66	636.65	296.99	258.62	140.77	658.51	165.43	965.6	422.22	340.4	111.24	0	2001	2
00:18:36	27313	5364.61	44683.8	2576.24	8260.06	11787.5	501.45	180.37	3643.53	192.75	1266.88	259.27	241.43	321.7	644.2	1522.1	1112.91	188.79	0	2001	1
00:18:37	15720.7	2805.39	29309	2519.13	10062	12065.7	198.63	271.96	2696.64	290.52	687.14	106.34	937.82	468.06	560.28	855.14	1355.37	237.37	0	2001	3
00:18:42	7569.41	3058.06	9752.64	2387.03	2623.17	1889.85	468.01	565.09	1817.88	247.14	390.83	71.85	108.95	118.74	407.75	667.67	193.59	75.28	0	2001	0
00:18:45	10565.2	5316.98	8855.24	1655.53	2542.86	2592.61	732.68	710.09	636.65	296.99	258.62	140.77	658.51	165.43	965.6	423.37	340.4	111.24	0	2001	2
00:18:47	27313	5363.61	44658.8	2575.4	8254.93	11783.1	501.45	180.37	3641.27	192.39	1265.85	258.9	241.43	321.7	644.2	1523.22	1111.79	188.79	0	2001	1
00:18:48	15718.3	2804.44	29303.4	2515.87	10058.5	12060.9	198.63	271.96	2695.5	290.52	688.2	106.34	937.82	468.06	559.4	855.14	1354.08	237.37	0	2001	3
00:18:52	7574.21	3055.1	9758.14	2386.17	2622.4	1889.14	468.01	564.68	1817.88	247.14	408.73	71.85	108.95	118.74	407.75	667.67	193.59	75.28	0	2001	0
00:18:56	10561.9	5316.02	8851.52	1654.67	2541.35	2591.91	732.68	709.66	637.73	296.63	258.62	140.77	658.51	165.43	965.6	422.22	340.4	111.24	0	2001	2
00:18:58	27313.8	5363.61	44653.1	2575.4	8254.19	11781.6	501.45	180.37	3641.27	192.75	1264.83	259.27	241.43	321.7	644.2	1522.1	1112.91	188.79	0	2001	1
00:18:59	15716	2804.44	29301.5	2515.87	10058.5	12064.3	198.63	271.96	2697.79	290.52	687.14	106.34	938.64	468.06	559.4	855.14	1354.72	237.37	0	2001	3
00:19:03	7567.81	3055.1	9751.73	2388.76	2620.86	1889.14	468.01	564.68	1817.88	247.14	407.74	71.85	108.95	118.74	407.75	667.67	193.59	75.28	0	2001	0
00:19:07	10571	5316.02	8849.66	1654.67	2541.35	2591.21	732.68	709.66	636.65	296.99	258.62	140.77	658.51	165.43	964.75	423.37	340.4	111.24	0	2001	2
00:19:09	27343	5363.61	44644.4	2574.56	8252	11779.5	500.99	180.37	3641.27	192.39	1265.85	258.9	241.43	321.7	644.2	1523.22	1112.35	188.79	0	2001	1
00:19:10	15716.8	2804.44	29310.9	2515.87	10062	12063.6	198.63	271.96	2695.5	290.52	683.96	106.77	936.99	468.06	560.28	855.14	1354.72	237.37	0	2001	3
00:19:14	7562.2	3056.08	9751.73	2385.31	2620.86	1889.14	467.58	564.68	1817.88	247.14	408.73	71.85	108.95	118.74	407.75	667.67	193.59	75.28	0	2001	0
00:19:18	10563.6	5316.98	8849.66	1654.67	2541.35	2591.91	732.68	709.66	636.65	296.99	262.84	140.77	658.51	165.43	966.46	423.37	340.4	112.12	0	2001	2
00:19:20	27341.4	5364.61	44674.2	2576.24	8258.59	11785.3	501.45	180.37	3641.27	192.75	1266.88	259.27	241.43	321.7	644.2	1522.1	1111.79	188.79	0	2001	1
00:19:21	15721.4	2804.44	29294.9	2515.05	10055.1	12058.2	198.63	271.96	2694.35	290.52	683.96	106.77	937.82	468.06	558.52	855.14	1354.72	237.37	0	2001	3
00:19:25	7575.02	3055.1	9750.81	2388.76	2620.86	1889.85	468.01	564.68	1817.88	247.14	407.74	71.85	108.95	118.74	407.75	667.67	193.59	75.28	0	2001	0
00:19:29	10567.7	5316.02	8848.74	1654.67	2540.59	2591.21	732.68	709.66	636.65	296.63	257.57	140.77	658.51	165.43	965.6	423.37	340.4	112.12	0	2001	2
00:19:30	27327.2	5364.61	44653.1	2575.4	8253.46	11784.5	501.45	180.37	3642.4	192.39	1265.85	258.9	241.43	321.7	644.2	1522.1	1112.91	188.79	0	2001	1
00:19:31	15726.9	2804.44	29285.5	2517.5	10051.6	12058.2	198.63	271.96	2696.64	290.52	687.14	106.34	937.82	468.06	559.4	855.14	1354.08	237.37	0	2001	3
00:19:36	7569.41	3054.11	9746.23	2387.03	2618.54	1888.44	467.58	564.68	1816.73	246.77	409.72	71.85	108.95	118.74	406.93	667.67	193.59	75.28	0	2001	0
00:19:40	10564.4	5319.86	8856.17	1656.39	2542.86	2594	733.13	710.51	637.73	296.99	262.84	140.77	658.51	165.43	965.6	422.22	340.4	112.12	0	2001	2
00:19:41	27317	5363.61	44650.2	2575.4	8253.46	11782.4	500.99	180.37	3640.13	192.39	1265.85	258.9	241.43	321.7	643.36	1523.22	1111.79	188.79	0	2001	1
00:19:42	15726.1	2805.39	29309	2515.87	10059.9	12063	198.63	271.96	2696.64	290.52	683.96	106.77	937.82	467.19	559.4	855.14	1354.08	237.37	0	2001	3
00:19:47	7565.4	3057.07	9749.89	2385.31	2620.09	1889.14	467.58	564.68	1816.73	247.14	389.83	71.85	108.95	118.74	395.56	667.67	193.59	75.28	0	2001	0
00:19:51	10565.2	5320.82	8857.09	1656.39	2540.59	2594	733.57	710.51	636.65	296.99	262.84	140.77	659.28	165.43	965.6	423.37	340.4	112.12	0	2001	2
00:19:52	27319.3	5363.61	44648.2	2575.4	8254.93	11781.6	500.99	180.37	3642.4	192.39	1265.85	258.9	240.62	321.7	643.36	1522.1	1112.35	188.79	0	2001	1
00:19:53	15730	2802.54	29288.3	2515.05	10053.7	12054.1	198.63	271.96	2696.64	290.52	683.96	106.34	936.99	467.19	559.4	856.3	1355.37	237.37	0	2001	3
00:19:58	7573.41	3056.08	9758.14	2387.03	2623.94	1889.85	468.01	565.09	1817.88	247.14	408.73	71.85	108.95	118.74	407.75	667.67	193.59	75.28	0	2001	0
00:20:02	10564.4	5319.86	8856.17	1655.53	2542.86	2593.31	733.13	710.09	637.73	296.99	259.68	140.77	659.28	165.43	965.6	422.22	340.4	111.24	0	2001	2
00:20:03	27314.6	5363.61	44652.1	2575.4	8254.93	11780.9	501.45	180.37	3639	192.39	1265.85	258.9	240.62	321.7	643.36	1523.22	1113.47	188.79	0	2001	1
00:20:04	15730.8	2804.44	29334.5	2515.87	10062	12059.6	198.63	271.96	2695.5	290.52	687.14	106.77	937.82	468.06	560.28	855.14	1356.01	237.37	0	2001	3
00:20:09	7565.4	3055.1	9755.39	2387.03	2623.94	1889.85	468.01	565.09	1817.88	247.14	390.83	71.85	108.95	118.74	407.75	667.67	193.59	75.28	0	2001	0
00:20:12	10562.8	5316.98	8856.17	1654.67	2542.86	2592.61	732.68	710.09	637.73	296.99	258.62	140.77	658.51	165.43	964.75	422.22	340.4	112.12	0	2001	2
00:20:14	27327.2	5363.61	44634.8	2574.56	8250.53	11778.7	500.99	180.37	3640.13	192.39	1265.85	258.9	240.62	321.7	644.2	1523.22	1112.35	188.79	0	2001	1
00:20:15	15728.5	2805.39	29302.4	2516.68	10059.2	12065.7	198.63	271.96	2696.64	290.52	687.14	106.34	937.82	468.06	559.4	855.14	1354.08	237.37	0	2001	3
00:20:20	7575.02	3055.1	9753.56	2387.9	2623.17	1889.14	468.01	564.68	1817.88	247.14	407.74	71.85	108.95	118.74	407.75	667.67	193.59	75.28	0	2001	0
00:20:23	10566.9	5317.94	8851.52	1655.53	2539.07	2592.61	733.13	710.09	636.65	296.99	262.84	140.77	658.51	165.43	965.6	422.22	340.4	112.12	0	2001	2
00:20:25	27326.4	5362.62	44636.7	2574.56	8251.26	11779.5	500.99	180.37	3639	192.39	1265.85	259.27	241.43	321.7	644.2	1523.22	1112.91	188.79	0	2001	1
00:20:26	15722.2	2805.39	29306.2	2515.87	10058.5	12065	198.63	271.96	2695.5	290.52	683.96	106.34	936.99	468.06	559.4	855.14	1354.08	237.37	0	2001	3
00:20:31	7570.21	3054.11	9749.89	2387.9	2622.4	1889.14	468.01	564.68	1816.73	247.14	389.83	71.85	108.95	118.74	407.75	667.67	193.59	75.28	0	2001	0
00:20:34	10566.1	5319.86	8851.52	1655.53	2541.35	2594	733.13	710.51	637.73	296.63	258.62	140.77	659.28	165.43	965.6	422.22	340.4	112.12	0	2001	2
00:20:36	27321.7	5363.61	44647.3	2575.4	8253.46	11781.6	501.45	180.37	3639	192.39	1265.85	259.27	241.43	321.7	643.36	1523.22	1113.47	188.79	0	2001	1
00:20:37	15719.9	2804.44	29318.4	2516.68	10065.4	12064.3	198.63	271.96	2695.5	290.52	685.02	106.77	937.82	468.06	559.4	855.14	1353.44	237.37	0	2001	3
00:20:41	7568.61	3055.1	9755.39	2386.17	2621.63	1889.14	468.01	565.09	1817.88	247.14	389.83	71.85	108.95	118.74	407.75	667.67	193.59	75.28	0	2001	0
00:20:45	10561.9	5319.86	8853.38	1655.53	2542.11	2594	733.13	710.51	637.73	296.99	258.62	140.77	659.28	165.43	965.6	423.37	340.4	112.12	0	2001	2
00:20:47	27331.2	5362.62	44639.6	2574.56	8252.73	11780.2	501.45	180.37	3637.87	192.39	1265.85	259.27	241.43	321.7	643.36	1523.22	1112.91	188.79	0	2001	1
00:20:48	15720.7	2803.49	29306.2	2515.05	10060.6	12059.6	198.63	271.96	2695.5	290.52	683.96	106.34	936.99	467.19	559.4	855.14	1353.44	237.37	0	2001	3
00:20:52	7562.2	3054.11	9752.64	2386.17	2620.86	1889.14	468.01	564.68	1817.88	247.14	408.73	71.85	108.95	118.74	407.75	667.67	193.59	75.28	0	2001	0
00:20:56	10566.9	5316.02	8845.95	1654.67	2539.83	2591.21	732.68	709.66	637.73	296.99	258.62	140.43	658.51	165.43	965.6	422.22	340.4	112.12	0	2001	2
00:20:58	27338.3	5362.62	44637.7	2574.56	8252	11779.5	500.99	180.37	3641.27	192.39	1265.85	259.27	241.43	321.7	643.36	1523.22	1112.35	188.79	0	2001	1
00:20:59	15723	2801.59	29279.8	2513.42	10050.9	12048.7	198.63	271.48	2692.06	290.12	688.2	106.34	936.99	467.19	560.28	853.98	1354.72	237.37	0	2001	3
00:21:03	7571.81	3054.11	9753.56	2386.17	2623.17	1889.14	467.58	564.68	1816.73	247.14	407.74	71.85	108.95	118.74	407.75	667.67	193.59	75.28	0	2001	0
00:21:07	10561.9	5313.13	8844.09	1653.81	2539.07	2589.82	732.24	709.23	636.65	296.99	256.51	140.43	657.74	165.43	965.6	422.22	340.4	111.24	0	2001	2
00:21:09	27335.9	5362.62	44638.6	2573.71	8252	11775.1	500.99	179.94	3639	192.39	1265.85	258.9	240.62	321.7	644.2	1522.1	1112.91	188.79	0	2001	1
00:21:10	15725.3	2804.44	29305.2	2516.68	10062.6	12063	198.63	271.96	2694.35	290.52	688.2	106.34	936.99	468.06	560.28	856.3	1354.08	237.37	0	2001	3
00:21:14	7567.81	3058.06	9755.39	2387.03	2623.94	1889.85	468.01	565.09	1817.88	247.14	407.74	71.85	108.95	118.74	407.75	666.55	193.59	75.28	0	2001	0
00:21:18	10561.9	5313.13	8845.95	1653.81	2539.83	2590.52	732.24	709.23	636.65	296.99	257.57	140.43	657.74	165.43	965.6	422.22	340.4	111.24	0	2001	2
00:21:20	27339.1	5363.61	44639.6	2575.4	8252.73	11778	501.45	180.37	3640.13	192.39	1265.85	258.9	241.43	321.7	643.36	1524.34	1114.03	188.79	0	2001	1
00:21:21	15727.7	2805.39	29298.7	2515.87	10058.5	12071.8	198.63	271.96	2695.5	290.52	689.27	106.34	937.82	468.06	559.4	855.14	1352.8	237.37	0	2001	3
00:21:25	7565.4	3055.1	9759.06	2386.17	2624.71	1889.85	468.01	565.09	1817.88	247.14	390.83	71.85	108.16	117.94	407.75	667.67	193.59	75.28	0	2001	0
00:21:29	10562.8	5317.94	8848.74	1654.67	2540.59	2592.61	733.13	710.09	637.73	296.99	262.84	140.77	658.51	165.43	965.6	422.22	340.4	111.24	0	2001	2
00:21:31	27312.2	5362.62	44638.6	2574.56	8253.46	11777.3	500.99	180.37	3640.13	192.39	1265.85	258.9	241.43	321.7	644.2	1524.34	1113.47	188.79	0	2001	1
00:21:32	15728.5	2804.44	29293	2515.87	10056.4	12062.3	198.63	271.96	2698.94	290.52	687.14	106.34	938.64	468.06	559.4	855.14	1354.08	237.37	0	2001	3
00:21:36	7563.8	3054.11	9753.56	2386.17	2621.63	1889.14	467.58	564.68	1816.73	247.14	408.73	71.85	108.95	118.74	406.93	666.55	193.59	75.28	0	2001	0
00:21:40	10561.1	5316.98	8851.52	1654.67	2541.35	2591.91	733.13	709.66	637.73	296.63	257.57	140.77	658.51	165.43	964.75	422.22	340.4	111.24	0	2001	2
00:21:42	27313.8	5362.62	44646.3	2574.56	8254.19	11775.8	500.99	180.37	3637.87	192.39	1265.85	259.27	240.62	321.7	644.2	1523.22	1113.47	188.79	0	2001	1
00:21:43	15733.1	2805.39	29312.8	2515.87	10062.6	12063.6	198.63	271.96	2698.94	290.52	688.2	106.77	937.82	467.19	559.4	855.14	1354.08	237.37	0	2001	3
00:21:47	7563.8	3054.11	9750.81	2386.17	2622.4	1889.14	467.58	564.68	1816.73	247.14	389.83	71.85	108.95	118.74	406.93	666.55	193.59	75.28	0	2001	0
00:21:51	10566.1	5319.86	8852.45	1655.53	2539.07	2593.31	733.13	710.51	637.73	297.36	258.62	140.77	658.51	165.43	966.46	423.37	340.4	112.12	0	2001	2
00:21:52	27339.1	5362.62	44636.7	2574.56	8252	11778.7	500.99	180.37	3637.87	192.39	1264.83	258.9	240.62	321.7	643.36	1523.22	1113.47	188.79	0	2001	1
00:21:53	15718.3	2805.39	29307.1	2515.87	10060.6	12063.6	198.63	271.96	2696.64	290.52	690.33	106.77	937.82	468.06	559.4	855.14	1353.44	237.37	0	2001	3
00:21:58	7563.8	3057.07	9751.73	2386.17	2622.4	1889.85	468.01	565.09	1817.88	247.14	390.83	71.85	108.16	118.74	406.93	667.67	193.59	75.28	0	2001	0
00:22:02	10560.3	5316.02	8852.45	1654.67	2541.35	2591.91	733.13	709.66	636.65	296.99	258.62	140.43	658.51	165.43	965.6	422.22	340.4	111.24	0	2001	2
00:22:03	27340.6	5363.61	44645.4	2575.4	8252	11783.1	501.45	180.37	3641.27	192.39	1265.85	259.27	240.62	321.7	643.36	1523.22	1113.47	188.79	0	2001	1
00:22:04	15716	2804.44	29305.2	2515.87	10060.6	12064.3	198.63	271.96	2695.5	290.52	685.02	106.34	936.99	468.06	559.4	855.14	1355.37	237.37	0	2001	3
00:22:09	7574.21	3055.1	9754.47	2387.9	2620.86	1889.85	467.58	565.09	1817.88	247.14	408.73	71.85	108.95	118.74	407.75	667.67	193.59	75.28	0	2001	0
00:22:12	10558.6	5316.02	8851.52	1654.67	2541.35	2591.21	732.24	709.66	635.57	296.63	262.84	140.43	658.51	165.43	965.6	423.37	340.4	111.24	0	2001	2
00:22:14	27342.2	5365.61	44674.2	2576.24	8257.13	11786.7	501.45	180.37	3642.4	192.39	1266.88	259.27	241.43	321.7	644.2	1522.1	1112.91	188.79	0	2001	1
00:22:15	15719.1	2804.44	29310	2515.87	10059.2	12063	198.63	271.96	2697.79	290.52	683.96	106.34	937.82	468.06	559.4	855.14	1353.44	237.37	0	2001	3
00:22:20	7570.21	3055.1	9754.47	2387.9	2621.63	1889.14	467.58	564.68	1817.88	247.14	408.73	71.85	108.95	118.74	407.75	666.55	193.59	75.28	0	2001	0
00:22:23	10562.8	5315.06	8846.88	1653.81	2539.83	2590.52	732.24	709.23	636.65	296.99	258.62	140.43	658.51	165.43	965.6	423.37	340.4	111.24	0	2001	2
00:22:25	27345.4	5365.61	44675.2	2576.24	8258.59	11786.7	501.45	180.37	3642.4	192.39	1266.88	259.27	241.43	321.7	643.36	1523.22	1113.47	188.79	0	2001	1
00:22:26	15721.4	2804.44	29291.1	2515.05	10054.4	12059.6	198.63	271.96	2696.64	290.52	683.96	106.34	937.82	468.06	559.4	853.98	1354.08	237.37	0	2001	3
00:22:30	7566.2	3054.11	9753.56	2385.31	2620.86	1889.14	467.58	564.68	1814.43	247.14	411.71	71.85	108.16	118.74	406.93	666.55	193.59	75.28	0	2001	0
00:22:34	10561.9	5316.02	8851.52	1654.67	2541.35	2591.91	732.68	709.66	637.73	296.63	257.57	140.77	658.51	165.43	964.75	422.22	340.4	111.24	0	2001	2
00:22:36	27325.6	5366.6	44668.4	2577.09	8257.13	11787.5	500.99	180.37	3642.4	192.39	1266.88	259.27	241.43	321.7	644.2	1523.22	1112.35	188.79	0	2001	1
00:22:37	15724.6	2803.49	29289.2	2515.05	10054.4	12059.6	198.63	271.96	2694.35	290.52	686.08	106.34	936.99	468.06	560.28	855.14	1354.72	237.37	0	2001	3
00:22:41	7570.21	3055.1	9752.64	2386.17	2620.86	1888.44	467.58	564.68	1816.73	247.14	409.72	71.85	108.95	118.74	407.75	667.67	193.59	75.28	0	2001	0
00:22:45	10566.1	5316.02	8847.81	1653.81	2539.83	2591.21	733.13	709.66	636.65	296.99	262.84	140.43	658.51	165.43	965.6	423.37	340.4	111.24	0	2001	2
00:22:47	27343	5365.61	44678.1	2576.24	8259.33	11787.5	501.45	180.37	3642.4	192.75	1266.88	259.27	241.43	321.7	643.36	1523.22	1112.91	188.79	0	2001	1
00:22:48	15725.3	2804.44	29300.5	2515.87	10057.1	12061.6	198.63	271.96	2695.5	290.52	685.02	106.77	936.99	468.06	559.4	855.14	1354.72	237.37	0	2001	3
00:22:52	7576.62	3056.08	9756.31	2387.03	2621.63	1889.85	467.58	565.09	1817.88	247.14	390.83	71.85	108.95	118.74	407.75	667.67	193.59	75.28	0	2001	0
00:22:56	10559.4	5315.06	8844.09	1653.81	2539.07	2590.52	732.24	709.66	635.57	296.63	258.62	140.43	658.51	165.43	965.6	423.37	340.4	111.24	0	2001	2
00:22:58	27326.4	5363.61	44675.2	2575.4	8259.33	11783.8	500.99	180.37	3642.4	192.75	1266.88	259.27	240.62	321.7	644.2	1522.1	1112.35	188.79	0	2001	1
00:22:59	15726.1	2804.44	29293	2515.87	10055.8	12062.3	198.63	271.96	2695.5	290.52	687.14	106.77	936.99	467.19	559.4	856.3	1354.72	237.37	0	2001	3
00:23:03	7571.81	3056.08	9750.81	2386.17	2620.86	1889.85	467.58	565.09	1817.88	247.14	390.83	71.85	108.95	118.74	407.75	667.67	193.59	76.13	0	2001	0
00:23:07	10562.8	5316.98	8852.45	1652.94	2541.35	2591.91	732.68	709.66	637.73	296.99	257.57	140.77	658.51	165.43	965.6	422.22	340.4	112.12	0	2001	2
00:23:09	27335.9	5366.6	44680	2577.09	8260.06	11791.1	501.45	180.37	3644.66	192.75	1266.88	259.27	241.43	321.7	644.2	1523.22	1112.91	188.79	0	2001	1
00:23:10	15726.1	2804.44	29308.1	2515.05	10060.6	12061.6	198.63	271.96	2695.5	290.52	691.39	106.34	937.82	468.06	559.4	855.14	1354.08	237.37	0	2001	3
00:23:14	7567.81	3055.1	9754.47	2386.17	2621.63	1889.14	467.58	564.68	1816.73	247.14	389.83	71.85	108.95	118.74	407.75	667.67	193.59	75.28	0	2001	0
00:23:18	10566.9	5319.86	8853.38	1655.53	2542.11	2593.31	733.13	710.09	637.73	296.99	257.57	140.77	658.51	165.43	965.6	422.22	340.4	112.12	0	2001	2
00:23:20	27336.7	5367.6	44684.8	2577.93	8260.79	11794.7	501.45	180.37	3643.53	192.75	1266.88	259.27	241.43	321.7	644.2	1523.22	1112.91	188.79	0	2001	1
00:23:21	15726.1	2804.44	29305.2	2517.5	10066.1	12060.2	198.63	271.96	2694.35	290.52	687.14	106.77	936.99	468.06	559.4	855.14	1353.44	237.37	0	2001	3
00:23:25	7571.01	3057.07	9752.64	2385.31	2620.86	1888.44	467.58	564.68	1816.73	247.14	390.83	71.85	108.95	118.74	406.93	667.67	193.59	75.28	0	2001	0
00:23:29	10560.3	5317.94	8848.74	1654.67	2540.59	2592.61	732.68	710.09	636.65	296.63	262.84	140.77	658.51	165.43	965.6	422.22	340.4	111.24	0	2001	2
00:23:31	27341.4	5364.61	44666.5	2576.24	8257.13	11782.4	500.99	180.37	3641.27	192.75	1265.85	259.27	241.43	321.7	644.2	1522.1	1112.91	188.79	0	2001	1
00:23:32	15719.9	2804.44	29303.4	2517.5	10057.8	12060.9	198.63	271.96	2697.79	290.52	683.96	106.77	936.99	468.06	559.4	853.98	1354.08	237.37	0	2001	3
00:23:36	7566.2	3054.11	9754.47	2386.17	2621.63	1888.44	467.58	564.68	1816.73	247.14	389.83	71.85	108.95	118.74	407.75	667.67	193.59	75.28	0	2001	0
00:23:40	10565.2	5316.02	8847.81	1654.67	2540.59	2591.21	732.68	709.66	636.65	296.63	258.62	140.77	658.51	165.43	965.6	423.37	340.4	112.12	0	2001	2
00:23:42	27344.6	5363.61	44644.4	2575.4	8253.46	11778.7	500.99	180.37	3640.13	192.39	1265.85	258.9	241.43	321.7	644.2	1523.22	1114.03	188.79	0	2001	1
00:23:43	15737	2805.39	29305.2	2516.68	10059.2	12065.7	198.63	271.96	2695.5	290.52	687.14	106.77	936.99	468.06	558.52	855.14	1353.44	237.37	0	2001	3
00:23:47	7577.42	3058.06	9754.47	2386.17	2621.63	1889.14	467.58	564.26	1817.88	247.14	407.74	71.85	108.95	118.74	407.75	667.67	193.59	75.28	0	2001	0
00:23:51	10566.9	5314.09	8842.24	1653.81	2538.31	2590.52	732.68	709.23	635.57	296.63	262.84	140.43	657.74	165.43	964.75	422.22	340.4	111.24	0	2001	2
00:23:53	27330.4	5363.61	44667.5	2575.4	8256.39	11783.1	500.99	180.37	3642.4	192.39	1265.85	259.27	241.43	321.7	644.2	1522.1	1112.35	188.79	0	2001	1
00:23:54	15721.4	2805.39	29313.7	2515.87	10061.3	12075.9	198.63	271.96	2695.5	290.52	687.14	106.77	937.82	468.06	560.28	855.14	1354.08	237.37	0	2001	3
00:23:58	7575.02	3054.11	9753.56	2386.17	2620.86	1889.14	467.58	564.68	1816.73	247.14	408.73	71.85	108.95	118.74	406.93	667.67	193.59	75.28	0	2001	0
00:24:02	10566.9	5317.94	8849.66	1654.67	2540.59	2591.91	732.68	709.66	636.65	296.99	262.84	140.77	658.51	165.43	965.6	422.22	340.4	112.12	0	2001	2
00:24:03	27328	5363.61	44675.2	2575.4	8258.59	11783.1	500.99	180.37	3641.27	192.39	1266.88	259.27	241.43	321.7	644.2	1522.1	1112.91	188.79	0	2001	1
00:24:04	15719.9	2803.49	29283.6	2516.68	10050.9	12057.5	198.63	271.96	2696.64	290.52	686.08	106.77	936.99	467.19	559.4	855.14	1354.08	237.37	0	2001	3
00:24:09	7577.42	3055.1	9755.39	2386.17	2621.63	1889.14	467.58	564.68	1817.88	247.14	407.74	71.85	108.95	118.74	407.75	666.55	193.59	75.28	0	2001	0
00:24:13	10571	5316.98	8845.95	1654.67	2539.83	2591.21	732.68	709.66	635.57	296.63	262.84	140.43	658.51	165.43	965.6	422.22	340.4	112.12	0	2001	2
00:24:14	27344.6	5364.61	44650.2	2575.4	8254.19	11785.3	500.99	180.37	3642.4	192.39	1265.85	259.27	241.43	321.7	644.2	1523.22	1113.47	188.79	0	2001	1
00:24:15	15726.9	2804.44	29297.7	2515.87	10056.4	12060.9	198.63	271.96	2697.79	290.52	683.96	106.77	937.82	468.06	559.4	855.14	1353.44	237.37	0	2001	3
00:24:20	7575.82	3055.1	9754.47	2387.9	2623.17	1889.14	467.58	564.68	1816.73	247.14	409.72	71.85	108.95	118.74	407.75	667.67	193.59	75.28	0	2001	0
00:24:23	10567.7	5316.98	8846.88	1654.67	2539.83	2591.21	732.68	709.66	637.73	296.99	257.57	140.77	658.51	165.43	965.6	422.22	340.4	112.12	0	2001	2
00:24:25	27310.6	5363.61	44669.4	2575.4	8258.59	11784.5	500.99	180.37	3642.4	192.75	1265.85	259.27	241.43	321.7	644.2	1523.22	1112.91	188.79	0	2001	1
00:24:26	15726.9	2806.34	29318.4	2517.5	10066.1	12069.8	198.63	271.96	2700.08	290.52	687.14	106.77	937.82	468.06	559.4	855.14	1354.08	237.37	0	2001	3
00:24:30	7577.42	3054.11	9753.56	2385.31	2620.09	1888.44	467.58	564.26	1816.73	247.14	410.72	71.85	108.95	118.74	407.75	667.67	193.59	75.28	0	2001	0
00:24:34	10568.6	5317.94	8847.81	1654.67	2540.59	2591.91	733.13	709.66	636.65	296.63	258.62	140.77	658.51	165.43	965.6	422.22	340.4	111.24	0	2001	2
00:24:36	27335.1	5363.61	44637.7	2575.4	8252.73	11781.6	500.99	180.37	3642.4	192.39	1265.85	259.27	241.43	321.7	644.2	1523.22	1113.47	188.79	0	2001	1
00:24:37	15727.7	2805.39	29307.1	2515.87	10061.3	12061.6	198.63	271.96	2697.79	290.52	683.96	106.77	937.82	468.06	558.52	855.14	1352.8	237.37	0	2001	3
00:24:41	7575.02	3057.07	9747.14	2387.9	2620.86	1889.14	467.58	564.68	1816.73	247.14	389.83	71.85	108.95	118.74	407.75	667.67	193.59	75.28	0	2001	0
00:24:45	10566.9	5316.98	8848.74	1654.67	2540.59	2591.21	732.68	709.66	636.65	296.99	262.84	140.43	658.51	165.43	964.75	422.22	340.4	111.24	0	2001	2
00:24:47	27333.5	5362.62	44637.7	2575.4	8252	11780.2	500.99	180.37	3641.27	192.39	1265.85	259.27	241.43	321.7	644.2	1522.1	1113.47	188.79	0	2001	1
00:24:48	15726.1	2805.39	29302.4	2515.87	10060.6	12060.9	198.63	271.96	2695.5	290.52	687.14	106.77	936.99	468.06	559.4	855.14	1352.8	237.37	0	2001	3
00:24:52	7572.61	3054.11	9753.56	2385.31	2622.4	1889.14	467.58	564.68	1816.73	247.14	389.83	71.85	108.95	118.74	407.75	667.67	193.59	75.28	0	2001	0
00:24:56	10566.9	5317.94	8849.66	1654.67	2540.59	2591.91	732.68	710.09	637.73	296.63	262.84	140.77	658.51	165.43	964.75	422.22	340.4	112.12	0	2001	2
00:24:58	27316.2	5363.61	44660.8	2575.4	8255.66	11783.1	500.99	180.37	3641.27	192.39	1265.85	259.27	241.43	321.7	644.2	1522.1	1113.47	188.79	0	2001	1
00:24:59	15718.3	2806.34	29326.9	2517.5	10068.8	12069.1	198.63	271.96	2696.64	290.52	689.27	106.34	937.82	468.93	559.4	855.14	1352.8	237.37	0	2001	3
00:25:03	7570.21	3055.1	9753.56	2386.17	2620.86	1889.14	467.58	564.68	1816.73	247.14	389.83	71.85	108.95	118.74	407.75	667.67	193.59	75.28	0	2001	0
00:25:07	10568.6	5316.98	8848.74	1654.67	2540.59	2591.21	732.68	709.66	636.65	296.63	257.57	140.43	658.51	165.43	964.75	422.22	340.4	112.12	0	2001	2
00:25:09	27330.4	5364.61	44675.2	2576.24	8257.86	11787.5	500.99	180.37	3643.53	192.75	1266.88	259.27	241.43	321.7	644.2	1523.22	1112.91	188.79	0	2001	1
00:25:10	15724.6	2805.39	29311.8	2515.87	10062	12063.6	198.63	271.96	2695.5	290.52	687.14	106.77	936.99	468.06	559.4	855.14	1354.72	237.37	0	2001	3
00:25:14	7578.22	3054.11	9754.47	2385.31	2620.09	1888.44	467.14	564.26	1816.73	247.14	389.83	71.85	108.95	118.74	407.75	667.67	193.59	75.28	0	2001	0
00:25:18	10566.1	5318.9	8853.38	1655.53	2542.11	2592.61	733.13	710.09	636.65	297.36	258.62	140.77	658.51	165.43	964.75	422.22	339.84	111.24	0	2001	2
00:25:20	27310.6	5364.61	44670.3	2576.24	8257.86	11788.2	500.99	180.37	3643.53	192.39	1265.85	259.27	241.43	321.7	644.2	1522.1	1112.91	188.79	0	2001	1
00:25:21	15721.4	2805.39	29315.6	2517.5	10064	12067	198.63	271.96	2696.64	290.52	688.2	106.34	937.82	468.06	558.52	855.14	1353.44	237.37	0	2001	3
00:25:25	7574.21	3055.1	9749.89	2386.17	2620.09	1888.44	467.58	564.68	1816.73	247.14	389.83	71.85	108.16	118.74	407.75	667.67	193.59	75.28	0	2001	0
00:25:29	10564.4	5318.9	8853.38	1655.53	2539.83	2592.61	733.13	710.09	636.65	297.36	257.57	140.77	658.51	165.43	964.75	422.22	339.84	112.12	0	2001	2
00:25:31	27324.1	5364.61	44658.8	2576.24	8256.39	11784.5	500.99	180.37	3643.53	192.39	1265.85	259.27	241.43	321.7	643.36	1522.1	1112.35	188.79	0	2001	1
00:25:32	15727.7	2805.39	29319.4	2516.68	10063.3	12067	198.63	271.96	2698.94	290.52	689.27	106.77	937.82	468.06	559.4	855.14	1353.44	237.37	0	2001	3
00:25:36	7579.02	3056.08	9759.06	2387.03	2621.63	1889.85	467.58	564.68	1817.88	247.14	408.73	71.85	108.95	118.74	407.75	667.67	193.59	75.28	0	2001	0
00:25:40	10566.1	5316.02	8848.74	1653.81	2540.59	2590.52	733.13	709.66	635.57	296.99	262.84	140.43	657.74	165.43	964.75	422.22	340.4	112.12	0	2001	2
00:25:42	27325.6	5367.6	44681.9	2577.09	8258.59	11789.6	501.45	180.37	3641.27	192.75	1266.88	259.27	241.43	321.7	644.2	1522.1	1112.35	188.79	0	2001	1
00:25:43	15730.8	2805.39	29297.7	2515.87	10058.5	12061.6	198.63	271.96	2697.79	290.52	688.2	106.77	936.99	468.06	559.4	855.14	1352.15	237.37	0	2001	3
00:25:47	7570.21	3055.1	9752.64	2386.17	2620.86	1889.14	467.58	564.68	1816.73	247.14	407.74	71.85	108.95	118.74	407.75	667.67	193.59	75.28	0	2001	0
00:25:51	10566.1	5316.98	8851.52	1654.67	2541.35	2591.21	732.68	709.66	636.65	296.63	258.62	140.43	658.51	165.43	965.6	422.22	340.4	112.12	0	2001	2
00:25:52	27345.4	5366.6	44665.6	2577.09	8257.13	11789.6	500.99	180.37	3643.53	192.39	1265.85	259.27	241.43	321.7	644.2	1522.1	1112.91	188.79	0	2001	1
00:25:53	15725.3	2804.44	29302.4	2515.87	10058.5	12060.2	198.63	271.96	2696.64	290.52	687.14	106.34	936.99	468.06	559.4	855.14	1353.44	237.37	0	2001	3
00:25:58	7579.02	3055.1	9752.64	2386.17	2620.09	1889.14	467.58	564.26	1816.73	247.14	390.83	71.85	108.95	118.74	406.93	667.67	193.59	75.28	0	2001	0
00:26:02	10571	5316.02	8848.74	1653.81	2540.59	2590.52	732.68	709.66	636.65	296.99	257.57	140.43	658.51	165.43	965.6	422.22	340.4	112.12	0	2001	2
00:26:03	27321.7	5365.61	44680	2577.09	8258.59	11789.6	500.99	180.37	3641.27	192.75	1265.85	259.27	241.43	321.7	643.36	1523.22	1111.79	188.79	0	2001	1
00:26:04	15718.3	2803.49	29286.4	2515.05	10054.4	12059.6	198.63	271.96	2696.64	290.52	689.27	106.77	936.99	468.06	559.4	855.14	1355.37	237.37	0	2001	3
00:26:09	7571.81	3054.11	9753.56	2385.31	2623.17	1888.44	467.14	564.26	1816.73	247.14	390.83	71.85	108.95	118.74	407.75	667.67	193.59	75.28	0	2001	0
00:26:12	10572.7	5317.94	8847.81	1654.67	2540.59	2591.21	732.68	709.66	636.65	296.99	262.84	140.77	658.51	165.43	964.75	422.22	340.4	112.12	0	2001	2
[truncated: 44,607 more rows]

## Sheet: MeanBySensorByColor
				Mean	Std Dev	Std Err	Min	Max
	Empty	Blue	410 nm to 510 nm	40597.8	68.18	6.1	40303.3	40716.2
		Green	535 nm to 585 nm	5686.54	8.78	0.79	5652.71	5700.09
		Red	610 nm to 730 nm	4065.57	11.6	1.04	4040.72	4078.57
		IR	760 nm to 940 nm	1728.47	2.1	0.19	1713.49	1732.2
	Tap	Blue	410 nm to 510 nm	26433.9	1183.45	105.85	25270	28287.3
Sensor 1		Green	535 nm to 585 nm	2928.64	10.4	0.93	2917.6	2948.87
		Red	610 nm to 730 nm	2667.73	28.13	2.52	2634.13	2717.82
		IR	760 nm to 940 nm	1463.77	1.2	0.11	1461.65	1467.39
	Distilled	Blue	410 nm to 510 nm	41631.3	50.03	4.46	41430.4	41718.9
		Green	535 nm to 585 nm	5573.42	9.31	0.83	5517.19	5586.91
		Red	610 nm to 730 nm	4014.72	12.76	1.14	3989.24	4031.05
		IR	760 nm to 940 nm	1670.81	1.95	0.17	1664.1	1676.31
				Mean	Std Dev	Std Err	Min	Max
	Empty	Blue	410 nm to 510 nm	117627	89.42	8	117125	117773
		Green	535 nm to 585 nm	19268.6	16.2	1.45	19202.1	19300
		Red	610 nm to 730 nm	5496.11	3.81	0.34	5483.84	5506.5
		IR	760 nm to 940 nm	2350.74	2.27	0.2	2340.16	2355.04
	Tap	Blue	410 nm to 510 nm	87988.2	41.69	3.73	87908.9	88090
		Green	535 nm to 585 nm	12465.5	4.57	0.41	12451	12479.6
Sensor 2		Red	610 nm to 730 nm	5597.73	2.7	0.24	5589.05	5603.19
		IR	760 nm to 940 nm	3793.05	1.34	0.12	3789.46	3795.9
	Distilled	Blue	410 nm to 510 nm	118357	167.63	14.99	117839	118635
		Green	535 nm to 585 nm	18847.3	11.88	1.06	18772.6	18866.5
		Red	610 nm to 730 nm	5542.08	6.66	0.6	5515.77	5554.06
		IR	760 nm to 940 nm	2328.46	7.79	0.7	2316.45	2344.47
				Mean	Std Dev	Std Err	Min	Max
	Empty	Blue	410 nm to 510 nm	43887.3	86.18	7.68	43523.2	44148.9
		Green	535 nm to 585 nm	5348.06	5.68	0.51	5325.49	5366.48
		Red	610 nm to 730 nm	1881.1	2.05	0.18	1871.32	1885.05
		IR	760 nm to 940 nm	1119.86	1.3	0.12	1116.44	1125.81
	Tap	Blue	410 nm to 510 nm	28866.2	8.27	0.74	28838.2	28885
		Green	535 nm to 585 nm	4028.48	1.51	0.13	4024.75	4031.99
Sensor 3		Red	610 nm to 730 nm	1989.98	2.43	0.22	1985.37	1995.01
		IR	760 nm to 940 nm	2006.55	0.59	0.05	2004.33	2007.75
	Distilled	Blue	410 nm to 510 nm	44040.3	77.83	6.93	43399.5	44119
		Green	535 nm to 585 nm	5329.3	5.82	0.52	5302.97	5339.25
		Red	610 nm to 730 nm	1884.3	2.14	0.19	1880.16	1889.44
		IR	760 nm to 940 nm	1125.48	1.59	0.14	1119.33	1129.51
				Mean	Std Dev	Std Err	Min	Max
	Empty	Blue	410 nm to 510 nm	53618.8	89.82	8	52994.8	53741.9
		Green	535 nm to 585 nm	19568.2	24.83	2.21	19436.2	19612.4
		Red	610 nm to 730 nm	3973.7	3.45	0.31	3960.85	3980.75
		IR	760 nm to 940 nm	2887.07	5.74	0.51	2837.86	2893.11
	Tap	Blue	410 nm to 510 nm	60317.9	20.66	1.84	60267.9	60370.3
Sensor 4		Green	535 nm to 585 nm	12530.2	4.78	0.43	12520	12548.3
		Red	610 nm to 730 nm	4721.14	2.71	0.24	4715.63	4728.88
		IR	760 nm to 940 nm	3477.7	1.53	0.14	3473.41	3482.74
	Distilled	Blue	410 nm to 510 nm	52406.8	53.37	4.75	52116.2	52546.8
		Green	535 nm to 585 nm	19493.7	17.08	1.53	19454.4	19540.4
		Red	610 nm to 730 nm	3915.91	3.07	0.27	3899.63	3922.34
		IR	760 nm to 940 nm	2879.66	2.99	0.27	2873.17	2889.85

## Sheet: MeanBySensor
		Mean	Std Dev	Std Err	Min	Max
	Empty	13019.6	22.665	2.03	12927.6	13056.8
S1	Tap	8373.5	305.795	27.3525	8070.84	8855.33
	Distilled	13222.6	18.5125	1.65	13150.2	13253.3
	Empty	36185.5	27.925	2.4975	36037.7	36233.5
S2	Tap	27461.1	12.575	1.125	27434.6	27492.2
	Distilled	36185.5	27.925	2.4975	36037.7	36233.5
	Empty	13059.1	23.8025	2.1225	12959.1	13131.6
S3	Tap	9222.81	3.2	0.285	9213.16	9229.93
	Distilled	13094.8	21.845	1.945	12925.5	13119.3
	Empty	20011.9	30.96	2.7575	19807.4	20057
S4	Tap	20261.7	7.42	0.6625	20244.2	20282.6
	Distilled	19674	19.1275	1.705	19585.9	19724.9
