# Supplementary material for: A low-cost spectroscopic nutrient management system for Microscale Smart Hydroponic system
Source: PLoS One. 2024 May 8;19(5):e0302638. doi: 10.1371/journal.pone.0302638 (PMC11078404; doi:10.1371/journal.pone.0302638)
Supplement: S2 Table — https://doi.org/10.6084/m9.figshare.24782601.v3. (XLSX) [file pone.0302638.s003.xlsx]

## Sheet: Phase 1
RecordID	410nm	435nm	460nm	485nm	510nm	535nm	560nm	585nm	610nm	645nm	680nm	705nm	730nm	760nm	810nm	860nm	900nm	940nm	EC	ML	SensorNumber	Nutrient
00:42:38	17263.8	5528.35	15309.8	1464.77	4099.83	3924.84	942.59	463.73	567.59	284.98	172.06	161.42	696.11	70.43	475.14	205.37	244.26	124.38	0	0	2	1
00:42:39	13748.9	4819.63	15161.3	2762.03	4116.4	3396.37	830.43	1477.77	2666.45	590.38	560.88	118.16	143.69	161.27	555.57	791.11	147.55	76.99	0	0	0	1
00:42:40	65535	1535.45	42513.4	2912.71	5309.51	18532.3	576.19	211.42	3506.57	175.23	920.43	534.53	352.85	411.75	490.94	611.53	720.88	131.98	0	0	1	1
00:42:41	8123.88	1671.84	30171.4	2913.84	10923.9	19151.5	216.17	218.23	1863.11	295.35	498.1	102.5	1225.74	256.17	486.28	516.33	1404.21	229.62	0	0	3	1
00:42:49	17251.4	5514.9	15308.8	1464.77	4101.35	3923.44	943.47	464.16	567.59	285.35	176.28	161.42	696.11	70.43	475.99	205.37	244.82	124.38	0	0	2	1
00:42:50	13712.1	4817.65	15155.8	2757.72	4117.17	3397.78	829.13	1476.11	2661.85	590.38	560.88	117.82	143.69	160.46	555.57	791.11	147.55	76.13	0	0	0	1
00:42:51	65535	1537.44	42450.9	2924.52	5308.78	18527.9	577.57	211.42	3504.31	175.23	918.38	535.26	352.85	410.93	490.94	611.53	720.88	131.98	0	0	1	1
00:42:52	8126.99	1672.79	30162	2921.18	10933.5	19155.6	216.17	218.23	1863.11	295.35	497.04	102.5	1226.56	257.04	487.16	516.33	1403.57	229.62	0	0	3	1
00:43:00	17259.7	5536.04	15313.5	1466.5	4099.83	3923.44	938.17	462.45	567.59	284.98	173.12	160.74	696.11	70.43	475.14	205.37	243.7	124.38	0	0	2	1
00:43:01	13769	4820.62	15153.1	2760.3	4118.71	3391.44	829.56	1476.94	2660.7	590.38	559.89	118.16	143.69	160.46	554.76	792.23	147	76.13	0	0	0	1
00:43:02	65535	1536.45	42459.6	2922.83	5308.78	18522.1	577.11	211.42	3503.18	175.6	920.43	535.26	352.85	411.75	490.94	611.53	721.43	131.98	0	0	1	1
00:43:03	8139.47	1672.79	30154.4	2916.28	10939	19169.8	216.17	218.23	1866.55	295.35	497.04	102.93	1227.39	257.04	487.16	517.49	1403.57	229.62	0	0	3	1
00:43:11	17262.1	5537	15312.5	1465.64	4099.07	3925.53	943.03	464.16	567.59	284.98	176.28	161.42	696.11	70.43	475.14	205.37	244.26	124.38	0	0	2	1
00:43:12	13668.8	4802.84	15149.4	2757.72	4115.63	3394.26	829.56	1477.35	2661.85	590.38	559.89	118.16	142.9	160.46	555.57	791.11	147.55	76.13	0	0	0	1
00:43:13	65535	1535.45	42466.3	2922.83	5305.12	18515.5	574.8	211.42	3504.31	175.6	918.38	533.08	352.85	410.93	490.94	611.53	721.43	131.98	0	0	1	1
00:43:14	8124.66	1671.84	30134.6	2921.18	10929.4	19153.5	216.17	218.23	1860.82	295.35	495.97	102.93	1225.74	257.04	487.16	516.33	1402.92	229.62	0	0	3	1
00:43:21	17281.2	5532.19	15287.5	1465.64	4101.35	3923.44	942.59	463.73	567.59	285.35	173.12	161.08	696.11	70.43	475.99	205.37	244.26	125.26	0	0	2	1
00:43:22	13748.1	4807.78	15134.7	2751.68	4112.54	3392.85	830	1477.35	2661.85	590.38	559.89	118.16	142.9	160.46	555.57	791.11	147.55	76.13	0	0	0	1
00:43:23	65535	1538.44	42512.4	2923.68	5301.45	18511.9	577.11	211.42	3504.31	175.23	920.43	535.26	352.85	411.75	490.94	611.53	720.88	131.98	0	0	1	1
00:43:24	8134.01	1673.74	30186.5	2921.18	10929.4	19168.5	216.17	218.23	1863.11	295.35	495.97	102.93	1227.39	257.04	486.28	517.49	1402.92	229.62	0	0	3	1
00:43:32	17257.2	5530.27	15312.5	1465.64	4099.83	3925.53	942.59	463.73	567.59	285.35	173.12	161.42	696.11	70.43	475.14	205.37	244.26	124.38	0	0	2	1
00:43:33	13672	4811.73	15126.5	2742.2	4109.46	3392.85	828.69	1476.53	2663	590.38	536.02	118.16	142.9	160.46	555.57	791.11	147.55	76.13	0	0	0	1
00:43:34	65535	1537.44	42498	2924.52	5308.78	18511.9	576.65	211.42	3505.44	175.23	919.41	534.9	352.85	411.75	490.94	612.65	720.88	131.98	0	0	1	1
00:43:35	8131.67	1671.84	30085.6	2917.1	10943.2	19161.7	216.17	218.23	1865.41	295.35	499.16	102.93	1226.56	256.17	487.16	517.49	1403.57	230.59	0	0	3	1
00:43:43	17272.9	5526.43	15315.3	1463.91	4097.55	3923.44	942.15	463.73	567.59	284.98	176.28	161.08	695.35	70.43	475.14	205.37	244.26	124.38	0	0	2	1
00:43:44	13757.8	4820.62	15150.3	2760.3	4120.25	3394.96	830.43	1478.18	2663	590.74	536.02	118.16	143.69	160.46	556.39	791.11	147.55	76.13	0	0	0	1
00:43:45	65535	1537.44	42515.3	2926.21	5310.98	18524.3	577.11	211.42	3509.97	175.23	920.43	535.26	352.85	411.75	490.1	612.65	720.32	132.86	0	0	1	1
00:43:46	8176.9	1674.69	30143.1	2920.36	10943.9	19147.4	216.17	218.23	1863.11	295.35	500.22	102.93	1226.56	257.04	487.16	517.49	1402.92	230.59	0	0	3	1
00:43:54	17248.1	5471.66	15226.2	1465.64	4084.66	3915.77	943.03	463.73	567.59	284.26	173.12	161.42	696.11	70.43	475.14	205.37	244.26	124.38	0	0	2	1
00:43:55	13739.3	4815.68	15143	2758.58	4117.17	3393.56	829.56	1477.35	2660.7	590.02	536.02	118.16	143.69	161.27	554.76	791.11	147	76.13	0	0	0	1
00:43:56	65535	1538.44	42521.1	2927.89	5309.51	18531.6	577.57	211.85	3508.84	175.23	919.41	535.62	353.66	411.75	491.78	612.65	720.88	132.86	0	0	1	1
00:43:57	8137.91	1671.84	30131.8	2918.73	10929.4	19144.7	216.17	218.23	1864.26	295.35	497.04	102.93	1225.74	257.04	487.16	516.33	1403.57	230.59	0	0	3	1
00:44:05	17280.4	5529.31	15309.8	1464.77	4100.59	3924.84	943.03	464.16	566.51	284.98	173.12	161.42	696.11	70.43	475.99	205.37	244.26	125.26	0	0	2	1
00:44:06	13763.4	4816.67	15147.6	2761.17	4117.94	3399.19	830.43	1478.18	2661.85	589.66	560.88	118.16	143.69	161.27	555.57	791.11	147.55	76.13	0	0	0	1
00:44:07	65535	1535.45	42490.3	2922.83	5302.18	18505.4	576.65	211.42	3504.31	175.6	919.41	535.26	352.85	411.75	490.94	611.53	721.43	131.98	0	0	1	1
00:44:08	8147.27	1673.74	30156.3	2921.18	10931.5	19163.7	216.17	218.23	1865.41	295.35	498.1	102.93	1228.21	257.04	487.16	517.49	1402.92	229.62	0	0	3	1
00:44:16	17266.3	5534.11	15304.2	1464.77	4099.83	3923.44	942.15	463.73	567.59	284.98	173.12	161.08	696.11	70.43	475.99	205.37	244.82	124.38	0	0	2	1
00:44:17	13737.7	4818.64	14924	2756.86	4114.85	3394.96	829.56	1476.94	2659.55	589.29	535.03	118.16	142.9	160.46	555.57	791.11	147.55	76.13	0	0	0	1
00:44:18	65535	1537.44	42549.9	2924.52	5307.31	18514.1	577.11	211.42	3503.18	175.6	919.41	535.26	352.85	410.93	491.78	611.53	721.43	132.86	0	0	1	1
00:44:19	8130.89	1672.79	30139.3	2917.91	10941.1	19170.5	216.17	218.23	1863.11	295.35	497.04	102.93	1227.39	257.04	487.16	517.49	1403.57	229.62	0	0	3	1
00:44:27	17261.3	5531.23	15312.5	1465.64	4099.83	3924.84	942.15	463.73	567.59	285.35	173.12	161.42	696.11	70.43	475.14	205.37	244.26	124.38	0	0	2	1
00:44:28	13772.2	4818.64	15147.6	2762.03	4116.4	3399.19	830	1477.77	2663	590.38	558.9	118.16	143.69	160.46	555.57	791.11	147.55	76.13	0	0	0	1
00:44:29	65535	1534.45	42512.4	2921.15	5306.58	18502.4	577.11	211.42	3503.18	175.23	919.41	534.9	352.85	410.93	490.94	611.53	720.88	131.98	0	0	1	1
00:44:30	8149.61	1673.74	30156.3	2921.18	10945.2	19168.5	216.17	218.23	1864.26	295.35	498.1	102.93	1227.39	257.04	487.16	517.49	1404.21	229.62	0	0	3	1
00:44:38	17259.7	5537	15319	1466.5	4100.59	3925.53	941.71	464.16	567.59	284.98	173.12	161.08	696.88	70.43	475.14	205.37	244.26	124.38	0	0	2	1
00:44:39	13747.3	4818.64	15148.5	2758.58	4114.85	3394.96	829.56	1477.35	2661.85	590.02	559.89	118.16	143.69	161.27	555.57	791.11	147	76.13	0	0	0	1
00:44:40	65535	1536.45	42424	2923.68	5301.45	18502.4	577.57	211.42	3504.31	175.23	919.41	535.26	352.85	411.75	490.94	611.53	720.88	132.86	0	0	1	1
00:44:41	8130.11	1673.74	30154.4	2919.55	10937	19166.4	216.17	218.23	1863.11	295.35	498.1	102.93	1226.56	257.04	487.16	516.33	1404.21	229.62	0	0	3	1
00:44:49	17152	5535.08	15339.5	1466.5	4105.14	3927.63	943.47	464.16	567.59	284.98	173.12	161.42	696.88	70.43	475.14	205.37	244.82	124.38	0	0	2	1
00:44:50	13732.9	4814.69	15136.6	2759.44	4114.85	3396.37	829.56	1477.35	2660.7	590.38	562.87	118.16	142.9	160.46	555.57	791.11	147.55	76.13	0	0	0	1
00:44:51	65535	1535.45	42479.8	2924.52	5302.18	18503.9	577.11	211.42	3505.44	175.23	919.41	535.26	352.85	411.75	490.94	611.53	720.32	132.86	0	0	1	1
00:44:52	8144.15	1673.74	30176.1	2920.36	10946.6	19185.5	216.68	218.23	1864.26	294.95	499.16	102.93	1227.39	257.04	486.28	516.33	1404.85	229.62	0	0	3	1
00:44:59	17282.8	5538.92	15317.2	1465.64	4104.38	3927.63	943.03	464.16	567.59	285.35	173.12	161.42	696.11	70.43	474.29	205.37	244.82	124.38	0	0	2	1
00:45:00	13755.4	4810.74	15132	2756.86	4114.08	3392.15	829.56	1477.35	2658.4	590.38	562.87	118.16	142.9	160.46	555.57	791.11	147.55	76.13	0	0	0	1
00:45:01	65535	1534.45	42179.9	2916.09	5298.52	18484.2	577.11	211.42	3505.44	175.23	919.41	534.9	352.85	410.93	490.94	611.53	720.88	131.98	0	0	1	1
00:45:02	8137.13	1671.84	30075.2	2917.1	10921.1	19146.1	216.17	218.23	1863.11	295.35	498.1	102.93	1226.56	257.04	486.28	516.33	1405.49	229.62	0	0	3	1
00:45:10	17293.6	5533.15	15321.8	1465.64	4102.1	3925.53	942.59	463.73	567.59	285.35	173.12	161.42	696.11	70.43	475.14	205.37	244.26	124.38	0	0	2	1
00:45:11	13742.5	4814.69	15106.3	2762.03	4112.54	3390.03	829.56	1477.35	2663	590.02	558.9	118.16	142.9	160.46	555.57	789.99	147	76.13	0	0	0	1
00:45:12	65535	1534.45	42474	2921.99	5304.38	18503.9	577.11	211.42	3506.57	175.23	919.41	535.26	352.85	411.75	490.94	611.53	721.43	132.86	0	0	1	1
00:45:13	8136.35	1673.74	30153.5	2921.18	10948	19169.8	216.17	218.23	1864.26	295.35	497.04	102.93	1228.21	257.04	487.16	516.33	1404.21	229.62	0	0	3	1
00:45:21	17269.6	5536.04	15320	1465.64	4102.86	3926.23	941.71	463.73	567.59	285.35	172.06	161.08	696.11	70.43	475.14	205.37	244.26	124.38	0	0	2	1
00:45:22	13750.5	4796.92	15012.9	2756.86	4107.14	3391.44	830	1477.77	2661.85	590.38	559.89	118.16	142.9	160.46	553.95	788.87	147	76.13	0	0	0	1
00:45:23	65535	1535.45	42492.2	2920.3	5305.85	18511.9	576.65	211.42	3507.7	175.23	919.41	534.53	352.85	411.75	490.94	611.53	720.32	131.98	0	0	1	1
00:45:24	8141.03	1674.69	30169.5	2922.81	10952.1	19180.7	216.17	218.23	1863.11	295.35	498.1	102.93	1226.56	257.04	487.16	517.49	1406.14	229.62	0	0	3	1
00:45:32	17287	5535.08	15317.2	1465.64	4102.86	3925.53	941.26	463.73	567.59	285.35	173.12	161.42	696.11	70.43	475.14	205.37	244.82	124.38	0	0	2	1
00:45:33	13754.5	4809.75	15121.9	2760.3	4117.94	3393.56	829.56	1476.94	2658.4	590.02	534.03	118.16	142.9	160.46	553.95	791.11	147.55	76.13	0	0	0	1
00:45:34	65535	1535.45	42481.7	2921.15	5304.38	18503.9	577.11	211.42	3508.84	175.23	918.38	534.9	352.85	411.75	490.94	611.53	720.88	131.98	0	0	1	1
00:45:35	8124.66	1671.84	30066.8	2917.91	10924.6	19154.2	216.17	218.23	1863.11	295.35	497.04	102.93	1228.21	257.04	488.04	517.49	1405.49	229.62	0	0	3	1
00:45:43	17280.4	5531.23	15324.6	1465.64	4099.83	3924.84	941.71	463.73	567.59	285.35	176.28	161.42	696.11	70.43	474.29	205.37	244.26	124.38	0	0	2	1
00:45:44	13736.1	4816.67	15150.3	2760.3	4118.71	3394.96	826.95	1475.28	2663	590.02	558.9	117.82	142.9	160.46	554.76	791.11	147.55	76.13	0	0	0	1
00:45:45	65535	1534.45	42471.1	2920.3	5302.18	18496.6	576.19	211.42	3504.31	175.23	918.38	534.17	352.85	410.93	490.1	611.53	720.88	131.98	0	0	1	1
00:45:46	8131.67	1673.74	30164.8	2921.99	10941.1	19180.7	216.17	218.23	1864.26	295.35	495.97	102.93	1228.21	257.04	487.16	517.49	1406.78	230.59	0	0	3	1
00:45:54	17282.8	5527.39	15301.4	1465.64	4099.07	3923.44	941.26	463.73	566.51	284.98	176.28	161.08	696.11	70.43	474.29	205.37	244.26	124.38	0	0	2	1
00:45:55	13757	4815.68	15147.6	2760.3	4117.17	3392.85	829.56	1476.94	2661.85	590.38	562.87	118.16	142.9	160.46	555.57	789.99	147.55	76.13	0	0	0	1
00:45:56	65535	1536.45	42504.8	2923.68	5305.12	18506.1	576.65	211.42	3503.18	175.23	919.41	534.53	352.85	410.93	490.94	611.53	721.43	131.98	0	0	1	1
00:45:57	8134.79	1673.74	30126.1	2917.91	10945.2	19165.8	216.17	218.23	1863.11	295.35	497.04	102.93	1226.56	257.04	486.28	517.49	1405.49	229.62	0	0	3	1
00:46:05	17268.8	5533.15	15322.8	1466.5	4104.38	3928.32	943.03	464.16	567.59	284.98	173.12	161.42	696.11	70.43	475.14	205.37	244.82	124.38	0	0	2	1
00:46:06	13748.9	4815.68	15155.8	2761.17	4119.48	3395.67	830.43	1478.6	2663	590.74	536.02	118.16	142.9	160.46	555.57	791.11	147	76.99	0	0	0	1
00:46:07	65535	1536.45	42448	2923.68	5303.65	18499.5	576.19	211.42	3505.44	175.23	918.38	533.81	352.85	410.11	490.94	611.53	721.43	131.98	0	0	1	1
00:46:08	8141.81	1671.84	30086.6	2918.73	10943.2	19161	216.17	218.23	1864.26	295.35	498.1	102.93	1227.39	257.04	486.28	516.33	1405.49	229.62	0	0	3	1
00:46:16	17280.4	5532.19	15327.4	1463.91	4097.55	3919.26	942.15	463.73	567.59	285.35	176.28	161.42	696.11	70.43	475.99	206.52	244.26	125.26	0	0	2	1
00:46:17	13708.9	4816.67	15157.6	2762.89	4092.49	3357.62	830	1478.18	2659.55	590.38	535.03	118.16	143.69	160.46	556.39	791.11	147.55	76.13	0	0	0	1
00:46:18	65535	1537.44	42499	2924.52	5302.18	18511.9	576.19	211.42	3503.18	175.23	919.41	534.17	352.85	410.93	490.94	611.53	720.88	132.86	0	0	1	1
00:46:19	8131.67	1672.79	30126.1	2921.18	10941.1	19161.7	216.17	218.23	1861.97	295.35	494.91	102.93	1227.39	256.17	487.16	516.33	1405.49	229.62	0	0	3	1
00:46:27	17275.4	5560.06	15233.6	1465.64	4097.55	3921.35	942.59	462.02	567.59	285.35	173.12	161.42	696.11	70.43	475.14	205.37	244.82	124.38	0	0	2	1
00:46:28	13753.8	4813.7	15145.7	2757.72	4118.71	3395.67	829.56	1477.35	2661.85	590.38	561.88	117.82	143.69	160.46	554.76	791.11	147.55	76.13	0	0	0	1
00:46:29	65535	1537.44	42511.5	2926.21	5302.92	18516.3	576.65	211.42	3503.18	175.23	918.38	534.53	352.85	411.75	490.94	611.53	720.88	132.86	0	0	1	1
00:46:30	8137.13	1676.59	30168.5	2921.99	10918.4	19182.7	216.17	218.23	1863.11	295.35	498.1	102.93	1227.39	257.04	487.16	517.49	1405.49	229.62	0	0	3	1
00:46:38	17270.4	5481.27	15151	1466.5	4093	3915.07	942.59	464.16	567.59	285.35	173.12	161.42	696.11	70.43	474.29	205.37	244.82	124.38	0	0	2	1
00:46:39	13747.3	4814.69	15124.7	2755.99	4115.63	3395.67	830	1478.18	2660.7	590.74	559.89	118.16	142.9	160.46	555.57	791.11	147.55	76.99	0	0	0	1
00:46:40	65535	1534.45	42524.9	2924.52	5305.85	18517	576.19	211.42	3505.44	174.86	919.41	534.17	352.85	410.93	490.94	611.53	721.43	131.98	0	0	1	1
00:46:41	8151.95	1671.84	30132.7	2919.55	10942.5	19156.3	216.17	218.23	1864.26	295.35	498.1	102.93	1227.39	257.04	486.28	517.49	1406.14	230.59	0	0	3	1
00:46:48	17286.2	5528.35	15317.2	1457.87	4089.21	3915.77	942.15	463.73	567.59	285.35	173.12	161.42	695.35	70.43	475.14	205.37	244.26	124.38	0	0	2	1
00:46:49	13729.7	4812.72	15136.6	2757.72	4111.77	3392.15	829.56	1476.94	2657.25	590.38	559.89	118.16	142.9	160.46	555.57	789.99	147	76.13	0	0	0	1
00:46:50	65535	1536.45	42507.6	2924.52	5302.18	18514.8	575.26	211	3506.57	175.23	919.41	533.44	352.85	411.75	490.94	611.53	721.43	132.86	0	0	1	1
00:46:51	8137.13	1673.74	30113.9	2920.36	10941.8	19169.2	216.17	218.23	1864.26	294.95	497.04	102.93	1227.39	257.04	487.16	517.49	1406.14	229.62	0	0	3	1
00:46:59	17195.9	5530.27	15321.8	1461.32	4099.07	3918.56	942.59	463.73	567.59	285.35	173.12	161.42	696.11	70.43	475.14	206.52	244.82	124.38	0	0	2	1
00:47:00	13754.5	4817.65	15151.2	2760.3	4119.48	3394.96	830	1477.77	2659.55	590.38	560.88	118.16	142.9	160.46	554.76	789.99	147.55	76.13	0	0	0	1
00:47:01	65535	1539.44	42494.2	2921.15	5302.92	18518.5	574.34	211	3505.44	175.23	918.38	532.72	352.85	410.93	491.78	611.53	721.43	131.98	0	0	1	1
00:47:02	8135.57	1673.74	30170.4	2922.81	10945.2	19183.4	216.17	218.23	1864.26	295.35	497.04	102.93	1227.39	256.17	486.28	516.33	1405.49	229.62	0	0	3	1
00:47:10	17252.2	5527.39	15291.2	1464.77	4097.55	3923.44	939.94	463.3	567.59	285.35	176.28	161.08	696.11	70.43	475.99	205.37	244.26	124.38	0	0	2	1
00:47:11	13748.9	4806.79	15152.1	2747.37	4108.68	3392.85	830	1477.35	2660.7	590.38	536.02	118.16	143.69	160.46	555.57	791.11	147.55	76.99	0	0	0	1
00:47:12	65535	1537.44	42461.5	2923.68	5302.18	18510.5	575.26	211.42	3503.18	175.23	919.41	533.08	352.85	410.93	490.94	611.53	721.43	132.86	0	0	1	1
00:47:13	8144.15	1673.74	30140.3	2917.1	10943.2	19154.9	216.17	218.23	1863.11	295.35	495.97	102.5	1227.39	257.04	487.16	517.49	1402.92	229.62	0	0	3	1
00:47:21	17254.7	5535.08	15344.1	1457.87	4086.18	3912.28	941.71	463.73	566.51	284.98	173.12	161.42	696.11	70.43	475.14	205.37	244.82	124.38	0	0	2	1
00:47:22	13757.8	4815.68	15143.9	2761.17	4114.85	3391.44	830	1477.77	2663	590.38	559.89	118.16	142.9	160.46	555.57	788.87	147.55	76.13	0	0	0	1
00:47:23	65535	1537.44	42502.8	2924.52	5302.92	18516.3	573.42	211	3505.44	175.23	919.41	531.99	352.85	411.75	490.94	611.53	721.99	132.86	0	0	1	1
00:47:24	8137.13	1671.84	30130.8	2915.47	10935.6	19163	216.68	218.23	1863.11	294.14	497.04	102.93	1227.39	257.04	488.04	516.33	1406.14	229.62	0	0	3	1
00:47:32	17280.4	5528.35	15281.9	1464.77	4093.76	3919.95	941.71	463.73	567.59	285.35	173.12	161.08	696.11	70.43	475.14	205.37	244.26	124.38	0	0	2	1
00:47:33	13757.8	4806.79	15122.8	2752.55	4111	3394.26	830	1477.35	2661.85	590.38	536.02	118.16	142.9	160.46	555.57	791.11	147	76.13	0	0	0	1
00:47:34	65535	1538.44	42513.4	2926.21	5305.85	18533	574.8	211.42	3505.44	175.23	919.41	532.72	352.85	410.93	490.94	611.53	721.43	131.98	0	0	1	1
00:47:35	8143.37	1673.74	30162.9	2920.36	10934.9	19165.8	216.17	218.23	1864.26	295.35	495.97	102.93	1225.74	256.17	487.16	517.49	1406.14	230.59	0	0	3	1
00:47:43	17267.9	5513.94	15270.8	1463.05	4095.28	3917.16	941.71	463.73	567.59	284.98	173.12	161.08	695.35	70.43	474.29	206.52	244.26	124.38	0	0	2	1
00:47:44	13744.1	4819.63	15140.2	2755.99	4116.4	3392.15	828.69	1476.53	2660.7	590.38	559.89	117.82	142.9	160.46	555.57	792.23	147	76.13	0	0	0	1
00:47:45	65535	1537.44	42502.8	2922.83	5303.65	18511.2	574.34	211	3504.31	175.23	919.41	532.72	352.85	410.93	490.94	611.53	721.43	132.86	0	0	1	1
00:47:46	8118.42	1671.84	30166.7	2908.94	10939	19168.5	216.17	218.23	1864.26	295.35	495.97	102.93	1227.39	257.04	486.28	516.33	1405.49	229.62	0	0	3	1
00:47:54	17267.9	5533.15	15289.3	1464.77	4100.59	3922.74	942.59	463.73	567.59	285.35	176.28	161.42	696.11	70.43	474.29	205.37	244.26	124.38	0	0	2	1
00:47:55	13761.8	4819.63	15054.1	2755.99	4110.23	3388.62	829.13	1475.7	2661.85	590.02	559.89	118.16	143.69	160.46	555.57	791.11	147	76.13	0	0	0	1
00:47:56	65535	1539.44	42507.6	2922.83	5306.58	18519.2	572.96	211	3500.91	175.23	919.41	531.99	352.85	411.75	490.94	611.53	722.55	132.86	0	0	1	1
00:47:57	8133.23	1669.94	30150.6	2916.28	10932.2	19159	216.17	218.23	1863.11	295.35	499.16	102.93	1225.74	256.17	486.28	516.33	1406.14	229.62	0	0	3	1
00:48:05	17264.6	5528.35	15308.8	1464.77	4099.07	3924.14	941.71	463.3	567.59	284.98	173.12	161.08	695.35	70.43	475.14	205.37	244.82	124.38	0	0	2	1
00:48:06	13699.3	4794.94	15147.6	2753.41	4104.83	3385.8	830	1477.35	2663	590.38	559.89	118.16	143.69	160.46	555.57	791.11	147.55	76.13	0	0	0	1
00:48:07	65535	1538.44	42477.8	2925.36	5302.92	18517.7	574.34	211.42	3505.44	175.23	920.43	532.72	352.85	410.93	490.94	611.53	720.32	132.86	0	0	1	1
00:48:08	8148.05	1674.69	30146.9	2922.81	10928.7	19159.7	216.17	218.23	1865.41	295.35	498.1	102.93	1228.21	257.04	487.16	517.49	1405.49	229.62	0	0	3	1
00:48:16	17268.8	5531.23	15305.1	1465.64	4100.59	3924.14	942.59	463.73	566.51	284.98	173.12	161.42	696.11	70.43	475.99	206.52	244.26	124.38	0	0	2	1
00:48:17	13748.1	4813.7	15141.1	2758.58	4114.85	3396.37	830	1477.35	2663	590.02	560.88	118.16	143.69	160.46	555.57	791.11	147.55	76.99	0	0	0	1
00:48:18	65535	1538.44	42411.5	2923.68	5305.12	18522.8	574.34	211.42	3505.44	175.23	918.38	532.72	352.85	411.75	490.94	611.53	721.43	132.86	0	0	1	1
00:48:19	8133.23	1672.79	30120.5	2917.1	10933.5	19142	216.17	218.23	1864.26	295.35	495.97	102.93	1226.56	257.04	487.16	516.33	1404.21	229.62	0	0	3	1
00:48:27	17234.8	5537	15314.4	1464.77	4102.86	3926.23	942.59	463.3	567.59	285.35	176.28	161.42	696.11	70.43	475.99	206.52	244.82	124.38	0	0	2	1
00:48:28	13640	4811.73	15132.9	2756.86	4116.4	3391.44	829.56	1477.35	2661.85	590.38	559.89	118.16	142.9	160.46	555.57	791.11	147.55	76.13	0	0	0	1
00:48:29	65535	1538.44	42488.4	2922.83	5303.65	18512.6	573.88	211.42	3504.31	175.23	918.38	532.72	352.85	410.93	490.1	611.53	720.88	131.98	0	0	1	1
00:48:30	8136.35	1672.79	30096.9	2917.91	10932.2	19144	216.17	218.23	1861.97	294.95	497.04	102.93	1225.74	256.17	487.16	516.33	1403.57	229.62	0	0	3	1
00:46:34	17217.4	5534.11	15179.7	1461.32	4089.21	3915.77	942.59	464.16	567.59	285.35	173.12	161.42	699.18	70.43	477.69	206.52	244.82	124.38	14	1	2	1
00:46:36	13748.1	4806.79	15131.1	2760.3	4107.14	3385.8	827.82	1475.7	2659.55	590.02	561.88	117.82	142.9	160.46	555.57	792.23	147	76.13	14	1	0	1
00:46:41	65535	1539.44	42493.2	2921.99	5304.38	18523.6	578.03	212.27	3507.7	175.6	919.41	534.17	352.85	410.93	491.78	612.65	721.43	132.86	14	1	1	1
00:46:42	8160.52	1673.74	30125.2	2918.73	10914.3	19146.1	216.17	218.23	1864.26	295.35	498.1	102.93	1225.74	257.04	488.93	517.49	1405.49	229.62	14	1	3	1
00:46:45	17236.5	5548.53	15311.6	1463.91	4098.31	3919.26	942.15	463.73	567.59	285.71	173.12	161.42	698.42	70.43	475.99	206.52	244.82	125.26	14	1	2	1
00:46:47	13757	4801.85	15105.4	2756.86	4104.06	3388.62	828.69	1475.28	2660.7	587.13	559.89	117.82	142.9	160.46	554.76	792.23	147	76.13	14	1	0	1
00:46:52	65535	1537.44	42366.3	2919.46	5294.85	18507.5	578.03	212.27	3506.57	175.6	917.36	533.81	352.85	410.93	491.78	612.65	720.88	131.98	14	1	1	1
00:46:53	8167.54	1675.64	30147.8	2916.28	10919.8	19150.8	216.17	218.23	1864.26	295.35	497.04	102.93	1225.74	256.17	488.04	517.49	1405.49	230.59	14	1	3	1
00:46:56	17213.3	5545.64	15310.7	1462.18	4098.31	3920.65	942.15	464.16	567.59	285.71	176.28	161.42	699.18	70.43	475.99	206.52	244.82	124.38	14	1	2	1
00:46:58	13740.9	4795.93	15091.7	2749.1	4100.2	3385.1	827.39	1474.87	2659.55	589.29	558.9	117.82	142.9	160.46	549.08	785.5	147	76.13	14	1	0	1
00:47:02	65535	1539.44	42452.8	2922.83	5304.38	18517.7	577.57	212.27	3503.18	175.6	918.38	534.17	352.85	410.93	492.62	612.65	721.43	132.86	14	1	1	1
00:47:04	8161.3	1674.69	30129.9	2917.1	10922.5	19141.3	216.17	218.23	1865.41	295.35	497.04	102.93	1225.74	256.17	488.04	517.49	1404.85	230.59	14	1	3	1
00:47:07	17248.1	5527.39	15259.6	1462.18	4099.07	3922.05	942.15	463.3	568.67	285.71	173.12	161.42	697.65	70.43	478.54	208.82	244.82	124.38	14	1	2	1
00:47:08	13730.5	4796.92	15031.2	2755.13	4096.34	3382.99	828.26	1476.53	2657.25	589.29	557.9	118.16	142.9	160.46	555.57	792.23	147	76.13	14	1	0	1
00:47:13	65535	1541.43	42455.7	2922.83	5299.25	18484.2	578.49	212.27	3506.57	175.6	918.38	534.17	352.85	410.93	491.78	612.65	719.76	131.98	14	1	1	1
00:47:15	8148.83	1672.79	30177	2913.02	10914.3	19150.2	216.17	218.23	1865.41	295.35	494.91	102.93	1225.74	256.17	488.04	516.33	1406.14	230.59	14	1	3	1
00:47:18	17264.6	5525.47	15261.5	1463.91	4093	3921.35	941.26	463.3	567.59	285.71	172.06	161.42	698.42	70.43	476.84	206.52	244.82	124.38	14	1	2	1
00:47:19	13551.9	4754.46	15077	2737.89	4094.8	3380.17	827.82	1475.7	2654.95	589.66	558.9	118.16	143.69	160.46	555.57	793.35	147	76.13	14	1	0	1
00:47:24	65535	1539.44	42469.2	2923.68	5296.32	18510.5	577.57	212.27	3502.05	175.6	919.41	533.81	352.85	410.93	491.78	612.65	721.43	131.98	14	1	1	1
00:47:25	8147.27	1674.69	30111.1	2917.91	10929.4	19133.2	216.17	218.23	1863.11	295.35	495.97	102.93	1225.74	256.17	488.04	517.49	1404.85	229.62	14	1	3	1
00:47:29	17172.7	5536.04	15287.5	1463.05	4095.28	3920.65	939.5	462.88	567.59	284.98	173.12	161.08	698.42	70.43	476.84	206.52	244.82	124.38	14	1	2	1
00:47:30	13727.3	4785.07	15038.5	2749.96	4090.17	3378.76	826.52	1471.55	2658.4	587.49	559.89	117.82	142.9	160.46	555.57	792.23	147	76.13	14	1	0	1
00:47:35	65535	1539.44	42442.3	2921.15	5299.25	18503.2	577.57	211.85	3504.31	175.6	918.38	533.81	352.85	410.93	491.78	612.65	720.88	131.98	14	1	1	1
00:47:36	8164.42	1677.54	30180.8	2922.81	10942.5	19129.8	216.17	218.23	1866.55	295.35	498.1	102.93	1226.56	256.17	488.04	517.49	1407.42	230.59	14	1	3	1
00:47:40	17209.1	5548.53	15316.3	1464.77	4101.35	3924.84	940.38	461.6	568.67	285.71	172.06	161.42	699.18	70.43	475.99	206.52	244.82	124.38	14	1	2	1
00:47:41	13682.5	4781.12	15075.2	2749.1	4093.26	3382.99	826.95	1475.28	2657.25	589.29	560.88	118.16	142.9	160.46	555.57	791.11	147	76.13	14	1	0	1
00:47:46	65535	1540.43	42469.2	2920.3	5299.98	18500.3	577.57	211.85	3506.57	173.77	918.38	532.72	352.85	410.93	491.78	611.53	721.43	131.98	14	1	1	1
00:47:47	8151.17	1676.59	30156.3	2913.02	10937	19156.9	216.17	218.23	1867.7	295.35	498.1	102.93	1227.39	256.17	487.16	517.49	1408.07	230.59	14	1	3	1
00:47:51	17243.1	5551.41	15318.1	1465.64	4109.69	3932.51	941.71	463.3	567.59	284.98	173.12	161.42	698.42	70.43	475.99	206.52	244.82	124.38	14	1	2	1
00:47:52	13648.8	4787.04	15088	2749.96	4093.26	3383.69	826.95	1475.28	2659.55	589.66	558.9	118.16	142.9	160.46	555.57	793.35	147	76.13	14	1	0	1
00:47:57	65535	1540.43	42486.5	2924.52	5305.12	18523.6	577.57	212.27	3504.31	175.6	919.41	533.81	352.85	411.75	491.78	612.65	720.32	132.86	14	1	1	1
00:47:58	8151.95	1675.64	30113.9	2922.81	10937	19165.1	216.17	218.23	1864.26	295.35	497.04	102.93	1225.74	256.17	488.04	517.49	1406.14	229.62	14	1	3	1
00:48:02	17237.3	5542.76	15310.7	1463.91	4100.59	3924.84	941.26	462.02	566.51	285.71	176.28	161.42	699.18	70.43	476.84	206.52	244.82	124.38	14	1	2	1
00:48:03	13720.1	4788.03	15074.3	2743.06	4094.8	3380.87	826.09	1473.63	2659.55	588.93	558.9	117.82	142.9	160.46	556.39	793.35	147	76.13	14	1	0	1
00:48:08	65535	1538.44	42426.9	2920.3	5293.39	18502.4	577.57	211.85	3503.18	175.6	918.38	533.81	352.85	410.93	491.78	612.65	720.88	132.86	14	1	1	1
00:48:09	8151.95	1674.69	30141.2	2917.1	10931.5	19154.2	216.17	218.23	1866.55	295.35	498.1	102.93	1224.92	257.04	488.04	517.49	1405.49	229.62	14	1	3	1
00:48:13	17239.8	5546.6	15326.5	1464.77	4101.35	3921.35	940.38	463.3	567.59	285.35	172.06	161.42	698.42	70.43	476.84	206.52	244.82	123.51	14	1	2	1
00:48:14	13724.1	4779.14	15007.4	2737.03	4077.06	3349.16	825.65	1473.21	2657.25	588.57	534.03	117.82	142.9	160.46	555.57	791.11	147	76.13	14	1	0	1
00:48:19	65535	1538.44	42393.2	2923.68	5300.72	18502.4	578.03	212.27	3505.44	175.6	919.41	533.81	352.85	410.93	491.78	612.65	720.88	132.86	14	1	1	1
00:48:20	8141.81	1674.69	30118.6	2915.47	10924.6	19155.6	216.17	218.23	1864.26	295.35	495.97	102.93	1224.92	257.04	487.16	517.49	1406.14	230.59	14	1	3	1
00:48:23	17233.1	5555.25	15316.3	1462.18	4104.38	3926.23	941.71	463.73	567.59	284.98	173.12	161.42	697.65	70.43	476.84	206.52	244.82	124.38	14	1	2	1
00:48:25	13719.3	4780.13	15068.8	2743.93	4089.4	3380.17	826.09	1474.45	2658.4	588.93	535.03	117.82	142.9	160.46	555.57	792.23	147	76.13	14	1	0	1
00:48:30	65535	1537.44	42419.2	2921.15	5295.59	18509.7	576.65	211.85	3502.05	175.6	921.46	532.72	352.85	410.93	492.62	613.77	720.88	131.98	14	1	1	1
00:48:31	8142.59	1675.64	30031.9	2916.28	10934.2	19085	216.17	218.23	1866.55	295.35	499.16	102.93	1225.74	256.17	487.16	517.49	1404.85	229.62	14	1	3	1
00:48:34	17173.5	5503.37	15319	1457.01	4087.69	3899.73	942.59	462.45	567.59	285.35	173.12	161.42	697.65	70.43	473.44	206.52	244.26	124.38	14	1	2	1
00:48:36	13692.9	4788.03	15072.4	2750.82	4094.03	3379.46	825.22	1472.38	2657.25	588.93	558.9	117.82	142.9	160.46	555.57	792.23	147	76.13	14	1	0	1
00:48:41	65535	1542.43	42499.9	2919.46	5307.31	18514.1	577.57	211.85	3504.31	175.6	919.41	533.81	352.85	410.93	491.78	611.53	721.43	131.98	14	1	1	1
00:48:42	8153.5	1674.69	30145.9	2919.55	10925.3	19129.1	216.17	217.76	1861.97	295.35	494.91	102.93	1223.27	256.17	488.04	517.49	1405.49	229.62	14	1	3	1
00:48:45	17222.4	5549.49	15316.3	1463.91	4099.83	3922.74	941.71	463.73	566.51	285.35	173.12	161.42	696.88	70.43	471.73	206.52	244.82	124.38	14	1	2	1
00:48:46	13675.2	4789.02	15055	2749.96	4097.12	3382.28	826.09	1474.04	2659.55	588.93	558.9	117.82	142.9	160.46	555.57	792.23	147	76.13	14	1	0	1
00:48:52	65535	1536.45	42453.8	2917.77	5299.25	18498.8	578.95	212.27	3508.84	175.6	919.41	534.53	352.85	410.93	492.62	612.65	720.88	131.98	14	1	1	1
00:48:53	8150.39	1673.74	30009.3	2907.31	10930.8	19102	216.17	218.23	1865.41	295.35	495.97	102.93	1225.74	256.17	488.04	516.33	1405.49	229.62	14	1	3	1
00:48:56	17219.9	5544.68	15227.1	1463.91	4098.31	3923.44	942.15	463.3	567.59	285.71	173.12	161.42	697.65	70.43	472.58	205.37	244.82	124.38	14	1	2	1
00:48:57	13665.6	4769.27	15088.9	2737.89	4090.17	3379.46	823.48	1468.24	2660.7	587.85	558.9	117.48	142.9	160.46	555.57	792.23	147	76.13	14	1	0	1
00:49:02	65535	1539.44	42450.9	2921.99	5302.18	18511.2	577.57	211.85	3505.44	175.6	919.41	533.81	352.85	410.93	491.78	612.65	720.88	131.98	14	1	1	1
00:49:04	8157.4	1674.69	30141.2	2919.55	10923.2	19152.2	216.17	218.23	1864.26	295.35	499.16	102.93	1226.56	256.17	488.04	516.33	1402.92	229.62	14	1	3	1
00:49:07	17214.9	5532.19	15300.5	1461.32	4094.52	3916.47	942.59	464.58	567.59	285.71	173.12	161.42	697.65	70.43	475.99	206.52	244.26	124.38	14	1	2	1
00:49:08	13509.4	4773.22	15090.8	2747.37	4091.72	3379.46	825.65	1474.87	2657.25	589.29	557.9	117.82	142.9	160.46	555.57	792.23	147	76.13	14	1	0	1
00:49:13	65535	1541.43	42475.9	2921.99	5301.45	18495.2	577.57	211.85	3506.57	175.6	919.41	533.81	353.66	411.75	490.94	612.65	720.88	132.86	14	1	1	1
00:49:15	8144.15	1671.84	30104.5	2917.1	10924.6	19150.8	216.17	218.23	1864.26	295.35	498.1	102.93	1224.92	256.17	488.04	517.49	1405.49	229.62	14	1	3	1
00:49:18	17224	5542.76	15266.1	1460.46	4096.8	3922.74	941.71	463.3	567.59	285.71	173.12	161.42	698.42	70.43	475.99	206.52	244.82	124.38	14	1	2	1
00:49:19	13544.7	4777.17	15067.9	2742.2	4086.32	3375.23	826.52	1475.7	2656.1	588.93	558.9	118.16	142.9	160.46	555.57	793.35	147	76.13	14	1	0	1
00:49:24	65535	1539.44	42443.2	2921.99	5299.25	18498.8	577.57	211.85	3506.57	175.6	919.41	533.81	352.85	410.93	491.78	612.65	721.43	131.98	14	1	1	1
00:49:25	8130.89	1673.74	30124.2	2913.02	10921.8	19163	216.17	218.23	1865.41	295.35	498.1	102.93	1224.1	256.17	488.04	517.49	1404.85	229.62	14	1	3	1
00:49:29	17253.9	5540.84	15304.2	1462.18	4094.52	3912.98	940.82	463.3	566.51	285.71	172.06	161.42	696.88	70.43	476.84	205.37	244.82	125.26	14	1	2	1
00:49:30	13591.9	4787.04	15096.2	2737.89	4086.32	3375.23	826.52	1475.7	2659.55	589.66	534.03	118.16	142.9	160.46	555.57	792.23	147	76.13	14	1	0	1
00:49:35	65535	1540.43	42362.5	2918.62	5289.72	18500.3	577.11	212.27	3502.05	175.6	917.36	533.44	352.85	410.93	491.78	612.65	721.43	132.86	14	1	1	1
00:49:36	8141.03	1670.89	30225.1	2701.8	10876.4	19168.5	216.17	218.23	1866.55	295.35	498.1	102.93	1227.39	256.17	488.04	518.65	1406.14	230.59	14	1	3	1
00:49:40	17231.5	5495.68	15309.8	1463.05	4083.14	3919.26	941.71	463.3	567.59	285.35	173.12	161.42	698.42	70.43	476.84	206.52	244.82	124.38	14	1	2	1
00:49:41	13696.1	4767.29	15024.8	2732.72	4083.23	3377.35	818.7	1464.93	2654.95	588.21	557.9	117.48	142.9	160.46	554.76	788.87	147	76.13	14	1	0	1
00:49:46	65535	1538.44	42389.4	2919.46	5295.59	18492.2	577.57	211.85	3506.57	175.6	918.38	533.44	352.85	410.93	492.62	612.65	720.88	131.98	14	1	1	1
00:49:47	8137.91	1671.84	30140.3	2917.1	10930.8	19166.4	216.17	218.23	1865.41	295.35	498.1	102.93	1225.74	256.17	488.93	517.49	1404.85	230.59	14	1	3	1
00:49:51	17208.3	5532.19	15297.7	1459.6	4090.73	3912.98	939.94	462.45	566.51	285.35	176.28	161.42	698.42	70.43	476.84	206.52	244.82	124.38	14	1	2	1
00:49:52	13700.9	4771.24	15015.6	2739.61	4078.6	3362.55	820.87	1466.17	2658.4	587.13	558.9	117.48	142.9	160.46	555.57	785.5	146.44	76.13	14	1	0	1
00:49:57	65535	1538.44	42362.5	2917.77	5292.65	18479.9	577.11	211.85	3505.44	175.6	917.36	533.44	352.85	410.93	491.78	612.65	721.43	131.98	14	1	1	1
00:49:58	8148.05	1674.69	30102.6	2921.18	10944.6	19157.6	216.17	218.23	1867.7	295.35	498.1	102.93	1226.56	257.04	488.93	517.49	1405.49	229.62	14	1	3	1
00:50:02	17214.1	5541.8	15255.9	1462.18	4094.52	3920.65	941.26	463.3	567.59	284.98	172.06	161.42	698.42	70.43	475.99	206.52	244.26	124.38	14	1	2	1
00:50:03	13655.2	4779.14	15080.7	2736.17	4086.32	3375.94	823.48	1469.9	2659.55	588.21	559.89	117.48	142.9	160.46	554.76	791.11	147	76.13	14	1	0	1
00:50:08	65535	1538.44	42359.6	2917.77	5293.39	18484.2	577.57	211.85	3506.57	175.23	919.41	533.81	352.85	410.93	491.78	611.53	720.88	131.98	14	1	1	1
00:50:09	8145.71	1673.74	30116.7	2917.1	10923.9	19160.3	216.17	218.23	1865.41	295.35	495.97	102.93	1225.74	257.04	487.16	517.49	1404.21	229.62	14	1	3	1
00:50:12	17213.3	5537	15242	1460.46	4088.45	3917.16	939.5	462.88	567.59	285.35	173.12	161.08	696.88	70.43	476.84	206.52	244.82	124.38	14	1	2	1
00:50:14	13735.3	4767.29	14968	2722.37	4059.32	3363.26	826.52	1475.28	2660.7	589.66	560.88	117.82	142.9	160.46	555.57	789.99	147	76.13	14	1	0	1
00:50:19	65535	1538.44	42380.8	2916.93	5294.85	18514.1	577.11	211.85	3505.44	175.6	918.38	533.44	352.85	410.93	491.78	612.65	721.99	132.86	14	1	1	1
00:50:20	8186.25	1674.69	30162.9	2908.13	10925.3	19142	216.17	217.76	1864.26	295.35	498.1	102.93	1225.74	256.17	488.04	517.49	1404.85	230.59	14	1	3	1
00:50:23	17195	5522.58	15269.8	1461.32	4087.69	3912.28	939.05	462.45	567.59	285.35	173.12	161.08	696.88	70.43	476.84	206.52	244.82	124.38	14	1	2	1
00:50:25	13745.7	4772.23	15061.4	2723.24	4060.09	3365.37	826.09	1474.87	2657.25	589.29	560.88	117.82	142.9	160.46	555.57	789.99	147	76.13	14	1	0	1
00:50:30	65535	1539.44	42361.5	2916.93	5286.79	18477	577.11	211.85	3503.18	175.6	917.36	533.08	352.85	410.93	491.78	611.53	722.55	132.86	14	1	1	1
00:50:31	8151.17	1672.79	30097.9	2913.02	10919.1	19136.6	215.65	217.76	1864.26	295.35	497.04	102.93	1224.92	256.17	488.04	516.33	1404.85	229.62	14	1	3	1
00:50:34	17163.5	5534.11	15260.5	1460.46	4092.25	3915.77	939.05	462.45	566.51	284.98	173.12	161.08	697.65	70.43	477.69	206.52	244.82	124.38	14	1	2	1
00:50:35	13730.5	4769.27	15003.7	2729.27	4083.23	3376.64	826.09	1474.87	2657.25	589.29	535.03	118.16	142.9	160.46	554.76	791.11	147	76.13	14	1	0	1
00:50:41	65535	1537.44	42262.5	2915.24	5289.72	18472.6	576.65	211.85	3494.12	175.6	914.28	533.08	351.24	409.29	490.1	612.65	720.88	132.86	14	1	1	1
00:50:42	8147.27	1673.74	30094.1	2917.1	10924.6	19144	216.17	218.23	1865.41	295.35	498.1	102.93	1224.92	256.17	488.93	517.49	1405.49	230.59	14	1	3	1
00:50:45	17207.5	5533.15	15277.3	1460.46	4091.49	3916.47	940.38	462.88	567.59	285.35	173.12	161.42	697.65	70.43	484.51	206.52	244.82	124.38	14	1	2	1
00:50:46	13745.7	4759.39	14996.4	2739.61	4093.26	3384.39	824.78	1472.8	2658.4	588.57	534.03	117.82	142.9	160.46	555.57	791.11	147	76.13	14	1	0	1
00:50:52	65535	1537.44	42248.1	2917.77	5293.39	18487.9	577.11	211.85	3503.18	175.6	920.43	533.44	352.85	410.93	491.78	612.65	721.43	131.98	14	1	1	1
00:50:53	8147.27	1673.74	30064.9	2918.73	10918.4	19137.2	215.65	217.76	1864.26	295.35	495.97	102.93	1224.92	256.17	488.93	518.65	1406.78	230.59	14	1	3	1
00:50:56	17185.1	5541.8	15292.1	1461.32	4094.52	3919.95	939.94	462.88	566.51	285.71	176.28	161.42	698.42	70.43	481.1	206.52	244.82	124.38	14	1	2	1
00:50:57	13729.7	4764.33	15034	2737.89	4092.49	3378.76	825.22	1473.63	2658.4	589.29	558.9	117.82	142.9	160.46	554.76	789.99	147	76.13	14	1	0	1
00:51:02	65535	1536.45	42375	2913.56	5286.06	18477.7	577.11	211.85	3498.65	175.6	917.36	533.08	352.05	410.93	490.94	611.53	721.43	131.98	14	1	1	1
00:51:04	8150.39	1672.79	30057.3	2913.84	10921.8	19140	216.17	217.76	1863.11	294.95	495.97	102.5	1224.92	256.17	488.04	516.33	1406.14	229.62	14	1	3	1
00:51:07	17166	5531.23	15275.4	1458.73	4089.97	3913.68	939.5	462.45	565.43	284.98	173.12	161.08	697.65	70.43	476.84	205.37	244.82	124.38	14	1	2	1
00:51:08	13724.1	4766.31	14933.2	2741.34	4077.83	3369.6	825.22	1473.21	2659.55	588.21	561.88	118.16	142.9	160.46	553.95	788.87	147	76.13	14	1	0	1
00:51:13	65535	1536.45	42321.2	2917.77	5291.19	18480.6	577.11	211.85	3499.78	175.6	918.38	533.44	352.85	410.93	491.78	612.65	721.99	131.98	14	1	1	1
00:51:15	8158.96	1673.74	30132.7	2907.31	10919.1	19144.7	215.65	217.76	1866.55	295.35	499.16	102.93	1226.56	257.04	486.28	517.49	1405.49	230.59	14	1	3	1
00:51:18	16959.7	5512.98	15242.9	1457.01	4086.18	3910.19	939.5	462.88	565.43	283.53	172.06	161.42	697.65	70.43	479.4	206.52	244.82	124.38	14	1	2	1
00:51:19	13709.7	4751.5	14877.3	2664.62	4054.69	3363.96	823.91	1471.55	2660.7	588.21	560.88	117.82	142.9	160.46	554.76	791.11	147	76.13	14	1	0	1
00:51:24	65535	1539.44	42396.1	2919.46	5288.26	18482.8	576.65	211.85	3496.39	175.6	916.33	533.08	352.05	410.11	490.94	612.65	720.32	131.98	14	1	1	1
00:51:25	8154.28	1673.74	30126.1	2917.1	10914.3	19146.1	215.65	217.76	1864.26	295.35	495.97	102.93	1226.56	256.17	486.28	517.49	1406.78	229.62	14	1	3	1
00:51:29	16794.9	5503.37	15280	1457.87	4086.94	3914.37	939.5	462.88	567.59	285.35	173.12	161.42	698.42	70.43	477.69	206.52	244.82	124.38	14	1	2	1
00:51:30	13708.9	4716.94	14785.6	2697.37	4045.44	3348.46	824.78	1472.38	2625.06	588.57	535.03	117.82	142.9	160.46	554.76	791.11	147	76.13	14	1	0	1
00:51:35	65535	1539.44	42431.7	2917.77	5288.99	18479.1	575.72	211.42	3499.78	175.23	918.38	532.35	352.85	410.11	490.94	612.65	721.43	131.98	14	1	1	1
00:51:36	8158.96	1672.79	30090.3	2916.28	10879.2	19123.7	215.65	217.76	1860.82	295.75	497.04	102.5	1224.1	256.17	487.16	517.49	1405.49	230.59	14	1	3	1
00:51:40	17059.2	5512.98	15249.4	1457.01	4086.94	3912.98	937.73	462.45	567.59	285.35	173.12	161.08	698.42	70.43	477.69	206.52	244.82	124.38	14	1	2	1
00:51:41	13732.9	4774.21	14984.5	2745.65	4080.15	3374.53	822.61	1469.9	2661.85	588.21	536.02	117.82	142.9	160.46	554.76	791.11	147	76.13	14	1	0	1
00:51:46	65535	1537.44	42392.3	2917.77	5288.99	18487.2	575.72	211.85	3503.18	175.6	918.38	532.35	352.85	410.93	491.78	612.65	720.88	131.98	14	1	1	1
00:51:47	8155.84	1670.89	30068.7	2910.58	10880.5	19122.3	215.65	217.76	1865.41	295.35	494.91	102.5	1224.92	256.17	486.28	517.49	1407.42	229.62	14	1	3	1
00:51:50	17171	5527.39	15264.3	1457.87	4087.69	3913.68	938.17	462.45	567.59	284.98	172.06	161.42	698.42	70.43	477.69	206.52	244.82	124.38	14	1	2	1
00:51:52	13789	4793.95	15030.3	2749.1	4090.17	3375.94	819.57	1468.65	2656.1	587.85	558.9	117.48	142.9	160.46	554.76	792.23	147	76.13	14	1	0	1
00:51:57	65535	1536.45	42337.5	2911.03	5289.72	18477.7	575.26	211.42	3502.05	175.23	918.38	531.99	352.85	410.11	490.94	612.65	721.43	131.98	14	1	1	1
00:51:58	8145.71	1669.94	29844.3	2913.02	10888.1	19106.7	215.65	217.76	1864.26	295.35	497.04	102.93	1224.92	256.17	487.16	517.49	1404.85	229.62	14	1	3	1
00:52:01	17171	5531.23	15252.2	1457.01	4083.14	3911.58	937.73	461.6	568.67	285.35	173.12	161.08	698.42	70.43	477.69	206.52	244.82	124.38	14	1	2	1
00:52:03	13748.9	4780.13	15033	2742.2	4086.32	3377.35	822.61	1465.34	2653.8	587.49	558.9	117.82	142.9	160.46	554.76	792.23	147	76.13	14	1	0	1
00:52:08	65535	1536.45	42329.8	2915.24	5285.32	18463.1	575.72	211.42	3500.91	175.23	917.36	532.35	352.05	410.93	490.94	612.65	720.88	131.98	14	1	1	1
00:52:09	8150.39	1672.79	30117.7	2914.65	10913.6	19144	216.17	217.76	1863.11	295.35	495.97	102.93	1225.74	256.17	487.16	517.49	1405.49	229.62	14	1	3	1
00:52:12	17151.1	5532.19	15159.3	1457.01	4080.87	3908.1	939.5	462.45	567.59	284.98	173.12	161.08	698.42	70.43	476.84	206.52	244.82	124.38	14	1	2	1
00:52:14	13719.3	4789.02	15054.1	2746.51	4087.86	3373.12	821.74	1467.83	2653.8	587.85	558.9	117.48	142.9	160.46	555.57	791.11	147	76.13	14	1	0	1
00:52:19	65535	1536.45	42351	2915.24	5288.99	18471.1	571.57	211	3500.91	175.23	919.41	529.08	352.85	410.11	491.78	612.65	721.43	131.98	14	1	1	1
00:52:20	8151.95	1678.49	30091.3	2917.91	10910.1	19102	215.65	217.76	1865.41	295.35	497.04	102.93	1226.56	256.17	487.16	517.49	1405.49	230.59	14	1	3	1
00:52:23	17173.5	5530.27	15243.8	1457.87	4083.14	3910.19	937.73	462.45	567.59	284.98	173.12	161.42	698.42	70.43	476.84	206.52	244.82	124.38	14	1	2	1
00:52:25	13748.1	4784.08	15077	2749.1	4086.32	3381.58	820.87	1466.58	2658.4	587.13	558.9	117.82	142.9	160.46	555.57	792.23	147	76.13	14	1	0	1
00:55:24	65535	1535.45	42266.4	2909.34	5278.73	18430.3	574.8	211.42	3507.7	175.23	920.43	531.26	352.85	410.93	491.78	613.77	720.32	131.98	24	2	1	1
00:55:26	8037.33	1648.11	29559.7	2863.28	10720.8	18830.4	212.56	215.85	1851.65	292.54	494.91	102.5	1219.16	255.31	487.16	517.49	1402.92	228.65	24	2	3	1
00:55:28	17046.7	5367.9	15091.5	1440.61	4014.13	3871.13	931.1	459.47	565.43	283.16	173.12	161.08	696.11	70.43	476.84	206.52	244.26	123.51	24	2	2	1
00:55:30	13715.3	4732.73	14656.5	2699.1	4023.84	3331.55	825.65	1475.28	2659.55	589.66	559.89	118.16	142.9	160.46	555.57	792.23	147	76.13	24	2	0	1
00:55:35	65535	1535.45	42274.1	2911.87	5278.73	18432.5	574.8	211.42	3503.18	175.23	919.41	531.62	352.85	410.93	491.78	612.65	720.88	131.98	24	2	1	1
00:55:37	8037.33	1643.36	29425.9	2848.6	10687.1	18763.8	212.56	215.38	1852.8	292.54	497.04	102.5	1219.98	255.31	488.04	517.49	1406.14	228.65	24	2	3	1
00:55:39	17037.6	5462.06	15017.2	1441.47	4039.16	3876.01	928.45	459.04	565.43	283.16	173.12	160.74	696.11	70.43	475.99	206.52	244.26	123.51	24	2	2	1
00:55:41	13710.5	4698.17	14627.1	2695.65	4020.76	3340	825.65	1473.63	2656.1	589.29	535.03	117.82	142.9	160.46	554.76	792.23	147	76.13	24	2	0	1
00:55:46	65535	1534.45	42259.6	2911.03	5263.33	18417.2	574.8	211.42	3504.31	175.23	920.43	532.35	352.85	410.93	491.78	612.65	721.99	131.98	24	2	1	1
00:55:47	8032.65	1645.26	29477.7	2849.41	10671.2	18792.4	212.04	215.38	1852.8	292.13	497.04	102.5	1219.98	255.31	487.16	518.65	1404.85	228.65	24	2	3	1
00:55:50	16980.5	5449.57	14994	1436.29	4027.02	3863.46	927.56	458.61	565.43	283.16	173.12	160.74	696.11	70.43	476.84	206.52	244.26	123.51	24	2	2	1
00:55:51	13720.1	4723.85	15038.5	2730.99	4060.86	3361.85	826.09	1474.45	2659.55	589.66	561.88	118.16	142.9	160.46	554.76	789.99	147	76.13	24	2	0	1
00:55:57	65535	1537.44	42260.6	2910.18	5266.26	18401.2	575.26	211.42	3503.18	175.23	919.41	532.35	352.85	411.75	492.62	612.65	721.99	131.98	24	2	1	1
00:55:58	8068.52	1644.31	29436.2	2843.7	10680.9	18795.1	212.04	215.38	1856.23	292.54	494.91	102.5	1219.98	255.31	487.16	517.49	1399.71	228.65	24	2	3	1
00:56:01	17017.7	5453.41	15007	1435.43	4030.06	3866.94	928.45	458.19	564.36	282.8	175.23	160.74	695.35	70.43	476.84	206.52	244.26	123.51	24	2	2	1
00:56:02	13606.4	4782.11	15066	2734.44	4080.15	3373.12	825.65	1474.04	2656.1	589.29	561.88	117.82	142.9	160.46	555.57	792.23	147	76.13	24	2	0	1
00:56:08	65535	1534.45	42201	2909.34	5274.33	18420.1	574.34	211.42	3502.05	175.23	918.38	531.62	352.85	410.93	491.78	612.65	721.99	131.98	24	2	1	1
00:56:09	8049.02	1645.26	29410.8	2851.04	10669.2	18744.2	212.04	214.9	1857.38	292.13	497.04	102.5	1221.63	255.31	487.16	518.65	1401.64	227.68	24	2	3	1
00:56:12	17014.4	5452.45	14979.1	1425.93	4022.47	3855.78	928.89	459.04	564.36	282.8	173.12	160.74	695.35	70.43	475.14	206.52	244.26	123.51	24	2	2	1
00:56:13	13705.7	4787.04	15048.6	2748.24	4082.46	3375.23	826.09	1474.04	2658.4	588.93	558.9	118.16	142.9	160.46	549.89	792.23	147	76.13	24	2	0	1
00:56:19	65535	1540.43	42192.3	2914.4	5274.33	18385.2	575.72	211.42	3503.18	175.23	919.41	532.72	352.85	410.93	491.78	612.65	720.88	131.98	24	2	1	1
00:56:20	8019.39	1642.41	29385.3	2846.15	10659.5	18742.1	212.04	214.9	1852.8	291.73	497.04	102.07	1220.8	255.31	486.28	517.49	1402.92	227.68	24	2	3	1
00:56:23	16964.7	5452.45	14888.1	1424.21	4016.41	3857.88	929.77	459.47	564.36	283.16	172.06	160.74	696.11	70.43	474.29	206.52	244.26	123.51	24	2	2	1
00:56:24	13708.1	4789.02	15050.4	2746.51	4081.69	3371.01	825.65	1474.45	2658.4	589.29	535.03	118.16	142.9	160.46	555.57	792.23	147	76.13	24	2	0	1
00:56:30	65535	1534.45	42101	2909.34	5256.73	18418	575.26	211.42	3496.39	175.23	917.36	532.35	352.05	410.93	491.78	612.65	721.99	131.98	24	2	1	1
00:56:31	8036.55	1641.46	29427.8	2851.86	10672.6	18803.9	212.04	214.9	1855.09	292.54	494.91	102.5	1222.45	255.31	486.28	517.49	1406.14	228.65	24	2	3	1
00:56:34	16988.7	5440.92	14944.8	1431.11	4012.61	3856.48	928.89	458.61	565.43	283.16	176.28	160.74	695.35	70.43	475.99	206.52	244.26	123.51	24	2	2	1
00:56:35	13708.1	4787.04	15066	2743.93	4082.46	3371.01	824.35	1471.55	2654.95	588.93	535.03	117.82	142.9	160.46	554.76	792.23	147	76.13	24	2	0	1
00:56:41	65535	1533.46	42198.1	2908.5	5275.79	18428.9	575.26	211.42	3498.65	175.23	917.36	531.99	352.05	410.11	490.94	612.65	720.88	131.98	24	2	1	1
00:56:42	8039.67	1641.46	29424.9	2855.94	10669.9	18782.2	212.04	215.38	1857.38	291.73	495.97	102.5	1224.1	256.17	486.28	517.49	1405.49	228.65	24	2	3	1
00:56:44	16969.7	5432.27	14972.6	1429.38	4009.58	3838.35	929.33	459.04	563.28	282.8	173.12	160.74	696.11	70.43	476.84	206.52	244.26	123.51	24	2	2	1
00:56:46	13722.5	4785.07	15039.5	2743.93	4084.77	3374.53	825.65	1472.8	2658.4	588.93	535.03	118.16	142.9	160.46	554.76	791.11	147	76.13	24	2	0	1
00:56:52	65535	1534.45	42087.6	2909.34	5277.99	18429.6	575.26	211.42	3502.05	175.23	918.38	532.35	352.05	410.93	490.1	613.77	721.99	131.98	24	2	1	1
00:56:53	8020.17	1641.46	29376.9	2844.52	10621.7	18733.3	212.04	215.38	1855.09	292.54	495.97	102.5	1221.63	255.31	488.04	517.49	1405.49	228.65	24	2	3	1
00:56:55	16940.7	5416.9	14955.9	1425.93	4000.48	3843.93	929.33	459.04	563.28	282.8	172.06	161.08	696.11	70.43	475.99	206.52	244.26	123.51	24	2	2	1
00:56:57	13734.5	4777.17	15033	2737.89	4075.52	3374.53	825.65	1473.21	2654.95	588.93	560.88	117.82	142.9	160.46	555.57	792.23	147	76.13	24	2	0	1
00:57:03	65535	1534.45	42058.8	2909.34	5275.06	18424.5	574.8	211.42	3500.91	175.23	919.41	531.99	352.85	410.93	491.78	612.65	716.4	131.98	24	2	1	1
00:57:04	8034.21	1639.56	29378.8	2851.04	10682.9	18776.1	212.04	215.38	1855.09	292.94	498.1	102.5	1222.45	255.31	487.16	518.65	1396.5	228.65	24	2	3	1
00:57:06	16929.1	5444.76	14985.6	1429.38	4009.58	3855.09	928.01	458.19	564.36	282.44	173.12	160.74	696.11	70.43	475.99	206.52	242.02	123.51	24	2	2	1
00:57:08	13736.1	4785.07	15010.1	2740.48	4082.46	3375.94	823.04	1469.9	2658.4	589.29	560.88	117.82	142.9	160.46	554.76	791.11	145.33	76.13	24	2	0	1
00:57:14	65535	1534.45	42012.6	2902.6	5272.86	18380.8	574.34	211	3498.65	175.23	917.36	531.62	352.85	410.11	490.94	612.65	720.88	131.98	24	2	1	1
00:57:15	8036.55	1646.21	29511.7	2855.94	10680.2	18785.6	212.04	215.38	1855.09	292.54	494.91	102.5	1220.8	255.31	486.28	515.17	1404.85	228.65	24	2	3	1
00:57:17	16987.1	5427.47	14942.9	1428.52	4003.51	3845.32	925.36	457.76	564.36	282.07	175.23	160.39	697.65	70.43	476.84	206.52	244.26	122.63	24	2	2	1
00:57:19	13721.7	4778.16	15040.4	2733.58	4069.35	3372.42	825.65	1474.04	2657.25	589.29	558.9	117.82	142.9	160.46	555.57	792.23	147	76.13	24	2	0	1
00:57:25	65535	1533.46	41974.2	2901.75	5262.6	18385.2	574.8	211.42	3499.78	175.23	918.38	531.99	352.05	410.11	491.78	613.77	720.88	131.98	24	2	1	1
00:57:26	8032.65	1640.51	29434.4	2849.41	10671.2	18792.4	212.04	215.38	1855.09	292.94	494.91	102.5	1221.63	254.44	487.16	517.49	1402.92	228.65	24	2	3	1
00:57:28	16843.7	5420.74	14974.5	1429.38	4012.61	3855.09	925.8	457.76	563.28	282.44	176.28	160.74	696.88	70.43	475.14	206.52	243.14	123.51	24	2	2	1
00:57:30	13704.1	4767.29	15017.5	2739.61	4077.06	3368.89	826.52	1475.28	2658.4	589.29	561.88	118.16	142.9	160.46	555.57	791.11	147	76.13	24	2	0	1
00:57:36	65535	1533.46	42030.9	2900.07	5262.6	18378.6	573.42	211	3502.05	175.23	919.41	530.9	352.85	410.11	490.94	613.77	721.43	131.98	24	2	1	1
00:57:37	8038.11	1641.46	29294.9	2851.04	10689.1	18777.4	212.04	215.38	1857.38	292.94	500.22	102.5	1220.8	255.31	486.28	517.49	1405.49	228.65	24	2	3	1
00:57:39	17010.3	5449.57	14994.9	1433.7	4023.23	3862.06	927.56	458.61	565.43	283.16	176.28	160.74	696.11	70.43	477.69	206.52	244.26	123.51	24	2	2	1
00:57:40	13720.1	4776.18	15014.7	2743.93	4074.75	3367.48	826.52	1474.45	2656.1	589.66	558.9	118.16	142.9	160.46	554.76	791.11	147	76.13	24	2	0	1
00:57:46	65535	1531.46	42020.3	2894.16	5264.06	18386.6	573.88	211	3498.65	175.23	919.41	531.26	352.85	410.11	491.78	612.65	721.99	131.98	24	2	1	1
00:57:47	8038.11	1643.36	29364.6	2847.78	10667.8	18780.8	212.56	215.38	1858.53	292.94	495.97	102.5	1221.63	255.31	487.16	517.49	1407.42	228.65	24	2	3	1
00:57:50	17014.4	5455.33	14921.6	1432.84	4016.41	3851.6	926.68	458.19	560.04	282.8	172.06	160.74	696.11	70.43	475.99	206.52	244.26	123.51	24	2	2	1
00:57:51	13720.1	4777.17	15056.9	2743.06	4080.92	3373.12	826.09	1474.45	2659.55	589.29	558.9	118.16	142.9	160.46	554.76	785.5	147	76.13	24	2	0	1
00:57:57	65535	1532.46	42088.5	2896.69	5253.8	18367.7	573.42	211	3498.65	175.23	918.38	530.53	352.85	410.11	491.78	613.77	721.99	131.98	24	2	1	1
00:57:58	8020.17	1642.41	29400.4	2846.96	10691.9	18801.9	212.56	215.38	1853.94	292.13	499.16	102.5	1223.27	256.17	488.04	517.49	1404.21	227.68	24	2	3	1
00:58:01	16977.1	5452.45	15014.4	1431.11	4024.75	3862.76	925.36	458.19	565.43	283.16	173.12	160.74	695.35	70.43	478.54	206.52	244.82	123.51	24	2	2	1
00:58:02	13731.3	4780.13	15067.9	2741.34	4080.92	3373.83	825.65	1474.45	2638.85	590.02	557.9	118.16	142.11	159.66	554.76	792.23	147.55	76.13	24	2	0	1
00:58:08	65535	1530.47	42003	2888.26	5258.2	18367.7	572.96	211	3499.78	174.86	919.41	530.9	352.05	410.11	491.78	612.65	721.99	131.98	24	2	1	1
00:58:09	8051.36	1643.36	29397.6	2855.12	10700.1	18793.7	212.04	215.38	1856.23	292.54	494.91	102.5	1221.63	255.31	487.16	517.49	1408.71	228.65	24	2	3	1
00:58:12	16901.7	5463.02	15033	1431.97	4023.23	3864.85	924.03	459.04	564.36	282.8	172.06	159.36	691.51	70.43	476.84	206.52	244.26	123.51	24	2	2	1
00:58:13	13714.5	4771.24	15011	2740.48	4080.92	3373.12	826.09	1474.87	2651.5	589.29	536.02	118.16	142.11	160.46	554.76	791.11	147	76.13	24	2	0	1
00:58:19	65535	1532.46	41936.7	2896.69	5258.2	18388.1	572.96	211	3503.18	175.23	917.36	530.53	352.85	410.93	490.94	612.65	721.99	131.98	24	2	1	1
00:58:20	8034.99	1639.56	29475.8	2841.26	10688.5	18793	212.56	215.38	1852.8	292.54	494.91	102.5	1219.16	255.31	488.04	517.49	1405.49	228.65	24	2	3	1
00:58:23	16977.1	5464.94	15034.9	1434.56	4027.78	3869.04	929.33	459.04	564.36	283.16	173.12	161.08	696.88	70.43	478.54	206.52	244.82	123.51	24	2	2	1
00:58:24	13706.5	4765.32	14972.6	2738.75	4078.6	3372.42	825.65	1474.45	2659.55	589.29	559.89	117.82	142.9	160.46	554.76	791.11	147	76.13	24	2	0	1
00:58:30	65535	1531.46	42038.6	2894.16	5247.94	18357.5	572.96	211	3492.99	175.23	916.33	530.53	351.24	409.29	490.94	612.65	721.99	131.98	24	2	1	1
00:58:31	8022.51	1638.61	29476.8	2851.04	10703.6	18826.3	212.04	215.38	1855.09	292.94	495.97	102.07	1223.27	255.31	488.04	517.49	1407.42	227.68	24	2	3	1
00:58:34	16968	5449.57	15015.4	1431.11	4014.13	3852.99	928.45	458.61	565.43	281.71	172.06	160.74	696.88	70.43	476.84	206.52	244.26	122.63	24	2	2	1
00:58:35	13720.1	4787.04	15045.9	2742.2	4083.23	3379.46	825.22	1474.04	2658.4	588.93	535.03	117.82	142.9	160.46	554.76	791.11	147	76.13	24	2	0	1
00:58:41	65535	1532.46	42131.8	2900.91	5253.8	18353.1	573.42	211	3492.99	175.23	917.36	531.26	352.05	409.29	490.94	612.65	721.43	131.98	24	2	1	1
00:58:42	8057.6	1641.46	29465.5	2850.23	10661.6	18744.8	212.04	214.9	1856.23	292.13	499.16	102.5	1220.8	255.31	487.16	518.65	1401.64	228.65	24	2	3	1
00:58:44	16980.5	5443.8	15006.1	1431.97	4019.44	3860.67	926.24	456.91	565.43	283.16	175.23	160.74	695.35	70.43	476.84	206.52	244.26	123.51	24	2	2	1
00:58:46	13724.1	4782.11	15042.2	2743.06	4086.32	3377.35	825.65	1473.63	2658.4	589.29	536.02	117.82	142.9	160.46	555.57	792.23	147	76.13	24	2	0	1
00:58:52	65535	1531.46	42049.1	2895.85	5247.94	18350.9	572.03	210.57	3497.52	174.86	918.38	529.81	352.85	410.11	491.78	612.65	721.99	131.98	24	2	1	1
00:58:53	8040.45	1643.36	29504.1	2853.49	10711.2	18839.9	212.56	215.85	1857.38	292.94	499.16	102.5	1224.1	256.17	487.16	518.65	1399.71	227.68	24	2	3	1
00:58:55	16973.8	5443.8	15034.9	1431.97	4024.75	3861.36	928.89	458.61	564.36	282.44	176.28	161.08	696.88	70.43	475.99	206.52	244.26	123.51	24	2	2	1
00:58:57	13598.3	4773.22	15052.3	2743.06	4084	3375.94	825.22	1474.04	2658.4	588.93	535.03	117.82	142.9	160.46	555.57	791.11	147	76.13	24	2	0	1
00:59:03	65535	1533.46	42094.3	2899.22	5250.14	18346.6	572.5	210.57	3492.99	175.23	919.41	530.17	352.05	410.11	490.94	613.77	721.99	131.98	24	2	1	1
00:59:04	8017.83	1644.31	29481.5	2859.2	10711.9	18836.5	212.56	215.38	1853.94	292.54	500.22	102.5	1223.27	256.17	488.04	516.33	1406.14	228.65	24	2	3	1
00:59:06	16955.6	5450.53	14994.9	1434.56	4027.02	3854.39	927.12	459.04	565.43	282.8	172.06	160.74	696.88	70.43	477.69	206.52	244.26	122.63	24	2	2	1
00:59:08	13724.9	4785.07	15077	2742.2	4081.69	3375.23	823.48	1471.97	2658.4	588.57	535.03	117.82	142.9	160.46	553.95	791.11	147	76.13	24	2	0	1
00:59:14	65535	1531.46	41956.9	2893.32	5245.74	18313.1	572.96	211	3497.52	175.23	919.41	530.9	352.05	410.11	490.94	612.65	721.43	131.98	24	2	1	1
00:59:15	8035.77	1644.31	29520.1	2853.49	10717.4	18822.9	212.56	215.38	1853.94	292.94	497.04	102.5	1221.63	255.31	487.16	517.49	1404.85	227.68	24	2	3	1
00:59:17	16959.7	5465.9	15027.4	1436.29	4027.02	3864.15	929.33	458.19	564.36	279.89	172.06	161.08	696.88	70.43	476.84	206.52	244.26	122.63	24	2	2	1
00:59:19	13733.7	4776.18	14997.3	2743.06	4078.6	3368.19	823.48	1470.73	2658.4	588.57	558.9	117.82	142.9	160.46	554.76	791.11	147	76.13	24	2	0	1
00:59:25	65535	1528.48	41955.9	2893.32	5234.01	18294.1	572.5	211	3483.94	175.23	918.38	530.53	352.05	410.11	490.94	612.65	721.99	131.98	24	2	1	1
00:59:26	8018.61	1640.51	29217.6	2846.96	10647.8	18794.4	212.04	214.9	1855.09	292.54	494.91	102.5	1222.45	255.31	486.28	517.49	1408.07	227.68	24	2	3	1
00:59:28	17003.7	5456.29	15069.2	1438.02	4027.02	3869.04	928.89	458.61	565.43	282.44	173.12	161.08	696.88	70.43	478.54	206.52	244.26	123.51	24	2	2	1
00:59:29	13728.1	4791.98	15033	2744.79	4082.46	3375.23	822.17	1466.58	2657.25	587.49	535.03	117.82	142.9	160.46	554.76	792.23	146.44	76.13	24	2	0	1
00:59:36	65535	1529.47	41938.6	2892.48	5235.48	18303.6	572.5	210.57	3489.59	174.86	917.36	530.17	351.24	409.29	490.94	612.65	721.43	131.98	24	2	1	1
00:59:37	8030.31	1644.31	29481.5	2854.3	10674.7	18801.9	212.56	214.9	1853.94	291.73	497.04	102.07	1222.45	255.31	487.16	517.49	1405.49	228.65	24	2	3	1
00:59:39	16961.4	5444.76	15009.8	1433.7	4022.47	3863.46	928.89	458.19	564.36	283.16	173.12	161.08	696.11	70.43	477.69	206.52	244.26	123.51	24	2	2	1
00:59:40	13708.9	4782.11	15055	2745.65	4081.69	3374.53	824.78	1473.21	2651.5	588.93	559.89	117.82	142.9	160.46	554.76	788.87	147	76.13	24	2	0	1
00:59:47	65535	1529.47	42095.3	2899.22	5236.21	18302.9	572.5	211	3489.59	174.86	917.36	530.17	351.24	409.29	490.1	611.53	720.32	131.98	24	2	1	1
00:59:48	8029.53	1642.41	29481.5	2851.86	10705.7	18831.1	212.56	215.38	1852.8	292.94	497.04	102.5	1222.45	255.31	487.16	517.49	1406.14	228.65	24	2	3	1
00:59:50	17019.4	5463.98	14986.6	1438.88	4030.82	3869.04	927.56	459.04	563.28	282.8	175.23	160.74	696.88	70.43	475.99	206.52	244.26	123.51	24	2	2	1
00:59:51	13690.5	4775.19	15001.9	2749.1	4087.86	3376.64	825.65	1473.63	2663	589.29	559.89	117.82	143.69	160.46	555.57	792.23	147	76.13	24	2	0	1
00:59:58	65535	1530.47	41959.7	2898.38	5221.55	18255.5	572.5	211	3490.73	175.23	917.36	530.9	351.24	408.47	490.94	612.65	721.43	131.98	24	2	1	1
00:59:59	8034.99	1640.51	29397.6	2851.04	10703.6	18822.2	212.04	215.38	1856.23	292.94	495.97	102.5	1221.63	255.31	488.04	517.49	1407.42	228.65	24	2	3	1
00:00:01	17039.3	5475.51	15002.4	1431.97	4030.82	3868.34	928.45	459.04	564.36	282.8	173.12	161.08	696.88	70.43	477.69	206.52	244.26	123.51	24	2	2	1
00:00:02	13711.3	4783.09	15070.6	2739.61	4040.04	3340	824.78	1473.21	2657.25	590.02	535.03	118.16	142.9	160.46	554.76	792.23	147	76.13	24	2	0	1
00:00:08	65535	1529.47	41853.1	2889.95	5210.55	18250.4	572.03	210.57	3481.67	174.86	916.33	530.17	351.24	408.47	490.1	610.41	721.43	131.98	24	2	1	1
00:00:09	8023.29	1642.41	29474	2856.75	10706.4	18803.9	212.56	215.38	1852.8	292.54	500.22	102.5	1219.16	255.31	486.28	517.49	1400.35	227.68	24	2	3	1
00:00:12	16982.1	5453.41	15059	1437.15	4032.33	3870.43	928.89	459.47	565.43	283.53	172.06	160.74	696.88	70.43	477.69	206.52	244.26	123.51	24	2	2	1
00:00:13	13717.7	4788.03	15062.4	2748.24	4093.26	3385.8	820	1469.9	2660.7	588.93	558.9	117.14	143.69	160.46	555.57	792.23	147	76.13	24	2	0	1
00:00:19	65535	1528.48	41913.6	2892.48	5215.68	18235.8	572.5	210.57	3480.54	175.23	916.33	530.53	350.43	408.47	490.1	612.65	721.43	131.98	24	2	1	1
00:00:20	8006.14	1639.56	29492.8	2851.86	10698.1	18801.9	212.56	215.38	1857.38	292.13	495.97	102.5	1219.16	255.31	486.28	517.49	1402.28	228.65	24	2	3	1
00:00:22	16973.8	5462.06	15006.1	1435.43	4025.51	3865.55	928.89	459.04	565.43	283.16	172.06	161.08	696.88	70.43	476.84	206.52	244.82	123.51	24	2	2	1
00:00:24	13701.7	4774.21	15031.2	2743.93	4090.17	3379.46	820	1462.85	2659.55	586.04	535.03	117.82	142.9	160.46	554.76	791.11	147	76.13	24	2	0	1
00:00:30	65535	1527.48	41898.2	2896.69	5215.68	18232.2	571.11	210.57	3489.59	174.86	915.31	529.44	351.24	409.29	490.1	612.65	721.43	131.98	24	2	1	1
00:00:31	8031.09	1641.46	29477.7	2854.3	10705	18822.2	212.56	215.38	1856.23	292.13	498.1	102.5	1218.34	254.44	487.16	517.49	1402.92	227.68	24	2	3	1
00:00:33	17007	5464.94	15036.7	1435.43	4030.06	3867.64	929.33	459.04	564.36	283.16	173.12	161.08	696.11	70.43	473.44	206.52	244.26	123.51	24	2	2	1
00:00:35	13712.9	4787.04	15042.2	2744.79	4087.86	3377.35	824.78	1471.55	2659.55	588.21	559.89	117.82	143.69	160.46	555.57	792.23	147	76.13	24	2	0	1
00:00:41	65535	1526.48	41912.6	2894.16	5218.62	18246	572.03	210.57	3495.25	174.86	917.36	530.17	352.05	410.11	490.94	612.65	720.32	131.98	24	2	1	1
00:00:42	8034.99	1641.46	29456	2846.96	10679.5	18800.5	212.56	215.85	1851.65	292.94	497.04	102.5	1215.87	254.44	487.16	517.49	1402.92	228.65	24	2	3	1
00:00:44	16906.7	5451.49	14922.5	1435.43	4022.47	3856.48	928.89	458.61	564.36	283.53	176.28	161.08	696.11	70.43	473.44	206.52	244.26	123.51	24	2	2	1
00:00:46	13692.9	4772.23	15038.5	2744.79	4082.46	3377.35	822.61	1468.65	2657.25	588.57	559.89	117.82	142.9	160.46	555.57	792.23	147	76.13	24	2	0	1
00:00:52	65535	1535.45	41993.4	2900.07	5225.95	18241.7	571.11	210.57	3491.86	174.5	916.33	529.08	352.05	409.29	490.94	612.65	720.32	131.98	24	2	1	1
00:00:53	8052.14	1645.26	29504.1	2855.94	10683.6	18815.5	212.56	215.38	1855.09	292.94	494.91	102.5	1218.34	254.44	487.16	517.49	1404.85	227.68	24	2	3	1
00:00:55	17019.4	5448.6	14999.6	1437.15	4023.99	3868.34	931.1	459.47	565.43	282.8	173.12	161.08	697.65	70.43	477.69	206.52	244.26	123.51	24	2	2	1
00:00:57	13583.9	4771.24	15020.2	2733.58	4082.46	3375.23	824.35	1472.8	2657.25	589.29	535.03	117.82	142.9	160.46	555.57	792.23	147	76.13	24	2	0	1
00:01:03	65535	1527.48	41852.1	2894.16	5222.28	18257.7	571.57	210.57	3489.59	174.86	916.33	529.81	351.24	408.47	490.94	612.65	719.76	131.98	24	2	1	1
00:01:04	7988.98	1640.51	29506.9	2853.49	10685.7	18808	212.56	215.38	1851.65	292.13	494.91	102.5	1216.69	254.44	487.16	517.49	1406.14	228.65	24	2	3	1
00:04:41	65535	1520.5	41397.4	2880.67	5206.89	18215.5	569.27	209.72	3485.07	174.5	918.38	528.72	351.24	409.29	490.94	611.53	720.88	131.11	33	3	1	1
00:04:42	7996.78	1633.87	29323.2	2840.44	10605.1	18712.2	211.53	214.9	1849.36	292.13	497.04	102.5	1221.63	255.31	486.28	517.49	1397.78	227.68	33	3	3	1
00:04:44	16901.7	5442.84	15007	1429.38	4015.65	3857.18	926.68	458.19	565.43	282.8	176.28	161.08	696.11	70.43	475.99	206.52	244.26	123.51	33	3	2	1
00:04:46	13612	4739.65	14882.8	2707.72	4043.9	3344.23	820	1468.24	2646.9	588.57	557.9	117.82	142.9	159.66	554.76	793.35	147	76.13	33	3	0	1
00:04:52	65535	1520.5	41731	2884.04	5217.15	18240.2	568.8	209.72	3488.46	174.5	915.31	527.62	351.24	408.47	490.1	612.65	719.2	131.11	33	3	1	1
00:04:53	8013.16	1634.81	29264.7	2833.1	10626.5	18690.5	211.53	214.9	1849.36	292.13	500.22	102.5	1221.63	255.31	486.28	517.49	1402.92	227.68	33	3	3	1
00:04:55	16923.3	5427.47	14925.3	1430.25	4014.89	3847.41	925.8	458.61	565.43	282.44	173.12	160.39	696.11	70.43	475.14	206.52	244.26	123.51	33	3	2	1
00:04:56	13632.8	4738.66	14839.7	2709.44	4035.41	3342.82	818.7	1466.17	2649.2	587.13	558.9	117.48	142.9	159.66	554.76	792.23	146.44	76.13	33	3	0	1
00:05:03	65535	1521.5	41681	2874.77	5197.36	18224.9	569.73	209.72	3489.59	174.5	916.33	528.72	351.24	409.29	490.1	611.53	720.32	131.11	33	3	1	1
00:05:04	8009.26	1641.46	29162.9	2847.78	10658.9	18653.2	211.53	214.43	1850.5	292.54	494.91	102.5	1223.27	255.31	486.28	517.49	1401.64	227.68	33	3	3	1
00:05:06	16960.6	5437.08	14979.1	1432.84	4017.16	3862.76	925.8	457.34	564.36	282.07	173.12	161.08	695.35	70.43	475.14	206.52	244.26	122.63	33	3	2	1
00:05:07	13625.6	4730.76	14825	2705.99	4037.73	3340	817.39	1463.27	2646.9	587.13	558.9	117.48	142.9	159.66	554.76	791.11	147	76.13	33	3	0	1
00:05:14	65535	1521.5	41763.7	2883.2	5223.01	18249.7	569.73	209.72	3496.39	174.13	916.33	529.08	352.05	409.29	490.94	613.77	720.88	131.11	33	3	1	1
00:05:15	8006.14	1631.97	29129	2818.42	10612	18690.5	211.53	214.43	1850.5	291.33	497.04	102.07	1221.63	254.44	486.28	517.49	1402.28	228.65	33	3	3	1
00:05:17	16907.5	5431.31	14958.7	1430.25	4015.65	3851.6	924.91	457.76	564.36	283.16	173.12	160.39	696.11	70.43	477.69	206.52	243.7	123.51	33	3	2	1
00:05:18	13576.7	4726.81	14686.7	2705.99	4028.47	3336.48	814.79	1461.61	2644.6	586.77	557.9	117.14	142.9	159.66	553.95	791.11	146.44	76.13	33	3	0	1
00:05:25	65535	1517.52	41465.7	2862.96	5187.83	18166.7	567.42	209.72	3485.07	174.5	918.38	527.26	351.24	409.29	490.1	611.53	720.32	131.11	33	3	1	1
00:05:26	7998.34	1638.61	29354.2	2842.07	10643.7	18733.3	211.53	214.43	1851.65	292.54	498.1	102.5	1220.8	255.31	484.52	517.49	1402.28	227.68	33	3	3	1
00:05:27	16953.1	5439.96	14996.8	1430.25	4016.41	3860.67	926.68	457.34	564.36	282.44	176.28	161.08	696.88	70.43	477.69	206.52	244.26	123.51	33	3	2	1
00:05:29	13587.9	4736.68	14877.3	2705.13	4040.04	3347.05	816.96	1460.78	2650.35	586.77	534.03	117.48	142.9	160.46	555.57	789.99	146.44	76.13	33	3	0	1
00:05:36	65535	1520.5	41596.4	2878.14	5209.09	18221.3	568.8	209.72	3491.86	174.5	917.36	528.35	351.24	409.29	490.1	611.53	721.99	131.11	33	3	1	1
00:05:37	8020.17	1637.66	29315.6	2841.26	10650.6	18734.7	211.53	214.9	1850.5	292.13	497.04	102.07	1220.8	255.31	487.16	517.49	1406.78	228.65	33	3	3	1
00:05:38	16884.3	5450.53	14944.8	1430.25	4014.89	3862.06	927.56	458.19	564.36	282.44	173.12	161.08	693.81	70.43	477.69	206.52	244.26	122.63	33	3	2	1
00:05:40	13523.8	4626.09	14834.2	2701.68	4033.1	3326.61	814.35	1461.61	2649.2	586.4	561.88	117.48	142.9	160.46	553.95	791.11	146.44	76.13	33	3	0	1
00:05:47	65535	1518.51	41618.5	2873.92	5209.82	18235.1	567.88	209.72	3492.99	174.13	917.36	527.62	352.05	409.29	490.94	612.65	720.88	131.11	33	3	1	1
00:05:48	8022.51	1637.66	29256.2	2843.7	10641.6	18734.7	212.04	214.9	1848.21	292.13	494.91	102.5	1220.8	255.31	487.16	517.49	1408.07	228.65	33	3	3	1
00:05:49	16560.4	5448.6	14878.8	1431.11	4020.2	3860.67	928.45	458.61	564.36	282.8	172.06	161.08	696.11	70.43	476.84	206.52	244.26	123.51	33	3	2	1
00:05:51	13609.5	4727.8	14844.3	2697.37	4031.56	3339.3	818.26	1464.51	2650.35	586.77	558.9	117.48	142.9	160.46	554.76	792.23	146.44	76.13	33	3	0	1
00:05:58	65535	1519.51	41651.2	2880.67	5209.82	18214.7	568.34	209.72	3492.99	174.13	917.36	527.99	352.05	409.29	490.94	612.65	720.32	131.11	33	3	1	1
00:05:59	8013.93	1640.51	29319.4	2846.15	10642.3	18745.5	212.04	214.9	1849.36	292.54	498.1	102.5	1211.76	255.31	487.16	517.49	1428.63	229.62	33	3	3	1
00:06:00	16898.4	5430.35	14981	1430.25	4016.41	3861.36	926.24	457.76	564.36	282.44	173.12	160.74	695.35	70.43	475.14	206.52	244.26	123.51	33	3	2	1
00:06:02	13579.1	4725.82	14869.9	2708.58	4035.41	3337.89	819.13	1467	2650.35	588.21	558.9	117.82	142.9	159.66	554.76	792.23	147	76.13	33	3	0	1
00:06:08	65535	1517.52	41552.2	2875.61	5201.02	18221.3	566.96	209.3	3486.2	174.13	917.36	526.53	352.05	408.47	490.94	612.65	720.88	131.11	33	3	1	1
00:06:10	8015.49	1636.71	29283.6	2843.7	10649.9	18748.2	211.53	214.9	1850.5	292.54	498.1	102.5	1219.16	254.44	488.04	517.49	1408.71	227.68	33	3	3	1
00:06:11	16903.4	5414.02	15002.4	1425.07	4011.1	3856.48	924.47	458.61	563.28	282.8	173.12	160.39	695.35	70.43	477.69	206.52	244.26	122.63	33	3	2	1
00:06:13	13565.5	4720.89	14826	2702.55	4031.56	3337.18	817.39	1462.44	2645.75	586.4	534.03	117.48	142.9	159.66	553.95	789.99	146.44	76.13	33	3	0	1
00:06:19	65535	1518.51	41211	2874.77	5207.62	18221.3	567.88	209.72	3491.86	174.5	917.36	527.62	352.05	410.11	490.94	612.65	721.99	131.11	33	3	1	1
00:06:21	8028.75	1639.56	29369.3	2839.63	10649.9	18764.5	211.53	214.9	1858.53	292.54	497.04	102.5	1221.63	255.31	487.16	517.49	1401	227.68	33	3	3	1
00:06:22	16954.8	5448.6	14986.6	1431.11	4016.41	3861.36	925.36	458.61	564.36	282.44	172.06	160.74	695.35	70.43	477.69	206.52	244.26	123.51	33	3	2	1
00:06:24	13609.5	4736.68	14864.4	2708.58	4035.41	3342.12	819.13	1466.58	2645.75	587.85	558.9	117.48	142.9	159.66	554.76	789.99	147	76.13	33	3	0	1
00:06:30	65535	1516.52	41260.9	2867.18	5195.16	18134.6	567.88	209.3	3489.59	174.13	918.38	527.62	352.05	409.29	490.94	612.65	723.11	131.11	33	3	1	1
00:06:31	8013.16	1638.61	29372.2	2846.15	10647.8	18748.2	212.04	214.9	1858.53	292.54	494.91	102.07	1222.45	255.31	486.28	517.49	1402.92	227.68	33	3	3	1
00:06:33	16951.5	5444.76	14905.8	1430.25	4014.13	3855.78	927.12	458.19	564.36	282.07	173.12	160.74	695.35	70.43	476.84	206.52	244.26	123.51	33	3	2	1
00:06:34	13598.3	4712	14853.5	2701.68	4026.16	3334.37	818.26	1464.1	2648.05	586.04	558.9	117.48	142.9	159.66	553.95	793.35	146.44	76.13	33	3	0	1
00:06:41	65535	1517.52	41498.4	2870.55	5189.29	18170.3	567.42	209.3	3490.73	174.5	917.36	527.26	352.05	409.29	490.1	612.65	721.43	131.11	33	3	1	1
00:06:42	7983.53	1634.81	29349.5	2841.26	10655.4	18758.4	212.04	215.38	1849.36	292.13	497.04	102.5	1219.98	255.31	487.16	517.49	1405.49	228.65	33	3	3	1
00:06:44	16905.9	5442.84	15004.2	1426.8	4016.41	3860.67	927.12	458.19	564.36	282.8	173.12	160.74	695.35	70.43	477.69	206.52	244.26	123.51	33	3	2	1
00:06:45	13605.5	4729.77	14850.7	2704.27	4030.01	3337.89	816.96	1462.85	2649.2	587.13	534.03	117.48	142.9	160.46	553.95	791.11	146.44	76.13	33	3	0	1
00:06:52	65535	1518.51	41545.5	2868.02	5209.09	18219.8	567.88	209.72	3489.59	174.5	917.36	527.62	352.05	409.29	490.1	612.65	721.99	131.11	33	3	1	1
00:06:53	8006.92	1639.56	29346.7	2840.44	10618.9	18765.9	211.53	214.9	1849.36	292.54	498.1	102.5	1219.98	254.44	486.28	517.49	1405.49	227.68	33	3	3	1
00:06:55	16902.6	5449.57	15015.4	1428.52	4014.89	3859.27	928.45	458.61	564.36	282.8	176.28	161.08	696.11	70.43	475.99	206.52	244.26	123.51	33	3	2	1
00:06:56	13579.9	4718.91	14853.5	2710.31	4030.78	3340	817.39	1463.27	2649.2	587.13	560.88	117.48	142.9	159.66	552.33	789.99	146.44	76.13	33	3	0	1
00:07:03	65535	1518.51	41462.8	2872.24	5201.76	18233.7	568.8	209.72	3487.33	174.5	917.36	527.99	352.05	409.29	490.1	612.65	720.88	131.11	33	3	1	1
00:07:04	8023.29	1638.61	29425.9	2844.52	10679.5	18773.3	212.04	215.38	1848.21	292.54	494.91	102.5	1219.16	254.44	486.28	517.49	1402.28	227.68	33	3	3	1
00:07:06	16955.6	5437.08	14958.7	1430.25	4011.1	3857.18	926.24	457.34	564.36	282.8	173.12	160.74	695.35	70.43	477.69	206.52	244.26	123.51	33	3	2	1
00:07:07	13611.2	4723.85	14816.8	2709.44	4036.95	3342.82	817.83	1465.34	2651.5	587.13	557.9	117.48	142.9	160.46	554.76	792.23	146.44	76.13	33	3	0	1
00:07:14	65535	1518.51	41661.8	2876.45	5210.55	18235.8	569.27	209.72	3490.73	174.13	916.33	528.72	352.05	409.29	490.94	613.77	720.88	131.11	33	3	1	1
00:07:15	8016.27	1638.61	29261	2841.26	10660.2	18728.5	212.04	214.9	1849.36	292.13	497.04	102.5	1219.98	254.44	486.28	517.49	1404.85	227.68	33	3	3	1
00:07:16	16975.5	5432.27	14935.5	1427.66	4008.82	3852.3	926.24	458.19	564.36	281.71	172.06	160.74	696.11	70.43	476.84	206.52	244.26	123.51	33	3	2	1
00:07:18	13609.5	4730.76	14810.4	2710.31	4042.35	3344.23	816.09	1460.37	2649.2	585.68	558.9	117.48	142.9	159.66	553.95	791.11	146.44	75.28	33	3	0	1
00:07:25	65535	1520.5	41489.7	2875.61	5207.62	18220.6	569.27	209.72	3491.86	174.5	917.36	528.72	352.05	409.29	490.94	613.77	721.99	131.11	33	3	1	1
00:07:26	8029.53	1638.61	29287.3	2843.7	10658.2	18753	211.53	214.9	1850.5	292.13	494.91	102.07	1219.98	255.31	486.28	517.49	1404.85	227.68	33	3	3	1
00:07:27	16978	5445.72	14967.1	1428.52	4009.58	3854.39	925.8	458.19	564.36	282.44	173.12	161.08	696.11	70.43	476.84	206.52	244.26	123.51	33	3	2	1
00:07:29	13593.5	4724.84	14807.6	2708.58	4030.78	3339.3	817.83	1464.51	2646.9	587.13	534.03	117.48	142.9	159.66	554.76	791.11	146.44	76.13	33	3	0	1
00:07:36	65535	1519.51	41480.1	2872.24	5206.15	18195.1	568.8	209.72	3485.07	174.13	917.36	527.99	351.24	408.47	490.1	612.65	718.64	131.11	33	3	1	1
00:07:37	8017.05	1637.66	29256.2	2844.52	10653.3	18726.5	212.04	214.9	1850.5	292.13	498.1	102.5	1219.98	255.31	484.52	517.49	1406.78	228.65	33	3	3	1
00:07:38	16953.1	5432.27	14960.6	1426.8	4008.06	3852.99	927.56	458.19	563.28	282.8	173.12	160.39	694.58	70.43	475.99	206.52	243.7	123.51	33	3	2	1
00:07:40	13601.5	4725.82	14842.5	2711.17	4046.21	3349.87	818.7	1465.34	2648.05	586.04	557.9	117.48	142.9	159.66	552.33	788.87	147	76.13	33	3	0	1
00:07:47	65535	1519.51	41619.5	2875.61	5196.62	18206.7	567.88	209.72	3485.07	174.5	917.36	527.26	352.05	408.47	490.1	612.65	720.32	131.11	33	3	1	1
00:07:48	8022.51	1636.71	29376.9	2838.81	10671.9	18769.3	212.04	214.9	1849.36	292.13	493.85	102.5	1214.22	255.31	486.28	517.49	1381.72	227.68	33	3	3	1
00:07:49	16900.9	5446.68	14996.8	1431.11	4008.06	3840.44	926.68	458.19	564.36	283.16	173.12	161.08	695.35	70.43	476.84	206.52	244.26	123.51	33	3	2	1
00:07:51	13591.9	4717.92	14853.5	2686.17	4039.27	3342.82	818.7	1464.93	2650.35	587.13	558.9	117.48	142.9	159.66	554.76	792.23	147	76.13	33	3	0	1
00:07:58	65535	1519.51	41549.3	2872.24	5201.76	18214.7	568.34	209.72	3487.33	174.5	916.33	527.62	351.24	408.47	490.1	613.77	720.88	131.11	33	3	1	1
00:07:59	8013.16	1638.61	29333.5	2842.07	10643.7	18719	212.04	214.9	1852.8	292.13	499.16	102.07	1219.98	255.31	485.4	516.33	1402.28	227.68	33	3	3	1
00:08:00	16851.2	5447.64	14968.9	1427.66	4014.13	3857.88	926.24	458.19	564.36	283.16	175.23	161.08	696.11	70.43	475.99	206.52	243.7	123.51	33	3	2	1
00:08:02	13531	4721.87	14842.5	2706.86	4042.35	3347.75	817.83	1464.51	2651.5	586.77	559.89	117.48	142.9	159.66	553.95	789.99	146.44	76.13	33	3	0	1
00:08:08	65535	1523.49	41452.2	2878.14	5202.49	18199.4	568.34	209.72	3492.99	174.5	917.36	527.99	352.05	409.29	490.94	613.77	720.88	131.11	33	3	1	1
00:08:10	8005.36	1638.61	29400.4	2841.26	10652.6	18765.9	211.53	214.9	1849.36	292.13	493.85	102.5	1220.8	255.31	486.28	517.49	1404.85	227.68	33	3	3	1
00:08:11	16938.2	5436.11	15001.4	1428.52	4016.41	3860.67	927.56	457.76	565.43	282.44	176.28	161.08	696.11	69.61	476.84	206.52	243.7	123.51	33	3	2	1
00:08:13	13608	4720.89	14837.9	2705.13	4033.87	3342.82	818.26	1464.93	2649.2	587.13	557.9	117.48	142.9	159.66	554.76	789.99	146.44	76.13	33	3	0	1
00:08:19	65535	1520.5	41608.9	2877.3	5208.35	18203.8	567.42	209.72	3485.07	174.5	917.36	527.26	352.05	409.29	489.25	610.41	720.32	131.11	33	3	1	1
00:08:21	8017.05	1640.51	29411.8	2846.96	10665	18767.2	212.04	214.9	1849.36	292.54	493.85	102.5	1221.63	255.31	484.52	517.49	1404.21	227.68	33	3	3	1
00:08:22	16857.8	5439	14979.1	1428.52	4015.65	3858.57	925.36	458.19	564.36	282.8	173.12	160.74	696.11	70.43	476.84	206.52	244.26	123.51	33	3	2	1
00:08:23	13579.9	4725.82	14839.7	2708.58	4043.12	3347.75	819.13	1464.93	2651.5	586.77	558.9	117.48	142.9	160.46	554.76	792.23	146.44	76.13	33	3	0	1
00:08:30	65535	1522.5	41686.8	2879.83	5211.29	18243.9	568.34	209.72	3489.59	174.5	917.36	527.99	352.05	409.29	490.1	614.89	720.88	131.98	33	3	1	1
00:08:32	8023.29	1638.61	29308.1	2838.81	10659.5	18716.3	212.04	214.9	1849.36	292.13	494.91	102.5	1219.98	255.31	486.28	517.49	1402.92	228.65	33	3	3	1
00:08:33	16944	5439.96	14932.7	1428.52	4010.34	3855.78	926.68	457.34	564.36	282.8	175.23	160.74	696.11	70.43	478.54	206.52	244.26	123.51	33	3	2	1
00:08:34	13609.5	4734.71	14848	2710.31	4042.35	3340	817.83	1464.51	2646.9	587.49	535.03	117.48	142.9	160.46	554.76	791.11	147	76.13	33	3	0	1
00:08:41	65535	1524.49	41656	2874.77	5209.09	18205.3	567.88	209.72	3489.59	174.5	917.36	527.62	351.24	408.47	490.1	612.65	720.88	131.98	33	3	1	1
00:08:42	8014.71	1636.71	29230.8	2846.15	10643.7	18747.5	212.04	214.9	1849.36	292.54	494.91	102.5	1219.98	255.31	486.28	517.49	1404.21	228.65	33	3	3	1
00:08:44	16825.5	5422.66	14961.5	1425.93	4005.79	3851.6	920.49	455.2	563.28	282.44	172.06	160.39	694.58	70.43	475.99	206.52	243.7	123.51	33	3	2	1
00:08:45	13620.8	4731.75	14862.6	2705.13	4042.35	3346.34	816.53	1461.61	2651.5	586.4	560.88	117.48	142.9	160.46	554.76	792.23	146.44	76.13	33	3	0	1
00:08:52	65535	1520.5	41224.4	2845.25	5209.82	18176.1	567.42	209.3	3491.86	174.5	917.36	527.26	352.05	409.29	490.94	612.65	716.4	131.11	33	3	1	1
00:08:53	7999.12	1638.61	29451.3	2842.07	10619.6	18742.8	212.04	214.9	1852.8	292.54	497.04	102.5	1220.8	255.31	487.16	518.65	1404.21	228.65	33	3	3	1
00:08:55	16992.9	5441.88	14956.9	1427.66	4004.27	3853.69	925.36	457.34	564.36	283.16	173.12	161.08	695.35	70.43	476.84	206.52	243.7	123.51	33	3	2	1
00:08:56	13581.5	4732.73	14881.9	2717.2	4046.98	3345.64	818.26	1464.93	2653.8	587.13	557.9	117.48	142.9	160.46	553.14	785.5	146.44	76.13	33	3	0	1
00:09:03	65535	1520.5	41561.8	2874.77	5192.96	18045	567.42	209.72	3485.07	174.5	917.36	526.9	351.24	409.29	490.1	612.65	712.49	131.11	33	3	1	1
00:09:04	8001.46	1637.66	29359	2847.78	10663	18759.1	211.53	214.9	1850.5	292.13	493.85	102.07	1220.8	255.31	486.28	516.33	1403.57	227.68	33	3	3	1
00:09:05	16953.9	5438.04	14968	1423.34	4005.79	3855.09	925.36	457.76	564.36	281.34	176.28	160.74	693.81	70.43	475.99	206.52	244.26	122.63	33	3	2	1
00:09:07	13482.2	4732.73	14808.5	2715.48	4039.27	3342.82	816.96	1461.2	2651.5	587.49	534.03	117.48	142.9	160.46	554.76	791.11	146.44	76.13	33	3	0	1
00:09:14	65535	1521.5	41549.3	2873.92	5201.76	18177.6	568.34	209.72	3488.46	174.5	917.36	527.62	351.24	409.29	490.94	612.65	713.61	131.11	33	3	1	1
00:09:15	8000.68	1636.71	29386.3	2820.05	10629.2	18739.4	212.04	215.38	1851.65	292.13	498.1	102.5	1220.8	255.31	487.16	516.33	1403.57	228.65	33	3	3	1
00:09:16	16932.4	5431.31	14968.9	1414.71	3994.41	3844.62	922.26	453.93	564.36	282.8	172.06	160.39	695.35	70.43	476.84	206.52	244.26	123.51	33	3	2	1
00:09:18	13627.2	4732.73	14879.1	2711.17	4047.75	3352.69	817.83	1464.51	2653.8	587.13	535.03	117.48	142.9	160.46	554.76	791.11	146.44	76.13	33	3	0	1
00:09:25	65535	1522.5	41625.2	2877.3	5199.56	18168.1	568.34	209.72	3483.94	174.5	917.36	527.62	352.05	409.29	490.94	613.77	716.96	131.98	33	3	1	1
00:09:26	8024.85	1637.66	29362.7	2845.33	10650.6	18756.4	212.04	214.9	1849.36	292.54	495.97	102.07	1217.51	255.31	487.16	517.49	1404.85	227.68	33	3	3	1
00:09:27	16906.7	5422.66	14986.6	1425.93	4004.27	3856.48	925.8	457.76	564.36	282.44	173.12	160.74	695.35	70.43	478.54	206.52	244.26	123.51	33	3	2	1
00:09:29	13587.9	4686.33	14880	2718.93	4031.56	3349.87	820	1467.83	2654.95	588.21	558.9	117.82	142.9	160.46	555.57	792.23	146.44	76.13	33	3	0	1
00:09:36	65535	1518.51	41572.4	2873.08	5200.29	18186.3	567.42	209.72	3488.46	174.5	917.36	527.26	351.24	409.29	490.1	612.65	716.96	131.11	33	3	1	1
00:09:37	8002.24	1631.02	29327.9	2844.52	10669.9	18748.9	211.53	214.9	1852.8	292.54	498.1	102.5	1219.98	255.31	486.28	518.65	1406.14	226.72	33	3	3	1
00:09:38	16919.1	5418.82	14952.2	1426.8	4003.51	3851.6	925.36	457.76	564.36	282.44	176.28	160.74	696.11	70.43	470.03	206.52	244.26	122.63	33	3	2	1
00:09:40	13596.7	4723.85	14820.5	2710.31	4041.58	3346.34	820.44	1467.83	2652.65	588.21	558.9	117.82	142.9	160.46	554.76	791.11	147	76.13	33	3	0	1
00:09:47	65535	1519.51	41644.5	2868.86	5198.82	18178.3	567.42	209.3	3483.94	174.5	914.28	526.9	351.24	407.65	490.1	612.65	723.11	131.98	33	3	1	1
00:09:48	8015.49	1637.66	29309	2843.7	10665.7	18763.8	212.04	214.9	1851.65	291.73	497.04	102.5	1219.98	255.31	487.16	519.82	1403.57	227.68	33	3	3	1
00:09:49	16939.8	5432.27	14968.9	1428.52	4006.55	3854.39	918.28	456.91	564.36	282.44	172.06	159.7	694.58	70.43	476.84	206.52	244.26	123.51	33	3	2	1
00:09:51	13561.5	4701.14	14794.8	2708.58	4026.93	3336.48	820	1467.41	2646.9	588.21	558.9	117.82	142.9	160.46	552.33	791.11	146.44	76.13	33	3	0	1
00:09:58	65535	1523.49	41533	2872.24	5200.29	18149.9	568.34	209.72	3487.33	174.13	917.36	527.99	351.24	409.29	490.1	612.65	720.88	131.11	33	3	1	1
00:09:59	8022.51	1639.56	29197.8	2841.26	10676.1	18704.8	212.04	214.9	1850.5	292.13	493.85	102.5	1220.8	255.31	484.52	517.49	1401	227.68	33	3	3	1
00:10:00	16879.4	5405.37	14857.5	1424.21	3995.17	3837.65	925.36	457.34	563.28	282.8	173.12	160.74	694.58	70.43	478.54	206.52	244.82	123.51	33	3	2	1
00:10:02	13596.7	4727.8	14852.5	2715.48	4043.12	3340	820.44	1465.34	2625.06	587.85	558.9	117.82	142.9	160.46	554.76	792.23	147	76.13	33	3	0	1
00:14:23	13504.6	4689.29	14701.4	2669.79	3993.76	3313.93	812.18	1457.88	2645.75	585.68	557.9	117.14	142.9	159.66	553.14	791.11	146.44	75.28	40	4	0	1
00:14:30	65535	1506.56	41096.6	2841.04	5139.45	18034.1	562.81	208.02	3478.28	173.77	916.33	524.35	351.24	408.47	489.25	612.65	720.88	131.11	40	4	1	1
00:14:32	7960.13	1622.47	29120.5	2814.34	10544.6	18605	209.98	213.48	1845.92	291.33	497.04	102.07	1219.98	254.44	485.4	517.49	1402.28	226.72	40	4	3	1
00:14:33	16710.3	5376.55	14798	1407.81	3956.49	3817.42	915.19	454.35	562.2	280.62	173.12	160.39	694.58	70.43	476.84	206.52	243.7	122.63	40	4	2	1
00:14:34	13483	4666.58	14653.7	2662.03	3989.13	3311.82	812.61	1457.88	2612.41	585.68	556.91	117.14	141.32	158.06	551.51	791.11	146.44	75.28	40	4	0	1
00:14:41	65535	1507.55	41062.9	2848.62	5154.11	18061.8	563.73	208.44	3471.48	173.77	917.36	524.72	350.43	407.65	488.41	612.65	718.08	130.23	40	4	1	1
00:14:43	7964.81	1623.42	29012.1	2815.16	10541.8	18535.7	209.98	213.95	1843.62	291.33	497.04	102.07	1217.51	254.44	485.4	517.49	1402.92	227.68	40	4	3	1
00:14:44	16638.3	5367.9	14746	1403.49	3961.8	3820.91	915.19	452.22	563.28	280.25	173.12	160.74	694.58	70.43	477.69	206.52	243.7	122.63	40	4	2	1
00:14:45	13487	4669.54	14713.3	2665.48	3989.91	3311.11	810.44	1453.74	2648.05	585.32	557.9	117.14	142.9	159.66	553.95	789.99	146.44	75.28	40	4	0	1
00:14:52	65535	1509.54	41091.8	2853.68	5147.51	18021.7	563.27	208.02	3482.8	173.77	917.36	524.72	351.24	408.47	489.25	612.65	721.99	131.11	40	4	1	1
00:14:54	7956.24	1621.52	29069.6	2813.53	10549.4	18592.1	210.49	213.48	1849.36	290.93	494.91	102.07	1219.16	254.44	486.28	518.65	1404.21	227.68	40	4	3	1
00:14:55	16677.2	5361.17	14557.5	1407.81	3948.91	3811.84	915.63	453.93	562.2	280.98	173.12	160.39	694.58	70.43	476.84	206.52	244.26	122.63	40	4	2	1
00:14:56	13526.2	4667.56	14660.1	2660.31	3982.19	3312.52	812.61	1457.05	2642.3	585.68	558.9	117.14	142.9	159.66	553.14	792.23	146.44	75.28	40	4	0	1
00:15:03	65535	1510.54	41204.2	2855.37	5159.24	18058.1	563.27	208.02	3486.2	173.77	917.36	524.72	352.05	409.29	490.1	612.65	720.32	131.11	40	4	1	1
00:15:04	7976.51	1622.47	28957.5	2813.53	10543.9	18583.9	209.98	213.48	1847.06	290.93	497.04	102.07	1220.8	254.44	486.28	517.49	1404.21	227.68	40	4	3	1
00:15:05	16775	5367.9	14755.3	1406.94	3945.88	3813.24	913.42	453.5	563.28	280.62	173.12	160.39	695.35	70.43	476.84	206.52	243.7	122.63	40	4	2	1
00:15:07	13485.4	4671.51	14707.8	2658.58	3986.05	3309.7	812.18	1457.05	2648.05	586.04	557.9	117.14	142.9	160.46	553.95	792.23	145.89	75.28	40	4	0	1
00:15:14	65535	1508.55	41126.4	2852.84	5157.77	18049.4	561.89	207.59	3479.41	173.77	917.36	523.62	351.24	406.83	490.1	611.53	721.43	131.11	40	4	1	1
00:15:15	7976.51	1624.37	29001.8	2817.61	10496.4	18583.9	209.98	213.48	1841.33	290.93	497.04	102.07	1217.51	254.44	487.16	517.49	1395.85	226.72	40	4	3	1
00:15:16	16778.3	5363.09	14697.7	1397.45	3936.78	3790.92	913.87	453.07	563.28	280.98	172.06	160.39	694.58	70.43	476.84	206.52	243.7	122.63	40	4	2	1
00:15:18	13470.2	4651.77	14597.8	2666.34	3989.13	3309	812.61	1457.88	2645.75	585.68	557.9	117.14	142.9	159.66	553.95	791.11	145.89	75.28	40	4	0	1
00:15:25	65535	1510.54	41238.8	2854.53	5156.31	18059.6	563.27	208.02	3478.28	173.77	917.36	524.72	351.24	408.47	490.1	613.77	721.99	131.11	40	4	1	1
00:15:26	7989.76	1625.32	29066.8	2810.27	10549.4	18603.6	209.98	213.48	1847.06	291.33	495.97	102.07	1217.51	254.44	486.28	517.49	1400.35	227.68	40	4	3	1
00:15:27	16745.2	5370.78	14749.8	1406.94	3954.98	3814.63	915.63	453.93	562.2	280.25	173.12	160.39	695.35	70.43	476.84	206.52	243.7	122.63	40	4	2	1
00:15:29	13522.2	4648.8	14518.1	2668.93	3982.96	3303.36	812.18	1457.05	2643.45	585.68	534.03	117.14	142.9	159.66	553.95	791.11	146.44	75.28	40	4	0	1
00:15:36	65535	1508.55	41094.7	2848.62	5150.44	18034.8	561.89	208.02	3482.8	173.4	917.36	523.62	352.05	408.47	490.1	612.65	721.99	131.11	40	4	1	1
00:15:37	7974.17	1625.32	29080	2815.16	10554.2	18579.9	210.49	213.95	1848.21	291.73	494.91	102.07	1219.98	254.44	487.16	516.33	1401.64	226.72	40	4	3	1
00:15:38	16740.2	5359.25	14719.1	1406.94	3955.74	3816.72	914.75	454.35	563.28	280.62	176.28	160.39	696.88	70.43	476.84	206.52	243.14	122.63	40	4	2	1
00:15:40	13313.1	4664.6	14487.9	2675.82	3990.68	3306.88	812.18	1457.47	2643.45	585.68	558.9	117.14	142.9	159.66	554.76	792.23	146.44	75.28	40	4	0	1
00:15:47	65535	1509.54	40830.3	2854.53	5145.31	18034.8	562.81	208.02	3485.07	173.77	916.33	524.35	351.24	408.47	490.1	612.65	720.88	131.11	40	4	1	1
00:15:48	7981.19	1624.37	29097	2807.82	10523.2	18606.3	209.98	213.48	1847.06	291.33	494.91	102.07	1219.98	254.44	486.28	516.33	1399.71	225.75	40	4	3	1
00:15:49	16729.4	5368.86	14711.7	1405.22	3947.39	3809.75	915.19	454.35	562.2	280.98	173.12	160.39	692.28	69.61	476.84	206.52	244.26	122.63	40	4	2	1
00:15:50	13562.3	4658.68	14426.5	2679.27	3981.42	3301.95	811.31	1455.4	2645.75	585.68	556.91	117.14	142.9	159.66	553.95	791.11	146.44	75.28	40	4	0	1
00:15:58	65535	1510.54	41133.1	2848.62	5153.37	18032.6	562.35	208.02	3479.41	173.4	917.36	523.62	351.24	408.47	490.1	613.77	720.32	130.23	40	4	1	1
00:15:59	7960.13	1625.32	29134.7	2817.61	10502.6	18577.2	209.98	213.48	1845.92	290.93	495.97	102.07	1220.8	254.44	487.16	517.49	1404.21	226.72	40	4	3	1
00:16:00	16691.3	5347.72	14724.7	1406.08	3948.15	3816.03	914.31	453.5	562.2	280.98	173.12	160.39	692.28	70.43	477.69	206.52	243.7	122.63	40	4	2	1
00:16:01	13463	4662.63	14599.6	2644.79	3976.79	3306.18	811.75	1455.4	2638.85	585.32	558.9	117.14	142.9	159.66	553.95	791.11	146.44	75.28	40	4	0	1
00:16:08	65535	1509.54	40814	2856.21	5152.64	18043.6	560.5	207.59	3483.94	173.77	916.33	522.17	351.24	408.47	490.1	613.77	719.2	131.11	40	4	1	1
00:16:10	7921.93	1625.32	29186.5	2815.98	10556.3	18628.7	210.49	213.95	1847.06	291.33	499.16	102.07	1220.8	255.31	485.4	517.49	1404.21	226.72	40	4	3	1
00:16:11	16731.9	5365.98	14722.8	1406.08	3951.94	3804.87	915.63	454.35	562.2	280.98	176.28	160.39	694.58	70.43	476.84	206.52	243.7	121.76	40	4	2	1
00:16:12	13471	4695.21	14683.9	2668.06	3991.45	3307.59	812.18	1458.3	2644.6	585.32	535.03	117.14	142.9	159.66	554.76	792.23	146.44	75.28	40	4	0	1
00:16:19	65535	1513.53	41172.5	2854.53	5151.17	18058.9	561.42	208.02	3483.94	173.4	916.33	523.26	351.24	408.47	490.1	613.77	721.43	130.23	40	4	1	1
00:16:21	7963.25	1626.27	29095.1	2817.61	10527.4	18606.3	209.98	213.48	1847.06	290.93	494.91	102.07	1220.8	253.57	485.4	517.49	1404.21	226.72	40	4	3	1
00:16:22	16720.3	5348.68	14686.6	1406.94	3951.94	3811.14	910.77	451.79	563.28	280.98	172.06	160.05	693.81	70.43	476.84	206.52	243.7	122.63	40	4	2	1
00:16:23	13479.8	4684.35	14617	2670.65	3995.3	3316.04	814.35	1459.95	2650.35	586.4	534.03	117.48	142.9	159.66	554.76	792.23	146.44	75.28	40	4	0	1
00:16:30	65535	1511.54	41257.1	2852.84	5155.57	18060.3	560.04	207.59	3481.67	173.4	917.36	522.17	352.05	408.47	489.25	612.65	720.88	130.23	40	4	1	1
00:16:32	7978.07	1626.27	29056.4	2815.16	10492.2	18601.6	210.49	213.95	1843.62	290.52	494.91	102.07	1219.16	254.44	487.16	517.49	1405.49	226.72	40	4	3	1
00:16:33	16792.4	5365.02	14769.2	1402.63	3951.94	3807.66	913.87	453.93	561.12	280.62	175.23	160.39	694.58	69.61	477.69	206.52	243.7	122.63	40	4	2	1
00:16:34	13524.6	4686.33	14600.6	2677.55	3991.45	3305.47	811.75	1455.4	2649.2	585.32	533.04	117.14	142.9	159.66	553.95	791.11	146.44	75.28	40	4	0	1
00:16:41	65535	1511.54	41283.1	2855.37	5154.11	18050.8	559.12	207.59	3483.94	173.4	917.36	521.81	351.24	408.47	490.1	613.77	719.76	131.11	40	4	1	1
00:16:43	8012.38	1628.17	29137.5	2819.24	10565.2	18617.2	209.98	213.95	1845.92	290.93	493.85	102.07	1218.34	254.44	488.04	517.49	1401	226.72	40	4	3	1
00:16:44	16765	5345.8	14511.1	1405.22	3948.15	3797.19	915.63	454.35	563.28	280.98	173.12	160.39	694.58	69.61	473.44	206.52	244.26	121.76	40	4	2	1
00:16:45	13518.2	4677.44	14608.8	2675.82	3995.3	3306.88	811.75	1456.64	2642.3	585.32	558.9	117.14	142.9	159.66	553.95	791.11	146.44	75.28	40	4	0	1
00:16:52	65535	1509.54	41154.2	2848.62	5155.57	18061.8	556.81	207.17	3482.8	173.77	917.36	519.99	351.24	408.47	490.1	609.29	720.32	131.11	40	4	1	1
00:16:54	7943.76	1623.42	29148.8	2815.98	10571.4	18598.9	210.49	213.95	1847.06	291.33	494.91	102.07	1215.87	254.44	486.28	517.49	1399.71	226.72	40	4	3	1
00:16:55	16672.2	5325.62	14747	1402.63	3935.26	3799.98	916.08	454.35	561.12	280.62	172.06	160.39	693.81	69.61	477.69	206.52	243.7	122.63	40	4	2	1
00:16:56	13508.6	4666.58	14520.8	2673.24	3993.76	3309.7	813.48	1457.88	2646.9	584.96	558.9	117.14	142.11	159.66	552.33	791.11	146.44	75.28	40	4	0	1
00:17:03	65535	1510.54	41185	2852.84	5156.31	18067.6	560.5	207.59	3477.14	173.4	916.33	522.53	350.43	408.47	489.25	612.65	721.99	131.11	40	4	1	1
00:17:04	7976.51	1625.32	29116.8	2817.61	10559	18610.4	209.98	213.95	1842.48	291.33	494.91	102.07	1217.51	254.44	487.16	517.49	1405.49	227.68	40	4	3	1
00:17:05	16723.6	5365.02	14750.7	1401.76	3957.25	3816.03	916.52	454.35	562.2	279.89	173.12	160.74	695.35	70.43	477.69	206.52	243.7	122.63	40	4	2	1
00:17:07	13499	4680.4	14499.8	2678.41	4001.47	3315.34	811.31	1455.81	2649.2	584.96	558.9	117.14	142.9	159.66	554.76	793.35	146.44	75.28	40	4	0	1
00:17:14	65535	1508.55	41262.9	2849.47	5157.04	18041.4	561.42	208.02	3477.14	173.4	917.36	522.9	351.24	408.47	490.1	613.77	722.55	131.11	40	4	1	1
00:17:15	7950	1624.37	29059.3	2818.42	10557	18583.9	210.49	213.95	1844.77	291.33	497.04	102.5	1221.63	255.31	487.16	518.65	1406.14	227.68	40	4	3	1
00:17:16	16732.7	5315.06	14649.5	1399.17	3910.23	3810.45	916.08	454.35	562.2	280.62	173.12	160.74	695.35	70.43	478.54	206.52	243.7	122.63	40	4	2	1
00:17:18	13472.6	4655.72	14550.2	2674.1	3993.76	3312.52	811.75	1455.4	2642.3	585.32	533.04	117.14	142.9	159.66	553.14	789.99	146.44	75.28	40	4	0	1
00:17:25	65535	1509.54	40890.9	2845.25	5148.24	18033.4	561.89	208.02	3478.28	173.77	915.31	523.26	351.24	407.65	489.25	612.65	720.88	131.11	40	4	1	1
00:17:26	7926.61	1615.83	29039.5	2820.87	10537.7	18610.4	210.49	213.95	1848.21	290.93	494.91	102.07	1219.16	254.44	484.52	517.49	1405.49	226.72	40	4	3	1
00:17:27	16726.9	5341	14675.5	1404.35	3948.91	3806.26	912.98	453.5	562.2	280.25	173.12	160.74	693.04	69.61	475.14	206.52	243.7	121.76	40	4	2	1
00:17:29	13415.7	4668.55	14617	2669.79	3996.85	3316.75	813.05	1457.88	2646.9	586.04	557.9	117.14	142.9	159.66	554.76	793.35	146.44	75.28	40	4	0	1
00:17:36	65535	1509.54	41192.7	2850.31	5145.31	18037	561.42	207.59	3477.14	173.4	916.33	523.26	351.24	408.47	489.25	612.65	720.32	130.23	40	4	1	1
00:17:37	7964.03	1628.17	29111.1	2817.61	10544.6	18628.7	210.49	213.95	1847.06	291.33	494.91	102.07	1219.16	254.44	486.28	517.49	1393.28	226.72	40	4	3	1
00:17:38	16659.8	5353.49	14764.6	1405.22	3951.19	3809.75	915.19	453.93	561.12	280.98	175.23	160.39	693.04	69.61	475.99	206.52	243.7	122.63	40	4	2	1
00:17:40	13483.8	4661.64	14567.6	2680.13	3997.62	3315.34	812.18	1454.15	2644.6	584.96	561.88	117.14	142.9	159.66	553.95	792.23	145.89	75.28	40	4	0	1
00:17:47	65535	1509.54	41176.3	2851.15	5153.37	18053.8	559.12	207.59	3481.67	173.4	917.36	521.44	351.24	408.47	489.25	612.65	721.43	130.23	40	4	1	1
00:17:48	7985.87	1624.37	29091.3	2815.16	10543.9	18607.7	209.98	213.95	1845.92	291.33	495.97	102.07	1219.98	254.44	487.16	518.65	1402.28	226.72	40	4	3	1
00:17:49	16798.2	5360.21	14733	1404.35	3948.91	3809.05	915.19	453.5	562.2	280.25	172.06	160.39	693.81	70.43	477.69	206.52	244.26	122.63	40	4	2	1
00:17:51	13476.6	4663.61	14614.3	2674.96	3993.76	3313.93	813.48	1459.13	2644.6	586.4	556.91	117.14	142.9	159.66	553.95	789.99	146.44	75.28	40	4	0	1
00:17:58	65535	1509.54	41098.5	2852.84	5147.51	18053.8	561.89	208.02	3485.07	173.77	917.36	523.62	352.05	408.47	490.1	613.77	720.32	131.11	40	4	1	1
00:17:59	7935.96	1621.52	29060.2	2813.53	10510.8	18579.9	210.49	213.48	1835.6	290.93	494.91	102.5	1211.76	252.7	483.64	516.33	1405.49	226.72	40	4	3	1
00:18:00	16734.4	5365.98	14717.2	1403.49	3953.46	3811.14	915.63	453.93	562.2	280.62	173.12	160.39	689.98	70.43	476.84	206.52	243.14	121.76	40	4	2	1
00:18:01	13468.6	4669.54	14613.4	2672.37	3990.68	3308.29	810.88	1455.81	2642.3	586.04	558.9	117.14	142.9	159.66	550.7	792.23	146.44	75.28	40	4	0	1
00:18:09	65535	1510.54	41185	2854.53	5156.31	18025.3	561.89	208.02	3476.01	173.4	915.31	523.62	351.24	407.65	490.1	612.65	719.76	131.11	40	4	1	1
00:18:10	7959.35	1626.27	29105.4	2814.34	10485.4	18565.6	209.98	213.95	1844.77	291.33	497.04	102.07	1220.8	254.44	487.16	517.49	1407.42	226.72	40	4	3	1
00:18:11	16784.1	5370.78	14747.9	1405.22	3956.49	3817.42	916.52	452.65	562.2	280.98	172.06	160.39	693.04	69.61	477.69	206.52	243.7	120.88	40	4	2	1
00:18:12	13351.6	4669.54	14683.9	2680.13	3997.62	3311.11	811.75	1456.22	2645.75	584.24	558.9	117.14	142.9	159.66	553.14	789.99	146.44	75.28	40	4	0	1
00:18:19	65535	1512.53	41214.8	2852	5154.84	18032.6	561.89	208.02	3470.35	173.4	913.26	523.62	350.43	406.83	488.41	612.65	720.32	131.11	40	4	1	1
00:18:21	7965.59	1624.37	28970.7	2815.16	10541.1	18555.4	210.49	213.48	1842.48	290.93	493.85	102.07	1219.16	254.44	486.28	517.49	1406.78	227.68	40	4	3	1
00:18:22	16441.1	5361.17	14708.9	1404.35	3958.01	3811.84	913.87	453.93	562.2	280.98	172.06	160.39	694.58	70.43	477.69	206.52	244.26	122.63	40	4	2	1
00:18:23	13218.6	4626.09	14730.7	2675.82	3982.96	3309	811.75	1457.47	2645.75	584.6	533.04	117.14	142.9	159.66	552.33	792.23	146.44	75.28	40	4	0	1
00:18:30	65535	1506.56	41077.3	2850.31	5151.17	18040.7	562.81	208.02	3477.14	173.77	915.31	524.35	351.24	408.47	489.25	612.65	720.88	131.11	40	4	1	1
00:18:32	7935.18	1622.47	28981	2815.16	10545.9	18579.2	209.98	213.48	1845.92	290.93	497.04	102.07	1219.16	254.44	485.4	517.49	1402.28	227.68	40	4	3	1
00:18:33	16752.6	5353.49	14621.6	1406.08	3944.36	3809.75	916.52	453.93	562.2	280.98	173.12	160.74	694.58	70.43	478.54	206.52	243.14	122.63	40	4	2	1
00:18:34	13521.4	4682.38	14700.4	2676.68	3999.16	3315.34	811.75	1455.81	2641.15	584.96	558.9	116.8	142.9	159.66	553.95	792.23	146.44	75.28	40	4	0	1
00:18:41	65535	1509.54	41207.1	2853.68	5147.51	18025.3	562.81	208.02	3482.8	173.77	918.38	524.35	351.24	408.47	490.1	613.77	718.64	130.23	40	4	1	1
00:18:43	7976.51	1625.32	29120.5	2814.34	10521.8	18600.9	208.95	213.95	1845.92	290.93	495.97	102.07	1221.63	255.31	486.28	517.49	1404.21	227.68	40	4	3	1
00:18:44	16756.8	5349.64	14762.8	1403.49	3946.64	3807.66	915.19	452.65	562.2	280.62	173.12	160.39	695.35	70.43	476.84	206.52	243.7	122.63	40	4	2	1
00:18:45	13491.8	4684.35	14623.5	2678.41	3997.62	3313.93	810.88	1455.4	2640	585.32	557.9	116.8	142.11	159.66	554.76	792.23	146.44	75.28	40	4	0	1
00:18:52	65535	1507.55	41207.1	2846.94	5147.51	18038.5	561.89	208.02	3476.01	173.4	916.33	523.99	351.24	407.65	488.41	611.53	719.2	130.23	40	4	1	1
00:18:54	7971.05	1626.27	29156.3	2817.61	10548	18613.1	210.49	213.95	1844.77	291.33	497.04	102.5	1210.93	255.31	486.28	517.49	1403.57	226.72	40	4	3	1
00:18:55	16748.5	5353.49	14716.3	1399.17	3943.6	3806.26	914.31	453.93	562.2	280.98	175.23	160.39	693.81	69.61	475.14	206.52	243.7	122.63	40	4	2	1
00:18:56	13520.6	4671.51	14651	2639.62	3992.22	3308.29	811.75	1455.81	2635.4	586.04	559.89	117.14	142.11	159.66	553.95	786.62	145.89	75.28	40	4	0	1
00:19:03	65535	1505.56	41171.6	2854.53	5126.25	17950.3	562.81	208.02	3480.54	173.77	916.33	524.35	350.43	407.65	489.25	612.65	720.88	130.23	40	4	1	1
00:19:05	7986.64	1624.37	28966.9	2808.64	10530.8	18516.7	209.98	213.48	1844.77	290.52	495.97	102.07	1219.16	254.44	486.28	517.49	1399.07	226.72	40	4	3	1
00:19:06	16768.3	5365.98	14708	1403.49	3945.88	3807.66	916.08	454.35	563.28	280.62	175.23	160.74	693.81	69.61	477.69	206.52	242.02	122.63	40	4	2	1
00:19:07	13487.8	4684.35	14680.3	2680.13	4002.25	3322.39	811.75	1454.57	2648.05	586.04	558.9	117.14	142.9	159.66	554.76	792.23	146.44	75.28	40	4	0	1
00:19:14	65535	1508.55	40833.2	2852	5150.44	18029.7	562.81	208.02	3479.41	173.4	917.36	524.35	351.24	408.47	490.1	612.65	720.32	131.11	40	4	1	1
00:19:15	7937.52	1621.52	29107.3	2813.53	10550.8	18598.9	210.49	213.95	1848.21	290.93	499.16	102.07	1219.98	254.44	486.28	517.49	1405.49	227.68	40	4	3	1
00:19:16	16701.2	5369.82	14763.7	1406.94	3954.22	3795.8	914.75	453.5	562.2	280.62	173.12	160.39	694.58	70.43	479.4	206.52	243.7	121.76	40	4	2	1
00:19:18	13508.6	4681.39	14606.1	2679.27	3999.93	3313.23	811.75	1456.64	2649.2	584.96	559.89	117.14	142.9	159.66	554.76	792.23	146.44	75.28	40	4	0	1
00:19:25	65535	1509.54	41171.6	2854.53	5155.57	18043.6	562.35	208.02	3481.67	173.4	916.33	523.99	351.24	408.47	490.1	612.65	720.32	130.23	40	4	1	1
00:19:26	7981.97	1624.37	28862.3	2811.08	10509.5	18553.4	209.98	213.48	1844.77	291.33	495.97	102.07	1219.16	254.44	487.16	517.49	1406.78	226.72	40	4	3	1
00:19:27	16755.1	5352.53	14737.7	1403.49	3955.74	3813.24	915.19	453.93	561.12	280.25	176.28	160.39	695.35	70.43	477.69	206.52	243.7	121.76	40	4	2	1
00:19:29	13476.6	4695.21	14705	2682.72	4006.1	3277.99	810.01	1453.74	2646.9	584.96	557.9	117.14	142.9	159.66	554.76	787.74	145.89	75.28	40	4	0	1
00:19:36	65535	1508.55	41187.9	2849.47	5153.37	18032.6	563.27	208.02	3477.14	173.77	917.36	524.72	351.24	408.47	489.25	612.65	718.64	130.23	40	4	1	1
00:19:37	7968.71	1623.42	29064.9	2813.53	10565.9	18614.5	210.49	213.95	1844.77	290.93	494.91	102.07	1219.98	254.44	486.28	517.49	1399.71	227.68	40	4	3	1
00:19:38	16541.3	5352.53	14762.8	1403.49	3950.43	3814.63	914.31	454.35	563.28	280.98	176.28	160.39	694.58	69.61	476.84	206.52	243.7	121.76	40	4	2	1
00:19:39	13474.2	4667.56	14687.6	2684.44	4006.1	3318.86	809.14	1452.91	2636.55	583.87	561.88	116.8	142.9	159.66	553.95	792.23	146.44	75.28	40	4	0	1
00:19:47	65535	1510.54	40694.8	2852	5143.84	18028.3	562.81	208.02	3482.8	173.4	916.33	524.72	351.24	407.65	490.1	613.77	718.08	131.11	40	4	1	1
00:19:48	7956.24	1621.52	29070.6	2811.9	10558.3	18609.1	209.98	213.48	1843.62	290.93	498.1	102.07	1219.98	255.31	487.16	517.49	1402.92	227.68	40	4	3	1
00:19:49	16768.3	5367.9	14754.4	1406.08	3956.49	3811.14	916.52	453.93	563.28	280.62	175.23	160.39	693.81	69.61	477.69	206.52	243.7	121.76	40	4	2	1
00:19:50	13474.2	4685.34	14703.2	2681.86	4003.02	3318.16	810.88	1454.98	2637.7	585.32	560.88	116.8	142.11	159.66	553.95	792.23	146.44	75.28	40	4	0	1
00:19:58	65535	1510.54	41198.5	2849.47	5151.17	17991.1	562.35	208.02	3480.54	173.77	916.33	523.62	351.24	408.47	490.1	612.65	721.43	130.23	40	4	1	1
00:19:59	7966.37	1623.42	29026.3	2811.9	10526	18560.2	209.98	213.95	1844.77	290.93	494.91	102.07	1216.69	254.44	486.28	517.49	1402.92	226.72	40	4	3	1
00:20:00	16755.1	5341	14682	1406.08	3948.15	3809.75	914.31	453.07	563.28	280.98	173.12	160.39	694.58	70.43	477.69	206.52	243.7	122.63	40	4	2	1
00:20:01	13486.2	4688.3	14696.8	2681	4006.87	3320.27	812.61	1457.88	2644.6	586.04	534.03	117.14	142.9	159.66	551.51	787.74	146.44	75.28	40	4	0	1
00:20:09	65535	1510.54	41159.1	2841.04	5154.84	18044.3	563.73	208.44	3482.8	173.77	917.36	525.44	351.24	408.47	490.1	613.77	721.43	131.11	40	4	1	1
00:20:10	7975.73	1627.22	28972.5	2811.9	10545.9	18602.9	209.98	213.48	1844.77	290.93	493.85	102.07	1220.8	254.44	486.28	517.49	1407.42	226.72	40	4	3	1
00:20:11	16688.8	5357.33	14720	1404.35	3953.46	3811.84	916.08	454.35	562.2	280.62	173.12	160.39	694.58	69.61	475.99	206.52	244.26	122.63	40	4	2	1
00:20:12	13504.6	4688.3	14718.8	2681	3999.16	3316.04	811.31	1454.15	2656.1	586.04	534.03	117.14	142.9	159.66	554.76	792.23	146.44	75.28	40	4	0	1
00:20:20	65535	1508.55	41134.1	2842.72	5150.44	18046.5	561.89	207.59	3480.54	173.4	916.33	523.99	351.24	408.47	490.1	612.65	719.2	131.11	40	4	1	1
00:20:21	7968.71	1623.42	29018.7	2812.71	10546.6	18588	209.98	213.95	1845.92	290.93	497.04	102.07	1219.16	254.44	486.28	517.49	1404.85	226.72	40	4	3	1
00:20:22	16736	5359.25	14688.5	1406.08	3952.7	3811.14	916.08	453.93	562.2	280.98	173.12	160.39	693.81	69.61	476.84	206.52	245.38	122.63	40	4	2	1
00:20:23	13488.6	4700.15	14712.3	2686.17	4005.33	3322.39	810.88	1454.98	2643.45	584.96	555.91	116.8	142.9	159.66	553.95	789.99	146.44	75.28	40	4	0	1
00:20:30	65535	1509.54	41235	2848.62	5146.78	18039.2	562.81	208.02	3481.67	173.4	916.33	524.35	352.05	407.65	490.1	613.77	720.32	131.11	40	4	1	1
00:20:32	7951.56	1620.57	29062.1	2810.27	10548	18579.9	209.98	213.95	1844.77	290.93	495.97	102.07	1220.8	254.44	487.16	516.33	1404.85	227.68	40	4	3	1
00:20:33	16726.9	5354.45	14681	1405.22	3949.67	3813.24	912.54	452.22	562.2	280.62	173.12	160.39	694.58	70.43	477.69	206.52	243.7	121.76	40	4	2	1
00:20:34	13422.9	4686.33	14720.6	2681.86	4004.56	3320.98	811.31	1454.57	2648.05	584.96	558.9	117.14	142.9	159.66	553.14	791.11	146.44	75.28	40	4	0	1
00:20:41	65535	1509.54	41233.1	2842.72	5147.51	18044.3	562.81	208.02	3482.8	173.77	918.38	524.35	351.24	408.47	489.25	612.65	721.43	130.23	40	4	1	1
00:20:43	7952.34	1622.47	29023.5	2811.9	10525.3	18591.4	209.98	213.48	1847.06	290.93	497.04	102.07	1218.34	254.44	487.16	517.49	1406.14	227.68	40	4	3	1
00:20:44	16755.1	5354.45	14729.3	1406.08	3951.94	3799.29	915.63	453.07	563.28	280.25	175.23	160.74	694.58	70.43	476.84	206.52	243.7	122.63	40	4	2	1
00:20:45	13479	4689.29	14732.5	2681	4004.56	3319.57	811.75	1455.4	2641.15	584.6	559.89	116.8	142.9	159.66	553.95	791.11	146.44	75.28	40	4	0	1
00:20:52	65535	1504.56	40871.7	2837.66	5138.71	17992.6	562.81	208.02	3479.41	173.77	915.31	524.35	351.24	407.65	489.25	611.53	718.64	131.11	40	4	1	1
00:20:54	7979.63	1624.37	28906.6	2815.16	10520.5	18545.2	209.98	213.95	1843.62	291.33	495.97	102.07	1220.8	254.44	487.16	517.49	1386.21	226.72	40	4	3	1
00:20:55	16756.8	5363.09	14674.5	1407.81	3955.74	3813.24	914.75	453.5	562.2	280.62	176.28	160.39	694.58	70.43	477.69	206.52	243.7	122.63	40	4	2	1
00:20:56	13461.4	4681.39	14723.3	2681	4002.25	3320.27	813.48	1442.97	2643.45	562.56	557.9	117.48	142.9	159.66	552.33	785.5	145.89	74.42	40	4	0	1
00:21:03	65535	1506.56	41121.6	2846.1	5142.38	18019.5	562.81	208.02	3481.67	173.77	917.36	524.35	352.05	408.47	490.1	612.65	721.43	131.11	40	4	1	1
00:21:05	7946.88	1621.52	29025.3	2812.71	10532.9	18577.2	209.98	213.95	1844.77	290.93	499.16	102.07	1219.98	254.44	486.28	517.49	1404.85	226.72	40	4	3	1
00:21:06	16760.9	5351.57	14752.5	1406.08	3928.43	3818.12	912.98	453.07	562.2	280.98	172.06	160.05	693.81	70.43	477.69	206.52	243.14	122.63	40	4	2	1
00:21:07	13499.8	4665.59	14647.3	2681	3989.91	3312.52	810.88	1456.22	2640	585.32	559.89	116.8	142.11	159.66	553.95	792.23	146.44	75.28	40	4	0	1
00:25:03	65535	1508.55	40896.6	2843.57	5136.51	17989.7	561.89	208.02	3477.14	173.77	916.33	523.62	351.24	407.65	489.25	612.65	720.32	130.23	50	5	1	1
00:25:05	16603.5	5355.41	14730.2	1405.22	3945.12	3807.66	916.52	453.93	562.2	280.25	175.23	160.74	694.58	69.61	477.69	206.52	244.26	122.63	50	5	2	1
00:25:06	7910.23	1611.08	28588	2788.25	10433	18359.2	208.43	212.53	1835.6	290.12	497.04	102.07	1215.05	253.57	486.28	517.49	1404.21	226.72	50	5	3	1
00:25:07	13519.8	4690.28	14695.9	2673.24	4000.7	3313.93	811.75	1455.81	2646.9	586.04	558.9	116.8	142.9	159.66	554.76	792.23	146.44	75.28	50	5	0	1
00:25:14	65535	1510.54	40873.6	2843.57	5136.51	18006.4	560.96	208.02	3480.54	173.4	918.38	522.9	351.24	408.47	490.1	612.65	720.88	131.11	50	5	1	1
00:25:15	16734.4	5383.27	14766.5	1408.67	3956.49	3807.66	917.4	454.78	562.2	280.98	172.06	161.08	693.81	70.43	477.69	206.52	244.26	122.63	50	5	2	1
00:25:16	7889.96	1612.98	28851	2790.69	10446.8	18463.1	208.43	212.53	1843.62	290.12	497.04	102.07	1219.16	255.31	486.28	517.49	1404.85	226.72	50	5	3	1
00:25:18	13487	4693.24	14641.8	2679.27	4001.47	3319.57	811.75	1455.4	2646.9	585.68	534.03	117.14	142.9	159.66	553.14	793.35	146.44	75.28	50	5	0	1
00:25:25	65535	1510.54	41112.9	2846.1	5136.51	18039.2	560.96	207.59	3469.22	173.4	915.31	522.9	351.24	408.47	489.25	612.65	720.32	130.23	50	5	1	1
00:25:26	16737.7	5352.53	14760.9	1404.35	3940.57	3798.59	913.87	453.93	562.2	280.98	172.06	160.74	694.58	69.61	474.29	206.52	243.7	122.63	50	5	2	1
00:25:27	7916.47	1610.13	28814.2	2790.69	10459.9	18472.6	208.43	212.53	1849.36	288.91	495.97	102.07	1219.98	255.31	486.28	518.65	1404.85	225.75	50	5	3	1
00:25:28	13455.8	4683.36	14700.4	2671.51	4003.02	3319.57	810.44	1455.4	2648.05	586.04	558.9	117.14	142.9	159.66	554.76	791.11	146.44	75.28	50	5	0	1
00:25:36	65535	1512.53	40920.7	2844.41	5125.52	17946	559.58	207.59	3481.67	173.4	916.33	521.81	352.05	408.47	490.1	612.65	721.43	130.23	50	5	1	1
00:25:37	16773.3	5365.02	14648.5	1403.49	3942.84	3804.17	916.08	453.93	562.2	280.62	176.28	160.39	693.81	70.43	475.99	206.52	244.26	122.63	50	5	2	1
00:25:38	7930.51	1615.83	28725.6	2793.14	10456.4	18428.5	208.95	213	1843.62	289.72	498.1	102.07	1218.34	253.57	485.4	517.49	1405.49	226.72	50	5	3	1
00:25:39	13487	4688.3	14695.9	2668.93	3999.16	3317.45	810.44	1454.15	2645.75	585.68	534.03	116.8	142.9	159.66	546.64	791.11	145.89	75.28	50	5	0	1
00:25:47	65535	1509.54	40810.1	2846.94	5141.64	17999.1	561.89	208.02	3482.8	173.77	916.33	523.62	351.24	408.47	490.1	612.65	719.2	130.23	50	5	1	1
00:25:48	16765.9	5343.88	14687.5	1397.45	3926.92	3775.57	915.19	453.93	562.2	280.62	173.12	160.39	693.04	70.43	476.84	206.52	243.7	122.63	50	5	2	1
00:25:49	7915.69	1612.03	28741.7	2784.99	10442	18454.9	208.43	212.53	1844.77	290.12	494.91	102.07	1218.34	254.44	487.16	518.65	1404.85	226.72	50	5	3	1
00:25:50	13399.7	4676.45	14678.4	2675.82	3995.3	3317.45	810.44	1453.74	2645.75	584.96	556.91	116.8	142.9	159.66	553.95	791.11	146.44	75.28	50	5	0	1
00:25:58	65535	1509.54	41010.1	2845.25	5144.58	17986	560.96	208.02	3482.8	173.4	917.36	522.9	352.05	407.65	490.1	612.65	719.76	130.23	50	5	1	1
00:25:59	16731.9	5342.92	14707	1401.76	3936.02	3801.38	916.08	453.5	562.2	280.98	175.23	160.74	694.58	70.43	477.69	206.52	243.7	122.63	50	5	2	1
00:26:00	7889.96	1607.28	28790.7	2783.35	10385.5	18394.5	208.43	212.53	1842.48	289.72	494.91	102.07	1219.98	254.44	487.16	518.65	1404.85	226.72	50	5	3	1
00:26:01	13477.4	4678.43	14685.8	2674.96	4003.79	3320.98	810.01	1455.4	2640	586.04	556.91	117.14	142.9	159.66	553.95	792.23	146.44	75.28	50	5	0	1
00:26:09	65535	1508.55	41144.6	2842.72	5140.18	18029.7	561.42	208.02	3482.8	173.77	918.38	523.62	351.24	408.47	490.1	613.77	720.32	131.11	50	5	1	1
00:26:10	16588.6	5341.96	14703.3	1400.9	3932.98	3793.71	914.75	453.5	561.12	279.89	173.12	160.39	693.04	69.61	477.69	206.52	244.26	121.76	50	5	2	1
00:26:11	7919.59	1612.03	28803.8	2772.75	10443.4	18429.8	208.43	212.53	1840.18	290.52	493.85	102.07	1218.34	253.57	486.28	517.49	1402.28	226.72	50	5	3	1
00:26:12	13478.2	4684.35	14725.2	2674.96	4000.7	3320.98	810.01	1452.91	2648.05	584.96	535.03	116.8	142.9	159.66	553.14	789.99	145.89	75.28	50	5	0	1
00:26:20	65535	1507.55	41129.3	2841.04	5145.31	18024.6	561.42	208.02	3479.41	173.4	916.33	523.62	351.24	408.47	489.25	613.77	721.43	131.11	50	5	1	1
00:26:21	16710.3	5328.51	14603	1398.31	3926.16	3790.22	913.42	453.07	561.12	280.98	176.28	160.39	693.81	69.61	475.14	206.52	243.7	122.63	50	5	2	1
00:26:22	7939.08	1608.23	28552.2	2780.91	10412.4	18399.3	211.01	212.05	1839.04	290.12	497.04	102.07	1219.16	254.44	487.16	517.49	1400.35	225.75	50	5	3	1
00:26:23	13442.1	4681.39	14702.3	2668.06	3998.39	3320.27	809.57	1454.57	2645.75	585.68	535.03	117.14	142.9	159.66	553.95	792.23	145.89	75.28	50	5	0	1
00:26:31	65535	1507.55	41062.9	2845.25	5135.05	17989.7	561.42	207.59	3474.88	173.77	915.31	523.26	351.24	407.65	489.25	612.65	720.32	130.23	50	5	1	1
00:26:32	16717.8	5341.96	14667.1	1392.27	3921.61	3786.03	912.54	453.07	560.04	280.25	173.12	160.39	693.81	70.43	475.99	206.52	244.26	121.76	50	5	2	1
00:26:33	7892.3	1611.08	28758.6	2785.8	10435.8	18439.3	208.43	212.53	1841.33	290.12	494.91	102.07	1217.51	254.44	486.28	517.49	1408.07	226.72	50	5	3	1
00:26:34	13487	4681.39	14623.5	2670.65	3991.45	3316.04	807.4	1444.62	2640	584.6	557.9	116.8	142.9	159.66	554.76	792.23	145.89	75.28	50	5	0	1
00:26:41	65535	1508.55	41070.6	2847.78	5141.64	18021	561.89	208.02	3477.14	173.4	917.36	523.62	351.24	407.65	489.25	612.65	720.88	131.11	50	5	1	1
00:26:43	16708.7	5317.94	14573.3	1394	3917.82	3780.45	910.77	451.79	560.04	280.98	175.23	160.39	693.81	69.61	476.84	206.52	243.7	122.63	50	5	2	1
00:26:44	7928.95	1611.08	28783.1	2781.72	10429.6	18410.8	208.43	212.53	1839.04	289.72	498.1	102.07	1218.34	254.44	486.28	517.49	1404.21	226.72	50	5	3	1
00:26:45	13484.6	4677.44	14648.2	2671.51	3995.3	3317.45	810.44	1453.74	2644.6	584.96	557.9	116.8	142.9	159.66	553.14	789.99	145.89	75.28	50	5	0	1
00:26:52	65535	1508.55	40913	2847.78	5135.05	17993.3	561.42	208.02	3479.41	173.77	916.33	523.62	350.43	407.65	489.25	613.77	720.32	130.23	50	5	1	1
00:26:54	16702.1	5326.58	14590	1396.58	3921.61	3778.36	910.77	449.24	560.04	279.52	172.06	160.39	691.51	69.61	477.69	207.67	243.7	121.76	50	5	2	1
00:26:55	7832.26	1596.84	28741.7	2783.35	10449.5	18429.8	208.43	212.05	1843.62	290.12	494.91	102.07	1218.34	254.44	486.28	517.49	1403.57	225.75	50	5	3	1
00:26:56	13499	4663.61	14613.4	2666.34	3981.42	3305.47	810.88	1454.57	2644.6	584.96	557.9	117.14	142.9	159.66	553.14	789.99	146.44	75.28	50	5	0	1
00:27:03	65535	1508.55	41116.8	2841.88	5146.04	18033.4	561.42	208.02	3478.28	173.4	916.33	523.62	351.24	407.65	489.25	611.53	718.64	130.23	50	5	1	1
00:27:04	16648.2	5319.86	14643.9	1395.72	3923.13	3792.31	911.21	452.65	561.12	280.25	172.06	160.05	688.44	69.61	476.84	206.52	243.7	121.76	50	5	2	1
00:27:05	7909.45	1607.28	28460.8	2774.38	10420	18391.1	208.43	212.53	1839.04	289.72	494.91	102.07	1216.69	254.44	487.16	518.65	1406.78	225.75	50	5	3	1
00:27:07	13491	4670.53	14641.8	2665.48	3992.22	3313.93	808.7	1450.84	2646.9	584.6	556.91	116.8	142.9	159.66	554.76	791.11	145.89	75.28	50	5	0	1
00:27:14	65535	1508.55	41102.3	2844.41	5144.58	18023.9	561.89	207.59	3477.14	173.04	917.36	523.62	351.24	407.65	490.1	613.77	719.2	129.36	50	5	1	1
00:27:15	16660.6	5301.6	14645.7	1385.36	3908.72	3784.64	910.77	452.22	561.12	279.89	175.23	160.39	693.81	69.61	476.84	206.52	243.7	121.76	50	5	2	1
00:27:16	7911.01	1612.03	28769	2788.25	10351.1	18416.2	208.43	212.53	1841.33	290.12	494.91	102.07	1217.51	254.44	486.28	517.49	1404.21	226.72	50	5	3	1
00:27:18	13471.8	4679.41	14628	2668.93	3991.45	3309.7	809.14	1452.08	2646.9	585.68	558.9	116.8	142.9	159.66	553.95	789.99	145.89	75.28	50	5	0	1
00:27:25	65535	1507.55	40900.5	2841.88	5135.78	17975.1	561.89	208.02	3477.14	173.4	916.33	523.62	351.24	407.65	489.25	613.77	720.32	130.23	50	5	1	1
00:27:26	16650.7	5334.27	14613.2	1396.58	3923.88	3783.94	911.21	452.65	561.12	279.89	175.23	160.39	693.04	69.61	476.84	206.52	243.7	121.76	50	5	2	1
00:27:27	7914.13	1609.18	28708.7	2783.35	10446.8	18385.7	208.43	212.53	1840.18	290.12	494.91	102.07	1215.05	254.44	485.4	517.49	1402.92	226.72	50	5	3	1
00:27:28	13430.9	4673.49	14679.4	2663.75	3980.65	3306.18	809.14	1453.32	2644.6	585.32	558.9	116.8	142.11	159.66	550.7	792.23	145.89	75.28	50	5	0	1
00:27:36	65535	1508.55	41008.1	2841.04	5131.38	18013	560.5	207.59	3470.35	173.4	916.33	522.53	350.43	406.83	489.25	612.65	719.76	130.23	50	5	1	1
00:27:37	16693	5329.47	14619.7	1394.86	3921.61	3786.73	910.33	452.65	562.2	280.62	175.23	160.39	693.81	69.61	477.69	206.52	243.7	121.76	50	5	2	1
00:27:38	7883.72	1606.33	28782.2	2782.54	10437.2	18431.2	208.43	212.53	1842.48	290.52	494.91	102.07	1218.34	254.44	487.16	517.49	1402.28	226.72	50	5	3	1
00:27:39	13467.8	4671.51	14678.4	2664.62	3991.45	3316.04	810.88	1454.98	2646.9	585.68	558.9	117.14	142.9	159.66	554.76	792.23	146.44	75.28	50	5	0	1
00:27:47	65535	1508.55	41094.7	2845.25	5137.25	17993.3	561.42	207.59	3472.62	173.04	915.31	523.26	351.24	407.65	489.25	612.65	719.76	130.23	50	5	1	1
00:27:48	16702.9	5326.58	14595.6	1393.13	3915.54	3781.85	908.12	451.79	562.2	280.62	176.28	160.39	694.58	70.43	478.54	206.52	243.7	122.63	50	5	2	1
00:27:49	7913.35	1608.23	28802.9	2767.04	10438.5	18452.2	208.43	212.53	1842.48	290.12	495.97	102.07	1219.16	254.44	487.16	517.49	1402.28	226.72	50	5	3	1
00:27:50	13420.5	4669.54	14634.5	2666.34	3989.91	3306.18	810.44	1452.91	2648.05	584.96	559.89	117.14	142.9	159.66	547.45	785.5	146.44	75.28	50	5	0	1
00:27:58	65535	1507.55	41022.6	2842.72	5144.58	17973.6	560.04	207.59	3468.09	173.4	916.33	522.17	350.43	406.83	488.41	613.77	711.93	130.23	50	5	1	1
00:27:59	16698.8	5326.58	14649.5	1397.45	3924.64	3790.92	910.77	451.79	561.12	279.89	173.12	160.39	693.04	69.61	476.84	206.52	243.7	121.76	50	5	2	1
00:28:00	7924.27	1610.13	28753	2777.65	10441.3	18429.8	208.43	212.53	1842.48	290.12	497.04	102.07	1219.98	254.44	487.16	518.65	1405.49	226.72	50	5	3	1
00:28:01	13387.6	4673.49	14662	2666.34	3992.99	3312.52	806.97	1448.35	2643.45	585.68	534.03	116.8	142.9	159.66	553.95	792.23	145.89	75.28	50	5	0	1
00:28:09	65535	1507.55	41056.2	2840.19	5132.12	17965.6	561.42	208.02	3474.88	173.4	916.33	523.26	351.24	407.65	489.25	612.65	720.32	130.23	50	5	1	1
00:28:10	16679.7	5326.58	14623.5	1391.41	3920.85	3783.94	909.89	451.79	558.96	279.89	173.12	160.05	693.04	69.61	477.69	206.52	243.7	121.76	50	5	2	1
00:28:11	7910.23	1610.13	28615.3	2786.62	10420	18432.5	208.43	212.53	1841.33	289.72	495.97	102.07	1219.16	254.44	481	517.49	1403.57	225.75	50	5	3	1
00:28:12	13461.4	4673.49	14638.1	2668.06	3982.96	3309.7	809.14	1452.91	2646.9	584.96	562.87	117.14	142.9	159.66	551.51	789.99	146.44	75.28	50	5	0	1
00:28:20	65535	1508.55	40918.8	2841.04	5130.65	17981.7	561.42	207.59	3468.09	173.4	914.28	523.62	350.43	406.83	489.25	612.65	720.88	131.11	50	5	1	1
00:28:21	16559.6	5329.47	14644.8	1394.86	3926.16	3793.71	905.03	451.79	561.12	279.89	175.23	160.39	693.81	69.61	478.54	206.52	243.7	121.76	50	5	2	1
00:28:22	7861.11	1601.59	28818.9	2786.62	10447.5	18294.7	208.43	212.05	1839.04	290.12	498.1	102.07	1216.69	254.44	487.16	517.49	1404.21	226.72	50	5	3	1
00:28:23	13310	4678.43	14576.7	2659.44	3988.36	3309	809.14	1451.67	2643.45	584.96	560.88	117.14	142.9	159.66	553.95	792.23	146.44	75.28	50	5	0	1
00:28:31	65535	1505.56	40771.7	2835.13	5121.12	17954	560.5	207.59	3473.75	173.4	917.36	522.53	350.43	407.65	489.25	612.65	720.88	130.23	50	5	1	1
00:28:32	16624.2	5328.51	14669	1398.31	3930.71	3797.89	910.77	452.65	561.12	279.89	172.06	160.39	693.81	70.43	473.44	206.52	243.7	121.76	50	5	2	1
00:28:33	7908.67	1612.03	28879.2	2787.43	10365.6	18387.7	208.43	212.53	1840.18	290.12	499.16	102.07	1219.98	254.44	485.4	517.49	1402.28	226.72	50	5	3	1
00:28:34	13409.3	4654.73	14638.1	2660.31	3986.05	3311.82	806.1	1447.11	2643.45	583.87	534.03	116.8	142.9	159.66	553.95	792.23	145.89	75.28	50	5	0	1
00:28:42	65535	1505.56	41059.1	2834.29	5129.18	17959.1	560.96	207.59	3473.75	173.4	915.31	522.9	350.43	406.83	489.25	612.65	720.32	130.23	50	5	1	1
00:28:43	16657.3	5331.39	14656.9	1399.17	3934.5	3795.1	910.77	452.65	561.12	279.16	173.12	160.74	694.58	70.43	475.14	206.52	243.7	121.76	50	5	2	1
00:28:44	7921.15	1612.03	28015.9	2790.69	10407.6	18380.9	208.43	212.05	1840.18	290.52	498.1	102.07	1217.51	254.44	487.16	517.49	1405.49	226.72	50	5	3	1
00:28:45	13438.9	4669.54	14623.5	2662.03	3981.42	3306.88	807.4	1450.42	2645.75	584.6	534.03	116.8	142.9	159.66	553.95	792.23	146.44	75.28	50	5	0	1
00:28:52	65535	1507.55	41006.2	2840.19	5117.45	17948.1	559.12	207.17	3480.54	173.04	916.33	521.81	351.24	407.65	489.25	613.77	720.88	130.23	50	5	1	1
00:28:54	16650.7	5341	14688.5	1396.58	3935.26	3799.29	909	451.37	561.12	279.16	175.23	160.05	694.58	70.43	477.69	206.52	242.58	121.76	50	5	2	1
00:28:55	7925.83	1613.93	28812.3	2789.88	10457.1	18448.8	208.95	213	1842.48	290.52	495.97	102.07	1218.34	254.44	487.16	517.49	1402.92	226.72	50	5	3	1
00:28:56	13184.2	4662.63	14648.2	2661.17	3979.88	3299.84	807.83	1448.35	2638.85	584.24	557.9	116.8	142.9	159.66	554.76	792.23	146.44	75.28	50	5	0	1
00:29:03	65535	1504.56	40880.3	2833.45	5128.45	17975.8	560.96	207.59	3476.01	173.4	917.36	523.26	350.43	407.65	489.25	611.53	720.32	130.23	50	5	1	1
00:29:04	16687.2	5328.51	14593.7	1394	3916.3	3776.97	910.77	450.94	561.12	279.89	175.23	160.39	694.58	69.61	475.99	206.52	243.7	121.76	50	5	2	1
00:29:05	7919.59	1610.13	28596.5	2782.54	10415.8	18368	208.43	212.53	1840.18	290.12	495.97	102.07	1218.34	254.44	486.28	517.49	1404.85	226.72	50	5	3	1
00:29:07	13499	4677.44	14647.3	2667.2	3986.05	3305.47	808.27	1453.74	2633.11	585.68	534.03	116.8	142.11	159.66	553.14	788.87	146.44	75.28	50	5	0	1
00:29:14	65535	1505.56	40991.8	2836.82	5121.85	17976.5	560.04	207.59	3473.75	173.04	915.31	522.17	350.43	407.65	488.41	611.53	721.43	130.23	50	5	1	1
00:29:15	16710.3	5319.86	14631.8	1394.86	3927.68	3793.71	910.77	450.94	561.12	280.25	173.12	160.39	693.81	69.61	477.69	206.52	243.7	121.76	50	5	2	1
00:29:16	7936.74	1613.93	28751.1	2781.72	10453.7	18448.8	208.95	213	1842.48	290.52	498.1	102.07	1218.34	254.44	486.28	517.49	1404.21	225.75	50	5	3	1
00:29:17	13469.4	4672.5	14558.4	2664.62	3982.96	3306.88	810.01	1452.08	2648.05	584.96	558.9	117.14	142.9	159.66	553.14	792.23	145.89	75.28	50	5	0	1
00:29:25	65535	1503.57	40979.3	2816.58	5119.65	17980.2	560.04	207.59	3473.75	173.4	916.33	522.9	351.24	407.65	489.25	612.65	718.64	130.23	50	5	1	1
00:29:26	16669.8	5321.78	14663.4	1392.27	3928.43	3790.92	911.21	452.22	561.12	280.62	173.12	160.39	693.81	69.61	476.84	206.52	243.7	121.76	50	5	2	1
00:29:27	7936.74	1610.13	28816.1	2766.23	10432.3	18376.9	208.43	212.53	1841.33	290.12	494.91	102.07	1219.98	254.44	485.4	517.49	1404.21	226.72	50	5	3	1
00:29:28	13458.1	4672.5	14642.7	2664.62	3978.34	3305.47	809.57	1452.5	2642.3	585.32	557.9	117.14	142.9	159.66	553.95	791.11	146.44	75.28	50	5	0	1
00:29:36	65535	1503.57	40862	2833.45	5121.12	17892.1	560.96	207.59	3474.88	173.4	915.31	522.9	351.24	407.65	490.1	612.65	720.88	130.23	50	5	1	1
00:29:37	16583.6	5313.13	14638.3	1395.72	3924.64	3791.61	911.66	452.22	558.96	280.25	172.06	160.39	693.04	69.61	477.69	206.52	243.7	121.76	50	5	2	1
00:29:38	7927.39	1612.98	28721.8	2790.69	10453.7	18410.8	208.43	212.53	1839.04	290.52	493.85	102.07	1217.51	253.57	485.4	517.49	1404.21	226.72	50	5	3	1
00:29:39	13453.3	4660.65	14603.3	2656	3972.94	3302.66	806.97	1446.28	2614.71	584.24	554.92	116.8	140.53	158.06	550.7	788.87	145.89	75.28	50	5	0	1
00:29:47	65535	1504.56	40598.7	2834.29	5115.99	17934.3	560.04	207.59	3470.35	173.04	916.33	522.53	351.24	407.65	488.41	612.65	720.32	130.23	50	5	1	1
00:29:48	16702.1	5333.31	14648.5	1384.5	3911.75	3773.48	909.89	451.37	558.96	279.89	175.23	160.05	686.14	69.61	475.14	206.52	243.7	120.88	50	5	2	1
00:29:49	7927.39	1613.93	28742.6	2787.43	10471.6	18423.7	208.95	213	1840.18	290.93	495.97	102.07	1219.16	254.44	486.28	516.33	1404.85	226.72	50	5	3	1
00:29:50	13464.6	4670.53	14647.3	2664.62	3983.73	3308.29	809.57	1452.08	2640	584.96	557.9	117.14	142.11	159.66	553.95	791.11	146.44	75.28	50	5	0	1
00:29:58	65535	1504.56	40872.6	2838.51	5122.59	17964.9	560.5	207.59	3471.48	173.4	914.28	522.9	351.24	406.83	489.25	612.65	719.76	130.23	50	5	1	1
00:29:59	16625	5343.88	14667.1	1397.45	3935.26	3795.1	911.66	452.22	561.12	279.52	176.28	160.39	693.81	69.61	476.84	206.52	243.7	121.76	50	5	2	1
00:30:00	7917.25	1610.13	28839.7	2789.88	10444	18448.2	208.95	213	1840.18	290.12	497.04	102.07	1217.51	254.44	487.16	517.49	1395.85	226.72	50	5	3	1
00:30:01	13464.6	4672.5	14658.3	2666.34	3982.96	3310.41	809.14	1452.08	2644.6	584.6	534.03	117.14	142.9	159.66	553.95	791.11	145.89	75.28	50	5	0	1
00:30:09	65535	1504.56	40921.6	2836.82	5124.05	17954	560.96	207.59	3478.28	173.4	915.31	523.26	350.43	407.65	489.25	612.65	720.32	130.23	50	5	1	1
00:30:10	16577.8	5320.82	14650.4	1397.45	3925.4	3784.64	909.45	451.37	558.96	279.89	172.06	160.39	694.58	70.43	473.44	206.52	243.14	121.76	50	5	2	1
00:30:11	7892.3	1610.13	28759.5	2788.25	10456.4	18468.5	208.95	213	1840.18	290.52	498.1	102.07	1218.34	254.44	486.28	517.49	1404.85	226.72	50	5	3	1
00:30:12	13446.1	4633	14587.7	2654.27	3952.88	3304.07	807.83	1450.01	2636.55	583.51	534.03	116.8	142.11	159.66	553.95	792.23	145.89	75.28	50	5	0	1
00:30:20	65535	1505.56	41019.7	2835.13	5123.32	17970.7	560.5	207.59	3478.28	173.4	916.33	522.53	351.24	407.65	489.25	611.53	716.4	130.23	50	5	1	1
00:30:21	16741	5351.57	14708	1398.31	3939.81	3796.5	908.56	452.22	561.12	280.25	172.06	160.05	691.51	69.61	476.84	206.52	243.7	122.63	50	5	2	1
00:30:22	7904	1612.98	28907.5	2789.88	10450.2	18461.7	208.43	212.53	1839.04	290.52	498.1	102.07	1216.69	253.57	486.28	516.33	1401	226.72	50	5	3	1
00:30:23	13450.9	4656.7	14589.6	2655.13	3974.48	3304.07	809.14	1450.84	2644.6	585.32	558.9	117.14	142.9	159.66	553.14	789.99	145.89	75.28	50	5	0	1
00:30:31	65535	1504.56	40921.6	2837.66	5122.59	17927	560.5	207.17	3478.28	173.04	916.33	522.53	351.24	407.65	489.25	613.77	719.76	130.23	50	5	1	1
00:30:32	16697.1	5323.7	14695.9	1390.54	3922.37	3791.61	907.24	450.52	561.12	280.98	172.06	160.05	694.58	69.61	477.69	206.52	243.7	122.63	50	5	2	1
00:30:33	7908.67	1612.03	28872.7	2793.14	10446.1	18459.7	208.95	213	1836.74	289.72	499.16	102.07	1219.16	254.44	486.28	516.33	1390.07	226.72	50	5	3	1
00:30:34	13419.7	4660.65	14628	2631.86	3973.71	3303.36	809.57	1452.91	2642.3	585.68	557.9	117.14	142.9	159.66	553.95	793.35	146.44	75.28	50	5	0	1
00:30:42	65535	1501.57	40681.3	2828.39	5113.79	17900.1	559.12	207.17	3471.48	173.04	915.31	521.81	350.43	407.65	489.25	612.65	721.43	130.23	50	5	1	1
00:30:43	16682.2	5314.09	14678.2	1399.17	3926.16	3793.71	910.33	452.22	561.12	279.52	172.06	160.39	694.58	69.61	477.69	206.52	243.7	121.76	50	5	2	1
00:30:44	7925.05	1612.98	28867	2787.43	10459.2	18470.6	208.95	212.53	1839.04	290.52	495.97	102.07	1217.51	254.44	485.4	515.17	1399.71	226.72	50	5	3	1
00:30:45	13462.2	4667.56	14627.1	2657.72	3974.48	3302.66	810.01	1452.91	2642.3	585.32	534.03	117.14	142.9	159.66	548.26	793.35	145.89	75.28	50	5	0	1
00:30:53	65535	1506.56	40909.1	2840.19	5118.92	17924.1	559.58	207.17	3470.35	173.04	917.36	522.53	350.43	407.65	489.25	613.77	719.2	129.36	50	5	1	1
00:30:54	16677.2	5300.64	14595.6	1389.68	3925.4	3790.22	910.33	452.22	560.04	280.62	172.06	160.39	692.28	69.61	477.69	206.52	243.14	121.76	50	5	2	1
00:30:55	7921.93	1611.08	28781.2	2784.99	10410.3	18398.6	208.95	213	1839.04	290.52	493.85	102.07	1218.34	253.57	486.28	517.49	1404.85	226.72	50	5	3	1
00:30:56	13434.9	4647.82	14609.7	2658.58	3949.03	3301.25	809.14	1452.91	2641.15	585.68	556.91	117.14	142.9	159.66	553.95	793.35	146.44	75.28	50	5	0	1
00:31:03	65535	1504.56	40914.9	2833.45	5119.65	17940.1	558.66	207.17	3466.96	173.4	917.36	521.81	350.43	407.65	488.41	613.77	719.76	130.23	50	5	1	1
00:31:04	16731.1	5309.29	14401.5	1393.13	3907.96	3767.9	909.45	451.79	560.04	280.25	173.12	160.05	693.04	69.61	477.69	206.52	243.7	121.76	50	5	2	1
00:31:05	7932.84	1612.03	28764.3	2784.99	10457.1	18448.2	208.43	212.53	1837.89	290.52	495.97	102.07	1214.22	254.44	485.4	517.49	1404.21	226.72	50	5	3	1
00:31:07	13452.5	4665.59	14593.2	2657.72	3979.88	3302.66	810.01	1453.32	2640	585.68	556.91	117.14	142.9	159.66	553.14	791.11	145.89	75.28	50	5	0	1
00:34:09	65535	1499.58	40767.8	2830.07	5100.59	17877.5	557.27	206.74	3476.01	173.04	915.31	520.72	351.24	406.83	488.41	612.65	720.32	130.23	59	6	1	1
00:34:10	16650.7	5326.58	14669	1394	3928.43	3790.22	910.33	452.22	561.12	280.25	172.06	160.39	693.04	69.61	475.99	206.52	243.14	121.76	59	6	2	1
00:34:11	7869.69	1601.59	28632.3	2769.49	10404.1	18379.6	207.4	211.57	1837.89	288.91	495.97	102.07	1216.69	254.44	486.28	517.49	1400.35	225.75	59	6	3	1
00:34:12	13431.7	4648.8	14566.7	2651.69	3964.45	3298.43	807.4	1447.52	2638.85	584.6	557.9	116.8	142.9	159.66	553.14	792.23	145.89	75.28	59	6	0	1
00:34:20	65535	1499.58	40672.7	2827.54	5096.93	17886.2	557.27	206.74	3469.22	173.4	916.33	520.72	350.43	406.83	488.41	612.65	720.32	130.23	59	6	1	1
00:34:21	16660.6	5315.06	14617	1397.45	3923.88	3774.87	909.89	451.79	560.04	279.89	175.23	160.05	693.04	69.61	475.14	206.52	243.14	121.76	59	6	2	1
00:34:22	7847.86	1599.69	28632.3	2758.07	10384.8	18374.2	207.4	211.57	1839.04	289.32	497.04	102.07	1216.69	254.44	486.28	517.49	1405.49	225.75	59	6	3	1
00:34:23	13414.1	4636.95	14260.6	2650.82	3952.88	3289.27	808.27	1450.84	2625.06	584.96	533.04	116.8	142.11	158.86	553.14	791.11	146.44	75.28	59	6	0	1
00:34:31	65535	1500.58	40733.2	2824.17	5106.46	17895	557.27	206.74	3471.48	173.4	917.36	520.72	351.24	407.65	489.25	612.65	720.32	130.23	59	6	1	1
00:34:32	16665.6	5311.21	14537.1	1392.27	3919.33	3786.03	909.89	451.37	560.04	279.89	172.06	159.7	693.04	69.61	478.54	206.52	243.7	121.76	59	6	2	1
00:34:33	7875.93	1600.64	28531.5	2769.49	10372.4	18360.6	207.91	212.05	1837.89	288.51	493.85	102.07	1219.98	254.44	486.28	517.49	1386.21	225.75	59	6	3	1
00:34:34	13359.6	4642.88	14574	2649.1	3968.31	3298.43	808.7	1452.5	2637.7	585.32	533.04	117.14	142.9	159.66	553.95	792.23	145.89	75.28	59	6	0	1
00:34:42	65535	1500.58	40817.8	2827.54	5104.99	17908.8	557.27	206.74	3473.75	173.04	915.31	520.72	351.24	407.65	489.25	612.65	718.64	130.23	59	6	1	1
00:34:43	16557.1	5302.57	14530.6	1394	3914.78	3783.24	905.47	450.09	560.04	279.89	172.06	160.05	693.04	69.61	471.73	206.52	243.14	121.76	59	6	2	1
00:34:44	7855.65	1598.74	28605	2767.86	10389.7	18355.8	207.4	211.57	1835.6	288.91	497.04	101.64	1216.69	254.44	485.4	517.49	1403.57	225.75	59	6	3	1
00:34:45	13452.5	4651.77	14561.2	2649.1	3961.37	3294.91	807.83	1450.42	2640	584.96	533.04	117.14	142.11	159.66	553.95	792.23	146.44	75.28	59	6	0	1
00:34:53	65535	1499.58	40723.6	2830.92	5079.33	17889.9	558.19	206.74	3472.62	173.04	916.33	521.44	350.43	407.65	490.1	614.89	721.43	130.23	59	6	1	1
00:34:54	16598.5	5280.47	14541.7	1393.13	3909.47	3777.66	899.28	437.3	561.12	280.25	172.06	160.74	691.51	69.61	478.54	206.52	243.14	121.76	59	6	2	1
00:34:55	7860.33	1600.64	28622	2749.1	10375.2	18357.9	206.88	211.57	1835.6	289.32	495.97	101.64	1217.51	253.57	486.28	518.65	1397.78	225.75	59	6	3	1
00:34:56	13382	4655.72	14532.8	2643.06	3960.6	3294.2	804.36	1445.45	2641.15	584.6	533.04	116.8	142.9	159.66	553.14	792.23	145.89	75.28	59	6	0	1
00:35:03	65535	1502.57	40696.7	2825.01	5104.26	17879	558.66	207.17	3476.01	173.04	915.31	521.81	351.24	406.83	489.25	614.89	721.43	130.23	59	6	1	1
00:35:04	16654.8	5329.47	14607.7	1394	3920.85	3767.9	905.47	451.37	560.04	279.89	172.06	160.05	692.28	69.61	477.69	206.52	243.14	121.76	59	6	2	1
00:35:05	7858.77	1593.99	28545.6	2767.86	10328.4	18339.5	207.4	211.57	1839.04	287.71	493.85	102.07	1213.4	254.44	485.4	518.65	1403.57	224.78	59	6	3	1
00:35:06	13354.8	4642.88	14497.9	2650.82	3968.31	3298.43	794.36	1442.14	2641.15	585.68	557.9	116.8	142.9	159.66	553.95	791.11	145.89	75.28	59	6	0	1
00:35:14	65535	1498.58	40755.3	2828.39	5085.2	17794.5	557.73	206.74	3471.48	173.04	916.33	521.08	350.43	407.65	488.41	613.77	720.88	130.23	59	6	1	1
00:35:15	16631.6	5283.35	14609.5	1392.27	3901.89	3781.85	906.35	450.94	560.04	279.52	172.06	160.05	692.28	69.61	474.29	206.52	243.7	121.76	59	6	2	1
00:35:16	7861.89	1594.94	28593.7	2765.41	10350.4	18353.8	207.4	211.57	1836.74	288.91	493.85	102.07	1216.69	253.57	486.28	517.49	1402.28	224.78	59	6	3	1
00:35:17	13354.8	4616.22	14525.4	2641.34	3947.48	3289.27	808.27	1450.84	2642.3	584.96	533.04	117.14	142.11	159.66	551.51	791.11	145.89	75.28	59	6	0	1
00:35:25	65535	1497.59	40674.6	2823.33	5094.73	17863.7	558.19	206.74	3471.48	173.04	916.33	521.08	350.43	406.83	488.41	612.65	721.99	130.23	59	6	1	1
00:35:26	16586.9	5323.7	14461.9	1391.41	3912.51	3781.15	908.56	450.52	561.12	279.52	175.23	160.05	693.81	70.43	477.69	206.52	243.7	121.76	59	6	2	1
00:35:27	7858.77	1599.69	28561.6	2761.34	10379.3	18349.7	207.4	211.57	1840.18	289.32	497.04	101.64	1219.16	254.44	487.16	517.49	1402.92	225.75	59	6	3	1
00:35:28	13433.3	4648.8	14518.1	2642.2	3958.28	3276.58	804.36	1448.77	2640	584.96	556.91	116.8	142.9	159.66	553.14	791.11	145.89	75.28	59	6	0	1
00:35:36	65535	1495.59	40598.7	2819.11	5092.53	17821.4	556.81	206.74	3473.75	173.04	916.33	520.35	350.43	406.83	489.25	613.77	720.32	130.23	59	6	1	1
00:35:37	16581.9	5312.17	14609.5	1392.27	3907.96	3779.76	908.56	450.94	561.12	279.52	172.06	160.05	693.04	69.61	478.54	206.52	243.14	121.76	59	6	2	1
00:35:38	7840.84	1597.79	28624.8	2759.7	10359.4	18342.2	206.88	211.57	1833.3	289.32	494.91	102.07	1216.69	253.57	484.52	516.33	1397.14	225.75	59	6	3	1
00:35:39	13397.3	4638.93	14529.1	2643.06	3957.51	3288.56	808.27	1451.67	2641.15	584.96	556.91	117.14	142.11	159.66	553.14	791.11	145.89	75.28	59	6	0	1
00:35:47	65535	1492.61	40421.8	2804.77	5077.87	17821.4	554.5	206.32	3454.51	172.67	914.28	518.17	351.24	406.83	489.25	613.77	718.64	130.23	59	6	1	1
00:35:48	16671.4	5308.33	14593.7	1385.36	3904.17	3768.6	906.8	450.09	560.04	279.52	172.06	160.05	692.28	69.61	475.14	206.52	243.7	121.76	59	6	2	1
00:35:49	7828.36	1594.94	28563.5	2757.26	10378.6	18336.1	207.4	211.57	1837.89	289.32	497.04	101.64	1214.22	253.57	485.4	517.49	1397.78	225.75	59	6	3	1
00:35:50	13408.5	4636.95	14492.4	2644.79	3959.05	3292.09	807.4	1451.67	2637.7	585.32	557.9	116.8	142.9	159.66	553.14	791.11	145.89	75.28	59	6	0	1
00:35:58	65535	1496.59	40585.2	2817.42	5085.2	17833.8	556.35	206.74	3465.83	173.04	916.33	519.99	350.43	406.83	488.41	612.65	717.52	130.23	59	6	1	1
00:35:59	16552.9	5290.08	14417.3	1387.95	3903.41	3772.78	908.56	451.37	560.04	279.52	173.12	160.05	693.04	69.61	477.69	206.52	243.7	121.76	59	6	2	1
00:36:00	7846.3	1599.69	28121.5	2761.34	10367.6	18247.9	206.88	211.57	1839.04	288.91	495.97	101.64	1215.05	254.44	487.16	517.49	1404.85	225.75	59	6	3	1
00:36:01	13362	4635.97	14483.3	2639.62	3954.43	3285.75	807.4	1451.25	2642.3	585.32	557.9	117.14	142.9	159.66	551.51	791.11	145.89	75.28	59	6	0	1
00:36:09	65535	1495.59	40527.5	2813.21	5081.53	17825.8	556.81	206.32	3462.43	173.04	915.31	520.35	350.43	406.83	488.41	613.77	717.52	129.36	59	6	1	1
00:36:10	16610.1	5312.17	14590	1389.68	3914.02	3780.45	905.03	450.52	560.04	279.52	175.23	160.05	691.51	69.61	476.84	206.52	243.14	121.76	59	6	2	1
00:36:11	7879.04	1597.79	28486.2	2759.7	10358	18308.3	207.4	211.57	1834.45	289.72	494.91	101.64	1205.17	251.83	485.4	517.49	1408.71	225.75	59	6	3	1
00:36:12	13388.5	4640.9	14460.4	2647.37	3958.28	3294.2	806.1	1448.77	2638.85	584.6	533.04	116.8	142.9	159.66	553.14	787.74	146.44	75.28	59	6	0	1
00:36:20	65535	1498.58	40591	2822.48	5084.47	17838.2	555.89	206.32	3463.56	172.67	916.33	519.26	350.43	406.83	488.41	613.77	718.64	130.23	59	6	1	1
00:36:21	16599.3	5313.13	14101.5	1387.95	3907.2	3767.2	907.24	450.94	560.04	278.8	175.23	160.39	693.04	69.61	475.99	206.52	243.7	121.76	59	6	2	1
00:36:22	7856.43	1598.74	28549.4	2757.26	10321.5	18224.1	207.4	211.57	1832.16	288.91	495.97	102.07	1210.93	252.7	483.64	516.33	1399.71	225.75	59	6	3	1
00:36:23	13396.5	4622.14	14441.1	2640.48	3936.69	3273.06	804.36	1445.04	2641.15	582.43	556.91	116.8	142.9	159.66	553.95	791.11	145.89	75.28	59	6	0	1
00:36:31	65535	1495.59	40463.1	2817.42	5081.53	17807.6	555.89	206.32	3470.35	172.67	916.33	519.62	351.24	407.65	489.25	613.77	720.88	130.23	59	6	1	1
00:36:32	16544.7	5303.53	14511.1	1382.77	3898.86	3769.29	907.68	450.09	560.04	279.16	172.06	160.05	693.81	69.61	476.84	206.52	243.14	121.76	59	6	2	1
00:36:33	7871.25	1596.84	28338.3	2754	10358	18263.5	206.88	211.57	1831.01	289.32	495.97	102.07	1211.76	249.23	470.43	516.33	1395.21	225.75	59	6	3	1
00:36:34	13392.5	4622.14	14374.2	2612.89	3934.37	3277.99	804.36	1447.52	2643.45	584.6	557.9	116.8	142.9	159.66	553.14	788.87	145.89	75.28	59	6	0	1
00:36:42	65535	1496.59	40598.7	2820.8	5087.4	17845.4	557.27	206.74	3466.96	173.04	914.28	520.72	351.24	406.83	489.25	612.65	718.64	130.23	59	6	1	1
00:36:43	16589.4	5300.64	14489.7	1387.09	3901.89	3769.99	905.47	449.66	558.96	279.16	172.06	160.05	688.44	69.61	476.84	206.52	243.14	121.76	59	6	2	1
00:36:44	7860.33	1597.79	28504.1	2762.15	10331.8	18316.4	207.4	211.57	1834.45	288.91	494.91	102.07	1213.4	253.57	485.4	516.33	1406.14	224.78	59	6	3	1
00:36:45	13435.7	4632.02	14413.6	2640.48	3942.09	3284.34	804.79	1446.7	2640	584.24	533.04	116.8	142.11	159.66	553.14	789.99	145.89	75.28	59	6	0	1
00:36:53	65535	1496.59	40494.8	2822.48	5094	17854.9	556.81	206.32	3466.96	172.67	914.28	519.99	350.43	406.02	488.41	612.65	721.43	130.23	59	6	1	1
00:36:54	16612.6	5275.66	14551	1382.77	3894.31	3767.9	905.03	450.52	558.96	279.16	172.06	159.7	691.51	69.61	477.69	206.52	243.14	121.76	59	6	2	1
00:36:55	7868.91	1595.89	28398.6	2761.34	10361.4	18309.7	206.88	211.57	1834.45	289.32	495.97	101.64	1207.64	253.57	486.28	517.49	1397.78	225.75	59	6	3	1
00:36:56	13395.7	4633	14499.8	2639.62	3947.48	3285.75	804.79	1445.45	2637.7	583.51	556.91	116.8	142.11	159.66	553.14	788.87	145.89	75.28	59	6	0	1
00:37:04	65535	1497.59	40601.6	2819.95	5094.73	17829.4	556.35	206.32	3466.96	173.04	915.31	519.99	350.43	406.83	488.41	608.17	720.32	130.23	59	6	1	1
00:37:05	16617.6	5303.53	14536.1	1387.95	3893.55	3767.9	905.47	449.66	560.04	276.98	175.23	160.05	693.04	69.61	475.99	206.52	243.14	121.76	59	6	2	1
00:37:06	7879.04	1600.64	28535.2	2767.86	10380	18350.4	206.88	211.57	1826.43	289.72	493.85	102.07	1202.71	251.83	484.52	516.33	1402.92	225.75	59	6	3	1
00:37:07	13415.7	4609.31	14500.7	2640.48	3953.65	3289.27	779.59	1431.37	2643.45	583.87	557.9	116.8	142.9	159.66	550.7	792.23	145.89	75.28	59	6	0	1
00:37:15	65535	1494.6	40190.2	2820.8	5079.33	17799.5	557.27	206.74	3454.51	172.67	915.31	520.72	350.43	406.02	488.41	613.77	720.88	130.23	59	6	1	1
00:37:16	16516.5	5283.35	14511.1	1381.05	3898.1	3767.9	906.8	449.66	560.04	278.8	175.23	160.05	692.28	69.61	476.84	206.52	243.14	120.88	59	6	2	1
00:37:17	7888.4	1599.69	28503.2	2756.44	10344.2	18321.2	206.88	211.57	1836.74	289.32	494.91	102.07	1215.87	253.57	484.52	517.49	1404.85	225.75	59	6	3	1
00:37:18	13242.7	4634.98	14454.9	2637.89	3945.17	3277.29	805.23	1446.28	2638.85	584.24	531.05	116.8	142.9	159.66	552.33	789.99	146.44	75.28	59	6	0	1
00:37:25	65535	1497.59	40477.6	2819.11	5095.46	17864.4	557.27	206.74	3462.43	173.04	916.33	521.08	350.43	406.83	488.41	614.89	720.88	130.23	59	6	1	1
00:37:26	16615.1	5211.29	14344.8	1374.14	3879.9	3756.04	904.14	449.66	558.96	279.16	172.06	160.05	688.44	69.61	478.54	206.52	243.7	121.76	59	6	2	1
00:37:27	7862.67	1594.94	28530.5	2756.44	10362.8	18330.7	206.88	211.57	1837.89	289.32	494.91	102.07	1212.58	254.44	484.52	517.49	1402.92	225.75	59	6	3	1
00:37:28	13348.4	4623.13	14471.4	2635.31	3935.91	3266.72	799.14	1436.34	2640	582.43	557.9	116.12	142.9	159.66	553.14	787.74	145.89	74.42	59	6	0	1
00:37:36	65535	1500.58	40740.9	2816.58	5100.59	17854.9	557.73	206.74	3456.77	173.04	916.33	521.44	351.24	407.65	489.25	612.65	719.76	130.23	59	6	1	1
00:37:37	16536.4	5268.94	14512.9	1386.23	3890.51	3763.02	905.03	450.52	558.96	279.16	172.06	160.05	693.04	69.61	477.69	206.52	243.7	121.76	59	6	2	1
00:37:38	7854.87	1596.84	28446.7	2762.97	10343.5	18272.3	206.88	211.57	1837.89	289.32	493.85	101.64	1210.93	253.57	485.4	517.49	1403.57	225.75	59	6	3	1
00:37:39	13383.6	4638.93	14536.4	2643.06	3955.2	3288.56	800.45	1443.38	2635.4	583.87	533.04	116.46	142.11	159.66	553.14	789.99	145.89	75.28	59	6	0	1
00:37:47	65535	1498.58	40811.1	2825.01	5102.79	17874.6	557.27	206.74	3459.03	173.04	916.33	521.08	351.24	406.83	488.41	613.77	718.64	130.23	59	6	1	1
00:37:48	16578.6	5300.64	14527.8	1381.05	3898.86	3770.69	903.26	449.24	560.04	278.8	172.06	160.05	693.81	69.61	475.14	206.52	243.7	120.88	59	6	2	1
00:37:49	7871.25	1599.69	28411.8	2759.7	10353.9	18297.4	206.88	211.57	1835.6	289.32	497.04	102.07	1215.05	253.57	486.28	517.49	1403.57	225.75	59	6	3	1
00:37:50	13405.3	4623.13	14484.2	2639.62	3952.11	3289.27	803.05	1445.87	2642.3	584.24	557.9	116.8	142.9	159.66	553.95	791.11	145.89	75.28	59	6	0	1
00:37:58	65535	1497.59	40808.2	2819.11	5102.79	17875.3	558.19	206.74	3456.77	173.04	916.33	521.08	349.62	406.02	488.41	612.65	719.76	130.23	59	6	1	1
00:37:59	16524.8	5296.8	14502.7	1381.91	3892.03	3759.53	904.14	449.66	558.96	277.34	173.12	160.05	692.28	69.61	476.84	206.52	243.14	120.88	59	6	2	1
00:38:00	7838.5	1594.94	28463.6	2766.23	10369	18340.9	207.4	211.57	1835.6	289.72	497.04	102.07	1215.05	253.57	487.16	517.49	1406.14	225.75	59	6	3	1
00:38:01	13357.2	4639.92	14469.5	2642.2	3949.8	3286.45	803.92	1446.28	2642.3	584.6	556.91	116.8	142.9	159.66	553.95	791.11	145.89	75.28	59	6	0	1
00:38:09	65535	1499.58	40734.2	2829.23	5107.92	17903	558.19	206.74	3471.48	173.04	916.33	520.72	351.24	407.65	488.41	612.65	703.54	130.23	59	6	1	1
00:38:10	16572.8	5293.92	14524.1	1385.36	3895.07	3762.32	903.7	450.09	556.8	278.8	172.06	160.05	690.74	69.61	478.54	206.52	243.14	121.76	59	6	2	1
00:38:11	7878.26	1602.54	28514.5	2769.49	10365.6	18308.3	206.88	211.57	1834.45	289.72	493.85	102.07	1211.76	253.57	484.52	517.49	1402.92	225.75	59	6	3	1
00:38:12	13367.6	4640.9	14552	2647.37	3949.03	3285.75	804.79	1446.7	2634.26	584.6	559.89	116.8	142.9	159.66	553.95	791.11	145.89	75.28	59	6	0	1
00:38:20	65535	1498.58	40727.5	2826.7	5108.66	17920.5	557.27	206.74	3464.69	172.67	916.33	520.72	350.43	406.83	489.25	611.53	719.2	129.36	59	6	1	1
00:38:21	16500.7	5289.11	14534.3	1384.5	3896.58	3767.2	904.59	449.24	558.96	279.16	172.06	160.05	692.28	70.43	477.69	207.67	242.58	121.76	59	6	2	1
00:38:22	7873.59	1597.79	28535.2	2759.7	10363.5	18302.2	207.4	211.57	1835.6	289.72	495.97	102.07	1215.05	253.57	485.4	517.49	1401.64	225.75	59	6	3	1
00:38:23	13402.9	4634.98	14498.9	2640.48	3952.11	3285.04	804.79	1447.11	2634.26	584.6	557.9	116.8	142.11	159.66	551.51	791.11	146.44	75.28	59	6	0	1
00:38:31	65535	1495.59	40756.3	2826.7	5099.13	17909.5	558.19	206.74	3464.69	172.67	915.31	521.44	351.24	406.83	489.25	613.77	720.32	130.23	59	6	1	1
00:38:32	16542.2	5288.15	14542.6	1367.24	3894.31	3760.92	904.14	450.09	558.96	278.8	173.12	160.05	692.28	69.61	477.69	206.52	243.7	121.76	59	6	2	1
00:38:33	7834.6	1591.14	28374.1	2744.21	10345.6	18279.1	206.88	211.1	1834.45	289.32	499.16	102.07	1211.76	254.44	484.52	517.49	1403.57	225.75	59	6	3	1
00:38:34	13370	4611.28	14478.7	2641.34	3945.94	3277.99	804.36	1444.62	2640	582.79	556.91	116.8	142.11	159.66	552.33	788.87	145.89	75.28	59	6	0	1
00:38:42	65535	1498.58	40719.8	2827.54	5105.72	17904.4	557.73	206.74	3469.22	172.31	916.33	521.44	350.43	406.83	488.41	612.65	721.43	128.49	59	6	1	1
00:38:43	16577	5235.31	14574.2	1382.77	3882.17	3766.5	900.17	449.66	558.96	278.07	175.23	159.7	692.28	69.61	476.84	206.52	242.58	120.88	59	6	2	1
00:38:44	7861.89	1601.59	28607.8	2769.49	10374.5	18351.1	207.4	211.57	1836.74	288.11	495.97	102.07	1217.51	254.44	485.4	517.49	1406.14	225.75	59	6	3	1
00:38:45	13386.9	4634.98	14443.9	2627.55	3942.86	3280.81	804.79	1445.45	2638.85	583.15	533.04	116.8	142.11	159.66	553.14	792.23	145.89	75.28	59	6	0	1
00:38:53	65535	1497.59	40682.3	2825.86	5109.39	17912.5	557.73	206.74	3464.69	172.67	914.28	521.08	350.43	406.83	489.25	612.65	721.43	129.36	59	6	1	1
00:38:54	16577.8	5287.19	14545.4	1383.64	3896.58	3769.29	899.72	450.09	560.04	278.8	172.06	159.7	692.28	69.61	477.69	206.52	243.14	120.88	59	6	2	1
00:38:55	7882.16	1604.43	28568.2	2766.23	10354.5	18330	207.4	211.57	1836.74	289.32	493.85	102.07	1214.22	253.57	486.28	517.49	1402.92	225.75	59	6	3	1
00:38:56	13365.2	4629.06	14485.1	2632.72	3947.48	3282.22	802.62	1446.7	2641.15	583.87	559.89	115.44	142.9	159.66	553.95	791.11	145.89	75.28	59	6	0	1
00:39:04	65535	1499.58	40766.9	2827.54	5100.59	17894.2	557.27	206.74	3465.83	172.67	917.36	520.72	350.43	406.83	488.41	613.77	719.76	130.23	59	6	1	1
00:39:05	16542.2	5293.92	14525.9	1381.91	3892.79	3765.81	905.47	450.52	560.04	279.16	172.06	160.39	692.28	69.61	476.84	206.52	244.26	121.76	59	6	2	1
00:39:06	7837.72	1596.84	28474	2759.7	10347	18258.1	206.88	211.57	1834.45	289.32	495.97	102.07	1215.05	253.57	485.4	517.49	1400.35	225.75	59	6	3	1
00:39:07	13335.6	4641.89	14415.5	2638.75	3952.88	3285.04	803.92	1444.62	2636.55	583.87	555.91	116.46	142.11	159.66	552.33	791.11	146.44	75.28	59	6	0	1
00:39:14	16593.5	5224.74	14316	1375.87	3879.9	3759.53	901.93	449.24	558.96	278.43	175.23	160.05	692.28	69.61	478.54	206.52	243.14	120.88	59	6	2	1
00:39:15	65535	1497.59	40694.8	2821.64	5102.06	17900.1	558.19	207.17	3465.83	173.04	916.33	521.81	350.43	407.65	489.25	612.65	720.88	130.23	59	6	1	1
00:39:16	7875.93	1598.74	28459.8	2766.23	10355.9	18323.9	206.88	211.57	1833.3	289.32	497.04	102.07	1213.4	254.44	487.16	517.49	1403.57	225.75	59	6	3	1
00:39:17	13373.2	4617.21	14322	2633.58	3932.83	3270.24	803.49	1442.97	2642.3	582.07	534.03	116.46	142.9	159.66	553.95	791.11	145.89	75.28	59	6	0	1
00:39:25	65535	1498.58	40844.7	2819.11	5099.86	17894.2	558.19	206.74	3460.17	173.04	916.33	521.44	350.43	406.83	488.41	612.65	720.88	130.23	59	6	1	1
00:39:26	16545.5	5301.6	14527.8	1383.64	3895.07	3764.41	902.82	448.81	558.96	279.16	173.12	160.05	693.04	69.61	478.54	206.52	243.7	121.76	59	6	2	1
00:39:27	7887.62	1603.49	28539	2770.31	10217.5	18336.8	207.91	212.05	1840.18	289.72	499.16	102.07	1215.05	254.44	485.4	517.49	1401	225.75	59	6	3	1
00:39:28	13321.2	4619.18	14492.4	2629.27	3939	3275.88	805.23	1446.7	2640	583.87	534.03	116.8	142.9	159.66	553.14	793.35	145.89	75.28	59	6	0	1
00:39:36	65535	1496.59	40725.6	2825.01	5106.46	17905.2	557.73	206.74	3465.83	173.04	917.36	521.08	351.24	406.83	489.25	613.77	721.43	130.23	59	6	1	1
00:39:37	16529.7	5235.31	14362.5	1377.6	3883.69	3756.04	902.82	449.66	558.96	279.16	175.23	160.05	691.51	69.61	475.99	206.52	243.14	121.76	59	6	2	1
00:39:38	7835.38	1595.89	28546.5	2767.86	10378.6	18315.1	207.4	211.57	1834.45	289.32	495.97	102.07	1215.05	253.57	485.4	517.49	1401.64	225.75	59	6	3	1
00:39:39	13322.8	4626.09	14345.8	2636.17	3945.94	3286.45	804.79	1445.87	2641.15	583.87	556.91	116.8	142.11	159.66	553.95	791.11	145.89	75.28	59	6	0	1
00:39:47	65535	1494.6	40729.4	2822.48	5099.86	17897.2	558.19	206.74	3469.22	173.04	915.31	521.44	350.43	406.83	488.41	613.77	721.43	130.23	59	6	1	1
00:39:48	16572.8	5295.84	14493.4	1378.46	3892.03	3763.02	903.26	448.39	558.96	278.07	173.12	160.05	692.28	69.61	477.69	206.52	243.14	120	59	6	2	1
00:39:49	7829.14	1596.84	28578.6	2768.68	10367.6	18351.1	207.4	212.05	1836.74	288.91	498.1	102.07	1213.4	253.57	484.52	517.49	1405.49	226.72	59	6	3	1
00:39:50	13289.1	4637.94	14443	2637.03	3950.57	3283.63	803.49	1445.04	2640	583.15	534.03	116.46	142.9	159.66	553.14	789.99	145.33	75.28	59	6	0	1
00:39:58	65535	1495.59	40551.6	2819.11	5088.86	17842.5	557.73	206.74	3465.83	173.04	915.31	521.08	350.43	406.83	488.41	613.77	718.64	130.23	59	6	1	1
00:39:59	16584.4	5276.62	14254.8	1381.91	3883.69	3753.95	903.7	449.24	557.88	278.43	173.12	160.05	693.04	69.61	475.99	206.52	243.14	120.88	59	6	2	1
00:40:00	7864.23	1600.64	28644.6	2768.68	10366.2	18361.2	207.4	211.57	1835.6	289.72	497.04	102.07	1213.4	253.57	485.4	517.49	1401	225.75	59	6	3	1
00:40:01	13317.2	4633.99	14430.1	2633.58	3953.65	3287.86	805.66	1448.77	2637.7	584.6	560.88	116.8	142.11	159.66	551.51	788.87	145.89	75.28	59	6	0	1
00:40:09	16572	5293.92	14531.5	1379.32	3888.24	3764.41	904.59	450.52	560.04	279.16	172.06	160.05	693.04	69.61	474.29	206.52	243.14	121.76	59	6	2	1
00:40:10	65535	1497.59	40644.8	2825.86	5099.86	17898.6	558.19	206.74	3469.22	172.67	915.31	521.81	350.43	406.83	489.25	612.65	720.88	130.23	59	6	1	1
00:40:11	7881.38	1599.69	28504.1	2748.29	10395.9	18334.1	207.4	212.05	1835.6	290.12	494.91	102.07	1212.58	253.57	486.28	517.49	1398.43	225.75	59	6	3	1
00:40:12	13270.7	4638.93	14480.5	2637.89	3952.88	3287.86	805.66	1447.52	2637.7	583.87	534.03	116.8	142.11	159.66	553.14	789.99	145.89	75.28	59	6	0	1
00:40:20	16601.8	5295.84	14521.3	1383.64	3895.07	3764.41	903.7	448.81	558.96	278.8	175.23	160.05	693.04	69.61	473.44	206.52	243.14	120.88	59	6	2	1
00:40:21	65535	1493.6	40414.1	2821.64	5085.93	17852	557.73	206.74	3466.96	173.04	915.31	521.44	350.43	407.65	488.41	612.65	719.2	130.23	59	6	1	1
00:40:22	7867.35	1602.54	28367.5	2767.86	10377.3	18232.9	207.4	211.57	1835.6	289.72	495.97	102.07	1216.69	254.44	486.28	517.49	1400.35	225.75	59	6	3	1
00:40:23	13253.1	4642.88	14492.4	2642.2	3952.88	3285.75	805.23	1448.77	2640	583.87	556.91	116.8	142.11	159.66	553.14	789.99	145.89	75.28	59	6	0	1
00:40:31	16557.1	5271.82	14540.8	1375.87	3889	3762.32	902.82	450.09	557.88	278.43	176.28	160.05	692.28	69.61	472.58	206.52	242.58	121.76	59	6	2	1
00:40:32	65535	1496.59	40621.7	2822.48	5099.13	17869.5	554.97	206.32	3468.09	173.04	913.26	518.9	351.24	406.83	489.25	612.65	721.43	130.23	59	6	1	1
00:40:33	7864.23	1601.59	28648.3	2770.31	10390.3	18378.2	207.4	211.57	1832.16	289.32	493.85	102.07	1205.17	253.57	485.4	517.49	1399.71	225.75	59	6	3	1
00:40:34	13169.8	4609.31	14483.3	2625.82	3941.31	3275.88	799.58	1435.92	2635.4	582.43	554.92	116.46	142.11	159.66	553.14	791.11	145.89	75.28	59	6	0	1
00:40:42	16559.6	5264.13	14490.6	1381.91	3874.59	3758.83	901.93	449.24	557.88	278.8	173.12	160.05	693.04	69.61	473.44	206.52	243.14	121.76	59	6	2	1
00:40:43	65535	1496.59	40608.3	2822.48	5093.26	17875.3	556.81	206.74	3473.75	173.04	917.36	520.35	351.24	407.65	489.25	611.53	720.32	130.23	59	6	1	1
00:40:44	7877.48	1600.64	28454.2	2768.68	10392.4	18361.2	207.4	211.57	1836.74	289.32	495.97	102.07	1215.87	254.44	486.28	517.49	1403.57	226.72	59	6	3	1
00:40:45	13287.5	4607.33	14392.6	2638.75	3939	3273.77	804.79	1446.28	2631.96	584.6	555.91	116.46	142.9	159.66	553.14	789.99	145.89	75.28	59	6	0	1
00:40:52	16441.1	5290.08	14503.6	1383.64	3891.27	3764.41	904.14	449.66	558.96	278.43	172.06	160.05	692.28	69.61	474.29	206.52	243.14	120.88	59	6	2	1
00:40:53	65535	1496.59	40639	2824.17	5093.26	17862.9	557.73	206.74	3469.22	172.67	916.33	521.44	351.24	406.83	488.41	610.41	721.43	130.23	59	6	1	1
00:40:54	7847.86	1600.64	28607.8	2764.6	10386.2	18366	207.4	211.57	1834.45	289.32	493.85	101.64	1208.47	253.57	486.28	517.49	1404.21	225.75	59	6	3	1
00:40:55	13267.5	4629.06	14464	2637.89	3941.31	3283.63	801.75	1441.72	2638.85	583.87	557.9	116.46	142.11	159.66	553.95	791.11	145.89	75.28	59	6	0	1
00:41:03	16512.3	5294.88	14510.1	1379.32	3892.79	3763.02	903.26	449.24	558.96	278.8	175.23	160.05	693.04	69.61	475.99	206.52	243.14	120.88	59	6	2	1
00:41:04	65535	1497.59	40776.5	2827.54	5094.73	17878.2	554.04	206.32	3469.22	173.04	916.33	518.53	350.43	407.65	489.25	612.65	721.99	130.23	59	6	1	1
00:41:05	7858.77	1595.89	28597.5	2770.31	10383.5	18357.2	207.4	211.57	1834.45	289.32	498.1	101.64	1214.22	253.57	485.4	517.49	1402.92	225.75	59	6	3	1
00:44:09	16464.3	5245.88	14409.8	1370.69	3857.9	3740	901.93	448.81	558.96	278.43	173.12	160.05	692.28	69.61	478.54	206.52	243.7	121.76	71	7	2	1
00:44:10	65535	1486.63	40322.8	2801.4	5038.28	17679.4	553.12	205.47	3465.83	172.31	917.36	518.17	350.43	406.83	488.41	613.77	721.43	129.36	71	7	1	1
00:44:11	7810.43	1586.4	28312.8	2731.98	10259.5	18179.3	206.37	210.62	1832.16	288.11	494.91	101.64	1217.51	253.57	486.28	518.65	1397.14	224.78	71	7	3	1
00:44:12	13337.2	4633.99	14415.5	2633.58	3934.37	3275.18	803.05	1444.62	2623.91	584.24	533.04	116.8	142.11	158.86	552.33	791.11	145.89	75.28	71	7	0	1
00:44:20	16432.8	5258.37	14425.6	1371.55	3860.18	3742.79	899.28	446.68	558.96	275.52	173.12	159.7	693.04	69.61	478.54	206.52	243.14	120.88	71	7	2	1
00:44:21	65535	1486.63	40149.8	2802.24	5029.49	17702.7	551.27	205.04	3460.17	172.31	913.26	516.72	350.43	406.83	488.41	612.65	715.28	129.36	71	7	1	1
00:44:22	7822.9	1585.45	28255.3	2734.42	10238.9	18151.5	206.37	211.1	1833.3	288.51	495.97	101.64	1216.69	253.57	486.28	517.49	1399.71	224.78	71	7	3	1
00:44:23	13340.4	4626.09	14479.6	2634.44	3937.46	3275.88	803.05	1445.45	2634.26	583.87	556.91	116.8	142.11	158.86	553.14	791.11	145.89	75.28	71	7	0	1
00:44:30	16452.7	5008.57	14463.7	1371.55	3695.61	3695.36	902.38	449.24	561.12	277.7	173.12	160.05	693.04	70.43	478.54	206.52	243.14	120.88	71	7	2	1
00:44:31	65535	1489.62	40388.2	2802.24	5055.14	17746.4	550.35	205.47	3463.56	172.31	915.31	516.35	350.43	406.83	488.41	612.65	720.32	129.36	71	7	1	1
00:44:33	7817.45	1588.3	28326	2741.76	10303.6	18231.6	206.37	211.1	1836.74	288.51	494.91	102.07	1215.87	253.57	485.4	518.65	1404.21	225.75	71	7	3	1
00:44:34	13318	4634.98	14508.9	2631	3950.57	3290.68	803.92	1446.7	2640	583.51	557.9	116.46	142.9	159.66	553.95	792.23	145.89	74.42	71	7	0	1
00:44:41	16456	5206.49	14461.9	1375.87	3855.63	3747.67	899.28	448.39	561.12	278.07	174.17	160.05	692.28	70.43	477.69	206.52	243.7	120.88	71	7	2	1
00:44:42	65535	1488.62	40289.2	2801.4	5049.28	17676.5	552.2	205.47	3461.3	172.31	915.31	517.81	350.43	406.02	488.41	612.65	719.2	129.36	71	7	1	1
00:44:44	7846.3	1592.09	28259.1	2745.84	10307	18183.4	205.85	210.15	1832.16	287.71	492.79	101.64	1217.51	253.57	483.64	517.49	1404.21	224.78	71	7	3	1
00:44:45	13273.1	4621.16	14442	2631.86	3934.37	3275.88	803.92	1446.28	2635.4	584.24	533.04	116.8	142.11	159.66	553.14	791.11	145.89	75.28	71	7	0	1
00:44:52	16363.2	5261.25	14420.1	1370.69	3864.73	3745.58	898.4	446.25	560.04	277.7	173.12	159.7	692.28	70.43	475.14	206.52	243.14	120.88	71	7	2	1
00:44:53	65535	1486.63	40167.1	2801.4	5052.21	17747.8	551.74	205.47	3463.56	172.31	917.36	517.08	350.43	406.83	488.41	612.65	720.88	129.36	71	7	1	1
00:44:55	7790.94	1587.35	28246.8	2741.76	10285	18205.1	205.85	210.62	1834.45	288.51	493.85	101.64	1216.69	253.57	484.52	517.49	1402.92	224.78	71	7	3	1
00:44:56	13314	4626.09	14438.4	2578.41	3933.6	3279.4	803.92	1445.04	2636.55	582.79	555.91	116.8	142.11	159.66	552.33	791.11	145.33	74.42	71	7	0	1
00:45:03	16476.7	5248.76	14435.9	1375.87	3864.73	3742.79	897.07	447.53	558.96	277.7	176.28	159.7	693.04	69.61	477.69	206.52	243.14	120.88	71	7	2	1
00:45:04	65535	1486.63	40137.3	2800.56	5041.22	17689.6	551.74	205.47	3457.9	172.31	917.36	517.08	350.43	406.83	487.57	612.65	719.76	129.36	71	7	1	1
00:45:05	7823.68	1586.4	28418.4	2737.69	10235.4	18201	205.85	210.62	1837.89	288.51	494.91	101.64	1215.05	254.44	486.28	517.49	1404.21	224.78	71	7	3	1
00:45:06	13294.7	4618.19	14459.5	2631	3941.31	3277.99	802.62	1445.45	2637.7	584.24	533.04	116.46	142.9	159.66	553.14	791.11	145.89	75.28	71	7	0	1
00:45:14	16509	5264.13	14443.3	1376.73	3864.73	3746.28	897.96	447.96	556.8	277.34	171.01	159.7	689.98	69.61	477.69	206.52	242.58	120.88	71	7	2	1
00:45:15	65535	1483.64	40102.7	2789.59	5022.16	17674.3	551.74	205.04	3464.69	171.94	917.36	517.44	350.43	406.83	489.25	611.53	714.16	129.36	71	7	1	1
00:45:16	7814.33	1588.3	28300.6	2732.79	10257.5	18173.9	205.85	210.62	1832.16	288.11	497.04	101.64	1217.51	254.44	484.52	517.49	1397.14	225.75	71	7	3	1
00:45:17	13279.5	4605.36	14447.5	2633.58	3930.52	3272.36	803.49	1444.21	2634.26	583.15	556.91	116.8	142.11	159.66	553.14	789.99	145.89	75.28	71	7	0	1
00:45:25	16403	5254.53	14429.4	1373.28	3865.49	3749.07	898.4	447.11	558.96	277.7	173.12	160.05	691.51	69.61	477.69	206.52	243.14	120.88	71	7	2	1
00:45:26	65535	1487.62	40289.2	2795.5	5041.22	17701.2	551.27	205.47	3457.9	172.31	917.36	515.26	350.43	407.65	487.57	604.81	721.99	129.36	71	7	1	1
00:45:27	7840.06	1589.25	28037.6	2740.13	10285.7	18165	206.37	211.1	1829.86	288.51	498.1	101.64	1216.69	253.57	485.4	518.65	1401.64	224.78	71	7	3	1
00:45:28	13328.4	4610.29	14470.5	2632.72	3937.46	3272.36	803.92	1446.28	2638.85	583.87	533.04	116.8	142.11	158.86	547.45	787.74	145.89	75.28	71	7	0	1
00:45:36	16316.8	5199.76	14373.6	1371.55	3857.15	3736.51	897.07	447.11	557.88	278.07	175.23	159.7	689.98	69.61	475.99	206.52	243.14	120.88	71	7	2	1
00:45:37	65535	1493.6	40385.3	2803.93	5074.2	17631.3	550.81	205.47	3464.69	172.31	915.31	516.35	351.24	406.02	488.41	612.65	721.99	129.36	71	7	1	1
00:45:38	7831.48	1589.25	28234.6	2744.21	10249.2	18174.5	205.85	210.62	1829.86	288.51	495.97	101.64	1215.05	253.57	486.28	517.49	1402.92	225.75	71	7	3	1
00:45:39	13279.5	4621.16	14375.2	2633.58	3932.83	3275.18	803.92	1445.04	2637.7	583.87	559.89	116.46	142.9	159.66	553.14	792.23	145.89	74.42	71	7	0	1
00:45:47	16443.6	5252.6	14394.1	1368.1	3860.94	3742.09	897.52	447.11	557.88	277.7	172.06	159.7	689.98	69.61	475.99	206.52	243.7	120.88	71	7	2	1
00:45:48	65535	1488.62	40352.6	2802.24	5058.08	17738.4	551.74	205.04	3461.3	172.31	917.36	517.81	351.24	406.83	488.41	613.77	719.76	129.36	71	7	1	1
00:45:49	7824.46	1590.19	28301.5	2740.95	10278.1	18236.3	205.85	210.62	1828.72	288.11	494.91	101.64	1215.05	253.57	485.4	517.49	1403.57	224.78	71	7	3	1
00:45:50	13281.1	4603.38	14446.6	2631.86	3928.97	3275.88	803.05	1444.62	2636.55	583.87	533.04	116.8	142.11	159.66	553.14	789.99	145.89	75.28	71	7	0	1
00:45:58	16374.8	5218.98	14420.1	1368.96	3854.11	3742.79	899.28	447.96	558.96	278.07	175.23	160.05	688.44	69.61	477.69	206.52	243.14	120.88	71	7	2	1
00:45:59	65535	1489.62	40389.1	2806.46	5050.75	17718.7	552.66	205.47	3464.69	172.31	915.31	517.81	350.43	406.02	489.25	613.77	723.11	129.36	71	7	1	1
00:46:00	7832.26	1589.25	28274.2	2736.05	10245.8	18211.9	205.85	210.62	1831.01	288.51	494.91	101.64	1219.98	254.44	486.28	517.49	1402.92	224.78	71	7	3	1
00:46:01	13320.4	4598.44	14353.2	2632.72	3926.66	3270.24	802.18	1442.55	2640	582.79	557.9	116.8	142.9	159.66	553.14	792.23	145.89	74.42	71	7	0	1
00:46:09	16475	5226.66	14366.2	1362.06	3855.63	3735.12	897.96	447.11	558.96	278.43	172.06	159.7	690.74	69.61	477.69	206.52	243.14	120.88	71	7	2	1
00:46:10	65535	1488.62	40424.7	2802.24	5053.68	17741.3	553.58	205.89	3456.77	172.67	914.28	518.9	350.43	406.83	488.41	613.77	716.96	129.36	71	7	1	1
00:46:11	7839.28	1586.4	28156.4	2739.32	10261.6	18155.5	205.85	210.62	1831.01	288.51	497.04	101.22	1217.51	253.57	484.52	517.49	1408.71	224.78	71	7	3	1
00:46:12	13303.5	4606.34	14452.1	2630.13	3934.37	3276.58	802.62	1443.38	2634.26	582.79	557.9	116.46	142.11	159.66	553.14	789.99	145.89	74.42	71	7	0	1
00:46:19	16478.4	5253.57	14386.6	1355.15	3831.36	3700.94	899.72	447.96	558.96	277.7	173.12	160.05	690.74	69.61	475.99	206.52	243.14	120.88	71	7	2	1
00:46:20	65535	1488.62	40359.3	2805.62	5041.22	17731.1	553.12	205.89	3460.17	172.31	915.31	518.53	350.43	406.83	488.41	612.65	721.99	129.36	71	7	1	1
00:46:22	7844.74	1591.14	28297.7	2743.39	10270.5	18197.6	205.85	210.62	1833.3	288.51	499.16	101.64	1219.98	254.44	482.76	517.49	1397.78	224.78	71	7	3	1
00:46:23	13309.1	4600.42	14454.9	2627.55	3928.97	3278.7	800.88	1437.17	2635.4	581.35	532.04	116.46	142.11	158.86	553.95	788.87	145.33	74.42	71	7	0	1
00:46:30	16443.6	5264.13	14443.3	1370.69	3860.18	3740	897.96	447.96	556.8	277.7	176.28	160.05	690.74	69.61	477.69	207.67	242.58	120.88	71	7	2	1
00:46:31	65535	1487.62	40298.8	2796.34	5055.14	17744.9	553.12	205.47	3457.9	172.31	915.31	517.81	349.62	406.02	488.41	613.77	720.88	129.36	71	7	1	1
00:46:33	7827.58	1586.4	28395.8	2741.76	10263	18196.3	205.85	210.62	1832.16	288.91	493.85	101.64	1213.4	253.57	484.52	516.33	1399.71	225.75	71	7	3	1
00:46:34	13293.9	4593.51	14380.7	2630.13	3929.74	3272.36	803.05	1446.28	2626.21	584.6	559.89	116.46	142.11	158.86	553.95	792.23	145.89	75.28	71	7	0	1
00:46:41	16464.3	5215.13	14174.9	1368.96	3860.94	3742.79	896.19	447.53	558.96	278.43	173.12	159.7	690.74	69.61	477.69	206.52	243.14	120.88	71	7	2	1
00:46:42	65535	1488.62	40299.7	2803.93	5045.61	17730.3	553.58	205.47	3462.43	172.31	915.31	518.9	351.24	406.83	488.41	613.77	720.32	129.36	71	7	1	1
00:46:44	7829.14	1586.4	28169.6	2742.58	10275.4	18156.9	205.33	210.15	1836.74	288.51	497.04	101.64	1216.69	253.57	487.16	518.65	1397.14	225.75	71	7	3	1
00:46:45	13263.5	4613.26	14469.5	2604.27	3937.46	3275.18	800.88	1440.07	2637.7	582.79	559.89	116.46	142.11	159.66	553.14	792.23	145.89	74.42	71	7	0	1
00:46:52	16460.1	5227.62	14376.4	1369.83	3855.63	3738.6	894.42	446.25	558.96	278.07	173.12	159.36	690.74	69.61	477.69	206.52	242.02	120.88	71	7	2	1
00:46:53	65535	1488.62	40364.1	2802.24	5048.55	17690.3	551.74	205.47	3459.03	172.31	914.28	517.08	350.43	406.02	487.57	612.65	720.32	129.36	71	7	1	1
00:46:54	7839.28	1590.19	28138.5	2736.05	10276.1	18166.4	205.85	210.62	1833.3	288.11	497.04	101.64	1219.16	254.44	484.52	517.49	1388.79	223.81	71	7	3	1
00:46:55	13240.3	4604.37	14435.6	2634.44	3932.83	3273.77	799.58	1437.58	2636.55	582.07	533.04	116.12	142.11	159.66	552.33	789.99	145.33	74.42	71	7	0	1
00:47:03	16207.4	5224.74	14309.5	1365.51	3846.53	3734.42	892.65	446.68	557.88	278.07	172.06	159.01	689.98	69.61	468.33	207.67	243.14	120.88	71	7	2	1
00:47:04	65535	1488.62	40324.7	2803.93	5050.75	17744.2	551.27	205.47	3455.64	172.31	915.31	517.08	349.62	406.02	487.57	613.77	719.2	129.36	71	7	1	1
00:47:05	7647.47	1539.88	28347.7	2734.42	10265.7	18211.9	205.85	210.62	1833.3	288.51	493.85	101.64	1215.87	253.57	481.88	517.49	1390.07	224.78	71	7	3	1
00:47:06	13230.6	4610.29	14409.1	2632.72	3935.14	3268.83	803.49	1444.62	2625.06	583.87	556.91	116.46	142.11	158.86	553.14	792.23	145.89	75.28	71	7	0	1
00:47:14	16442.7	5215.13	14330.9	1368.96	3835.15	3740.7	898.84	447.96	558.96	278.07	173.12	159.7	691.51	69.61	478.54	206.52	243.14	120.88	71	7	2	1
00:47:15	65535	1486.63	40344.9	2798.03	5052.21	17737.6	552.66	205.47	3447.71	172.31	917.36	518.17	350.43	406.83	488.41	612.65	721.43	129.36	71	7	1	1
00:47:16	7811.99	1586.4	28220.5	2744.21	10298.1	18159.6	205.85	210.62	1832.16	288.11	497.04	101.64	1218.34	254.44	483.64	517.49	1403.57	224.78	71	7	3	1
00:47:17	13313.1	4605.36	14467.7	2627.55	3932.83	3275.18	801.75	1444.21	2635.4	583.87	556.91	116.46	142.11	159.66	553.95	788.87	145.89	75.28	71	7	0	1
00:47:25	16457.7	5204.57	14374.5	1369.83	3841.22	3738.6	898.4	447.53	557.88	278.43	172.06	160.05	690.74	69.61	478.54	206.52	243.14	120.88	71	7	2	1
00:47:26	65535	1480.65	40231.5	2787.91	5030.22	17660.4	552.2	205.04	3460.17	172.31	916.33	517.81	350.43	406.83	488.41	612.65	720.32	129.36	71	7	1	1
00:47:27	7811.21	1588.3	28349.6	2743.39	10277.4	18215.3	205.85	210.62	1833.3	287.71	493.85	101.64	1215.05	253.57	486.28	518.65	1399.71	224.78	71	7	3	1
00:47:28	13280.3	4611.28	14449.4	2631.86	3935.91	3277.99	797.84	1442.55	2636.55	583.51	533.04	115.44	142.11	158.86	553.14	791.11	145.89	74.42	71	7	0	1
00:47:36	16370.7	5237.23	14401.5	1369.83	3857.15	3741.39	897.52	447.53	556.8	277.34	175.23	159.36	689.98	69.61	476.84	206.52	243.14	120.88	71	7	2	1
00:47:37	65535	1488.62	40202.7	2799.71	5033.89	17664.8	551.74	205.47	3451.11	172.31	911.21	517.44	348.82	405.2	485.04	610.41	721.43	129.36	71	7	1	1
00:47:38	7822.9	1587.35	28344.9	2740.13	10245.8	18165.7	205.85	210.15	1835.6	286.5	495.97	101.64	1218.34	253.57	485.4	516.33	1405.49	222.84	71	7	3	1
00:47:39	13258.7	4615.23	14424.6	2635.31	3933.6	3273.06	803.92	1445.04	2634.26	584.24	557.9	116.46	142.11	159.66	552.33	788.87	145.89	74.42	71	7	0	1
00:47:47	16458.5	5258.37	14382	1371.55	3863.21	3740	898.4	444.12	557.88	277.34	172.06	159.7	691.51	69.61	477.69	206.52	242.58	120.88	71	7	2	1
00:47:48	65535	1486.63	40286.3	2798.87	5048.55	17728.9	552.66	205.47	3457.9	172.31	915.31	518.17	350.43	406.02	488.41	612.65	721.43	129.36	71	7	1	1
00:47:49	7839.28	1587.35	28275.1	2744.21	10296	18213.9	205.85	210.62	1836.74	287.71	493.85	101.64	1218.34	254.44	485.4	517.49	1402.28	224.78	71	7	3	1
00:47:50	13272.3	4616.22	14446.6	2629.27	3930.52	3270.95	802.62	1443.8	2635.4	582.79	552.93	116.8	142.11	158.86	552.33	787.74	145.89	74.42	71	7	0	1
00:47:58	15802.3	5194.96	14413.6	1369.83	3857.9	3740	896.63	447.53	557.88	278.07	172.06	159.36	689.21	69.61	476.84	206.52	243.14	120.88	71	7	2	1
00:47:59	65535	1489.62	40343	2802.24	5054.41	17758	551.27	205.04	3463.56	172.31	917.36	516.72	350.43	406.02	488.41	612.65	719.76	129.36	71	7	1	1
00:48:00	7822.12	1586.4	28328.8	2744.21	10298.8	18203.1	205.85	210.62	1833.3	287.71	493.85	101.64	1217.51	252.7	484.52	518.65	1403.57	224.78	71	7	3	1
00:48:01	13271.5	4613.26	14453	2628.41	3935.14	3273.77	801.32	1442.14	2633.11	582.79	555.91	116.46	142.11	158.86	549.89	789.99	145.89	74.42	71	7	0	1
00:48:08	16461.8	5257.41	14408	1369.83	3863.97	3743.49	897.07	444.98	557.88	278.07	175.23	159.7	689.98	69.61	476.84	206.52	243.14	120.88	71	7	2	1
00:48:09	65535	1484.63	40204.6	2796.34	5040.48	17690.3	552.2	205.04	3460.17	172.31	916.33	517.44	349.62	406.02	487.57	613.77	720.88	129.36	71	7	1	1
00:48:11	7755.07	1589.25	28279.8	2731.98	10282.9	18199.7	205.85	210.62	1833.3	288.51	497.04	101.64	1215.05	253.57	483.64	517.49	1399.07	224.78	71	7	3	1
00:48:12	13176.2	4611.28	14438.4	2630.13	3933.6	3270.95	803.05	1444.62	2636.55	583.87	556.91	116.46	142.11	159.66	553.14	788.87	145.33	74.42	71	7	0	1
00:48:19	16084.8	5192.08	14382	1370.69	3855.63	3737.91	897.07	446.25	556.8	277.34	176.28	159.7	688.44	69.61	476.84	206.52	242.58	120	71	7	2	1
00:48:20	65535	1485.63	40124.8	2792.97	5033.89	17664.1	553.12	205.47	3449.98	172.31	915.31	518.17	349.62	406.02	488.41	610.41	721.99	129.36	71	7	1	1
00:48:22	7828.36	1591.14	28343.9	2740.95	10228.5	18233.6	206.37	210.62	1829.86	288.11	497.04	101.64	1215.87	253.57	486.28	518.65	1402.92	224.78	71	7	3	1
00:48:23	13297.9	4607.33	14401.7	2618.93	3918.95	3268.83	801.32	1440.48	2629.66	583.15	558.9	116.8	142.11	158.86	551.51	789.99	145.33	74.42	71	7	0	1
00:48:30	16401.3	5231.47	14410.8	1362.92	3843.49	3730.23	899.28	447.11	557.88	278.07	172.06	160.05	689.98	69.61	478.54	206.52	243.14	120.88	71	7	2	1
00:48:31	65535	1486.63	40225.7	2797.18	5029.49	17667	551.74	205.04	3461.3	172.31	916.33	517.81	350.43	406.02	488.41	612.65	719.76	129.36	71	7	1	1
00:48:33	7746.49	1590.19	28284.5	2740.95	10273.3	18201	206.37	210.62	1832.16	288.51	495.97	101.64	1217.51	253.57	485.4	518.65	1403.57	224.78	71	7	3	1
00:48:34	13303.5	4600.42	14405.4	2624.96	3918.95	3261.79	801.32	1442.97	2633.11	582.79	557.9	116.46	142.11	158.86	553.14	791.11	145.89	74.42	71	7	0	1
00:48:41	16391.4	5230.51	14359.7	1370.69	3854.11	3743.49	898.4	448.39	557.88	276.98	173.12	159.7	691.51	69.61	478.54	206.52	243.14	120.88	71	7	2	1
00:48:42	65535	1484.63	40016.2	2792.12	5003.83	17642.2	551.74	205.04	3451.11	172.31	915.31	517.81	349.62	406.02	489.25	612.65	719.76	129.36	71	7	1	1
00:48:44	7849.41	1592.09	28196	2745.03	10297.4	18211.9	205.85	210.62	1834.45	287.71	497.04	101.64	1216.69	253.57	486.28	518.65	1405.49	225.75	71	7	3	1
00:48:45	13272.3	4620.17	14442	2624.96	3928.97	3268.83	800.88	1441.31	2629.66	583.15	532.04	116.46	142.11	158.86	552.33	789.99	145.89	75.28	71	7	0	1
00:48:52	16373.1	5265.09	14405.2	1370.69	3865.49	3744.88	896.63	447.53	556.8	276.61	173.12	159.7	689.98	69.61	477.69	206.52	243.14	120.88	71	7	2	1
00:48:53	65535	1484.63	40210.3	2798.87	5028.75	17638.6	551.74	205.47	3456.77	172.31	915.31	517.81	349.62	406.02	487.57	612.65	720.88	129.36	71	7	1	1
00:48:55	7788.6	1586.4	28293	2744.21	10291.2	18230.9	205.85	210.62	1833.3	287.71	495.97	101.64	1216.69	253.57	481.88	517.49	1404.85	225.75	71	7	3	1
00:48:56	13281.1	4603.38	14434.7	2618.06	3915.86	3261.08	800.45	1441.31	2636.55	583.51	533.04	116.46	142.11	159.66	553.14	791.11	145.89	75.28	71	7	0	1
00:49:03	16443.6	5251.64	14419.1	1372.42	3864.73	3741.39	896.63	447.53	557.88	278.07	172.06	159.7	690.74	69.61	476.84	206.52	243.14	120.88	71	7	2	1
00:49:04	65535	1486.63	40047.9	2792.97	5043.42	17703.4	551.27	205.04	3455.64	172.31	915.31	517.08	349.62	405.2	487.57	613.77	720.32	130.23	71	7	1	1
00:49:05	7836.16	1591.14	28253.5	2735.24	10249.9	18201	205.85	210.62	1834.45	288.91	494.91	101.64	1214.22	253.57	485.4	518.65	1401.64	225.75	71	7	3	1
00:49:06	13265.9	4599.43	14426.5	2624.1	3922.8	3267.42	787.84	1427.64	2631.96	582.79	556.91	116.46	142.11	158.86	552.33	791.11	145.89	74.42	71	7	0	1
00:49:14	16355.7	5252.6	14433.1	1365.51	3856.39	3736.51	899.72	447.96	556.8	278.43	173.12	160.05	689.21	69.61	477.69	206.52	243.14	120.88	71	7	2	1
00:49:15	65535	1484.63	40217.1	2798.03	5039.75	17705.6	551.74	205.04	3459.03	172.67	915.31	516.72	350.43	406.02	488.41	613.77	720.32	129.36	71	7	1	1
00:49:16	7821.35	1585.45	28280.8	2736.05	10287.1	18192.2	205.85	210.62	1833.3	288.11	495.97	101.64	1216.69	253.57	484.52	517.49	1406.78	225.75	71	7	3	1
00:49:17	13271.5	4582.65	14329.4	2611.17	3915.09	3263.2	800.88	1441.72	2629.66	583.51	535.03	116.8	142.11	158.86	552.33	789.99	145.89	74.42	71	7	0	1
00:49:25	16401.3	5236.27	14404.3	1367.24	3853.35	3736.51	897.07	447.11	556.8	276.61	173.12	159.7	690.74	69.61	476.84	207.67	243.7	120.88	71	7	2	1
00:49:26	65535	1485.63	40042.1	2799.71	5039.02	17651	550.81	205.04	3462.43	172.31	915.31	516.72	350.43	406.02	488.41	613.77	720.88	129.36	71	7	1	1
00:49:27	7819.01	1584.5	28221.4	2744.21	10285	18191.5	205.85	210.62	1831.01	288.11	497.04	101.64	1216.69	253.57	485.4	517.49	1389.43	224.78	71	7	3	1
00:49:28	13255.5	4599.43	14377.9	2624.1	3922.8	3266.02	801.75	1443.38	2631.96	583.51	534.03	116.46	142.11	159.66	551.51	791.11	145.89	74.42	71	7	0	1
00:49:36	16432.8	5172.86	14237.1	1365.51	3813.16	3718.38	899.72	447.53	557.88	277.7	175.23	160.05	689.98	69.61	476.84	206.52	243.14	120.88	71	7	2	1
00:49:37	65535	1487.62	40239.2	2797.18	5047.81	17718.7	552.2	205.47	3465.83	172.31	916.33	517.81	349.62	406.02	487.57	612.65	722.55	129.36	71	7	1	1
00:49:38	7832.26	1589.25	28302.5	2741.76	10294.6	18205.8	205.85	210.62	1835.6	287.71	493.85	101.64	1218.34	253.57	484.52	518.65	1393.28	224.78	71	7	3	1
00:49:39	13291.5	4613.26	14397.1	2623.24	3922.03	3265.31	801.32	1442.55	2635.4	583.87	557.9	116.46	142.11	158.86	545.83	791.11	145.89	74.42	71	7	0	1
00:49:46	16062.5	5145	14401.5	1366.37	3838.94	3709.31	897.52	447.53	557.88	277.7	175.23	159.7	689.98	69.61	477.69	206.52	243.14	120.88	71	7	2	1
00:49:47	65535	1486.63	40232.4	2800.56	5042.68	17668.4	552.2	205.47	3463.56	172.31	916.33	517.81	350.43	406.83	488.41	613.77	721.43	129.36	71	7	1	1
00:49:49	7820.57	1588.3	28310.9	2747.47	10272.6	18129.1	206.37	211.1	1832.16	288.51	493.85	102.07	1214.22	253.57	485.4	517.49	1401	224.78	71	7	3	1
00:49:50	13273.1	4587.58	14279	2619.79	3915.09	3261.08	800.88	1440.9	2635.4	582.79	556.91	116.46	142.9	159.66	553.95	792.23	145.33	74.42	71	7	0	1
00:49:57	16372.3	5229.55	14433.1	1368.1	3859.42	3738.6	899.28	448.81	557.88	277.7	172.06	159.7	691.51	69.61	478.54	206.52	243.14	120.88	71	7	2	1
00:49:58	65535	1483.64	40311.3	2793.81	5040.48	17720.9	550.81	205.04	3464.69	172.31	912.23	516.72	350.43	406.02	486.73	613.77	721.99	129.36	71	7	1	1
00:50:00	7812.77	1586.4	28280.8	2745.03	10288.5	18194.2	206.37	210.62	1833.3	288.11	497.04	102.07	1216.69	252.7	486.28	517.49	1404.85	225.75	71	7	3	1
00:50:01	13253.1	4592.52	14452.1	2624.96	3922.03	3266.72	802.18	1443.38	2633.11	583.15	556.91	116.8	142.11	158.86	552.33	787.74	145.89	74.42	71	7	0	1
00:50:08	16505.7	5215.13	14393.1	1362.92	3841.98	3715.59	896.19	446.68	558.96	277.7	172.06	159.7	691.51	69.61	478.54	206.52	243.14	120.88	71	7	2	1
00:50:09	65535	1484.63	40201.7	2796.34	5033.89	17682.3	551.27	205.04	3453.37	171.58	914.28	516.72	348.82	405.2	486.73	612.65	721.99	129.36	71	7	1	1
00:50:11	7790.94	1587.35	28346.8	2731.98	10284.3	18212.6	205.85	210.62	1836.74	288.11	497.04	101.64	1217.51	253.57	485.4	518.65	1406.78	224.78	71	7	3	1
00:50:12	13292.3	4593.51	14404.5	2620.65	3918.17	3263.9	800.01	1441.31	2628.51	582.43	555.91	116.46	142.11	158.86	552.33	791.11	145.33	74.42	71	7	0	1
00:50:19	16364.9	5255.49	14395	1366.37	3851.08	3735.12	894.42	447.53	557.88	277.7	172.06	159.36	684.6	69.61	476.84	206.52	243.14	120.88	71	7	2	1
00:54:08	16390.5	5234.35	14353.2	1364.65	3853.35	3734.42	895.31	446.68	558.96	277.34	173.12	159.7	691.51	69.61	487.91	211.11	243.7	120	77	8	2	1
00:54:09	65535	1480.65	39996	2780.32	5000.16	17553.4	546.66	203.77	3452.24	171.58	913.26	514.17	348.82	404.38	487.57	613.77	720.88	129.36	77	8	1	1
00:54:11	13237.9	4572.77	14221.2	2587.89	3874.98	3231.49	796.1	1435.51	2620.46	581.71	555.91	116.46	142.11	158.86	552.33	789.99	145.33	74.42	77	8	0	1
00:54:12	7810.43	1586.4	28196	2743.39	10291.2	18151.5	205.85	210.62	1832.16	288.11	497.04	101.64	1217.51	253.57	483.64	516.33	1403.57	225.75	77	8	3	1
00:54:19	16422	5234.35	14343.9	1362.92	3832.12	3703.03	896.63	447.11	558.96	277.7	173.12	159.7	692.28	69.61	487.06	211.11	243.14	120.88	77	8	2	1
00:54:20	65535	1478.66	39901.8	2776.1	4995.03	17550.4	548.05	204.19	3447.71	171.94	915.31	514.9	350.43	406.02	487.57	613.77	718.08	128.49	77	8	1	1
00:54:22	13217	4555	14242.3	2586.17	3872.67	3234.31	795.23	1433.44	2628.51	581.35	555.91	116.12	142.11	158.86	551.51	791.11	145.33	74.42	77	8	0	1
00:54:23	7844.74	1587.35	28361.8	2746.66	10280.2	18218.7	205.85	210.62	1832.16	288.11	495.97	101.64	1214.22	253.57	484.52	517.49	1401.64	224.78	77	8	3	1
00:54:30	16392.2	5254.53	14330	1368.96	3853.35	3737.91	891.33	444.12	558.96	276.61	175.23	159.36	693.04	69.61	487.91	211.11	242.58	120.88	77	8	2	1
00:54:31	65535	1480.65	39843.2	2778.63	4997.97	17518.4	547.12	204.19	3455.64	171.94	915.31	514.53	348.82	403.56	487.57	610.41	721.43	129.36	77	8	1	1
00:54:33	7819.01	1588.3	28149.8	2733.61	10274.7	18196.3	205.85	210.62	1832.16	288.91	497.04	101.64	1215.87	253.57	484.52	518.65	1406.78	225.75	77	8	3	1
00:54:34	13181	4529.32	14135.1	2592.2	3863.41	3227.26	793.49	1429.71	2629.66	580.26	532.04	116.12	142.11	158.86	552.33	789.99	145.33	74.42	77	8	0	1
00:54:41	16446	5197.84	14324.4	1368.1	3842.74	3728.84	888.68	445.83	557.88	276.25	173.12	159.01	690.74	69.61	487.91	211.11	242.02	120	77	8	2	1
00:54:42	65535	1478.66	39879.7	2779.48	4995.03	17538.8	548.05	204.19	3454.51	171.94	915.31	515.26	349.62	405.2	486.73	610.41	720.32	128.49	77	8	1	1
00:54:44	7800.29	1580.7	28291.2	2744.21	10291.9	18188.8	205.85	210.15	1832.16	288.11	493.85	101.64	1217.51	253.57	487.16	517.49	1404.21	225.75	77	8	3	1
00:54:45	13156.9	4545.12	14155.3	2582.72	3881.15	3237.83	794.8	1433.44	2623.91	580.62	533.04	116.46	142.11	158.86	553.14	791.11	145.33	74.42	77	8	0	1
00:54:52	16422	5254.53	14407.1	1365.51	3857.9	3741.39	894.86	445.4	560.04	277.7	172.06	159.7	692.28	69.61	487.91	211.11	243.14	120.88	77	8	2	1
00:54:53	65535	1476.66	39709.6	2771.89	4993.57	17553.4	545.74	203.77	3454.51	171.94	913.26	513.08	349.62	404.38	486.73	611.53	720.88	128.49	77	8	1	1
00:54:55	7849.41	1589.25	28346.8	2740.13	10282.9	18166.4	205.85	210.62	1831.01	288.51	495.97	101.64	1216.69	253.57	485.4	517.49	1404.21	224.78	77	8	3	1
00:54:56	13263.5	4560.92	14257.9	2585.31	3865.73	3230.08	795.23	1434.27	2612.41	581.71	533.04	116.12	141.32	158.86	552.33	791.11	145.33	74.42	77	8	0	1
00:55:02	16320.1	5215.13	14364.3	1361.2	3831.36	3716.98	893.98	446.68	558.96	276.25	175.23	159.7	692.28	69.61	487.06	211.11	242.58	120	77	8	2	1
00:55:04	65535	1477.66	39675.9	2773.57	4987.7	17527.1	545.74	203.34	3445.45	171.58	915.31	513.44	349.62	405.2	487.57	611.53	715.28	129.36	77	8	1	1
00:55:06	13215.4	4551.05	14234.1	2581.86	3878.84	3239.94	793.06	1432.2	2625.06	580.62	533.04	116.12	142.11	158.86	550.7	792.23	145.33	74.42	77	8	0	1
00:55:07	7835.38	1586.4	28232.7	2735.24	10229.2	18200.3	205.85	210.62	1832.16	288.51	494.91	101.64	1217.51	253.57	486.28	517.49	1402.92	224.78	77	8	3	1
00:55:13	16463.5	5179.58	14370.8	1362.06	3837.43	3726.75	893.54	445.83	558.96	277.34	172.06	159.7	692.28	69.61	487.06	211.11	243.14	120	77	8	2	1
00:55:15	65535	1477.66	39618.2	2775.26	4985.5	17543.9	546.2	203.77	3451.11	170.85	913.26	513.44	348.82	404.38	486.73	612.65	720.32	128.49	77	8	1	1
00:55:16	13207.4	4556.97	14201.1	2587.03	3871.9	3231.49	790.89	1428.47	2631.96	580.98	533.04	116.12	142.11	158.86	552.33	792.23	145.33	74.42	77	8	0	1
00:55:17	7848.64	1585.45	28226.1	2734.42	10257.5	18185.4	205.33	210.15	1829.86	288.11	494.91	101.64	1215.87	252.7	484.52	516.33	1403.57	225.75	77	8	3	1
00:55:24	16378.9	5233.39	14259.4	1361.2	3843.49	3727.44	893.54	445.83	558.96	277.34	176.28	159.7	691.51	69.61	486.21	211.11	242.58	120	77	8	2	1
00:55:25	38570.7	1477.66	39574	2773.57	4989.17	17528.6	545.74	203.77	3456.77	171.94	915.31	513.44	350.43	405.2	488.41	612.65	715.84	128.49	77	8	1	1
00:55:27	13213	4544.14	14214.8	2589.62	3879.61	3235.01	792.62	1429.71	2621.61	580.26	533.04	115.78	142.11	158.86	551.51	785.5	145.33	74.42	77	8	0	1
00:55:28	7815.89	1583.55	28362.8	2736.87	10272.6	18196.3	205.33	209.67	1831.01	286.9	497.04	101.64	1217.51	253.57	486.28	517.49	1404.85	224.78	77	8	3	1
00:55:35	16350.8	5239.15	14315.1	1365.51	3845.77	3719.07	891.77	445.83	558.96	276.98	173.12	159.7	691.51	69.61	487.91	211.11	243.14	120.88	77	8	2	1
00:55:36	65535	1477.66	39789.3	2775.26	4987.7	17543.2	547.58	204.19	3456.77	171.58	914.28	514.53	349.62	404.38	487.57	612.65	720.32	129.36	77	8	1	1
00:55:38	13168.2	4560.92	14290	2589.62	3881.15	3241.35	793.93	1431.78	2625.06	580.98	532.04	116.12	142.11	158.86	552.33	791.11	144.78	74.42	77	8	0	1
00:55:39	7837.72	1585.45	28270.4	2743.39	10283.6	18205.8	205.85	210.62	1831.01	287.71	495.97	101.64	1217.51	253.57	486.28	516.33	1404.85	224.78	77	8	3	1
00:55:46	16403	5202.64	14247.3	1363.78	3832.88	3723.26	892.65	446.25	558.96	276.98	173.12	159.36	686.14	69.61	488.76	211.11	243.14	120.88	77	8	2	1
00:55:47	65535	1479.65	39785.5	2773.57	4992.1	17512.6	546.66	203.77	3457.9	171.58	914.28	514.17	350.43	405.2	487.57	611.53	719.2	128.49	77	8	1	1
00:55:49	13151.3	4535.25	14215.7	2581	3870.35	3232.9	795.67	1434.27	2627.36	581.35	556.91	116.46	142.11	158.86	553.14	776.52	144.78	74.42	77	8	0	1
00:55:50	7783.14	1583.55	28327.9	2736.05	10268.5	18092.4	205.85	210.62	1833.3	288.51	493.85	101.64	1217.51	253.57	485.4	517.49	1404.85	225.75	77	8	3	1
00:55:57	16459.3	5230.51	14323.5	1366.37	3848.05	3733.72	892.21	444.98	558.96	276.98	175.23	159.36	692.28	69.61	486.21	211.11	243.14	120.88	77	8	2	1
00:55:58	65535	1477.66	39819.1	2775.26	4994.3	17551.2	546.2	203.77	3456.77	171.58	916.33	513.81	349.62	406.02	487.57	613.77	716.96	129.36	77	8	1	1
00:56:00	13185	4545.12	14220.3	2591.34	3857.24	3227.26	793.93	1433.44	2628.51	580.98	533.04	116.12	142.11	158.86	552.33	789.99	145.33	74.42	77	8	0	1
00:56:01	7827.58	1587.35	28363.7	2731.16	10280.9	18210.5	205.85	210.62	1832.16	288.11	495.97	101.64	1214.22	253.57	485.4	517.49	1403.57	224.78	77	8	3	1
00:56:08	16343.3	5246.84	14394.1	1366.37	3851.08	3730.93	892.21	444.55	557.88	277.7	173.12	159.7	689.98	69.61	487.91	211.11	243.14	120.88	77	8	2	1
00:56:09	65535	1472.68	39672.1	2768.51	4983.31	17518.4	548.05	203.77	3459.03	171.58	915.31	515.62	349.62	405.2	487.57	613.77	718.64	129.36	77	8	1	1
00:56:11	13223.4	4544.14	14166.2	2585.31	3884.24	3238.53	793.06	1431.78	2615.86	581.35	555.91	116.12	141.32	158.86	551.51	791.11	145.33	74.42	77	8	0	1
00:56:12	7840.84	1585.45	28312.8	2736.87	10281.6	18202.4	205.85	210.62	1832.16	288.11	498.1	101.64	1219.16	253.57	486.28	517.49	1404.85	224.78	77	8	3	1
00:56:19	16368.2	5242.04	14367.1	1365.51	3847.29	3728.14	895.31	446.25	558.96	277.34	173.12	159.7	692.28	69.61	487.06	211.11	243.14	120.88	77	8	2	1
00:56:20	65535	1476.66	39728.8	2773.57	4986.97	17522	545.74	203.77	3453.37	171.58	913.26	513.08	349.62	404.38	487.57	617.13	719.76	129.36	77	8	1	1
00:56:22	13194.6	4556.97	14240.5	2574.96	3875.75	3237.83	795.23	1433.44	2607.81	581.71	557.9	116.12	142.11	158.86	552.33	791.11	145.33	74.42	77	8	0	1
00:56:23	7836.94	1583.55	28278.9	2726.27	10254	18137.9	205.85	210.62	1832.16	288.51	492.79	101.64	1215.87	252.7	485.4	518.65	1404.21	224.78	77	8	3	1
00:56:30	16377.3	5196.88	14239.9	1360.33	3830.6	3714.89	894.42	446.25	557.88	276.98	173.12	160.05	690.74	69.61	487.06	211.11	242.58	120.88	77	8	2	1
00:56:31	65535	1477.66	39723	2769.36	4976.71	17507.5	546.2	203.77	3451.11	171.58	916.33	513.81	349.62	405.2	486.73	613.77	717.52	129.36	77	8	1	1
00:56:33	13176.2	4564.87	14284.5	2595.65	3888.87	3241.35	795.67	1434.68	2612.41	582.43	558.9	116.12	140.53	158.06	551.51	791.11	145.33	74.42	77	8	0	1
00:56:34	7812.77	1581.65	28108.3	2735.24	10247.1	18143.3	205.85	210.15	1832.16	288.11	495.97	101.64	1215.05	253.57	485.4	517.49	1405.49	224.78	77	8	3	1
00:56:41	16424.5	5218.98	14376.4	1362.06	3833.64	3722.56	893.54	446.25	557.88	277.34	175.23	159.7	691.51	69.61	486.21	211.11	242.58	120.88	77	8	2	1
00:56:42	65535	1477.66	39540.4	2767.67	4964.98	17466	547.12	203.77	3457.9	171.58	916.33	514.9	349.62	405.2	487.57	612.65	719.2	128.49	77	8	1	1
00:56:44	13209.8	4568.82	14268.9	2597.38	3878.07	3233.6	795.67	1431.78	2625.06	580.26	532.04	116.12	142.11	158.86	553.14	792.23	145.33	74.42	77	8	0	1
00:56:45	7829.14	1585.45	28198.8	2722.19	10248.5	18103.3	205.85	210.15	1834.45	284.89	493.85	101.64	1215.87	253.57	487.16	517.49	1405.49	224.78	77	8	3	1
00:56:51	16432	5231.47	14328.1	1364.65	3844.25	3726.05	896.19	447.11	558.96	277.34	173.12	160.05	691.51	69.61	487.06	211.11	243.14	120.88	77	8	2	1
00:56:53	65535	1478.66	39748	2771.89	4985.5	17506	546.2	203.77	3453.37	171.58	915.31	513.81	349.62	403.56	485.89	611.53	720.88	129.36	77	8	1	1
00:56:55	13163.4	4554.01	14173.6	2562.03	3864.18	3227.96	794.36	1433.02	2626.21	580.98	532.04	116.12	142.11	158.86	551.51	792.23	145.33	74.42	77	8	0	1
00:56:56	7809.65	1589.25	28250.6	2742.58	10254.7	18135.2	205.85	210.62	1829.86	288.51	494.91	101.64	1216.69	253.57	483.64	517.49	1404.21	225.75	77	8	3	1
00:57:02	16417.9	5220.9	14268.7	1360.33	3830.6	3718.38	892.65	445.4	558.96	276.98	175.23	159.7	692.28	69.61	487.91	211.11	243.14	120	77	8	2	1
00:57:04	65535	1471.68	39579.8	2762.61	4973.78	17476.2	545.74	203.77	3453.37	171.21	914.28	513.44	348.82	404.38	485.89	612.65	720.88	129.36	77	8	1	1
00:57:05	13143.3	4555	14236.8	2593.93	3878.84	3237.83	790.89	1428.05	2627.36	577.73	555.91	115.78	142.11	158.86	549.08	793.35	144.78	74.42	77	8	0	1
00:57:06	7801.85	1579.75	28276.1	2729.53	10210	18151.5	205.33	210.15	1826.43	288.51	494.91	101.64	1215.05	253.57	485.4	517.49	1397.14	224.78	77	8	3	1
00:57:13	15686.3	5188.23	14269.6	1348.25	3829.84	3715.59	894.86	446.68	557.88	277.7	175.23	159.7	691.51	69.61	483.65	211.11	242.58	120.88	77	8	2	1
00:57:15	65535	1475.67	39281.8	2760.92	4974.51	17463.8	546.66	203.77	3447.71	171.58	914.28	513.81	348.01	404.38	486.73	612.65	720.32	128.49	77	8	1	1
00:57:16	13128.9	4551.05	14096.6	2574.1	3869.58	3232.9	794.36	1432.2	2622.76	580.62	556.91	116.12	142.11	158.86	552.33	792.23	145.33	74.42	77	8	0	1
00:57:17	7823.68	1579.75	28309	2695.28	10214.8	18128.4	205.85	210.62	1831.01	288.11	498.1	101.64	1215.05	253.57	487.16	518.65	1405.49	224.78	77	8	3	1
00:57:24	16347.5	5218.02	14243.6	1359.47	3832.12	3716.28	893.1	445.83	558.96	276.98	173.12	159.7	691.51	69.61	488.76	211.11	242.58	120.88	77	8	2	1
00:57:25	65535	1475.67	39507.7	2771.89	4976.71	17500.2	546.66	203.77	3455.64	171.21	914.28	514.17	349.62	405.2	486.73	612.65	721.43	129.36	77	8	1	1
00:57:27	13161	4564.87	14185.5	2587.89	3877.3	3235.01	795.67	1435.1	2628.51	580.98	532.04	116.12	142.11	158.86	553.14	789.99	145.33	74.42	77	8	0	1
00:57:28	7802.63	1574.06	28248.7	2651.24	10149.4	18065.9	205.85	210.15	1828.72	288.11	498.1	101.64	1215.05	252.7	480.12	517.49	1402.92	224.78	77	8	3	1
00:57:35	16347.5	5222.82	14274.2	1362.06	3836.67	3725.35	894.42	446.68	556.8	277.7	173.12	159.7	691.51	69.61	487.06	211.11	242.58	120	77	8	2	1
00:57:36	65535	1478.66	39651.9	2768.51	4981.84	17479.1	547.12	204.19	3451.11	171.58	914.28	514.53	349.62	405.2	487.57	612.65	718.08	129.36	77	8	1	1
00:57:38	13148.9	4564.87	14288.1	2596.51	3884.24	3242.06	795.23	1433.85	2628.51	580.98	532.04	116.12	142.11	158.86	552.33	791.11	145.33	74.42	77	8	0	1
00:57:39	7812.77	1561.71	25859.6	2659.4	10023.4	17672.8	205.85	210.62	1825.28	288.11	495.97	101.64	1210.11	252.7	484.52	517.49	1403.57	225.75	77	8	3	1
00:57:46	16398.8	5233.39	14311.4	1361.2	3834.39	3713.49	894.86	446.25	558.96	277.34	172.06	159.7	692.28	69.61	487.06	211.11	243.14	120.88	77	8	2	1
00:57:47	65535	1476.66	39715.3	2775.26	4988.44	17525	545.74	203.77	3455.64	171.58	915.31	513.44	349.62	405.2	487.57	612.65	718.64	129.36	77	8	1	1
00:57:49	13128.1	4558.95	14272.5	2594.79	3874.98	3241.35	796.1	1435.51	2630.81	582.79	555.91	116.12	142.11	158.86	552.33	792.23	145.33	74.42	77	8	0	1
00:57:50	7817.45	1569.31	27530.6	2693.65	10192.1	18038.8	205.85	210.15	1829.86	287.3	495.97	101.64	1215.87	253.57	485.4	517.49	1406.14	224.78	77	8	3	1
00:57:57	16332.5	5214.17	14293.8	1358.61	3835.91	3712.1	894.42	445.83	557.88	277.34	176.28	159.7	691.51	69.61	487.06	211.11	242.58	120.88	77	8	2	1
00:57:58	65535	1476.66	39769.1	2775.26	4987.7	17526.4	545.28	203.77	3449.98	171.58	915.31	513.08	349.62	405.2	486.73	612.65	718.64	129.36	77	8	1	1
00:58:00	13165.8	4563.88	14257	2590.48	3878.07	3237.12	794.8	1431.78	2628.51	578.82	556.91	116.12	142.11	158.86	551.51	789.99	145.33	74.42	77	8	0	1
00:58:01	7800.29	1574.06	26906.7	2680.6	10141.8	17976.3	205.33	210.15	1831.01	287.3	493.85	101.64	1215.87	253.57	486.28	518.65	1397.78	225.75	77	8	3	1
00:58:08	16256.3	5195.92	14272.4	1357.74	3829.84	3710.01	892.21	444.98	557.88	277.34	172.06	159.7	689.21	69.61	486.21	211.11	243.14	120.88	77	8	2	1
00:58:09	65535	1476.66	39363.5	2773.57	4986.97	17509.7	545.74	203.77	3454.51	171.21	913.26	514.17	349.62	405.2	486.73	611.53	721.99	128.49	77	8	1	1
00:58:11	13161	4565.86	14224.9	2593.07	3881.92	3239.24	796.54	1436.75	2630.81	582.07	556.91	116.12	142.11	158.86	552.33	789.99	144.78	74.42	77	8	0	1
00:58:12	7836.16	1581.65	27819	2719.74	10161.8	18072	205.33	210.62	1831.01	288.51	493.85	101.64	1216.69	253.57	485.4	517.49	1399.07	224.78	77	8	3	1
00:58:19	16374	5222.82	14259.4	1362.06	3834.39	3684.9	893.54	444.98	557.88	276.61	173.12	159.7	690.74	69.61	486.21	211.11	243.14	120.88	77	8	2	1
00:58:20	65535	1479.65	39845.1	2774.42	4984.77	17552.6	545.74	203.77	3454.51	171.94	914.28	513.81	349.62	405.2	487.57	612.65	719.2	129.36	77	8	1	1
00:58:22	13163.4	4542.16	14183.7	2587.03	3878.84	3235.72	794.8	1432.61	2625.06	581.35	533.04	116.12	142.11	158.86	552.33	789.99	145.33	74.42	77	8	0	1
00:58:23	7822.12	1586.4	28179.9	2731.16	10220.3	18070.7	205.85	210.62	1833.3	287.71	492.79	101.64	1215.05	252.7	486.28	517.49	1406.14	224.78	77	8	3	1
00:58:30	16342.5	5218.02	14308.6	1360.33	3835.91	3722.56	891.77	444.98	558.96	276.25	175.23	159.36	692.28	69.61	485.36	211.11	243.14	120	77	8	2	1
00:58:31	65535	1476.66	39446.2	2765.14	4986.24	17528.6	546.2	203.77	3455.64	171.58	915.31	513.81	349.62	405.2	487.57	612.65	721.99	129.36	77	8	1	1
00:58:33	13149.7	4545.12	14234.1	2591.34	3880.38	3238.53	796.54	1433.44	2621.61	580.26	533.04	116.12	142.11	158.86	552.33	791.11	145.33	74.42	77	8	0	1
00:58:34	7825.24	1587.35	28155.4	2733.61	10279.5	18120.2	205.85	210.62	1829.86	287.71	493.85	101.64	1213.4	253.57	484.52	517.49	1402.28	224.78	77	8	3	1
00:58:40	16339.2	5233.39	14238	1356.88	3837.43	3719.77	893.98	445.83	557.88	277.34	172.06	159.7	691.51	69.61	486.21	211.11	243.14	120	77	8	2	1
00:58:42	65535	1479.65	39733.6	2773.57	4986.97	17516.9	546.2	203.77	3453.37	171.58	913.26	513.44	349.62	404.38	486.73	611.53	720.32	129.36	77	8	1	1
00:58:44	13165.8	4573.76	14255.1	2596.51	3881.15	3237.12	796.97	1436.34	2615.86	582.79	557.9	116.46	142.11	158.86	553.14	792.23	144.78	74.42	77	8	0	1
00:58:45	7804.19	1585.45	28210.1	2738.5	10277.4	18163.7	205.85	210.62	1834.45	288.11	497.04	101.64	1216.69	253.57	483.64	517.49	1401.64	224.78	77	8	3	1
00:58:51	16386.4	5202.64	14334.6	1357.74	3813.92	3707.22	893.98	445.83	557.88	276.61	173.12	159.7	691.51	69.61	487.91	211.11	242.58	120	77	8	2	1
00:58:53	65535	1476.66	39695.1	2768.51	4983.31	17533	546.2	203.34	3456.77	171.21	914.28	513.81	350.43	405.2	485.04	613.77	721.99	129.36	77	8	1	1
00:58:54	13165.8	4548.09	14267	2579.27	3880.38	3239.24	791.32	1425.15	2628.51	579.54	532.04	116.12	142.11	158.86	552.33	791.11	144.78	73.56	77	8	0	1
00:58:55	7811.21	1582.6	28199.7	2727.08	10237.5	18159.6	205.33	210.15	1831.01	287.71	493.85	101.64	1213.4	253.57	485.4	517.49	1403.57	224.78	77	8	3	1
00:59:02	16291.1	5194.96	14242.7	1358.61	3823.02	3711.4	890	444.98	557.88	276.98	173.12	159.36	688.44	69.61	488.76	211.11	242.58	120	77	8	2	1
00:59:04	65535	1477.66	39563.4	2772.73	4989.9	17528.6	546.66	203.77	3454.51	171.58	914.28	514.17	349.62	405.2	486.73	612.65	720.88	129.36	77	8	1	1
00:59:05	13193.8	4569.81	14260.6	2589.62	3889.64	3244.88	793.49	1433.44	2629.66	581.35	554.92	116.12	142.11	158.86	552.33	789.99	145.33	74.42	77	8	0	1
00:59:06	7809.65	1584.5	28142.2	2739.32	10263	18177.9	205.85	210.62	1832.16	288.51	493.85	101.64	1213.4	253.57	485.4	517.49	1399.07	225.75	77	8	3	1
00:59:13	16349.9	5221.86	14066.2	1360.33	3812.4	3703.03	895.31	446.25	558.96	276.98	175.23	160.05	691.51	69.61	487.91	211.11	243.14	120	77	8	2	1
00:59:15	65535	1475.67	39343.3	2771.04	4978.17	17501.6	545.74	203.77	3455.64	171.58	915.31	513.81	349.62	406.02	486.73	610.41	719.76	129.36	77	8	1	1
00:59:16	13146.5	4554.01	14058.1	2580.13	3872.67	3235.01	796.1	1435.92	2625.06	582.43	532.04	116.46	142.11	158.86	553.14	793.35	145.33	74.42	77	8	0	1
00:59:17	7811.99	1587.35	28092.3	2734.42	10225.8	18106.7	205.85	210.62	1828.72	288.11	497.04	101.64	1215.05	253.57	486.28	518.65	1401	223.81	77	8	3	1
00:59:24	16361.5	5184.39	14284.5	1349.11	3823.02	3720.47	893.1	445.4	557.88	276.61	175.23	159.7	691.51	69.61	487.91	211.11	243.14	120	77	8	2	1
00:59:25	65535	1474.67	39544.2	2769.36	4989.17	17532.2	545.74	203.77	3452.24	171.58	912.23	513.08	349.62	405.2	486.73	609.29	720.88	129.36	77	8	1	1
00:59:27	13124.9	4547.1	14168.1	2586.17	3868.04	3232.19	794.36	1432.2	2620.46	580.62	556.91	116.12	142.11	158.86	550.7	791.11	145.33	74.42	77	8	0	1
00:59:28	7829.14	1585.45	28154.5	2733.61	10253.3	18135.2	205.85	210.15	1833.3	288.11	495.97	101.64	1215.05	253.57	481.88	517.49	1405.49	224.78	77	8	3	1
00:59:35	16390.5	5201.68	14317.9	1361.2	3825.29	3707.91	891.77	444.98	557.88	276.98	173.12	159.7	691.51	69.61	486.21	211.11	243.14	120	77	8	2	1
00:59:36	65535	1474.67	39656.7	2768.51	4978.91	17494.4	546.2	203.77	3455.64	171.94	916.33	513.44	349.62	403.56	485.89	610.41	714.72	129.36	77	8	1	1
00:59:38	13181.8	4486.87	14216.6	2571.51	3846.44	3224.44	794.36	1432.2	2610.11	581.71	533.04	115.78	141.32	158.06	547.45	789.99	145.89	74.42	77	8	0	1
00:59:39	7823.68	1583.55	28171.5	2731.98	10236.8	18158.9	204.82	209.67	1829.86	287.71	494.91	101.22	1215.05	253.57	486.28	517.49	1401	224.78	77	8	3	1
00:59:46	15380.6	5107.53	14276.1	1356.88	3820.74	3714.19	893.54	445.83	557.88	276.61	172.06	159.36	689.98	69.61	488.76	211.11	242.58	120	77	8	2	1
00:59:47	65535	1475.67	39791.2	2771.89	4989.17	17532.2	546.66	203.77	3455.64	171.21	913.26	514.17	349.62	405.2	486.73	610.41	721.43	128.49	77	8	1	1
00:59:49	13124.9	4560.92	14221.2	2587.03	3885.01	3241.35	792.62	1431.37	2623.91	581.35	533.04	116.12	142.11	158.86	549.89	789.99	145.33	74.42	77	8	0	1
00:59:50	7812.77	1581.65	28219.5	2732.79	10248.5	18158.9	205.33	210.15	1832.16	288.11	493.85	101.64	1215.87	253.57	486.28	517.49	1404.85	225.75	77	8	3	1
00:59:57	16327.6	5224.74	14212	1359.47	3829.84	3715.59	887.35	444.98	557.88	276.61	171.01	159.7	692.28	69.61	487.91	211.11	242.02	120	77	8	2	1
00:59:58	65535	1477.66	39810.5	2771.89	4986.97	17541	546.2	203.77	3451.11	171.58	915.31	513.81	349.62	405.2	485.89	610.41	721.99	129.36	77	8	1	1
00:00:00	13201	4516.49	14144.3	2553.41	3857.24	3225.15	793.49	1430.54	2627.36	581.71	531.05	116.12	142.11	158.86	552.33	791.11	145.33	74.42	77	8	0	1
00:00:01	7788.6	1585.45	28027.2	2732.79	10270.5	18095.8	205.33	210.15	1831.01	288.11	494.91	101.64	1213.4	253.57	482.76	516.33	1401	224.78	77	8	3	1
00:00:08	16370.7	5111.37	14317.9	1351.7	3777.52	3696.75	892.21	443.27	558.96	276.98	172.06	159.7	692.28	69.61	488.76	211.11	243.14	120	77	8	2	1
00:00:09	65535	1479.65	39779.7	2776.95	4990.64	17508.2	546.66	203.77	3454.51	171.58	915.31	514.53	349.62	406.02	485.04	611.53	720.88	128.49	77	8	1	1
00:00:11	13193	4555	14158	2587.03	3866.5	3233.6	793.06	1430.54	2607.81	580.62	531.05	115.78	140.53	158.06	549.89	787.74	145.33	74.42	77	8	0	1
00:00:12	7818.23	1585.45	28241.2	2739.32	10245.1	18180	205.33	210.15	1831.01	287.3	497.04	101.64	1211.76	252.7	484.52	516.33	1399.07	223.81	77	8	3	1
00:03:16	13185.8	4545.12	14178.2	2594.79	3875.75	3233.6	790.89	1423.5	2625.06	580.98	555.91	116.12	142.11	158.86	550.7	788.87	145.33	74.42	88	9	0	1
00:03:17	7728.56	1563.61	27765.2	2684.68	10073	17923.3	202.75	208.25	1820.69	286.1	497.04	101.22	1210.93	252.7	485.4	518.65	1408.07	223.81	88	9	3	1
00:03:24	16159.4	5024.9	14091.3	1338.75	3784.34	3686.99	885.58	442.84	556.8	275.52	172.06	159.36	689.98	69.61	486.21	211.11	242.58	120	88	9	2	1
00:03:26	65535	1472.68	39735.5	2764.3	4980.37	17475.4	542.51	202.91	3454.51	171.21	915.31	510.9	348.82	404.38	487.57	611.53	719.76	128.49	88	9	1	1
00:03:27	13107.3	4532.29	14207.5	2583.58	3874.98	3231.49	795.23	1434.27	2626.21	582.07	555.91	116.12	142.11	158.86	550.7	788.87	145.33	74.42	88	9	0	1
00:03:28	7741.03	1563.61	27705.9	2688.76	10084	17906.4	203.27	208.25	1825.28	286.1	495.97	101.64	1215.05	252.7	485.4	518.65	1402.28	223.81	88	9	3	1
00:03:35	16272.1	5157.49	14058.8	1344.8	3792.68	3685.59	884.26	441.99	556.8	275.52	173.12	159.36	689.98	69.61	486.21	211.11	242.58	120	88	9	2	1
00:03:37	65535	1472.68	39568.2	2769.36	4977.44	17446.3	543.43	202.91	3457.9	171.58	915.31	511.26	350.43	405.2	486.73	610.41	720.32	128.49	88	9	1	1
00:03:38	13177.8	4523.4	14183.7	2584.44	3863.41	3232.9	795.23	1435.51	2619.31	581.71	556.91	116.46	142.11	158.06	551.51	791.11	145.33	74.42	88	9	0	1
00:03:39	7737.92	1563.61	27706.8	2687.94	10102.6	17917.2	202.75	208.25	1818.4	285.69	497.04	101.22	1209.29	251.83	485.4	517.49	1393.93	222.84	88	9	3	1
00:03:46	15692.9	5115.21	14091.3	1342.21	3783.58	3688.38	883.82	442.42	556.8	275.52	175.23	159.36	689.98	69.61	486.21	211.11	242.02	120	88	9	2	1
00:03:47	65535	1471.68	39780.7	2765.98	4973.78	17492.9	545.74	203.34	3454.51	171.21	915.31	513.81	348.82	405.2	485.04	610.41	722.55	128.49	88	9	1	1
00:03:49	13148.9	4552.04	14163.5	2595.65	3874.98	3235.01	794.36	1431.78	2619.31	580.62	556.91	116.12	142.11	158.86	551.51	791.11	145.33	74.42	88	9	0	1
00:03:50	7747.27	1563.61	27718.1	2687.12	10095	17913.2	202.75	208.25	1822.99	286.5	497.04	101.64	1212.58	251.83	483.64	517.49	1400.35	222.84	88	9	3	1
00:03:56	16111.3	5149.8	14070.9	1340.48	3772.96	3666.76	886.47	443.27	556.8	275.88	175.23	159.36	689.98	69.61	487.91	211.11	242.02	120	88	9	2	1
00:03:58	65535	1471.68	39218.4	2756.71	4963.51	17423	543.43	202.91	3453.37	171.58	914.28	511.62	349.62	405.2	486.73	611.53	719.2	128.49	88	9	1	1
00:04:00	13142.5	4536.24	14134.2	2582.72	3841.82	3211.76	789.58	1413.97	2625.06	575.2	556.91	115.78	142.11	158.86	553.14	791.11	144.78	73.56	88	9	0	1
00:04:01	7734.8	1562.66	27704.9	2689.57	10074.3	17896.2	202.75	208.25	1824.13	286.1	493.85	101.22	1211.76	251.83	486.28	517.49	1403.57	223.81	88	9	3	1
00:04:07	16270.4	5141.15	14041.1	1343.93	3782.07	3677.92	883.82	442.42	555.72	275.88	172.06	159.01	686.14	69.61	488.76	211.11	242.02	120	88	9	2	1
00:04:09	65535	1472.68	39532.7	2759.24	4959.85	17461.6	542.51	202.91	3449.98	171.21	913.26	511.26	348.82	404.38	485.89	610.41	720.32	128.49	88	9	1	1
00:04:11	13165.8	4560.92	14160.8	2587.03	3874.21	3231.49	793.93	1430.54	2620.46	579.54	529.06	116.12	141.32	158.06	550.7	791.11	144.78	74.42	88	9	0	1
00:04:12	7723.88	1565.51	27821.8	2692.02	10101.2	17941.7	203.27	208.72	1821.84	286.1	494.91	101.64	1213.4	252.7	485.4	518.65	1407.42	224.78	88	9	3	1
00:04:18	16261.3	5164.21	14058.8	1346.52	3795.72	3691.87	882.05	441.14	556.8	275.52	172.06	159.36	690.74	69.61	487.91	211.11	242.58	120	88	9	2	1
00:04:20	65535	1472.68	39284.7	2765.98	4957.65	17400.4	544.35	203.34	3449.98	171.21	914.28	512.72	348.82	404.38	485.04	610.41	721.99	128.49	88	9	1	1
00:04:21	13185	4542.16	14125	2575.82	3871.13	3235.72	794.8	1435.1	2627.36	581.71	556.91	116.12	142.11	158.86	549.89	784.38	145.33	74.42	88	9	0	1
00:04:22	7716.86	1556.97	27862.3	2683.86	10075	17909.1	202.24	207.77	1821.84	285.69	494.91	101.22	1212.58	252.7	481	517.49	1401.64	223.81	88	9	3	1
00:04:29	16124.6	5173.82	14163.7	1343.07	3794.96	3689.08	879.4	440.71	556.8	275.88	172.06	159.01	689.21	69.61	486.21	211.11	242.02	120	88	9	2	1
00:04:31	65535	1470.68	39576.9	2760.08	4966.44	17487.1	544.35	203.34	3449.98	171.21	914.28	512.35	348.82	403.56	483.36	608.17	721.43	128.49	88	9	1	1
00:04:32	13167.4	4529.32	14082	2568.07	3858.01	3225.85	793.06	1429.3	2623.91	580.98	554.92	116.12	142.11	158.86	552.33	793.35	144.78	74.42	88	9	0	1
00:04:33	7650.59	1563.61	27762.4	2687.94	10070.9	17922.7	202.75	208.25	1826.43	285.69	493.85	101.22	1213.4	252.7	486.28	517.49	1399.07	222.84	88	9	3	1
00:04:40	16185.1	5164.21	14136.8	1335.3	3788.13	3678.62	884.7	441.99	556.8	273.7	176.28	159.36	690.74	69.61	487.91	212.26	242.02	118.25	88	9	2	1
00:04:42	65535	1470.68	39407.7	2761.77	4972.31	17471	544.35	203.34	3452.24	171.21	914.28	512.72	348.01	404.38	484.2	611.53	719.76	128.49	88	9	1	1
00:04:43	13169.8	4544.14	14162.6	2579.27	3871.13	3227.96	791.76	1430.54	2623.91	580.62	555.91	115.78	141.32	158.06	549.08	792.23	144.78	74.42	88	9	0	1
00:04:44	7734.8	1564.56	27760.5	2692.02	10069.5	17913.8	202.75	208.25	1824.13	286.5	492.79	101.22	1215.05	252.7	486.28	518.65	1402.28	223.81	88	9	3	1
00:04:51	16145.3	5166.13	14119.2	1343.93	3791.92	3663.27	884.26	442.84	555.72	274.79	172.06	159.36	691.51	69.61	487.91	211.11	243.14	119.13	88	9	2	1
00:04:53	65535	1472.68	39600.9	2755.02	4957.65	17419.3	544.35	203.34	3452.24	171.21	915.31	512.72	349.62	405.2	485.89	611.53	720.88	128.49	88	9	1	1
00:04:54	13194.6	4519.45	14040.7	2583.58	3858.01	3228.67	793.93	1430.95	2625.06	581.35	525.08	116.12	140.53	157.25	537.71	792.23	145.33	74.42	88	9	0	1
00:04:55	7715.3	1560.76	27748.3	2686.31	10093.6	17887.4	203.27	208.72	1816.11	285.29	492.79	101.64	1213.4	252.7	485.4	517.49	1399.71	222.84	88	9	3	1
00:05:02	16171.8	5153.64	14100.6	1340.48	3788.13	3680.01	885.14	442.42	555.72	274.43	172.06	159.36	689.98	69.61	489.61	211.11	236.99	119.13	88	9	2	1
00:05:04	65535	1470.68	39377	2757.55	4964.98	17446.3	544.82	203.34	3451.11	171.58	914.28	513.08	348.82	405.2	485.89	609.29	722.55	128.49	88	9	1	1
00:05:05	13071.2	4543.15	14163.5	2582.72	3868.04	3230.08	787.84	1423.5	2627.36	580.62	555.91	115.44	142.11	158.86	553.14	792.23	145.33	74.42	88	9	0	1
00:05:06	7733.24	1562.66	27676.7	2687.94	10028.2	17891.4	203.27	208.25	1826.43	286.5	493.85	101.22	1215.05	252.7	485.4	517.49	1399.71	222.84	88	9	3	1
00:05:13	16216.5	5154.6	14031.9	1345.66	3797.23	3691.17	882.49	441.99	556.8	273.7	173.12	159.01	690.74	69.61	487.06	211.11	242.58	120	88	9	2	1
00:05:15	65535	1469.69	39433.7	2758.39	4958.38	17380.7	543.89	202.91	3444.32	171.21	914.28	512.35	348.82	405.2	484.2	610.41	718.08	128.49	88	9	1	1
00:05:16	13120.9	4523.4	14119.5	2581	3861.1	3224.44	793.93	1432.2	2628.51	581.71	556.91	116.12	142.11	158.86	552.33	792.23	145.33	74.42	88	9	0	1
00:05:17	7727	1563.61	27739.8	2687.94	10095	17920	202.75	208.25	1824.13	286.1	493.85	101.22	1213.4	252.7	486.28	518.65	1399.71	223.81	88	9	3	1
00:05:24	16151.1	5167.09	14061.6	1336.16	3791.92	3686.29	885.58	442.84	556.8	275.88	173.12	159.36	689.21	69.61	487.91	211.11	242.58	120	88	9	2	1
00:05:26	65535	1469.69	39485.6	2755.02	4958.38	17436.1	542.51	202.91	3451.11	171.21	913.26	511.26	349.62	404.38	485.89	611.53	720.88	126.74	88	9	1	1
00:05:27	13163.4	4534.26	14169.9	2564.62	3858.79	3224.44	793.49	1432.61	2621.61	582.07	554.92	116.12	141.32	158.86	551.51	788.87	145.33	74.42	88	9	0	1
00:05:28	7744.15	1565.51	27786.9	2691.2	9997.23	17892.1	203.27	208.72	1825.28	286.5	493.85	101.64	1215.05	252.7	485.4	518.65	1402.28	223.81	88	9	3	1
00:05:34	16027.6	5175.74	14164.7	1342.21	3797.23	3686.99	881.61	440.29	556.8	274.43	175.23	159.01	688.44	69.61	487.91	211.11	242.58	119.13	88	9	2	1
00:05:36	65535	1469.69	39520.2	2758.39	4919.53	17304.2	543.43	202.91	3455.64	171.21	915.31	511.99	349.62	405.2	486.73	610.41	721.43	128.49	88	9	1	1
00:05:38	13048.8	4544.14	14061.8	2576.69	3859.56	3224.44	792.19	1430.12	2627.36	579.54	556.91	116.12	142.11	158.86	551.51	791.11	145.33	74.42	88	9	0	1
00:05:39	7702.83	1560.76	27511.7	2677.34	10017.9	17805.2	202.24	207.3	1822.99	285.69	493.85	101.22	1211.76	252.7	485.4	518.65	1404.21	222.84	88	9	3	1
00:05:45	16244.7	5168.06	14137.7	1343.93	3788.13	3689.78	885.14	442.84	556.8	274.79	176.28	159.36	689.98	69.61	486.21	211.11	242.58	119.13	88	9	2	1
00:05:47	65535	1471.68	39529.8	2759.24	4955.45	17445.6	541.13	202.49	3456.77	171.21	913.26	510.17	349.62	405.2	486.73	611.53	721.43	128.49	88	9	1	1
00:05:49	13075.2	4548.09	14183.7	2580.13	3864.96	3225.85	792.62	1430.54	2629.66	580.62	556.91	116.12	142.11	158.86	553.14	792.23	145.33	74.42	88	9	0	1
00:05:50	7749.61	1562.66	27662.5	2675.71	10089.5	17858.8	202.75	208.25	1822.99	286.1	495.97	101.22	1215.05	252.7	482.76	517.49	1401.64	223.81	88	9	3	1
00:05:56	16118	5145	14153.5	1343.07	3778.27	3684.2	886.47	442.84	555.72	275.52	173.12	159.7	691.51	69.61	484.51	211.11	242.02	120	88	9	2	1
00:05:58	65535	1472.68	39544.2	2765.98	4966.44	17428.8	544.35	203.34	3449.98	171.21	914.28	512.35	349.62	404.38	485.04	609.29	718.08	128.49	88	9	1	1
00:06:00	13156.1	4537.22	14171.8	2578.41	3868.81	3231.49	791.32	1430.12	2625.06	581.35	555.91	116.12	142.11	158.86	550.7	792.23	145.33	74.42	88	9	0	1
00:06:01	7748.05	1566.46	27787.9	2688.76	10084.7	17940.3	203.27	208.72	1827.57	286.5	497.04	101.64	1213.4	252.7	486.28	517.49	1402.92	223.81	88	9	3	1
00:06:07	16105.5	5172.86	14128.5	1345.66	3795.72	3682.8	878.96	441.14	555.72	275.16	173.12	158.33	685.37	69.61	487.06	211.11	242.58	119.13	88	9	2	1
00:06:09	65535	1467.7	39488.5	2757.55	4957.65	17425.9	543.89	202.91	3451.11	170.85	914.28	512.72	349.62	404.38	485.04	610.41	720.88	128.49	88	9	1	1
00:06:10	13165.8	4453.29	14069.1	2560.31	3815.59	3204.01	793.06	1431.78	2625.06	581.71	555.91	116.46	142.11	158.86	551.51	788.87	144.78	74.42	88	9	0	1
00:06:11	7734.8	1564.56	27783.2	2688.76	10110.1	17942.4	203.27	208.25	1827.57	285.69	492.79	101.64	1211.76	251.83	485.4	517.49	1403.57	222.84	88	9	3	1
00:06:18	16226.5	5167.09	14080.1	1337.89	3779.03	3670.95	882.93	441.57	556.8	275.88	172.06	159.01	688.44	69.61	487.06	211.11	242.58	120	88	9	2	1
00:06:20	65535	1470.68	39558.6	2760.08	4953.25	17457.2	542.51	202.91	3447.71	171.21	914.28	510.9	348.82	404.38	485.04	610.41	721.43	128.49	88	9	1	1
00:06:21	13190.6	4535.25	14202.9	2577.55	3856.47	3218.8	793.06	1431.78	2612.41	582.07	556.91	116.12	141.32	158.86	551.51	788.87	145.33	74.42	88	9	0	1
00:06:22	7751.17	1566.46	27794.5	2683.86	10046.8	17913.2	203.27	208.72	1824.13	285.69	497.04	101.64	1214.22	252.7	484.52	518.65	1407.42	223.81	88	9	3	1
00:06:29	16105.5	5159.41	14140.5	1346.52	3797.23	3684.9	884.7	443.27	556.8	275.16	172.06	159.36	689.21	69.61	487.91	211.11	243.14	119.13	88	9	2	1
00:06:31	65535	1468.69	39375.1	2754.18	4945.92	17401.8	541.59	202.49	3447.71	171.21	915.31	510.9	349.62	404.38	485.89	609.29	715.28	128.49	88	9	1	1
00:06:32	13179.4	4525.37	14194.7	2572.38	3834.88	3220.21	793.49	1430.95	2627.36	579.9	533.04	116.12	142.11	158.86	550.7	791.11	145.33	74.42	88	9	0	1
00:06:33	7734.02	1562.66	27661.6	2689.57	10086.7	17869	202.75	208.25	1821.84	286.1	494.91	101.22	1213.4	252.7	486.28	517.49	1400.35	223.81	88	9	3	1
00:06:40	16150.3	5157.49	14138.7	1342.21	3797.99	3692.57	885.14	442.84	556.8	274.79	173.12	159.36	690.74	69.61	486.21	211.11	242.58	120	88	9	2	1
00:06:42	65535	1466.7	39463.5	2755.86	4942.25	17419.3	542.51	202.91	3446.58	171.21	915.31	511.26	348.82	404.38	484.2	608.17	721.43	128.49	88	9	1	1
00:06:43	13100.9	4520.44	14176.3	2576.69	3864.18	3227.26	793.06	1431.37	2621.61	580.98	556.91	116.12	142.11	158.86	553.14	791.11	145.33	74.42	88	9	0	1
00:06:44	7736.36	1559.81	27641.8	2683.05	10078.5	17916.6	203.27	208.25	1818.4	285.69	495.97	101.22	1212.58	252.7	485.4	517.49	1401.64	223.81	88	9	3	1
00:06:51	16218.2	5134.43	14050.4	1338.75	3780.55	3680.71	886.91	443.27	556.8	274.79	173.12	159.7	689.98	69.61	486.21	211.11	243.14	119.13	88	9	2	1
00:06:53	65535	1469.69	39218.4	2746.59	4946.65	17418.6	543.89	202.91	3448.85	171.21	915.31	512.72	349.62	403.56	485.89	611.53	721.43	128.49	88	9	1	1
00:06:54	13162.5	4546.11	14126.9	2583.58	3860.33	3228.67	792.19	1422.67	2626.21	581.35	556.91	116.12	142.11	158.86	552.33	792.23	144.78	74.42	88	9	0	1
00:06:55	7759.75	1565.51	27197.9	2687.12	10097.1	17811.3	203.27	208.72	1819.55	286.1	494.91	101.22	1210.93	252.7	486.28	517.49	1399.71	223.81	88	9	3	1
00:07:02	16111.3	5174.78	14129.4	1340.48	3788.89	3687.69	882.93	441.57	556.8	274.79	172.06	159.36	688.44	69.61	485.36	211.11	242.02	119.13	88	9	2	1
00:07:04	65535	1468.69	39408.7	2739	4937.12	17401.1	543.89	202.91	3448.85	171.58	915.31	512.35	349.62	404.38	484.2	607.05	720.88	128.49	88	9	1	1
00:07:05	13150.5	4535.25	14100.3	2574.1	3858.79	3223.03	793.93	1429.3	2622.76	581.35	533.04	116.12	142.11	158.86	552.33	789.99	145.33	74.42	88	9	0	1
00:07:06	7729.34	1566.46	27731.3	2691.2	10095	17898.9	202.75	208.25	1819.55	286.1	495.97	101.22	1206.82	252.7	484.52	517.49	1394.57	223.81	88	9	3	1
00:07:13	16268.8	5159.41	14128.5	1343.93	3793.44	3687.69	882.05	441.99	556.8	275.88	173.12	159.01	690.74	69.61	487.91	211.11	242.58	120	88	9	2	1
00:07:15	65535	1470.68	39438.5	2752.49	4948.85	17389.5	543.43	202.91	3449.98	171.21	914.28	511.99	349.62	404.38	485.89	610.41	718.64	128.49	88	9	1	1
00:07:16	13064	4521.43	14158	2574.1	3859.56	3225.85	793.06	1428.05	2626.21	580.98	555.91	116.12	142.11	158.86	552.33	792.23	145.33	74.42	88	9	0	1
00:07:17	7695.81	1560.76	27864.2	2679.78	10099.1	17943.7	203.27	208.25	1811.52	286.1	495.97	101.64	1211.76	252.7	486.28	518.65	1406.14	224.78	88	9	3	1
00:07:23	16269.6	5129.62	14135.9	1337.89	3769.17	3674.43	883.37	442.84	556.8	272.97	173.12	159.36	689.98	69.61	486.21	211.11	242.58	120	88	9	2	1
00:07:26	65535	1469.69	39487.5	2750.8	4956.91	17425.2	541.59	202.49	3454.51	170.85	915.31	510.53	349.62	405.2	486.73	611.53	720.88	128.49	88	9	1	1
00:07:27	13123.3	4522.41	14147	2560.31	3852.61	3218.1	792.62	1430.54	2620.46	580.98	530.06	116.12	141.32	158.06	550.7	791.11	145.33	74.42	88	9	0	1
00:07:28	7703.61	1562.66	27712.5	2687.12	10099.8	17924	203.27	208.25	1821.84	286.1	492.79	101.22	1206	252.7	483.64	517.49	1402.28	222.84	88	9	3	1
00:07:34	16231.5	5154.6	14018.9	1343.07	3789.65	3688.38	883.82	442.42	556.8	274.79	175.23	159.36	689.21	69.61	486.21	211.11	243.14	120	88	9	2	1
00:07:37	65535	1470.68	39531.7	2756.71	4950.32	17390.9	543.89	202.91	3445.45	171.21	914.28	512.72	348.82	404.38	485.89	610.41	718.64	128.49	88	9	1	1
00:07:38	13168.2	4538.21	14226.7	2561.17	3859.56	3227.96	791.76	1430.12	2619.31	580.26	555.91	115.78	142.11	158.86	550.7	789.99	144.78	74.42	88	9	0	1
00:07:39	7734.02	1563.61	27800.1	2685.49	10068.8	17890.8	203.27	208.72	1822.99	286.5	494.91	101.22	1209.29	252.7	485.4	517.49	1402.92	222.84	88	9	3	1
00:07:45	16171	5153.64	14037.4	1337.89	3782.07	3642.35	885.14	443.27	556.8	275.16	173.12	159.36	689.98	69.61	486.21	211.11	243.7	120	88	9	2	1
00:07:47	65535	1470.68	39325.1	2758.39	4948.12	17402.6	542.97	202.91	3445.45	171.58	913.26	511.62	349.62	404.38	485.89	610.41	718.08	128.49	88	9	1	1
00:07:49	13203.4	4550.06	14093.9	2582.72	3864.18	3226.56	793.06	1430.12	2612.41	580.62	532.04	116.12	142.11	158.06	551.51	791.11	144.78	74.42	88	9	0	1
00:07:50	7714.52	1564.56	27839.7	2691.2	10073.6	17939.7	202.75	208.25	1821.84	285.29	498.1	101.22	1213.4	252.7	484.52	517.49	1395.85	222.84	88	9	3	1
00:07:56	16235.6	5164.21	14076.4	1340.48	3792.68	3684.9	882.93	440.71	555.72	275.16	172.06	159.36	689.98	69.61	487.06	211.11	242.58	120	88	9	2	1
00:07:58	65535	1471.68	39543.3	2759.24	4961.31	17314.5	542.97	202.91	3455.64	171.21	914.28	511.62	349.62	405.2	486.73	610.41	720.32	128.49	88	9	1	1
00:08:00	13088.9	4546.11	14113.1	2580.13	3863.41	3225.15	791.76	1428.05	2619.31	580.98	554.92	116.12	141.32	158.86	551.51	791.11	145.33	74.42	88	9	0	1
00:08:01	7742.59	1562.66	26893.5	2687.94	10062	17782.8	202.75	208.25	1826.43	286.5	493.85	101.64	1214.22	252.7	488.04	518.65	1404.21	224.78	88	9	3	1
00:08:07	16239.8	5167.09	14139.6	1343.07	3788.13	3682.11	880.72	441.57	556.8	274.79	175.23	159.36	690.74	69.61	487.91	211.11	242.58	119.13	88	9	2	1
00:08:09	65535	1470.68	39592.3	2752.49	4961.31	17424.4	542.51	202.91	3453.37	171.21	915.31	511.62	349.62	404.38	485.04	611.53	721.43	128.49	88	9	1	1
00:08:10	13193	4522.41	13975.7	2570.65	3857.24	3221.62	793.49	1430.95	2622.76	581.35	532.04	116.12	142.11	158.86	552.33	792.23	144.78	74.42	88	9	0	1
00:08:11	7755.85	1567.41	27812.4	2693.65	10062	17953.2	203.27	208.25	1824.13	286.1	498.1	101.22	1213.4	252.7	483.64	517.49	1404.85	223.81	88	9	3	1
00:08:18	16192.5	5162.29	14156.3	1331.85	3779.79	3684.2	881.61	441.57	555.72	274.43	173.12	159.36	689.21	69.61	486.21	211.11	242.58	119.13	88	9	2	1
00:08:20	65535	1471.68	39334.7	2758.39	4953.98	17396.8	543.43	202.91	3454.51	171.21	915.31	511.99	350.43	405.2	486.73	611.53	720.88	128.49	88	9	1	1
00:08:21	13076	4477.98	14109.4	2506	3818.68	3199.78	793.49	1431.37	2618.16	578.46	555.91	116.12	142.11	158.86	552.33	791.11	144.78	74.42	88	9	0	1
00:08:22	7755.07	1566.46	27650.3	2693.65	10119.1	17895.5	202.75	208.25	1821.84	285.69	497.04	101.22	1211.76	252.7	484.52	517.49	1398.43	222.84	88	9	3	1
00:08:29	16181.8	5169.02	14141.5	1343.07	3796.47	3689.78	876.3	438.16	555.72	275.16	172.06	158.67	690.74	69.61	487.91	211.11	241.46	119.13	88	9	2	1
00:08:31	65535	1470.68	39522.1	2756.71	4962.78	17436.8	542.97	202.49	3448.85	171.21	914.28	511.99	349.62	404.38	485.89	609.29	719.76	128.49	88	9	1	1
00:08:32	13172.2	4522.41	14171.8	2574.96	3853.39	3218.8	792.62	1430.54	2629.66	580.98	533.04	116.12	142.11	158.86	550.7	792.23	144.78	74.42	88	9	0	1
00:08:33	7681.78	1559.81	27797.3	2683.05	10099.8	17927.4	203.27	208.72	1820.69	285.69	494.91	101.22	1213.4	252.7	482.76	517.49	1402.92	223.81	88	9	3	1
00:08:40	16212.4	5168.06	14145.2	1340.48	3794.2	3686.29	884.7	441.99	555.72	275.16	172.06	159.36	689.98	69.61	486.21	211.11	243.14	119.13	88	9	2	1
00:08:42	65535	1469.69	39460.6	2758.39	4964.98	17449.9	543.43	202.91	3455.64	171.21	915.31	511.26	349.62	405.2	486.73	611.53	719.76	128.49	88	9	1	1
00:08:43	13159.4	4539.2	14157.1	2578.41	3858.01	3220.92	791.76	1427.22	2622.76	580.62	556.91	116.12	142.11	158.86	552.33	792.23	145.33	74.42	88	9	0	1
00:08:44	7760.53	1567.41	27797.3	2685.49	10092.2	17877.9	202.75	208.25	1824.13	286.1	493.85	101.22	1208.47	251.83	483.64	517.49	1399.07	223.81	88	9	3	1
00:08:51	16190.9	5177.66	14106.2	1342.21	3797.23	3692.57	882.93	442.84	556.8	275.88	175.23	159.01	690.74	69.61	487.06	211.11	242.02	119.13	88	9	2	1
00:08:53	65535	1470.68	39441.4	2756.71	4953.98	17423	541.59	202.91	3446.58	171.21	914.28	510.17	348.82	404.38	483.36	609.29	717.52	127.61	88	9	1	1
00:08:54	13174.6	4542.16	14110.4	2570.65	3852.61	3221.62	793.49	1431.37	2625.06	582.07	533.04	116.12	142.11	158.86	551.51	785.5	145.33	74.42	88	9	0	1
00:08:55	7761.31	1563.61	27704.9	2687.12	10075.7	17914.5	202.75	208.25	1822.99	286.5	494.91	101.22	1211.76	252.7	485.4	517.49	1403.57	224.78	88	9	3	1
00:09:02	16186.7	5071.02	13972.4	1335.3	3769.17	3659.79	883.37	442.84	555.72	275.52	173.12	158.67	689.98	69.61	485.36	211.11	242.58	119.13	88	9	2	1
00:09:04	65535	1464.71	39349.1	2750.8	4952.52	17422.2	542.97	202.91	3452.24	171.21	914.28	511.62	348.82	404.38	484.2	610.41	720.32	128.49	88	9	1	1
00:09:05	13128.1	4526.36	14156.2	2569.79	3851.84	3226.56	791.32	1428.05	2629.66	579.54	556.91	115.78	142.11	158.06	551.51	791.11	144.78	73.56	88	9	0	1
00:09:06	7722.32	1562.66	27764.3	2686.31	10087.4	17932.9	202.75	208.25	1825.28	285.69	492.79	101.22	1213.4	252.7	484.52	518.65	1401	223.81	88	9	3	1
00:09:13	16234	5179.58	14057.9	1342.21	3785.86	3682.11	885.14	443.27	556.8	275.52	172.06	159.36	691.51	69.61	487.06	211.11	243.14	120	88	9	2	1
00:09:15	65535	1469.69	39327	2755.02	4950.32	17388.7	543.43	202.91	3449.98	171.21	914.28	511.99	349.62	405.2	484.2	612.65	721.43	128.49	88	9	1	1
00:09:16	12987.9	4546.11	14175.4	2575.82	3859.56	3228.67	793.49	1431.37	2606.66	581.35	554.92	116.12	142.11	158.86	551.51	788.87	145.33	74.42	88	9	0	1
00:09:17	7744.93	1567.41	27739.8	2688.76	10125.3	17924	202.75	208.25	1819.55	286.1	494.91	101.22	1195.3	252.7	486.28	517.49	1397.78	222.84	88	9	3	1
00:09:23	16177.6	5157.49	14052.3	1341.34	3789.65	3682.8	882.93	442.42	556.8	275.52	173.12	159.36	689.21	69.61	487.06	211.11	242.58	120	88	9	2	1
00:09:26	65535	1471.68	39401	2757.55	4962.78	17432.5	542.97	202.91	3451.11	171.21	914.28	511.62	349.62	404.38	485.89	610.41	717.52	128.49	88	9	1	1
00:09:27	13176.2	4533.27	14013.2	2577.55	3859.56	3222.33	790.89	1428.05	2625.06	581.71	558.9	116.12	142.11	158.86	553.14	792.23	144.78	74.42	88	9	0	1
00:09:28	7718.42	1563.61	27852.9	2694.46	10070.9	17955.9	202.75	208.72	1820.69	286.1	494.91	100.79	1208.47	251.83	485.4	517.49	1395.21	223.81	88	9	3	1
00:12:07	16159.4	5154.6	14089.4	1336.16	3778.27	3677.22	870.56	441.99	555.72	275.16	172.06	157.64	686.91	69.61	487.06	211.11	241.46	120	96	10	2	1
00:12:09	65535	1460.72	39071.3	2734.78	4902.67	17267.8	535.59	201.21	3444.32	170.48	915.31	507.26	349.62	404.38	485.89	609.29	719.76	127.61	96	10	1	1
00:12:10	12973.5	4448.36	13899.6	2529.27	3795.54	3180.75	786.98	1421.84	2615.86	578.46	555.91	115.78	141.32	158.06	549.08	791.11	144.78	73.56	96	10	0	1
00:12:11	7754.29	1567.41	27831.2	2697.73	10101.2	17958	203.27	208.72	1824.13	286.1	494.91	101.64	1213.4	252.7	485.4	517.49	1398.43	223.81	96	10	3	1
00:12:18	15811.4	5142.11	14073.6	1337.89	3771.45	3665.37	881.16	440.29	555.72	274.06	172.06	159.36	687.67	69.61	486.21	211.11	242.58	119.13	96	10	2	1
00:12:20	65535	1458.73	39079.9	2730.56	4885.81	17181.9	536.97	201.64	3438.66	170.12	915.31	507.99	348.82	404.38	485.89	611.53	718.08	127.61	96	10	1	1
00:12:21	12764.4	4469.09	13896.9	2535.31	3800.94	3182.87	785.67	1423.08	2611.26	579.9	555.91	115.78	141.32	158.06	550.7	787.74	144.78	73.56	96	10	0	1
00:12:22	7751.95	1566.46	27753	2693.65	10097.1	17920	202.75	208.25	1822.99	286.1	493.85	101.22	1210.11	252.7	484.52	517.49	1402.28	221.87	96	10	3	1
00:12:29	16120.5	5138.27	14063.4	1334.44	3765.38	3663.27	882.05	441.99	556.8	274.06	175.23	159.36	689.98	69.61	487.06	211.11	242.02	119.13	96	10	2	1
00:12:31	65535	1457.73	39080.9	2734.78	4901.94	17248.2	538.36	201.64	3419.42	170.48	908.13	509.44	346.39	401.1	483.36	610.41	716.96	127.61	96	10	1	1
00:12:32	13011.1	4461.19	13699.9	2520.65	3796.31	3175.82	782.2	1416.45	2612.41	577.37	554.92	115.44	141.32	158.06	549.08	789.99	144.22	73.56	96	10	0	1
00:12:33	7719.98	1563.61	27660.6	2695.28	10126.7	17938.3	203.27	208.25	1822.99	285.29	491.73	101.64	1212.58	251.83	485.4	516.33	1403.57	223.81	96	10	3	1
00:12:40	16145.3	5147.88	14109.9	1337.03	3772.96	3677.92	879.4	442.42	555.72	274.43	175.23	159.01	689.98	69.61	486.21	211.11	242.58	119.13	96	10	2	1
00:12:42	65535	1456.74	38353.3	2712.01	4880.68	17194.3	536.97	201.21	3445.45	170.48	915.31	507.99	349.62	404.38	485.89	610.41	720.32	127.61	96	10	1	1
00:12:43	13036	4471.07	13923.4	2531.86	3797.08	3181.46	786.98	1425.57	2618.16	579.9	530.06	115.78	141.32	158.06	549.89	791.11	144.22	73.56	96	10	0	1
00:12:44	7585.09	1554.12	27850.1	2692.02	10092.2	17964.8	203.27	208.72	1822.99	286.5	495.97	101.64	1213.4	252.7	485.4	518.65	1402.28	223.81	96	10	3	1
00:12:51	16176.8	5159.41	14043	1333.57	3772.21	3673.04	878.96	440.71	555.72	274.79	172.06	159.01	686.91	69.61	486.21	211.11	242.02	120	96	10	2	1
00:12:53	65535	1458.73	38826.2	2731.41	4901.94	17256.2	537.44	201.21	3443.19	170.48	913.26	508.35	348.82	403.56	485.04	611.53	716.4	127.61	96	10	1	1
00:12:54	12981.5	4460.2	13944.5	2543.93	3792.45	3164.55	782.2	1418.11	2613.56	578.46	554.92	115.44	141.32	158.06	550.7	791.11	144.78	73.56	96	10	0	1
00:12:55	7715.3	1563.61	27627.6	2695.28	10103.9	17953.9	203.27	208.25	1821.84	286.1	492.79	101.22	1205.17	251.83	484.52	518.65	1404.21	222.84	96	10	3	1
00:13:01	16177.6	5106.57	14059.7	1336.16	3763.86	3668.16	882.05	441.14	555.72	273.7	175.23	159.01	689.98	69.61	484.51	211.11	242.58	119.13	96	10	2	1
00:13:04	65535	1455.74	39121.3	2729.72	4904.14	17272.9	535.59	200.79	3439.79	170.12	914.28	507.26	348.01	402.74	484.2	610.41	720.88	127.61	96	10	1	1
00:13:05	13023.2	4471.07	13910.6	2533.58	3793.23	3175.82	776.98	1416.87	2613.56	578.09	556.91	115.1	141.32	158.06	549.89	789.99	144.78	73.56	96	10	0	1
00:13:06	7734.8	1562.66	27878.3	2693.65	10091.5	17923.3	202.75	208.25	1824.13	286.1	494.91	101.22	1211.76	251.83	485.4	517.49	1404.85	223.81	96	10	3	1
00:13:12	16095.6	5149.8	14058.8	1338.75	3759.31	3657	876.3	440.71	555.72	274.43	173.12	159.01	688.44	69.61	486.21	211.11	242.58	119.13	96	10	2	1
00:13:15	65535	1458.73	38975.2	2727.19	4906.33	17240.2	535.59	201.21	3447.71	170.12	915.31	507.26	349.62	403.56	485.04	611.53	720.32	127.61	96	10	1	1
00:13:16	13019.2	4469.09	13732.9	2541.34	3796.31	3170.89	783.06	1419.35	2611.26	578.82	530.06	115.44	141.32	158.06	551.51	788.87	144.78	73.56	96	10	0	1
00:13:17	7746.49	1564.56	27849.1	2696.91	10065.4	17905.7	202.75	208.25	1820.69	286.1	495.97	100.79	1211.76	252.7	478.35	517.49	1392	223.81	96	10	3	1
00:13:23	16174.3	5125.78	14011.4	1334.44	3774.48	3673.04	881.16	440.71	554.64	274.79	172.06	159.36	688.44	69.61	483.65	211.11	242.58	119.13	96	10	2	1
00:13:26	65535	1459.72	39018.4	2733.94	4915.13	17276.6	536.97	201.21	3437.53	170.48	912.23	508.35	348.82	403.56	479.15	610.41	721.43	127.61	96	10	1	1
00:13:27	13007.1	4462.18	13907	2531.86	3787.83	3178.64	781.76	1414.38	2611.26	575.93	531.05	115.78	141.32	158.06	550.7	785.5	144.22	73.56	96	10	0	1
00:13:28	7735.58	1559.81	27822.7	2685.49	10091.5	17947.1	202.75	208.25	1825.28	285.29	492.79	101.64	1210.11	251.83	483.64	518.65	1403.57	223.81	96	10	3	1
00:13:34	16123.8	5162.29	14079.2	1337.89	3775.24	3668.85	882.93	441.99	555.72	274.43	175.23	159.36	688.44	69.61	486.21	211.11	243.7	119.13	96	10	2	1
00:13:37	65535	1458.73	38936.7	2734.78	4896.07	17224.1	538.36	201.64	3438.66	170.48	913.26	509.44	349.62	403.56	485.04	611.53	720.88	127.61	96	10	1	1
00:13:38	13033.6	4436.51	13894.1	2534.45	3791.68	3179.34	780.02	1414.38	2615.86	576.29	554.92	115.44	141.32	158.06	549.89	786.62	144.78	73.56	96	10	0	1
00:13:39	7729.34	1559.81	27684.2	2691.2	10095	17911.1	203.27	208.25	1821.84	286.1	494.91	101.22	1209.29	251.83	486.28	517.49	1398.43	223.81	96	10	3	1
00:13:45	16074	5156.53	14074.6	1330.12	3768.41	3665.37	878.96	441.14	554.64	273.7	175.23	159.01	689.21	69.61	484.51	211.11	241.46	119.13	96	10	2	1
00:13:48	65535	1459.72	39005	2733.09	4905.6	17235.8	536.51	201.21	3443.19	170.48	914.28	507.62	348.82	403.56	484.2	611.53	718.08	128.49	96	10	1	1
00:13:49	12927.8	4467.12	13792.4	2531.86	3792.45	3181.46	784.37	1420.6	2613.56	579.18	554.92	115.78	141.32	158.06	549.08	789.99	144.78	73.56	96	10	0	1
00:13:50	7712.18	1560.76	27790.7	2694.46	10112.2	17947.8	202.24	207.77	1821.84	285.69	493.85	101.22	1210.93	251.83	478.35	516.33	1403.57	222.84	96	10	3	1
00:13:56	16154.4	5107.53	14054.1	1333.57	3757.04	3652.81	881.61	441.14	555.72	274.06	175.23	159.36	689.21	69.61	487.06	211.11	242.02	119.13	96	10	2	1
00:13:59	65535	1459.72	39026.1	2731.41	4904.87	17273.7	536.05	201.21	3443.19	170.48	915.31	507.26	349.62	404.38	485.04	610.41	720.88	127.61	96	10	1	1
00:14:00	12910.2	4408.86	13689.8	2515.48	3769.32	3155.39	782.63	1418.52	2606.66	579.54	554.92	115.78	141.32	158.06	549.89	787.74	144.22	73.56	96	10	0	1
00:14:01	7740.25	1561.71	27770.9	2688.76	10073.6	17913.8	202.75	208.25	1819.55	286.1	494.91	100.79	1213.4	252.7	486.28	518.65	1404.21	222.84	96	10	3	1
00:14:07	16127.1	5130.58	13971.5	1333.57	3769.17	3670.95	871.88	439.43	554.64	274.06	172.06	158.67	689.98	69.61	482.8	211.11	242.58	119.13	96	10	2	1
00:14:09	65535	1467.7	39064.6	2731.41	4896.07	17148.4	538.36	201.64	3443.19	170.48	913.26	509.08	349.62	404.38	484.2	610.41	720.88	127.61	96	10	1	1
00:14:10	13022.4	4463.17	13925.3	2531	3793.23	3180.75	785.24	1423.08	2613.56	579.18	531.05	115.78	141.32	158.06	550.7	788.87	144.78	73.56	96	10	0	1
00:14:11	7748.83	1561.71	27786	2687.12	10103.2	17897.5	202.75	208.25	1820.69	286.1	497.04	101.64	1211.76	251.83	484.52	517.49	1401	222.84	96	10	3	1
00:14:18	16117.1	5137.31	14024.4	1335.3	3771.45	3671.64	880.28	441.14	555.72	274.43	175.23	159.36	690.74	69.61	486.21	211.11	242.02	119.13	96	10	2	1
00:14:20	65535	1455.74	38999.2	2726.35	4892.41	17261.3	538.36	201.64	3439.79	170.48	913.26	509.08	348.82	402.74	484.2	610.41	719.76	127.61	96	10	1	1
00:14:21	12898.2	4455.27	13927.1	2535.31	3795.54	3183.57	783.5	1418.94	2611.26	577.73	553.92	115.78	141.32	158.06	550.7	782.13	144.78	73.56	96	10	0	1
00:14:22	7740.25	1563.61	27839.7	2673.26	10068.8	17925.4	203.27	208.25	1822.99	286.1	494.91	101.64	1209.29	252.7	485.4	518.65	1403.57	222.84	96	10	3	1
00:14:29	16155.2	5145	14079.2	1331.85	3770.69	3664.67	882.05	441.14	554.64	274.43	175.23	159.36	689.21	69.61	486.21	211.11	242.58	119.13	96	10	2	1
00:14:31	65535	1459.72	39171.3	2733.09	4911.47	17248.9	535.13	200.79	3449.98	170.48	916.33	506.53	349.62	403.56	485.04	611.53	719.2	128.49	96	10	1	1
00:14:32	12977.5	4446.38	13847.4	2512.89	3778.57	3168.77	783.5	1419.35	2611.26	579.18	556.91	115.78	141.32	158.06	548.26	759.69	144.78	73.56	96	10	0	1
00:14:33	7663.84	1563.61	27711.5	2691.2	10050.9	17888.7	202.75	208.25	1821.84	286.1	494.91	101.22	1214.22	252.7	485.4	518.65	1404.21	223.81	96	10	3	1
00:14:39	16125.4	5149.8	14047.6	1330.12	3763.11	3663.27	882.05	441.57	554.64	274.43	172.06	159.01	689.98	69.61	486.21	211.11	242.58	119.13	96	10	2	1
00:14:42	65535	1458.73	39080.9	2729.72	4912.93	17276.6	536.97	200.79	3446.58	170.48	917.36	508.35	348.82	404.38	485.89	612.65	720.32	127.61	96	10	1	1
00:14:43	13019.2	4467.12	13864.8	2531	3790.91	3180.05	782.63	1418.52	2600.91	577.73	530.06	115.44	141.32	158.06	551.51	792.23	144.22	73.56	96	10	0	1
00:14:44	7726.22	1560.76	27692.7	2681.42	10069.5	17898.9	202.75	208.25	1821.84	285.69	492.79	101.22	1210.11	250.96	485.4	517.49	1388.79	223.81	96	10	3	1
00:14:50	16125.4	5102.72	14082	1334.44	3755.52	3667.46	878.51	440.71	553.56	274.43	175.23	159.01	688.44	69.61	484.51	211.11	242.58	119.13	96	10	2	1
00:14:53	65535	1458.73	38757	2734.78	4898.27	17202.3	533.74	200.79	3445.45	170.48	914.28	506.17	348.82	403.56	485.89	611.53	718.64	127.61	96	10	1	1
00:14:54	12996.7	4458.23	13781.4	2512.89	3782.43	3168.07	782.2	1416.45	2610.11	576.65	531.05	115.44	141.32	158.06	548.26	791.11	144.22	73.56	96	10	0	1
00:14:55	7723.1	1561.71	27725.7	2687.94	10075.7	17932.2	202.24	207.77	1821.84	286.1	494.91	101.22	1214.22	252.7	485.4	517.49	1405.49	223.81	96	10	3	1
00:15:01	16096.4	5124.82	14015.1	1333.57	3760.07	3660.48	879.4	440.29	554.64	273.7	175.23	159.01	686.91	69.61	487.06	211.11	242.02	119.13	96	10	2	1
00:15:04	65535	1460.72	39132.8	2722.98	4912.93	17256.9	535.59	201.21	3444.32	170.12	910.18	506.53	348.82	402.74	484.2	610.41	716.96	127.61	96	10	1	1
00:15:05	12999.1	4456.26	13884	2523.24	3780.88	3168.77	782.2	1415.21	2613.56	577.01	558.9	115.44	141.32	158.06	550.7	789.99	144.78	73.56	96	10	0	1
00:15:06	7702.83	1560.76	27753.9	2686.31	10039.9	17897.5	202.75	208.25	1820.69	285.29	494.91	101.22	1211.76	251.83	486.28	517.49	1393.28	223.81	96	10	3	1
00:15:12	15886	5126.74	14069.9	1332.71	3757.8	3653.51	878.96	439.01	553.56	274.06	173.12	159.01	689.21	69.61	485.36	211.11	242.02	119.13	96	10	2	1
00:15:15	65535	1457.73	39065.5	2732.25	4907.07	17251.8	538.36	201.64	3439.79	170.48	912.23	509.08	348.82	403.56	485.04	613.77	720.32	127.61	96	10	1	1
00:15:16	12955.9	4450.33	13864.8	2521.51	3782.43	3173	782.63	1418.52	2617.01	574.84	555.91	115.44	141.32	158.06	549.89	789.99	144.78	73.56	96	10	0	1
00:15:17	7722.32	1562.66	27832.2	2678.97	10079.9	17944.4	202.75	208.25	1824.13	286.1	492.79	101.22	1211.76	252.7	485.4	517.49	1401	223.81	96	10	3	1
00:15:23	16190	5113.29	13957.6	1331.85	3751.73	3657	879.84	438.16	554.64	274.43	175.23	159.36	686.91	69.61	470.03	211.11	242.02	119.13	96	10	2	1
00:15:26	65535	1457.73	39123.2	2734.78	4910.73	17272.2	536.51	201.21	3443.19	170.12	912.23	506.9	348.82	402.74	484.2	611.53	721.99	128.49	96	10	1	1
00:15:27	12974.3	4472.05	13884	2513.76	3790.14	3174.41	783.06	1421.01	2612.41	579.18	531.05	115.1	141.32	158.06	549.08	788.87	144.22	73.56	96	10	0	1
00:15:28	7753.51	1564.56	27814.2	2686.31	10088.1	17929.5	202.75	208.25	1822.99	286.1	492.79	101.22	1206.82	251.83	485.4	519.82	1402.92	223.81	96	10	3	1
00:15:34	16087.3	5143.08	14058.8	1331.85	3762.35	3666.06	880.72	441.14	554.64	273.34	172.06	159.36	688.44	69.61	487.06	211.11	242.58	119.13	96	10	2	1
00:15:37	65535	1463.71	38857.9	2736.47	4911.47	17259.1	537.44	201.64	3444.32	170.48	914.28	507.62	349.62	403.56	485.89	611.53	721.99	127.61	96	10	1	1
00:15:38	13007.9	4467.12	13920.7	2512.89	3790.14	3177.93	781.33	1417.7	2603.21	577.73	554.92	115.44	141.32	158.06	550.7	787.74	144.22	73.56	96	10	0	1
00:15:39	7753.51	1563.61	27660.6	2692.02	10086.7	17901.6	202.75	207.77	1820.69	284.49	493.85	101.22	1211.76	250.96	483.64	517.49	1401.64	223.81	96	10	3	1
00:15:45	16131.2	5118.09	13981.7	1329.26	3757.04	3639.56	879.84	440.71	555.72	273.7	175.23	159.36	689.98	69.61	484.51	211.11	242.58	119.13	96	10	2	1
00:15:48	65535	1456.74	39070.3	2728.03	4901.94	17231.4	537.9	201.21	3442.06	170.48	914.28	508.35	348.82	402.74	485.04	611.53	720.88	127.61	96	10	1	1
00:15:49	12954.3	4458.23	13857.5	2530.14	3793.23	3180.05	782.63	1420.6	2613.56	579.18	554.92	115.44	141.32	158.06	549.89	791.11	144.78	73.56	96	10	0	1
00:15:50	7765.21	1564.56	27590.9	2682.23	10044	17852.8	202.75	208.25	1824.13	286.1	494.91	101.22	1210.93	252.7	485.4	517.49	1402.92	223.81	96	10	3	1
00:15:56	16077.4	5132.51	14034.6	1330.12	3764.62	3666.06	882.05	441.14	555.72	274.43	171.01	159.36	688.44	69.61	486.21	211.11	242.58	119.13	96	10	2	1
00:15:59	65535	1461.72	39160.7	2738.15	4916.6	17270.7	537.44	201.64	3439.79	170.48	914.28	508.72	348.01	402.74	485.04	611.53	721.99	125.86	96	10	1	1
00:16:00	12984.7	4467.12	13910.6	2522.38	3797.85	3179.34	782.2	1418.52	2608.96	578.46	554.92	115.44	141.32	158.06	552.33	792.23	144.22	73.56	96	10	0	1
00:16:01	7713.74	1556.02	27733.2	2676.52	10057.8	17855.5	202.24	207.77	1817.25	286.1	497.04	101.22	1212.58	251.83	486.28	517.49	1404.85	223.81	96	10	3	1
00:16:07	16188.4	5142.11	14049.5	1330.98	3769.17	3669.55	873.65	435.6	555.72	274.79	172.06	158.67	689.21	69.61	487.06	211.11	242.02	119.13	96	10	2	1
00:16:09	65535	1458.73	38724.3	2727.19	4915.13	17230.7	536.97	201.21	3444.32	170.48	913.26	507.99	348.82	403.56	485.04	610.41	717.52	128.49	96	10	1	1
00:16:10	13006.3	4453.29	13844.6	2525.82	3783.2	3169.48	783.06	1419.77	2603.21	577.01	530.06	115.44	140.53	157.25	546.64	786.62	144.78	73.56	96	10	0	1
00:16:12	7748.05	1563.61	27540	2685.49	10048.9	17879.9	202.75	208.25	1822.99	284.49	495.97	101.22	1212.58	252.7	485.4	516.33	1380.43	223.81	96	10	3	1
00:16:18	16134.5	5110.41	14041.1	1326.67	3761.59	3661.18	878.51	440.29	555.72	273.7	172.06	159.01	689.98	69.61	487.06	211.11	242.02	118.25	96	10	2	1
00:16:20	65535	1455.74	38652.2	2723.82	4905.6	17246	537.9	201.21	3449.98	170.48	914.28	508.72	349.62	404.38	485.04	612.65	720.32	127.61	96	10	1	1
00:16:21	12931	4467.12	13908.8	2534.45	3800.17	3184.98	782.2	1416.04	2612.41	577.73	532.04	115.44	141.32	158.06	550.7	789.99	144.22	73.56	96	10	0	1
00:16:22	7738.69	1558.87	27163	2668.37	10020	17852.8	202.75	208.25	1824.13	286.1	494.91	101.22	1211.76	251.83	484.52	518.65	1405.49	223.81	96	10	3	1
00:16:29	16081.5	5139.23	14018.9	1330.12	3764.62	3661.88	881.61	441.14	554.64	274.43	172.06	159.36	688.44	69.61	486.21	211.11	242.58	119.13	96	10	2	1
00:16:31	65535	1459.72	38992.5	2732.25	4904.87	17235.8	537.44	201.64	3436.4	170.48	914.28	508.35	348.82	403.56	482.52	607.05	720.88	127.61	96	10	1	1
00:16:32	12954.3	4442.43	13907	2530.14	3769.32	3168.77	780.89	1414.8	2608.96	578.46	531.05	115.44	141.32	158.06	549.08	789.99	144.78	73.56	96	10	0	1
00:16:33	7739.47	1555.07	27792.6	2686.31	10074.3	17909.1	202.24	207.77	1820.69	286.1	494.91	101.22	1213.4	252.7	486.28	517.49	1401	223.81	96	10	3	1
00:16:39	16012.7	5142.11	14025.4	1335.3	3772.21	3673.74	880.28	441.14	555.72	274.79	172.06	159.01	689.98	69.61	486.21	211.11	242.58	119.13	96	10	2	1
00:16:42	65535	1458.73	38981.9	2728.88	4905.6	17236.5	538.36	201.64	3443.19	170.48	914.28	509.08	347.2	404.38	483.36	609.29	720.32	127.61	96	10	1	1
00:16:43	13019.2	4451.32	13841	2524.96	3783.97	3163.84	780.89	1417.7	2608.96	578.09	554.92	115.44	141.32	158.06	550.7	789.99	144.22	73.56	96	10	0	1
00:16:44	7721.54	1559.81	27811.4	2687.94	10099.1	17912.5	202.75	208.25	1821.84	286.1	497.04	101.64	1213.4	252.7	485.4	518.65	1401	223.81	96	10	3	1
00:16:50	16192.5	5098.88	13849.8	1331.85	3755.52	3653.51	876.3	439.43	555.72	274.79	172.06	158.67	689.98	69.61	487.91	211.11	242.02	119.13	96	10	2	1
00:16:53	65535	1456.74	39163.6	2730.56	4900.47	17222.7	537.9	201.21	3435.26	170.48	914.28	508.35	348.01	403.56	485.04	610.41	720.32	128.49	96	10	1	1
00:16:54	12978.3	4461.19	13879.5	2525.82	3782.43	3165.25	779.59	1414.38	2610.11	577.37	531.05	115.44	141.32	158.06	548.26	789.99	144.78	73.56	96	10	0	1
00:16:55	7745.71	1564.56	27546.6	2694.46	10077.8	17893.5	202.75	208.25	1822.99	286.1	497.04	101.22	1213.4	252.7	484.52	517.49	1400.35	222.84	96	10	3	1
00:17:01	16074	5139.23	14039.3	1333.57	3770.69	3668.85	881.61	441.57	555.72	274.06	172.06	159.36	689.98	69.61	486.21	211.11	242.58	119.13	96	10	2	1
00:17:04	65535	1460.72	38891.6	2736.47	4913.66	17287.5	537.9	201.21	3438.66	170.48	914.28	508.72	348.82	403.56	484.2	610.41	721.99	128.49	96	10	1	1
00:17:05	12978.3	4465.14	13939.9	2533.58	3796.31	3181.46	782.2	1418.11	2608.96	578.46	555.91	115.44	141.32	158.06	549.08	788.87	144.78	73.56	96	10	0	1
00:17:06	7751.95	1564.56	27616.3	2680.6	10028.2	17870.4	202.75	208.25	1820.69	286.5	492.79	101.22	1210.93	251.83	485.4	517.49	1399.71	223.81	96	10	3	1
00:17:12	16141.2	5124.82	13975.2	1322.35	3766.14	3658.39	878.51	440.71	555.72	274.06	172.06	159.01	689.21	69.61	483.65	211.11	242.02	119.13	96	10	2	1
00:17:15	65535	1456.74	39146.3	2731.41	4888.01	17209.6	537.44	201.64	3428.47	170.48	916.33	508.35	348.82	404.38	485.04	611.53	719.76	127.61	96	10	1	1
00:17:16	12995.1	4460.2	13840.1	2506.86	3786.28	3174.41	781.76	1417.28	2610.11	578.46	529.06	115.44	141.32	158.06	549.89	789.99	144.78	73.56	96	10	0	1
00:17:17	7730.9	1561.71	27673.8	2684.68	10050.9	17914.5	202.75	208.25	1822.99	286.1	493.85	101.22	1214.22	252.7	486.28	518.65	1406.14	223.81	96	10	3	1
00:17:23	16147	5136.35	14027.2	1329.26	3766.9	3663.97	877.63	440.71	554.64	272.97	173.12	159.01	686.14	69.61	487.06	211.11	242.02	118.25	96	10	2	1
00:17:26	65535	1460.72	39060.7	2733.94	4910	17276.6	538.36	201.64	3444.32	170.48	914.28	509.08	348.82	402.74	485.04	611.53	720.88	127.61	96	10	1	1
00:17:27	13023.2	4461.19	13813.5	2494.79	3770.09	3170.89	784.8	1423.5	2574.46	579.18	554.92	115.44	141.32	158.06	549.89	788.87	144.78	73.56	96	10	0	1
00:17:28	7743.37	1563.61	27758.7	2678.15	10073.6	17878.5	203.27	208.72	1824.13	286.5	494.91	101.64	1207.64	252.7	484.52	518.65	1402.28	223.81	96	10	3	1
00:17:34	16189.2	5140.19	14029.1	1335.3	3763.86	3660.48	878.07	440.29	553.56	274.79	171.01	159.01	689.98	69.61	486.21	211.11	242.02	119.13	96	10	2	1
00:17:37	65535	1461.72	39069.4	2733.94	4917.33	17299.9	537.9	201.64	3444.32	170.48	915.31	508.72	348.82	403.56	485.04	610.41	722.55	127.61	96	10	1	1
00:17:38	13093.7	4472.05	13837.3	2518.07	3744.63	3130.72	783.5	1421.42	2603.21	578.82	530.06	115.78	141.32	157.25	549.08	792.23	144.78	73.56	96	10	0	1
00:17:39	7754.29	1563.61	27750.2	2686.31	10077.1	17923.3	202.75	208.25	1824.13	286.5	493.85	101.22	1212.58	252.7	485.4	517.49	1404.85	223.81	96	10	3	1
00:17:45	16158.6	5083.51	14011.4	1330.98	3751.73	3654.21	876.75	440.29	554.64	274.06	173.12	158.67	689.21	69.61	484.51	211.11	242.58	118.25	96	10	2	1
00:17:48	65535	1458.73	39159.7	2730.56	4911.47	17288.2	536.97	201.21	3442.06	170.48	909.16	507.99	348.82	403.56	485.04	610.41	715.28	128.49	96	10	1	1
00:17:49	13062.4	4461.19	13888.6	2524.96	3783.2	3169.48	783.5	1420.6	2607.81	579.18	530.06	115.78	141.32	157.25	543.39	792.23	144.78	73.56	96	10	0	1
00:17:50	7755.07	1561.71	27838.8	2679.78	10088.8	17943.7	202.75	208.25	1819.55	286.1	493.85	101.64	1210.93	252.7	485.4	518.65	1399.71	223.81	96	10	3	1
00:17:56	15976.3	5123.86	13926.9	1330.12	3757.04	3654.9	878.07	439.86	553.56	274.43	175.23	159.01	689.21	69.61	487.06	211.11	242.02	119.13	96	10	2	1
00:17:59	65535	1461.72	39111.7	2735.62	4912.93	17278	538.82	201.64	3445.45	170.48	915.31	509.44	349.62	402.74	484.2	610.41	718.64	128.49	96	10	1	1
00:18:00	13025.6	4466.13	13759.4	2530.14	3781.66	3170.18	781.33	1414.8	2613.56	577.37	557.9	115.44	141.32	158.06	551.51	792.23	144.22	73.56	96	10	0	1
00:18:01	7749.61	1561.71	27748.3	2675.71	10071.6	17913.2	202.75	208.25	1824.13	285.69	495.97	101.22	1211.76	251.83	485.4	516.33	1405.49	223.81	96	10	3	1
00:18:07	16089.8	5132.51	13810.8	1327.53	3762.35	3661.18	880.28	440.71	554.64	274.79	172.06	159.36	687.67	69.61	486.21	211.11	242.02	119.13	96	10	2	1
00:18:10	65535	1456.74	39141.5	2731.41	4913.66	17263.5	539.74	201.64	3440.92	170.48	914.28	510.17	348.82	402.74	484.2	608.17	718.64	127.61	96	10	1	1
00:18:11	12974.3	4427.62	13840.1	2520.65	3777.8	3166.66	775.24	1412.72	2603.21	576.65	555.91	115.44	141.32	157.25	549.08	789.99	144.22	73.56	96	10	0	1
00:18:12	7719.2	1560.76	27819.9	2683.05	10075.7	17930.1	202.75	208.25	1821.84	286.1	494.91	101.64	1212.58	251.83	484.52	518.65	1403.57	223.81	96	10	3	1
00:18:18	16055	5126.74	14050.4	1335.3	3763.86	3668.85	876.3	440.29	554.64	274.06	172.06	158.67	688.44	69.61	485.36	211.11	242.58	118.25	96	10	2	1
00:20:32	12962.3	4443.42	13820.8	2509.45	3770.86	3160.32	776.55	1408.58	2607.81	575.56	555.91	114.76	141.32	158.06	549.89	791.11	143.67	72.71	103	11	0	1
00:20:34	7657.6	1546.52	27360	2643.09	9924.94	17708.8	200.69	206.82	1814.96	284.49	493.85	101.22	1210.11	251.83	482.76	517.49	1401	222.84	103	11	3	1
00:20:39	16013.6	5088.31	13886	1318.04	3703.19	3600.5	871.44	438.16	551.41	271.52	173.12	158.67	687.67	69.61	475.99	207.67	242.02	118.25	103	11	2	1
00:20:42	65535	1447.77	38300.4	2655.51	4861.62	17098.1	534.21	200.36	3425.08	169.75	914.28	506.53	347.2	402.74	485.04	610.41	720.88	127.61	103	11	1	1
00:20:43	12931	4413.8	13731	2504.27	3756.2	3145.52	776.55	1411.07	2603.21	576.29	553.92	115.1	141.32	157.25	550.7	791.11	144.22	72.71	103	11	0	1
00:20:45	7566.38	1548.42	27251.6	2652.06	9935.96	17636.8	200.69	206.34	1810.37	284.49	497.04	101.22	1207.64	251.83	484.52	517.49	1408.71	222.84	103	11	3	1
00:20:50	16023.5	5104.64	13838.7	1322.35	3727.46	3635.37	869.23	437.3	552.49	272.97	175.23	158.67	688.44	69.61	476.84	207.67	242.02	118.25	103	11	2	1
00:20:53	65535	1452.75	38574.3	2708.64	4874.81	17111.2	531.9	199.94	3431.87	169.75	914.28	504.35	348.01	402.74	485.04	612.65	719.76	127.61	103	11	1	1
00:20:54	12875	4434.53	13830	2502.55	3746.95	3153.98	777.42	1412.31	2608.96	577.01	530.06	115.1	141.32	158.06	550.7	791.11	144.22	73.56	103	11	0	1
00:20:55	7613.16	1537.03	26954.7	2650.43	9949.04	17662.7	200.18	206.82	1812.67	284.49	492.79	101.22	1213.4	252.7	484.52	517.49	1399.71	222.84	103	11	3	1
00:21:01	15954.7	5093.11	13880.5	1318.04	3730.5	3640.95	871.88	437.73	552.49	273.34	175.23	158.33	689.21	69.61	477.69	207.67	242.02	118.25	103	11	2	1
00:21:04	65535	1449.76	38529.2	2710.33	4863.08	17130.2	531.9	199.94	3430.74	169.75	913.26	504.72	348.01	402.74	484.2	610.41	718.64	127.61	103	11	1	1
00:21:05	12889.4	4433.54	13808.9	2502.55	3759.29	3157.5	772.64	1404.44	2610.11	575.56	554.92	114.76	141.32	158.06	550.7	785.5	144.22	72.71	103	11	0	1
00:21:06	7604.58	1540.83	27380.7	2637.38	9905.66	17674.2	200.69	206.34	1814.96	284.89	492.79	101.22	1210.11	251.83	485.4	517.49	1400.35	222.84	103	11	3	1
00:21:12	16026.8	5080.62	13887	1315.45	3719.12	3637.47	871.44	439.01	552.49	274.06	175.23	158.33	689.21	69.61	476.84	207.67	241.46	119.13	103	11	2	1
00:21:15	65535	1454.74	38659.9	2717.92	4872.61	17159.3	531.44	199.94	3430.74	169.75	914.28	503.99	348.01	402.74	484.2	609.29	721.43	127.61	103	11	1	1
00:21:16	12913.4	4414.78	13764	2500.83	3763.14	3156.8	776.55	1411.9	2613.56	574.12	556.91	115.1	141.32	158.06	550.7	791.11	144.22	72.71	103	11	0	1
00:21:17	7660.72	1542.73	27098.9	2645.53	9931.83	17637.5	200.18	206.34	1813.81	284.49	492.79	101.22	1206.82	251.83	485.4	517.49	1401.64	222.84	103	11	3	1
00:21:23	15967.2	5084.47	13809	1316.31	3718.36	3626.31	868.79	435.6	552.49	272.61	173.12	158.67	689.21	69.61	477.69	207.67	241.46	118.25	103	11	2	1
00:21:26	65535	1450.76	38683	2716.23	4868.22	17121.4	530.98	199.94	3430.74	169.75	911.21	504.72	348.01	401.92	485.04	610.41	720.88	127.61	103	11	1	1
00:21:27	12890.2	4434.53	13824.5	2487.03	3756.2	3144.11	770.46	1403.61	2606.66	574.84	554.92	114.42	141.32	158.06	550.7	791.11	144.22	73.56	103	11	0	1
00:21:28	7634.21	1544.62	27378.8	2647.16	9922.87	17698	200.69	206.34	1814.96	284.49	493.85	101.22	1211.76	251.83	485.4	517.49	1396.5	222.84	103	11	3	1
00:21:34	16036.8	5082.55	13835	1318.9	3730.5	3631.89	871.88	437.3	552.49	273.34	175.23	158.67	686.91	69.61	475.99	206.52	242.02	118.25	103	11	2	1
00:21:37	65535	1450.76	38655.1	2715.39	4857.95	17105.4	533.28	200.36	3430.74	169.75	913.26	505.44	348.82	402.74	485.04	610.41	720.88	127.61	103	11	1	1
00:21:38	12738	4401.95	13712.7	2506.86	3751.58	3156.8	778.28	1415.21	2607.81	577.73	530.06	115.1	141.32	158.06	549.89	792.23	144.22	73.56	103	11	0	1
00:21:39	7642.79	1538.93	27295.9	2645.53	9912.55	17697.3	200.69	206.82	1814.96	284.89	494.91	101.22	1212.58	252.7	487.16	517.49	1400.35	220.9	103	11	3	1
00:21:45	16060.8	4918.25	13446.8	1299.91	3597.02	3541.21	871.44	438.16	552.49	273.34	172.06	159.01	688.44	69.61	478.54	207.67	242.58	118.25	103	11	2	1
00:21:48	65535	1450.76	38646.4	2712.86	4873.35	17127.2	532.82	200.36	3444.32	169.75	913.26	504.72	348.82	402.74	483.36	609.29	718.64	127.61	103	11	1	1
00:21:49	12918.2	4431.57	13793.3	2507.72	3770.86	3162.43	766.99	1404.44	2610.11	576.65	556.91	114.76	141.32	157.25	549.89	789.99	144.22	73.56	103	11	0	1
00:21:50	7637.33	1540.83	27336.4	2643.9	9938.71	17681.7	200.69	206.82	1814.96	284.89	492.79	101.22	1210.11	252.7	482.76	517.49	1400.35	222.84	103	11	3	1
00:21:56	16026	5099.84	13938.1	1318.9	3735.05	3642.35	865.26	435.6	552.49	271.52	175.23	157.98	687.67	69.61	475.14	207.67	241.46	118.25	103	11	2	1
00:21:59	65535	1453.75	38866.6	2717.07	4877.01	17135.3	535.13	200.79	3442.06	170.12	914.28	507.26	348.82	403.56	485.04	611.53	721.43	127.61	103	11	1	1
00:22:00	12903.8	4385.16	13660.5	2509.45	3756.2	3125.09	776.98	1411.9	2604.36	577.73	558.9	115.1	140.53	157.25	549.89	789.99	144.22	73.56	103	11	0	1
00:22:01	7593.67	1540.83	27327.9	2648.79	9950.41	17667.4	200.69	206.82	1818.4	284.89	493.85	101.22	1215.05	252.7	483.64	517.49	1397.14	222.84	103	11	3	1
00:22:07	15765.8	5062.37	13835	1316.31	3724.43	3636.77	871	436.88	552.49	272.61	172.06	158.33	689.21	69.61	476.84	207.67	240.91	118.25	103	11	2	1
00:22:10	65535	1450.76	38666.6	2710.33	4870.41	17050.8	533.74	200.36	3431.87	169.75	912.23	505.81	347.2	401.92	483.36	610.41	719.76	127.61	103	11	1	1
00:22:11	12855.7	4419.72	13797.9	2503.41	3764.69	3157.5	775.68	1403.2	2610.11	574.84	531.05	115.1	141.32	158.06	550.7	792.23	144.22	73.56	103	11	0	1
00:22:12	7610.04	1542.73	27269.5	2639.82	9925.63	17685.7	200.69	206.34	1814.96	284.89	495.97	101.22	1210.11	252.7	484.52	517.49	1402.92	221.87	103	11	3	1
00:22:17	15631.6	5091.19	13906.5	1300.77	3730.5	3643.74	872.33	437.3	550.33	272.61	173.12	159.01	689.21	69.61	476.84	207.67	242.02	118.25	103	11	2	1
00:22:21	65535	1451.75	38749.3	2714.54	4874.81	17126.5	529.13	199.51	3438.66	169.75	914.28	501.44	348.82	402.74	484.2	610.41	719.2	127.61	103	11	1	1
00:22:22	12837.3	4385.16	13315	2468.93	3723.04	3132.13	774.37	1407.34	2577.91	574.84	530.06	114.76	140.53	157.25	548.26	791.11	143.67	72.71	103	11	0	1
00:22:23	7661.5	1543.68	27392	2648.79	9932.51	17689.1	200.69	206.82	1818.4	284.49	492.79	101.22	1213.4	252.7	484.52	517.49	1402.28	222.84	103	11	3	1
00:22:28	16041.7	5105.6	13921.3	1324.94	3737.32	3647.23	871	436.88	552.49	271.52	175.23	158.67	689.21	69.61	476.84	206.52	241.46	118.25	103	11	2	1
00:22:31	65535	1445.77	38281.2	2703.58	4842.56	17045.7	532.82	200.36	3436.4	169.75	914.28	505.08	348.82	402.74	484.2	610.41	719.2	127.61	103	11	1	1
00:22:32	12838.1	4395.03	13771.4	2505.14	3751.58	3151.16	777.42	1413.97	2611.26	578.09	554.92	115.1	141.32	158.06	547.45	776.52	144.22	73.56	103	11	0	1
00:22:34	7635.77	1542.73	27397.7	2649.61	9900.16	17691.8	200.69	206.34	1818.4	284.89	498.1	101.22	1213.4	252.7	486.28	518.65	1403.57	221.87	103	11	3	1
00:22:39	15973.8	5074.86	13837.8	1312.86	3726.7	3633.98	873.65	438.16	551.41	272.24	172.06	159.01	688.44	69.61	478.54	207.67	242.02	118.25	103	11	2	1
00:22:42	65535	1449.76	38602.2	2708.64	4867.48	17113.4	534.21	200.36	3426.21	169.75	912.23	506.17	348.01	402.74	485.04	610.41	720.32	127.61	103	11	1	1
00:22:43	12864.5	4434.53	13742	2502.55	3753.12	3156.8	776.55	1412.31	2591.71	575.93	552.93	115.1	141.32	157.25	549.89	788.87	144.22	73.56	103	11	0	1
00:22:45	7638.11	1543.68	27196.9	2639.01	9929.07	17655.9	200.69	206.82	1813.81	284.49	493.85	101.22	1205.17	251.83	484.52	517.49	1399.07	221.87	103	11	3	1
00:22:50	15880.2	5096.96	13922.3	1319.76	3738.08	3645.84	872.33	437.73	552.49	273.7	175.23	158.67	687.67	69.61	475.99	207.67	242.02	118.25	103	11	2	1
00:22:53	65535	1452.75	38312.9	2720.45	4867.48	17106.9	533.74	200.36	3438.66	169.75	913.26	506.17	348.82	403.56	485.04	610.41	720.32	127.61	103	11	1	1
00:22:54	12903	4421.7	13836.4	2503.41	3753.12	3162.43	777.85	1413.55	2608.96	576.29	555.91	115.44	141.32	158.06	551.51	792.23	144.22	73.56	103	11	0	1
00:22:55	7670.08	1547.47	27276.1	2643.09	9886.39	17714.2	201.21	206.82	1816.11	284.49	495.97	101.22	1210.93	252.7	485.4	517.49	1402.28	222.84	103	11	3	1
00:23:01	16059.1	5102.72	13939	1272.29	3704.71	3617.24	873.65	437.73	552.49	273.7	172.06	159.01	689.98	69.61	475.14	206.52	243.14	118.25	103	11	2	1
00:23:04	65535	1450.76	38651.2	2712.86	4868.22	17138.2	533.74	200.36	3439.79	169.75	913.26	506.53	348.82	403.56	485.04	609.29	720.32	127.61	103	11	1	1
00:23:05	12867	4434.53	13770.4	2512.03	3766.23	3161.02	778.28	1413.14	2604.36	576.65	553.92	115.44	141.32	157.25	551.51	792.23	144.22	73.56	103	11	0	1
00:23:06	7648.25	1542.73	27125.3	2646.35	9920.81	17676.9	200.69	206.82	1817.25	284.89	494.91	101.22	1214.22	252.7	485.4	517.49	1400.35	221.87	103	11	3	1
00:23:12	16032.6	5084.47	13782	1316.31	3722.91	3629.79	872.33	437.3	552.49	273.34	175.23	159.01	689.98	69.61	476.84	206.52	241.46	118.25	103	11	2	1
00:23:15	65535	1451.75	38610.9	2714.54	4865.28	17116.3	532.82	199.94	3445.45	169.75	911.21	505.44	348.82	403.56	485.04	610.41	717.52	127.61	103	11	1	1
00:23:16	12848.5	4427.62	13807.1	2501.69	3763.92	3147.64	777.85	1415.21	2602.06	577.37	555.91	115.44	141.32	158.06	550.7	793.35	144.22	73.56	103	11	0	1
00:23:17	7638.89	1544.62	27385.4	2643.09	9929.76	17686.4	200.69	206.82	1817.25	284.89	493.85	101.22	1213.4	251.83	483.64	517.49	1402.92	222.84	103	11	3	1
00:23:23	16031.8	5100.8	13894.4	1321.49	3735.8	3640.95	872.77	437.73	552.49	272.97	171.01	159.01	689.98	69.61	475.99	207.67	241.46	118.25	103	11	2	1
00:23:26	65535	1451.75	38708.9	2717.92	4861.62	17107.6	533.74	200.36	3435.26	169.75	913.26	505.81	348.82	403.56	485.04	614.89	720.32	127.61	103	11	1	1
00:23:27	12931	4393.06	13586.3	2501.69	3745.4	3158.2	779.15	1416.87	2605.51	577.37	553.92	115.1	141.32	157.25	543.39	785.5	144.22	73.56	103	11	0	1
00:23:28	7655.27	1541.78	27318.5	2643.9	9904.98	17687.1	200.18	206.34	1821.84	284.49	492.79	101.22	1215.05	253.57	483.64	517.49	1401.64	222.84	103	11	3	1
00:23:34	16057.5	5103.68	13937.1	1318.04	3730.5	3638.86	873.21	437.73	552.49	272.61	175.23	159.01	687.67	69.61	478.54	207.67	242.02	118.25	103	11	2	1
00:23:37	12846.9	4423.67	13867.5	2479.27	3754.66	3160.32	780.02	1416.04	2611.26	577.73	556.91	115.44	141.32	157.25	546.64	786.62	144.22	73.56	103	11	0	1
00:23:38	65535	1452.75	38849.3	2721.29	4864.55	17130.9	533.74	200.36	3434.13	170.12	911.21	506.17	348.82	402.74	484.2	611.53	716.96	127.61	103	11	1	1
00:23:39	7633.43	1542.73	27334.5	2652.87	9951.1	17720.4	200.69	206.82	1814.96	284.49	494.91	101.22	1213.4	252.7	483.64	518.65	1400.35	222.84	103	11	3	1
00:23:45	16015.2	5084.47	13908.3	1322.35	3707.74	3612.36	871.44	436.88	552.49	272.61	175.23	158.67	689.21	69.61	476.84	207.67	239.79	118.25	103	11	2	1
00:23:48	12889.4	4433.54	13843.7	2518.93	3765.46	3153.27	780.02	1416.87	2602.06	578.09	555.91	115.44	141.32	158.06	549.89	789.99	144.22	73.56	103	11	0	1
00:23:49	65535	1452.75	38491.7	2711.17	4852.09	17074.1	533.28	200.36	3438.66	169.75	913.26	505.44	348.82	403.56	485.89	611.53	720.32	127.61	103	11	1	1
00:23:50	7655.27	1541.78	27277	2635.75	9914.61	17679.6	200.18	206.34	1812.67	283.68	494.91	101.22	1205.17	252.7	483.64	517.49	1396.5	222.84	103	11	3	1
00:23:55	16049.2	5095.04	13788.5	1319.76	3725.19	3632.58	871	437.73	551.41	273.34	175.23	158.67	687.67	69.61	476.84	206.52	240.91	118.25	103	11	2	1
00:23:59	12796.5	4415.77	13775.9	2510.31	3764.69	3161.02	779.15	1414.38	2610.11	577.01	555.91	115.44	141.32	158.06	550.7	792.23	144.22	73.56	103	11	0	1
00:24:00	65535	1448.76	38687.8	2709.48	4863.08	17114.1	534.21	200.36	3426.21	170.12	914.28	506.53	347.2	402.74	484.2	610.41	720.88	127.61	103	11	1	1
00:24:01	7654.49	1537.98	27442	2643.09	9925.63	17711.5	200.69	206.82	1812.67	284.89	494.91	101.22	1211.76	251.83	484.52	517.49	1398.43	221.87	103	11	3	1
00:24:06	15998.6	5096	13865.6	1318.9	3733.53	3644.44	871.88	436.45	552.49	273.7	172.06	159.01	689.21	69.61	477.69	207.67	240.91	118.25	103	11	2	1
00:24:10	12902.2	4410.83	13786	2514.62	3763.14	3162.43	778.72	1414.38	2606.66	576.29	553.92	115.44	141.32	158.06	550.7	791.11	144.22	73.56	103	11	0	1
00:24:11	65535	1451.75	38504.2	2712.86	4866.02	17154.2	534.21	200.36	3438.66	170.12	914.28	506.53	348.82	403.56	484.2	611.53	720.88	126.74	103	11	1	1
00:24:12	7592.89	1537.98	27143.2	2647.16	9915.3	17661.3	200.69	206.82	1817.25	284.49	493.85	101.22	1210.11	253.57	483.64	517.49	1401	221.87	103	11	3	1
00:24:17	16043.4	4992.23	13877.7	1318.9	3710.02	3631.19	870.56	438.58	552.49	272.61	172.06	157.98	687.67	69.61	478.54	207.67	242.02	118.25	103	11	2	1
00:24:21	12899.8	4437.49	13883.1	2510.31	3775.49	3154.68	777.85	1414.38	2607.81	577.37	551.93	115.1	141.32	157.25	549.08	785.5	144.22	73.56	103	11	0	1
00:24:22	65535	1454.74	38684.9	2716.23	4870.41	17164.4	531.44	200.36	3439.79	169.75	912.23	503.99	348.82	403.56	485.04	611.53	719.2	127.61	103	11	1	1
00:24:23	7632.65	1539.88	27406.2	2650.43	9885.7	17723.8	200.18	206.34	1813.81	284.49	494.91	101.22	1213.4	252.7	484.52	517.49	1402.92	222.84	103	11	3	1
00:24:28	16034.3	5062.37	13849.8	1321.49	3731.25	3643.74	873.21	438.58	552.49	272.61	175.23	159.01	689.21	69.61	476.84	206.52	242.02	118.25	103	11	2	1
00:24:31	12862.1	4417.75	13791.5	2511.17	3760.06	3154.68	776.98	1411.48	2596.31	576.29	554.92	115.44	141.32	158.06	549.89	792.23	144.22	73.56	103	11	0	1
00:24:32	65535	1449.76	38518.6	2699.36	4853.55	17123.6	534.21	200.36	3431.87	170.12	912.23	506.9	348.01	401.92	484.2	611.53	720.32	127.61	103	11	1	1
00:24:34	7631.87	1538.93	27302.5	2643.9	9929.07	17689.1	200.69	206.34	1816.11	284.89	493.85	101.22	1212.58	252.7	484.52	517.49	1402.92	222.84	103	11	3	1
00:24:39	16079	5099.84	13891.6	1312	3737.32	3645.14	870.12	436.02	550.33	273.34	172.06	158.67	686.91	69.61	479.4	207.67	242.02	118.25	103	11	2	1
00:24:42	12884.6	4433.54	13853.8	2513.76	3767	3158.2	775.24	1411.48	2606.66	576.65	557.9	115.1	141.32	158.06	551.51	789.99	144.22	73.56	103	11	0	1
00:24:43	65535	1451.75	38706	2712.01	4868.22	17112.7	535.13	200.79	3438.66	170.12	913.26	507.26	348.82	403.56	485.04	611.53	720.32	127.61	103	11	1	1
00:24:44	7622.52	1540.83	27110.2	2639.01	9942.84	17666.7	200.69	206.82	1816.11	285.29	493.85	101.22	1212.58	252.7	485.4	517.49	1402.92	222.84	103	11	3	1
00:24:50	16034.3	5096.96	13846.1	1317.17	3729.74	3640.26	871	437.3	551.41	272.24	172.06	159.01	689.21	69.61	476.84	207.67	242.02	118.25	103	11	2	1
00:24:53	12882.2	4395.03	13822.7	2508.58	3762.37	3153.98	778.28	1414.8	2608.96	577.73	541	115.1	141.32	157.25	549.89	791.11	144.22	73.56	103	11	0	1
00:24:54	65535	1450.76	38633	2712.86	4839.63	17113.4	534.67	200.36	3442.06	170.12	912.23	506.9	349.62	403.56	485.04	610.41	719.76	127.61	103	11	1	1
00:24:55	7658.38	1543.68	27396.7	2647.98	9938.02	17685	200.69	206.34	1812.67	284.49	495.97	101.22	1210.11	252.7	485.4	516.33	1395.85	221.87	103	11	3	1
00:25:01	15724.4	5071.02	13822	1318.04	3719.88	3632.58	872.33	437.3	551.41	272.97	172.06	159.01	689.21	69.61	477.69	207.67	241.46	118.25	103	11	2	1
00:25:04	12855.7	4436.51	13832.7	2511.17	3767.77	3163.14	778.28	1414.8	2607.81	577.37	531.05	115.1	141.32	157.25	549.89	789.99	144.22	73.56	103	11	0	1
00:25:05	65535	1450.76	38386	2706.95	4856.49	17111.2	533.74	200.36	3435.26	169.75	914.28	506.17	348.01	403.56	483.36	610.41	721.43	127.61	103	11	1	1
00:25:06	7642.01	1541.78	27275.2	2638.19	9911.86	17668.1	200.69	206.34	1817.25	284.08	495.97	101.22	1210.93	251.83	485.4	517.49	1387.5	222.84	103	11	3	1
00:25:12	16023.5	5107.53	13866.5	1318.04	3732.77	3637.47	872.77	437.3	551.41	272.24	172.06	159.01	688.44	68.79	475.99	207.67	242.58	119.13	103	11	2	1
00:25:15	12787.6	4436.51	13777.8	2515.48	3763.92	3154.68	776.11	1410.24	2610.11	577.01	553.92	115.1	141.32	158.06	550.7	792.23	144.22	73.56	103	11	0	1
00:25:16	65535	1461.72	38476.3	2722.13	4865.28	17138.9	535.13	200.36	3435.26	169.75	913.26	507.26	348.82	403.56	484.2	611.53	720.32	127.61	103	11	1	1
00:25:17	7651.37	1544.62	27409	2654.5	9932.51	17705.4	200.69	206.82	1816.11	284.89	492.79	101.22	1208.47	251.83	484.52	516.33	1392.64	222.84	103	11	3	1
00:25:23	15966.3	5088.31	13893.5	1316.31	3736.56	3643.74	865.26	435.17	551.41	273.34	172.06	157.98	687.67	69.61	475.99	207.67	239.79	118.25	103	11	2	1
00:25:26	12879	4412.81	13604.6	2508.58	3744.63	3161.02	777.42	1413.55	2612.41	577.01	531.05	115.44	141.32	158.06	549.08	788.87	144.22	73.56	103	11	0	1
00:25:27	65535	1450.76	38715.7	2715.39	4866.75	17132.3	533.28	200.36	3436.4	169.75	913.26	506.17	348.01	402.74	484.2	610.41	720.32	125.86	103	11	1	1
00:25:28	7656.04	1543.68	27415.6	2645.53	9929.07	17722.4	200.69	206.82	1818.4	284.08	494.91	101.22	1210.11	252.7	484.52	517.49	1386.86	222.84	103	11	3	1
00:25:34	16015.2	5100.8	13956.6	1322.35	3738.84	3648.63	871.44	437.3	551.41	273.34	172.06	159.01	687.67	69.61	474.29	207.67	241.46	118.25	103	11	2	1
00:25:37	12895.8	4442.43	13802.5	2509.45	3763.92	3144.82	775.68	1411.48	2611.26	576.65	553.92	115.1	141.32	158.06	549.89	789.99	144.22	73.56	103	11	0	1
00:25:38	65535	1452.75	38684.9	2714.54	4860.88	17117.1	533.28	199.94	3438.66	170.12	914.28	505.44	348.82	403.56	485.04	613.77	721.99	127.61	103	11	1	1
00:25:39	7656.82	1544.62	27382.6	2644.72	9949.04	17738	200.69	206.82	1816.11	284.08	494.91	101.22	1214.22	250.1	484.52	517.49	1397.78	221.87	103	11	3	1
00:25:44	15979.6	5037.39	13791.3	1316.31	3724.43	3637.47	871	436.88	552.49	272.61	175.23	158.67	688.44	69.61	476.84	207.67	242.02	118.25	103	11	2	1
00:25:48	12889.4	4443.42	13848.3	2516.34	3765.46	3156.8	777.85	1413.14	2611.26	577.01	555.91	115.1	141.32	158.06	550.7	791.11	144.22	73.56	103	11	0	1
00:25:49	65535	1448.76	38758.9	2706.95	4853.55	17160.8	533.28	200.36	3442.06	169.75	912.23	505.44	349.62	402.74	485.04	611.53	720.88	127.61	103	11	1	1
00:25:50	7636.55	1542.73	27349.6	2651.24	9933.89	17706.1	200.69	206.34	1816.11	284.89	492.79	101.22	1211.76	252.7	483.64	517.49	1401	222.84	103	11	3	1
00:25:55	15999.5	5114.25	13808	1324.08	3741.11	3649.32	874.09	438.16	552.49	273.34	172.06	159.01	688.44	69.61	476.84	207.67	242.58	118.25	103	11	2	1
00:25:59	12424.8	4386.15	13837.3	2508.58	3776.26	3159.61	766.12	1407.34	2592.86	576.29	558.9	114.42	141.32	158.06	550.7	791.11	144.22	73.56	103	11	0	1
00:26:00	65535	1450.76	38739.7	2712.01	4852.82	17096.7	533.28	200.36	3437.53	169.75	913.26	505.81	348.82	402.74	485.04	610.41	722.55	127.61	103	11	1	1
00:26:01	7640.45	1541.78	27376	2643.9	9919.43	17676.2	201.21	207.3	1816.11	285.29	489.6	101.22	1206.82	252.7	484.52	517.49	1397.78	222.84	103	11	3	1
00:26:06	16016	5067.17	13770.9	1316.31	3725.95	3633.98	873.65	439.43	552.49	272.97	172.06	159.01	689.98	69.61	474.29	206.52	242.02	118.25	103	11	2	1
00:26:09	12897.4	4435.52	13745.7	2503.41	3759.29	3158.91	775.24	1409.82	2608.96	575.93	555.91	115.1	141.32	158.06	549.08	793.35	144.22	73.56	103	11	0	1
00:26:10	65535	1449.76	38358.1	2693.46	4859.42	17103.2	521.75	198.24	3437.53	169.75	914.28	494.53	348.82	402.74	485.04	610.41	721.99	127.61	103	11	1	1
00:26:12	7663.06	1544.62	27279.9	2642.27	9918.06	17686.4	200.18	206.34	1817.25	284.49	494.91	101.22	1211.76	252.7	484.52	517.49	1400.35	221.87	103	11	3	1
00:26:17	16032.6	5079.66	13839.6	1319.76	3728.98	3638.86	873.65	437.73	552.49	273.34	175.23	159.01	688.44	69.61	476.84	206.52	241.46	118.25	103	11	2	1
00:26:20	12899	4437.49	13870.3	2513.76	3768.54	3166.66	777.85	1413.97	2611.26	577.37	554.92	115.1	141.32	158.06	550.7	791.11	144.22	73.56	103	11	0	1
00:26:21	65535	1449.76	38607	2707.8	4863.82	17135.3	533.28	200.36	3435.26	169.75	914.28	505.44	348.82	402.74	484.2	611.53	720.88	127.61	103	11	1	1
00:26:23	7627.97	1541.78	27322.3	2648.79	9924.94	17681.7	200.69	206.82	1817.25	284.89	497.04	101.22	1213.4	251.83	485.4	517.49	1401.64	222.84	103	11	3	1
00:26:28	15971.3	5096.96	13926	1319.76	3729.74	3629.79	872.33	437.3	551.41	272.97	175.23	159.01	689.21	69.61	476.84	207.67	241.46	119.13	103	11	2	1
00:26:31	12746	4421.7	13798.8	2481.86	3760.83	3156.09	770.03	1401.54	2610.11	574.48	557.9	114.76	141.32	158.06	549.89	788.87	143.67	73.56	103	11	0	1
00:26:32	65535	1451.75	38726.2	2714.54	4862.35	17133.8	531.9	199.94	3421.68	170.12	911.21	503.99	347.2	401.92	484.2	610.41	721.43	127.61	103	11	1	1
00:26:34	7612.38	1540.83	27361.9	2640.64	9921.5	17506.5	200.69	206.82	1817.25	284.89	495.97	101.22	1212.58	252.7	485.4	517.49	1402.28	221.87	103	11	3	1
00:26:39	15963	5096	13911.1	1320.63	3728.98	3643.74	866.58	435.6	552.49	273.34	171.01	158.33	689.21	69.61	475.99	206.52	242.02	118.25	103	11	2	1
00:26:42	12897.4	4445.39	13861.1	2517.2	3781.66	3171.59	778.72	1415.21	2602.06	577.73	531.05	115.44	141.32	157.25	549.08	789.99	144.78	73.56	103	11	0	1
00:26:43	65535	1452.75	38577.2	2710.33	4866.75	17135.3	532.82	199.94	3437.53	169.75	914.28	505.08	348.82	403.56	485.04	609.29	718.08	127.61	103	11	1	1
00:26:44	7642.79	1541.78	27162.1	2651.24	9917.37	17671.5	200.69	206.82	1816.11	284.89	493.85	101.22	1214.22	252.7	485.4	517.49	1394.57	218.96	103	11	3	1
00:26:50	15959.7	5023.94	13867.5	1316.31	3715.33	3620.73	872.33	438.58	552.49	273.7	172.06	159.01	687.67	69.61	476.84	207.67	241.46	118.25	103	11	2	1
00:26:53	12908.6	4452.31	13884	2518.93	3776.26	3168.77	777.85	1413.14	2612.41	577.01	551.93	115.44	141.32	158.06	551.51	792.23	144.22	73.56	103	11	0	1
00:26:54	65535	1451.75	38559.9	2712.86	4863.82	17142.5	533.28	199.94	3430.74	169.75	914.28	505.81	348.01	402.74	485.04	610.41	717.52	127.61	103	11	1	1
00:26:55	7657.6	1543.68	27310	2642.27	9915.3	17691.8	201.21	206.82	1812.67	284.89	494.91	101.64	1215.87	252.7	485.4	517.49	1409.35	222.84	103	11	3	1
00:29:04	12785.2	4374.3	13558.8	2488.76	3743.09	3142.7	777.85	1414.38	2605.51	576.65	554.92	115.44	141.32	157.25	549.89	791.11	144.22	73.56	103	11	0	1
00:29:05	65535	1446.77	38485	2694.3	4818.37	17020.2	529.59	199.09	3431.87	169.02	913.26	503.62	348.82	402.74	484.2	612.65	718.08	126.74	103	11	1	1
00:29:06	7616.28	1533.23	27104.6	2623.51	9845.77	17548.6	199.14	205.39	1814.96	283.28	497.04	100.79	1213.4	252.7	483.64	518.65	1399.71	221.87	103	11	3	1
00:29:12	15927.4	5035.47	13769	1305.95	3697.88	3614.45	868.79	436.02	550.33	271.52	171.01	159.01	687.67	69.61	476.84	207.67	241.46	118.25	111	12	2	1
00:29:15	12897.4	4412.81	13765.9	2493.07	3746.18	3150.45	773.07	1402.78	2610.11	574.48	555.91	114.76	141.32	158.06	549.89	793.35	143.67	72.71	111	12	0	1
00:29:16	65535	1446.77	38440.8	2702.74	4831.56	17049.3	530.52	199.09	3427.34	169.39	908.13	503.99	348.01	401.92	484.2	610.41	718.08	126.74	111	12	1	1
00:29:17	7574.17	1532.28	27159.2	2622.7	9844.39	17586.6	199.14	205.39	1811.52	283.68	497.04	100.79	1213.4	251.83	485.4	517.49	1379.79	221.87	111	12	3	1
00:29:23	15976.3	5050.84	13783	1306.82	3698.64	3613.75	864.81	435.17	550.33	271.88	175.23	158.33	686.91	69.61	475.14	207.67	242.02	118.25	111	12	2	1
00:29:26	12903	4397.01	13773.2	2497.38	3746.95	3151.86	776.11	1411.9	2606.66	578.09	555.91	115.1	141.32	158.06	549.89	792.23	144.22	73.56	111	12	0	1
00:29:27	65535	1446.77	38162	2706.95	4835.23	17034.8	530.52	199.51	3434.13	169.02	913.26	503.99	349.62	402.74	485.04	611.53	720.32	126.74	111	12	1	1
00:29:28	7554.68	1531.33	27147	2625.14	9864.36	17595.4	199.14	205.39	1806.93	283.28	493.85	101.22	1211.76	252.7	484.52	517.49	1397.78	221.87	111	12	3	1
00:29:33	15925.7	5013.37	13706.8	1300.77	3694.09	3608.87	866.58	436.02	551.41	272.24	172.06	158.67	688.44	69.61	475.14	207.67	240.91	117.38	111	12	2	1
00:29:37	12887.8	4417.75	13668.7	2498.24	3743.09	3145.52	777.42	1413.55	2610.11	577.73	552.93	115.44	141.32	158.06	548.26	788.87	144.78	73.56	111	12	0	1
00:29:38	65535	1445.77	38559.9	2704.42	4836.69	17058.8	530.52	199.51	3431.87	169.39	912.23	504.72	348.01	402.74	483.36	610.41	719.76	126.74	111	12	1	1
00:29:39	7584.31	1532.28	27046.1	2625.96	9853.34	17554.7	199.66	205.39	1816.11	283.68	492.79	100.79	1212.58	252.7	485.4	517.49	1402.28	221.87	111	12	3	1
00:29:44	15849.5	5041.23	13734.7	1306.82	3695.61	3610.26	867.47	436.02	551.41	271.52	172.06	158.67	686.14	69.61	478.54	207.67	242.02	118.25	111	12	2	1
00:29:48	12899.8	4416.76	13747.5	2490.48	3758.52	3146.93	777.85	1414.38	2606.66	578.46	554.92	115.44	141.32	158.06	550.7	764.18	144.22	73.56	111	12	0	1
00:29:49	65535	1445.77	38584	2700.21	4851.35	17096.7	530.52	199.51	3429.6	169.39	913.26	503.99	348.01	401.1	484.2	609.29	716.96	127.61	111	12	1	1
00:29:50	7603.8	1531.33	26869	2621.88	9847.14	17564.2	199.66	205.39	1814.96	283.68	492.79	101.22	1211.76	252.7	487.16	517.49	1402.28	221.87	111	12	3	1
00:29:55	15932.4	5022.02	13780.2	1306.82	3684.23	3597.71	867.02	435.6	550.33	271.88	172.06	158.67	686.14	68.79	477.69	207.67	241.46	118.25	111	12	2	1
00:29:58	12937.5	4410.83	13790.6	2487.03	3741.55	3149.75	776.11	1413.14	2612.41	577.37	554.92	115.44	141.32	158.06	550.7	792.23	144.22	73.56	111	12	0	1
00:29:59	65535	1442.79	38491.7	2696.83	4841.09	17078.5	531.44	199.51	3388.86	169.39	913.26	505.08	345.59	401.1	483.36	608.17	720.88	126.74	111	12	1	1
00:30:01	7557.8	1513.3	26853.9	2615.36	9839.57	17552.7	199.66	205.87	1814.96	284.08	493.85	101.22	1214.22	252.7	471.31	517.49	1402.92	221.87	111	12	3	1
00:30:06	15857.8	5027.78	13709.6	1308.54	3692.58	3599.1	868.35	435.17	549.25	271.88	172.06	159.01	683.07	68.79	477.69	207.67	240.91	118.25	111	12	2	1
00:30:09	12859.7	4388.12	13732.9	2494.79	3751.58	3145.52	776.98	1409.41	2610.11	577.01	556.91	115.44	141.32	158.06	550.7	793.35	144.22	73.56	111	12	0	1
00:30:10	65535	1440.79	38295.6	2696.83	4822.03	17001.2	530.05	199.09	3419.42	169.02	912.23	503.26	345.59	401.1	481.68	609.29	720.32	127.61	111	12	1	1
00:30:12	7571.84	1531.33	27190.3	2629.22	9822.36	17569.6	199.14	205.87	1811.52	279.66	495.97	101.22	1211.76	252.7	486.28	517.49	1389.43	221.87	111	12	3	1
00:30:17	15900.9	5029.7	13818.3	1305.95	3659.21	3614.45	867.47	436.45	551.41	272.61	172.06	158.67	686.91	69.61	478.54	207.67	242.02	118.25	111	12	2	1
00:30:20	12926.2	4411.82	13774.1	2487.03	3750.8	3153.27	775.24	1409.41	2610.11	576.65	555.91	115.1	141.32	158.06	550.7	788.87	144.22	72.71	111	12	0	1
00:30:21	65535	1442.79	38332.1	2696.83	4819.1	17007.8	529.13	199.09	3426.21	169.39	910.18	502.53	347.2	401.1	483.36	611.53	719.76	126.74	111	12	1	1
00:30:23	7601.46	1532.28	27020.7	2616.99	9842.32	17529.6	199.66	205.87	1812.67	283.28	494.91	101.22	1208.47	251.83	484.52	517.49	1398.43	221.87	111	12	3	1
00:30:28	15862	5051.8	13762.5	1309.41	3695.61	3622.12	868.35	436.88	551.41	271.88	175.23	159.01	688.44	68.79	475.99	207.67	242.02	118.25	111	12	2	1
00:30:31	12872.6	4435.52	13828.1	2496.52	3763.92	3158.91	777.85	1413.55	2611.26	578.82	531.05	115.44	141.32	158.06	548.26	791.11	144.78	73.56	111	12	0	1
00:30:32	65535	1462.71	38537.8	2643.71	4830.1	17022.4	530.98	199.51	3436.4	169.39	913.26	504.72	348.82	402.74	484.2	611.53	719.76	125.86	111	12	1	1
00:30:34	7608.48	1530.38	27118.7	2622.7	9871.93	17555.4	199.66	205.87	1804.64	283.68	497.04	101.22	1209.29	252.7	485.4	517.49	1404.85	221.87	111	12	3	1
00:30:39	15847.9	5053.72	13772.8	1303.36	3700.92	3612.36	866.58	434.75	550.33	272.97	172.06	158.67	686.91	69.61	476.84	207.67	242.02	118.25	111	12	2	1
00:30:42	12895	4414.78	13734.7	2492.2	3758.52	3152.57	771.77	1404.02	2615.86	576.29	531.05	114.76	142.11	158.06	551.51	792.23	144.22	73.56	111	12	0	1
00:30:43	65535	1443.78	38279.3	2695.15	4808.1	16955.3	529.13	199.09	3428.47	169.39	911.21	502.9	348.82	401.92	484.2	611.53	721.99	126.74	111	12	1	1
00:30:44	7595.23	1535.13	27163	2625.14	9868.49	17614.4	199.14	205.39	1814.96	284.08	493.85	100.79	1212.58	250.96	486.28	518.65	1400.35	221.87	111	12	3	1
00:30:50	15884.3	5033.55	13678	1308.54	3697.88	3610.26	863.93	436.02	551.41	272.24	172.06	158.67	687.67	68.79	478.54	207.67	241.46	118.25	111	12	2	1
00:30:53	12778	4362.45	13832.7	2491.34	3722.27	3139.18	774.81	1408.58	2599.76	576.29	531.05	114.76	141.32	158.06	550.7	792.23	144.22	73.56	111	12	0	1
00:30:54	65535	1443.78	38346.6	2701.89	4837.43	17043.5	529.59	199.09	3433	169.39	914.28	502.9	348.82	402.74	484.2	609.29	719.2	126.74	111	12	1	1
00:30:55	7542.21	1530.38	27091.4	2620.25	9858.16	17598.8	199.14	205.87	1817.25	283.28	493.85	101.22	1211.76	252.7	486.28	515.17	1402.92	221.87	111	12	3	1
00:31:01	15918.3	5065.25	13760.7	1309.41	3705.47	3620.03	865.26	434.75	551.41	271.88	173.12	158.67	688.44	69.61	476.84	207.67	242.02	118.25	111	12	2	1
00:31:04	12864.5	4404.91	13809.8	2493.93	3746.18	3150.45	776.11	1409	2607.81	573.04	525.08	115.1	141.32	158.06	550.7	787.74	144.22	72.71	111	12	0	1
00:31:05	65535	1442.79	38397.5	2697.68	4803.71	17001.2	526.36	198.66	3427.34	169.39	912.23	499.99	348.01	402.74	484.2	609.29	717.52	126.74	111	12	1	1
00:31:06	7592.89	1533.23	27081	2628.41	9876.75	17570.3	199.66	205.39	1811.52	284.49	495.97	100.79	1214.22	252.7	483.64	518.65	1399.71	221.87	111	12	3	1
00:31:12	15941.5	5075.82	12634.1	1318.04	3741.87	3334.75	866.14	435.6	550.33	272.24	171.01	158.67	688.44	69.61	468.33	206.52	241.46	118.25	111	12	2	1
00:31:15	12916.6	4427.62	13808	2502.55	3747.72	3153.98	737.87	1391.6	2611.26	577.37	544.97	109.31	141.32	158.06	550.7	792.23	143.67	73.56	111	12	0	1
00:31:16	65535	1445.77	38478.2	2700.21	4832.3	16998.3	530.05	199.09	3435.26	169.39	912.23	503.26	348.82	402.74	485.04	611.53	715.84	125.86	111	12	1	1
00:31:17	7548.44	1519.94	27147.9	2627.59	9873.99	17598.8	199.66	205.39	1813.81	283.28	495.97	101.22	1200.24	251.83	484.52	517.49	1401	221.87	111	12	3	1
00:31:22	15900.1	5027.78	13792.2	1322.35	3666.79	3615.84	867.91	434.75	551.41	271.88	173.12	158.67	687.67	69.61	475.99	207.67	242.02	117.38	111	12	2	1
00:31:26	12852.5	4405.9	13808.9	2496.52	3736.15	3132.84	776.11	1412.72	2608.96	578.09	530.06	115.44	141.32	158.06	549.89	789.99	144.22	73.56	111	12	0	1
00:31:27	65535	1439.8	38324.4	2688.4	4828.63	17023.8	530.98	199.09	3434.13	169.39	913.26	505.08	348.01	401.92	484.2	610.41	721.99	126.74	111	12	1	1
00:31:28	7634.21	1534.18	27021.6	2621.88	9835.44	17553.3	197.6	204.44	1812.67	283.28	497.04	100.79	1212.58	252.7	485.4	517.49	1402.92	221.87	111	12	3	1
00:31:33	15944	5071.98	13838.7	1310.27	3712.29	3631.89	866.58	436.45	550.33	272.24	175.23	158.67	689.98	69.61	477.69	207.67	242.02	118.25	111	12	2	1
00:31:37	12916.6	4426.63	13702.6	2493.07	3753.89	3146.93	773.94	1407.34	2607.81	576.65	531.05	115.1	141.32	158.06	551.51	791.11	144.22	73.56	111	12	0	1
00:31:38	65535	1442.79	38457.1	2699.36	4825.7	17023.8	528.67	199.09	3436.4	169.75	912.23	503.26	348.82	402.74	485.04	610.41	719.2	126.74	111	12	1	1
00:31:39	7618.62	1537.98	27069.7	2624.33	9860.22	17575.1	198.11	205.39	1814.96	283.68	495.97	100.79	1211.76	252.7	484.52	518.65	1401	222.84	111	12	3	1
00:31:44	16028.5	5032.58	13788.5	1308.54	3707.74	3640.95	869.23	436.88	550.33	272.24	172.06	159.01	686.91	69.61	476.84	207.67	242.02	118.25	111	12	2	1
00:31:47	12846.9	4403.92	13802.5	2494.79	3754.66	3151.86	773.94	1409.82	2605.51	576.65	529.06	115.1	141.32	158.06	549.89	791.11	144.22	73.56	111	12	0	1
00:31:48	65535	1443.78	38190.8	2695.15	4833.76	17033.3	530.52	199.09	3429.6	169.39	912.23	504.35	348.82	402.74	485.04	611.53	718.64	126.74	111	12	1	1
00:31:50	7595.23	1532.28	27170.5	2625.96	9884.32	17613.1	199.14	205.39	1809.23	283.68	492.79	101.22	1213.4	252.7	484.52	518.65	1404.85	222.84	111	12	3	1
00:31:55	15834.6	4463.8	13128.2	1294.73	3653.14	3651.42	867.02	436.45	551.41	272.24	175.23	159.01	688.44	69.61	475.99	207.67	242.02	118.25	111	12	2	1
00:31:58	12711.5	4398	13786	2500.83	3753.89	3154.68	770.03	1401.95	2603.21	574.84	531.05	114.76	141.32	158.06	549.08	791.11	143.67	72.71	111	12	0	1
00:31:59	65535	1444.78	38300.4	2694.3	4830.1	17004.9	528.21	198.66	3435.26	169.39	913.26	501.81	348.82	401.92	484.2	610.41	718.64	126.74	111	12	1	1
00:32:01	7531.29	1532.28	27187.5	2607.2	9868.49	17575.8	199.66	205.87	1810.37	283.68	492.79	101.22	1210.93	252.7	484.52	518.65	1403.57	221.87	111	12	3	1
00:32:06	15878.5	5145.96	13556.4	1040.1	3286.08	3412.87	867.91	436.02	550.33	272.61	175.23	158.67	689.21	69.61	477.69	207.67	242.02	118.25	111	12	2	1
00:32:09	12875.8	4413.8	13712.7	2500.83	3759.29	3156.8	774.81	1411.48	2610.11	576.29	554.92	114.76	141.32	157.25	545.83	792.23	144.22	73.56	111	12	0	1
00:32:10	65535	1444.78	38453.2	2698.52	4822.77	17009.2	530.05	199.09	3422.81	169.39	912.23	503.99	348.01	401.92	485.04	611.53	712.49	126.74	111	12	1	1
00:32:12	7615.5	1535.13	27113	2632.48	9878.12	17583.2	199.66	205.39	1814.96	283.68	494.91	101.22	1206.82	251.83	484.52	518.65	1402.92	222.84	111	12	3	1
00:32:17	15961.4	5151.72	12176.3	1333.57	3619.01	3067.61	869.23	436.45	551.41	272.24	172.06	159.01	689.21	69.61	476.84	207.67	241.46	117.38	111	12	2	1
00:32:20	12903	4413.8	13771.4	2491.34	3755.43	3158.2	777.42	1412.31	2604.36	577.01	531.05	115.44	141.32	158.06	549.89	785.5	144.22	73.56	111	12	0	1
00:32:21	65535	1442.79	38461.9	2701.89	4835.96	17048.6	530.98	199.51	3434.13	169.02	913.26	504.35	348.82	401.92	484.2	611.53	720.32	126.74	111	12	1	1
00:32:23	7612.38	1533.23	27203.5	2631.67	9841.64	17594.1	199.14	205.39	1811.52	284.08	491.73	101.22	1213.4	252.7	485.4	517.49	1402.28	221.87	111	12	3	1
00:32:28	15700.4	5096	14061.6	1326.67	3740.35	3630.49	865.26	436.45	551.41	271.88	172.06	158.33	686.91	68.79	476.84	207.67	242.02	118.25	111	12	2	1
00:32:31	12892.6	4433.54	13811.7	2504.27	3756.2	3156.09	777.42	1407.75	2605.51	570.15	553.92	115.44	141.32	158.06	549.89	789.99	144.22	72.71	111	12	0	1
00:32:32	65535	1443.78	38342.7	2695.15	4824.97	16981.6	529.59	199.09	3430.74	169.39	912.23	503.26	348.01	402.74	484.2	610.41	721.99	126.74	111	12	1	1
00:32:34	7565.6	1532.28	26925.5	2629.22	9882.26	17545.2	199.66	205.87	1812.67	284.08	491.73	101.22	1210.93	252.7	484.52	517.49	1402.28	221.87	111	12	3	1
00:32:39	15916.6	5082.55	13791.3	1309.41	3701.68	3632.58	868.35	436.02	551.41	271.52	175.23	159.01	686.91	69.61	475.99	207.67	242.02	117.38	111	12	2	1
00:32:42	12794.9	4425.64	13749.4	2495.65	3758.52	3156.09	776.98	1414.8	2605.51	578.09	530.06	115.44	141.32	157.25	549.89	788.87	144.22	73.56	111	12	0	1
00:32:43	65535	1441.79	38281.2	2697.68	4835.96	17027.5	530.52	199.51	3423.95	169.39	913.26	503.99	347.2	401.1	483.36	610.41	719.76	126.74	111	12	1	1
00:32:45	7605.36	1533.23	26844.5	2630.04	9865.04	17534.3	199.66	205.87	1813.81	284.08	497.04	101.22	1205.17	252.7	483.64	518.65	1404.21	221.87	111	12	3	1
00:32:50	15838.8	5090.23	13797.8	1314.59	3722.91	3663.97	861.72	433.47	549.25	272.24	172.06	158.33	686.14	68.79	476.84	207.67	240.35	118.25	111	12	2	1
00:32:53	12619.4	4342.7	13819.9	2499.96	3743.86	3157.5	776.98	1412.31	2604.36	576.29	554.92	115.1	141.32	158.06	544.2	794.48	144.22	73.56	111	12	0	1
00:32:54	65535	1439.8	38510.9	2687.56	4824.97	17028.2	530.98	199.51	3434.13	169.39	914.28	504.72	348.82	402.74	485.04	610.41	718.64	126.74	111	12	1	1
00:32:55	7574.95	1535.13	27109.3	2626.78	9882.94	17581.2	199.14	205.87	1812.67	283.28	492.79	101.22	1212.58	251.83	483.64	518.65	1404.21	221.87	111	12	3	1
00:33:01	16026	5020.09	13846.1	1311.13	3675.13	3627.7	866.14	435.17	551.41	271.52	172.06	158.67	688.44	69.61	475.99	206.52	241.46	118.25	111	12	2	1
00:33:04	12846.9	4415.77	13691.6	2497.38	3750.8	3147.64	776.11	1410.65	2608.96	577.01	531.05	115.44	141.32	157.25	549.89	789.99	144.22	73.56	111	12	0	1
00:33:05	65535	1445.77	38385	2701.89	4828.63	17023.8	530.05	199.09	3425.08	169.39	914.28	503.99	345.59	401.92	482.52	610.41	718.64	126.74	111	12	1	1
00:33:06	7597.57	1535.13	27042.4	2629.22	9861.6	17597.5	199.66	205.87	1811.52	284.08	492.79	101.22	1208.47	252.7	485.4	518.65	1400.35	221.87	111	12	3	1
00:33:11	15939.8	5095.04	13836.8	1311.13	3714.57	3631.89	866.58	436.02	550.33	272.24	175.23	158.67	687.67	68.79	476.84	207.67	241.46	118.25	111	12	2	1
00:33:15	12837.3	4425.64	13786	2487.89	3756.2	3155.39	774.37	1407.34	2579.06	575.93	530.06	115.1	141.32	158.06	549.89	792.23	144.22	73.56	111	12	0	1
00:33:16	65535	1444.78	38302.3	2699.36	4822.77	17013.6	530.98	199.09	3426.21	169.39	912.23	504.72	348.01	401.92	485.04	611.53	720.32	126.74	111	12	1	1
00:33:17	7620.96	1535.13	26831.2	2631.67	9860.22	17546.5	199.14	204.92	1811.52	283.68	497.04	101.22	1212.58	252.7	482.76	518.65	1403.57	221.87	111	12	3	1
00:33:22	16042.6	5083.51	13802.5	1304.23	3706.23	3622.82	868.35	435.6	550.33	271.52	172.06	158.67	686.91	69.61	475.99	206.52	241.46	117.38	111	12	2	1
00:33:25	12858.9	4441.44	13852	2506	3765.46	3161.02	776.55	1413.14	2606.66	576.65	530.06	115.1	141.32	158.06	542.58	789.99	144.22	73.56	111	12	0	1
00:33:26	65535	1442.79	38396.5	2698.52	4830.1	17047.1	529.13	199.51	3435.26	169.39	914.28	502.53	348.82	402.74	485.04	611.53	720.88	126.74	111	12	1	1
00:33:28	7599.91	1535.13	27019.8	2629.22	9818.92	17566.9	199.66	205.39	1813.81	284.49	492.79	100.79	1210.11	251.83	485.4	517.49	1403.57	221.87	111	12	3	1
00:33:33	16042.6	5038.35	13925.1	1311.13	3706.99	3631.19	867.02	435.6	551.41	271.88	175.23	158.67	687.67	69.61	477.69	206.52	242.58	117.38	111	12	2	1
00:33:36	12895.8	4431.57	13828.1	2498.24	3759.29	3156.8	776.55	1412.72	2607.81	576.65	553.92	115.1	141.32	158.06	550.7	792.23	144.22	73.56	111	12	0	1
00:33:37	65535	1445.77	38478.2	2702.74	4843.29	17086.5	530.52	199.51	3425.08	169.39	910.18	505.08	348.01	401.92	484.2	611.53	726.47	126.74	111	12	1	1
00:33:39	7570.28	1535.13	26867.1	2631.67	9776.92	17533.7	199.66	205.87	1810.37	283.68	494.91	101.22	1211.76	252.7	483.64	517.49	1402.92	221.87	111	12	3	1
00:33:44	16048.4	5095.04	13837.8	1309.41	3713.05	3624.21	867.02	435.6	550.33	270.79	172.06	158.67	688.44	69.61	478.54	207.67	240.91	116.5	111	12	2	1
00:33:47	12907	4397.01	13618.3	2488.76	3746.18	3142	768.29	1406.92	2598.61	577.73	554.92	114.76	141.32	158.06	549.08	789.99	144.22	73.56	111	12	0	1
00:33:48	65535	1443.78	38366.7	2702.74	4835.96	17049.3	528.67	198.66	3427.34	169.39	913.26	502.53	348.01	401.92	484.2	610.41	718.08	126.74	111	12	1	1
00:33:50	7621.74	1531.33	27132.8	2634.93	9869.86	17585.2	199.66	205.87	1810.37	284.08	491.73	101.22	1206.82	250.96	484.52	517.49	1403.57	221.87	111	12	3	1
00:33:55	15865.3	5081.58	13835.9	1299.91	3692.58	3618.63	864.37	434.75	550.33	272.24	175.23	158.67	687.67	68.79	477.69	207.67	241.46	118.25	111	12	2	1
00:33:58	12818.9	4376.27	13710.9	2495.65	3738.46	3137.77	774.37	1406.1	2605.51	577.37	554.92	114.76	141.32	158.06	550.7	791.11	144.22	73.56	111	12	0	1
00:33:59	65535	1441.79	38287	2696.83	4838.16	17057.3	529.13	199.09	3428.47	169.02	912.23	502.53	348.01	402.74	484.2	610.41	720.88	126.74	111	12	1	1
00:34:01	7594.45	1533.23	27000.9	2621.07	9830.62	17537	199.14	204.92	1811.52	283.68	491.73	101.22	1207.64	250.96	484.52	518.65	1393.93	220.9	111	12	3	1
00:34:06	15924.1	5047.96	13723.5	1314.59	3710.02	3622.82	868.79	436.88	550.33	271.88	175.23	159.01	686.91	69.61	475.99	207.67	241.46	118.25	111	12	2	1
00:34:09	12908.6	4429.59	13778.7	2481.86	3734.61	3150.45	777.85	1414.8	2608.96	577.01	554.92	115.44	141.32	158.06	549.08	791.11	144.22	73.56	111	12	0	1
00:34:10	65535	1445.77	38367.7	2699.36	4831.56	17038.4	528.21	199.09	3426.21	169.39	912.23	502.17	348.01	401.92	484.2	610.41	718.08	126.74	111	12	1	1
00:34:12	7621.74	1535.13	27214.8	2629.22	9861.6	17600.2	199.14	205.87	1809.23	283.68	497.04	101.22	1207.64	251.83	484.52	518.65	1404.85	220.9	111	12	3	1
00:34:17	15933.2	5089.27	13772.8	1316.31	3722.91	3624.91	866.14	435.17	550.33	271.88	172.06	158.33	688.44	69.61	475.14	207.67	242.02	118.25	111	12	2	1
00:34:20	12881.4	4369.36	13764.9	2493.07	3711.47	3144.11	776.11	1413.14	2613.56	577.73	557.9	115.1	141.32	158.06	550.7	789.99	144.22	73.56	111	12	0	1
00:34:21	65535	1445.77	38222.6	2701.05	4825.7	17017.3	530.98	199.51	3429.6	169.39	913.26	505.08	348.01	401.92	484.2	610.41	719.76	126.74	111	12	1	1
00:34:23	7620.18	1537.98	27133.8	2632.48	9893.96	17607.7	199.66	205.87	1810.37	283.28	491.73	101.22	1210.93	251.83	486.28	517.49	1404.21	221.87	111	12	3	1
00:34:28	15837.9	5057.57	13783	1315.45	3707.74	3629.1	868.35	436.88	550.33	271.15	172.06	158.67	687.67	69.61	475.99	206.52	241.46	117.38	111	12	2	1
00:34:31	12901.4	4417.75	13715.5	2495.65	3753.12	3149.04	767.42	1395.32	2604.36	574.12	531.05	114.76	141.32	158.06	550.7	791.11	143.67	72.71	111	12	0	1
00:34:32	65535	1445.77	38494.6	2698.52	4831.56	17034.8	530.98	199.51	3427.34	169.39	913.26	504.72	348.01	402.74	484.2	610.41	720.32	126.74	111	12	1	1
00:34:34	7596.01	1534.18	27100.8	2625.96	9823.05	17605.6	199.66	205.87	1810.37	282.48	493.85	101.22	1210.93	252.7	483.64	518.65	1401	219.93	111	12	3	1
00:34:39	15980.4	5055.64	13792.2	1311.13	3700.16	3623.52	867.02	436.02	551.41	271.88	171.01	158.67	687.67	69.61	478.54	207.67	242.02	118.25	111	12	2	1
00:34:42	12921.4	4416.76	13721	2479.27	3750.03	3137.07	773.5	1404.02	2600.91	571.95	529.06	115.1	141.32	157.25	548.26	791.11	144.22	72.71	111	12	0	1
00:34:43	65535	1446.77	38455.2	2701.89	4826.43	17030.4	530.52	199.51	3423.95	169.02	913.26	503.99	348.01	400.29	484.2	611.53	720.88	126.74	111	12	1	1
00:34:45	7597.57	1531.33	27022.6	2625.96	9816.16	17582.5	199.14	205.87	1814.96	284.49	493.85	101.22	1209.29	252.7	485.4	516.33	1401.64	221.87	111	12	3	1
00:34:50	15822.2	5050.84	13780.2	1317.17	3718.36	3633.98	866.58	436.02	550.33	271.88	172.06	158.67	688.44	69.61	476.84	206.52	242.02	118.25	111	12	2	1
00:34:53	12845.3	4410.83	13572.5	2474.96	3756.97	3155.39	774.81	1407.34	2599.76	577.73	527.07	115.1	140.53	157.25	549.08	792.23	144.22	73.56	111	12	0	1
00:34:54	65535	1442.79	38490.7	2694.3	4825.7	17001.2	528.21	199.09	3429.6	169.39	914.28	502.17	348.82	402.74	484.2	611.53	719.76	126.74	111	12	1	1
00:34:56	7561.7	1529.43	26973.6	2621.07	9878.81	17580.5	199.66	205.87	1812.67	284.08	491.73	100.79	1206	251.83	485.4	516.33	1397.78	221.87	111	12	3	1
00:35:00	15900.9	5068.13	13822.9	1318.04	3709.26	3626.31	865.7	433.47	551.41	271.52	172.06	159.01	688.44	69.61	477.69	207.67	241.46	117.38	111	12	2	1
00:35:04	12862.1	4397.01	13705.4	2485.31	3739.23	3138.47	773.94	1408.17	2602.06	575.56	531.05	115.1	141.32	158.06	550.7	788.87	144.22	72.71	111	12	0	1
00:35:05	65535	1443.78	38202.4	2695.15	4822.77	17013.6	530.05	199.09	3416.02	169.39	913.26	503.26	347.2	401.92	483.36	610.41	722.55	126.74	111	12	1	1
00:35:06	7590.55	1535.13	26587.2	2618.62	9846.45	17530.9	199.14	205.39	1812.67	283.68	492.79	101.22	1212.58	252.7	483.64	517.49	1397.14	222.84	111	12	3	1
00:35:11	15958.9	5032.58	13681.7	1312.86	3704.71	3622.12	865.26	436.02	551.41	271.88	175.23	158.67	688.44	69.61	477.69	207.67	241.46	118.25	111	12	2	1
00:35:15	12897.4	4413.8	13733.8	2486.17	3744.63	3144.11	775.24	1411.48	2608.96	576.29	555.91	115.1	141.32	158.06	549.08	787.74	144.22	73.56	111	12	0	1
00:35:16	65535	1443.78	38312.9	2692.62	4828.63	17012.2	530.05	199.09	3373.01	169.75	903.01	503.62	341.55	396.19	479.99	608.17	720.32	126.74	111	12	1	1
00:35:17	7610.04	1533.23	26953.8	2627.59	9885.7	17583.9	199.14	205.39	1810.37	283.28	494.91	101.22	1212.58	252.7	485.4	517.49	1401	221.87	111	12	3	1
00:35:22	15836.3	5066.21	13782	1314.59	3713.81	3625.61	866.14	435.6	550.33	271.52	175.23	158.67	686.14	69.61	477.69	207.67	241.46	118.25	111	12	2	1
00:38:16	15844.5	4854.84	13674.3	1302.5	3659.21	3585.85	863.93	434.75	550.33	271.15	175.23	158.67	686.14	69.61	475.99	207.67	242.02	117.38	121	13	2	1
00:38:20	12836.5	4397.01	13596.3	2465.48	3709.15	3115.22	771.77	1405.68	2604.36	575.56	554.92	114.76	141.32	158.06	550.7	789.99	144.22	72.71	121	13	0	1
00:38:21	65535	1434.81	37823.7	2669	4778.05	16831.5	526.82	198.66	3418.29	169.02	913.26	501.44	348.01	401.92	484.2	611.53	720.32	126.74	121	13	1	1
00:38:23	7536.75	1519.94	26646.5	2599.05	9759.71	17454.2	197.6	204.44	1808.08	283.28	494.91	100.79	1204.35	250.1	484.52	516.33	1399.71	220.9	121	13	3	1
00:38:27	15833	5014.33	13721.7	1302.5	3682.72	3609.57	861.72	433.89	550.33	271.52	172.06	158.33	687.67	69.61	476.84	207.67	240.91	117.38	121	13	2	1
00:38:31	12759.6	4377.26	13553.3	2468.07	3719.95	3102.54	769.59	1404.02	2605.51	575.93	554.92	115.1	141.32	157.25	549.89	789.99	143.67	72.71	121	13	0	1
00:38:32	65535	1439.8	37855.4	2681.65	4797.11	16880.3	526.36	198.66	3421.68	169.02	913.26	501.08	348.01	401.92	483.36	610.41	719.2	126.74	121	13	1	1
00:38:34	7515.7	1523.74	26999	2606.39	9794.13	17457.6	198.11	204.92	1814.96	282.48	494.91	100.79	1212.58	252.7	484.52	518.65	1397.78	220.9	121	13	3	1
00:38:38	15771.6	4974.94	13581.4	1297.32	3668.31	3595.62	863.05	434.75	549.25	272.24	172.06	158.67	686.91	69.61	475.99	207.67	241.46	118.25	121	13	2	1
00:38:42	12801.3	4350.6	13538.6	2458.58	3678.3	3099.01	771.33	1404.44	2604.36	574.48	552.93	115.1	141.32	157.25	547.45	791.11	143.67	72.71	121	13	0	1
00:38:43	65535	1439.8	38090.9	2678.28	4802.97	16918.2	526.82	198.24	3420.55	169.02	908.13	501.44	347.2	401.1	483.36	611.53	719.76	126.74	121	13	1	1
00:38:45	7566.38	1519.94	26946.2	2601.49	9787.25	17470.5	198.11	204.92	1810.37	282.88	492.79	100.79	1210.93	252.7	484.52	518.65	1399.71	221.87	121	13	3	1
00:38:49	15863.6	5024.9	13665	1300.77	3684.23	3603.98	863.93	435.17	550.33	268.97	172.06	158.67	688.44	68.79	475.99	207.67	241.46	116.5	121	13	2	1
00:38:53	12813.3	4389.11	13616.5	2476.69	3713.01	3114.52	769.59	1404.02	2603.21	575.2	554.92	114.76	141.32	158.06	549.89	789.99	143.67	72.71	121	13	0	1
00:38:54	65535	1439.8	37666	2677.44	4796.38	16895.6	526.82	198.66	3416.02	169.39	914.28	502.17	347.2	401.1	483.36	612.65	720.88	124.12	121	13	1	1
00:38:56	7558.58	1516.14	26811.5	2599.86	9761.77	17452.2	198.11	204.92	1805.79	283.28	494.91	100.79	1211.76	252.7	484.52	518.65	1397.14	220.9	121	13	3	1
00:39:00	15775.8	5016.25	13597.2	1295.6	3670.58	3586.55	865.26	434.75	550.33	271.88	175.23	158.67	686.91	69.61	476.84	207.67	241.46	117.38	121	13	2	1
00:39:04	12822.1	4377.26	13657.7	2482.72	3721.49	3131.43	770.46	1405.68	2606.66	576.65	555.91	115.1	140.53	157.25	549.08	792.23	143.67	72.71	121	13	0	1
00:39:05	65535	1441.79	38382.1	2684.18	4804.44	16999.1	528.21	198.66	3429.6	169.02	913.26	502.17	348.82	401.92	484.2	610.41	716.96	126.74	121	13	1	1
00:39:07	7560.92	1524.69	26883.1	2609.65	9805.84	17481.4	198.63	204.92	1812.67	282.88	492.79	100.79	1213.4	252.7	485.4	518.65	1401.64	219.93	121	13	3	1
00:39:11	15771.6	5014.33	13754.2	1299.91	3669.82	3597.71	863.49	434.75	550.33	270.79	175.23	158.33	687.67	68.79	475.99	207.67	241.46	117.38	121	13	2	1
00:39:14	12758.8	4349.61	13473.6	2453.41	3702.21	3116.63	771.33	1406.51	2604.36	576.65	552.93	115.1	141.32	157.25	550.7	789.99	144.22	72.71	121	13	0	1
00:39:16	65535	1440.79	38177.4	2677.44	4800.77	16922.6	527.75	198.66	3408.1	169.02	910.18	501.81	346.39	398.65	483.36	610.41	720.88	126.74	121	13	1	1
00:39:17	7524.27	1521.84	26942.5	2600.68	9769.35	17488.8	198.11	204.44	1810.37	283.28	494.91	101.22	1210.11	252.7	486.28	518.65	1397.14	221.87	121	13	3	1
00:39:22	15582.7	5015.29	13715.2	1302.5	3686.51	3605.38	861.72	433.04	550.33	271.15	172.06	158.33	686.91	69.61	475.14	207.67	241.46	117.38	121	13	2	1
00:39:25	12835.7	4376.27	13592.7	2471.52	3711.47	3130.02	771.33	1405.27	2607.81	576.29	554.92	115.1	141.32	157.25	540.14	779.89	144.22	72.71	121	13	0	1
00:39:27	65535	1438.8	37680.4	2678.28	4795.64	16907.3	527.29	198.66	3401.31	169.02	909.16	502.17	344.78	400.29	482.52	610.41	719.2	126.74	121	13	1	1
00:39:28	7513.36	1521.84	26633.3	2595.79	9794.82	17440.6	198.11	204.92	1812.67	282.48	493.85	101.22	1213.4	252.7	484.52	517.49	1405.49	221.87	121	13	3	1
00:39:33	15880.2	5009.53	13680.8	1298.19	3681.2	3594.22	859.07	433.89	550.33	271.52	172.06	158.33	687.67	69.61	476.84	207.67	241.46	117.38	121	13	2	1
00:39:36	12793.2	4358.5	13603.7	2467.2	3706.84	3124.38	765.68	1395.32	2602.06	573.4	554.92	114.42	141.32	157.25	550.7	789.99	143.67	72.71	121	13	0	1
00:39:37	65535	1439.8	38100.5	2685.03	4778.05	16814	527.29	198.24	3421.68	169.02	914.28	502.17	348.01	401.92	485.04	612.65	721.43	126.74	121	13	1	1
00:39:39	7532.07	1522.79	26865.2	2603.94	9799.64	17486.8	197.6	204.44	1808.08	282.88	495.97	100.79	1211.76	252.7	484.52	516.33	1402.28	221.87	121	13	3	1
00:39:44	15821.4	5022.98	13605.6	1301.64	3684.23	3606.08	860.84	433.04	550.33	270.79	175.23	158.33	687.67	69.61	477.69	207.67	240.91	117.38	121	13	2	1
00:39:47	12726.8	4386.15	13635.7	2474.96	3719.95	3128.61	768.72	1400.3	2607.81	574.84	555.91	114.76	141.32	158.06	550.7	792.23	143.67	72.71	121	13	0	1
00:39:48	65535	1440.79	38126.4	2685.03	4811.77	16980.1	524.98	198.24	3425.08	169.02	901.98	499.99	348.01	401.92	483.36	611.53	719.2	126.74	121	13	1	1
00:39:50	7539.87	1522.79	26173.4	2603.13	9766.59	17321.8	198.11	204.44	1811.52	282.48	492.79	100.79	1212.58	252.7	483.64	517.49	1396.5	220.9	121	13	3	1
00:39:55	15892.6	4625.21	13863.8	1322.35	3461.27	3571.2	860.39	433.89	549.25	269.33	171.01	158.33	688.44	69.61	476.84	207.67	238.67	117.38	121	13	2	1
00:39:58	12786.8	4384.17	13655	2469.79	3709.15	3127.91	767.86	1401.54	2595.16	574.84	555.91	114.76	141.32	157.25	546.64	793.35	144.22	72.71	121	13	0	1
00:39:59	65535	1443.78	38341.8	2690.09	4802.97	16956.8	528.67	198.66	3431.87	169.02	911.21	503.26	348.01	401.92	485.04	611.53	720.88	126.74	121	13	1	1
00:40:01	7546.1	1520.89	26782.2	2597.42	9763.84	17437.9	198.11	204.92	1808.08	282.88	494.91	100.79	1212.58	252.7	483.64	517.49	1400.35	220.9	121	13	3	1
00:40:06	15843.7	4975.9	13674.3	1315.45	3686.51	3622.82	860.39	433.89	549.25	271.52	172.06	158.33	687.67	68.79	477.69	207.67	241.46	117.38	121	13	2	1
00:40:09	12721.2	4341.71	13536.8	2456.86	3699.13	3108.18	769.59	1403.61	2604.36	574.84	555.91	115.1	141.32	158.06	550.7	791.11	143.67	72.71	121	13	0	1
00:40:10	65535	1438.8	38324.4	2685.03	4802.97	16941.5	528.21	198.66	3426.21	169.02	913.26	502.53	348.01	401.1	483.36	611.53	719.2	126.74	121	13	1	1
00:40:12	7538.31	1520.89	26783.2	2604.76	9795.51	17450.8	198.11	204.44	1809.23	282.88	494.91	100.79	1206	252.7	483.64	518.65	1395.85	221.87	121	13	3	1
00:40:16	15753.4	5026.82	13660.4	1301.64	3688.03	3622.82	861.72	433.89	549.25	269.7	172.06	158.33	687.67	68.79	470.03	207.67	241.46	117.38	121	13	2	1
00:40:20	12760.4	4383.19	13587.2	2463.76	3716.87	3120.86	767.86	1399.88	2606.66	575.2	553.92	114.76	141.32	157.25	550.7	792.23	143.67	72.71	121	13	0	1
00:40:21	65535	1440.79	38194.7	2687.56	4799.31	16936.4	529.59	199.09	3386.59	169.02	913.26	503.99	346.39	400.29	484.2	610.41	714.16	126.74	121	13	1	1
00:40:23	7557.8	1523.74	26958.5	2601.49	9787.94	17473.9	198.11	204.44	1806.93	283.28	494.91	100.79	1213.4	252.7	483.64	517.49	1401	220.9	121	13	3	1
00:40:27	15774.1	5031.62	13858.2	1303.36	3703.95	3630.49	862.6	434.75	549.25	271.15	172.06	158.67	686.14	68.79	475.99	207.67	240.91	117.38	121	13	2	1
00:40:31	12810.1	4369.36	13528.5	2474.1	3712.24	3117.34	770.46	1404.02	2604.36	575.2	554.92	115.1	141.32	158.06	550.7	789.99	144.22	72.71	121	13	0	1
00:40:32	65535	1436.81	38258.1	2673.22	4805.91	16980.8	528.21	198.24	3411.49	169.02	911.21	502.53	346.39	399.47	482.52	609.29	718.08	126.74	121	13	1	1
00:40:34	7532.07	1523.74	26818.1	2599.05	9753.51	17446.8	198.11	204.44	1808.08	282.88	492.79	100.79	1210.11	251.83	485.4	517.49	1396.5	219.93	121	13	3	1
00:40:38	15906.7	4137.13	13956.6	1211.01	3066.91	3377.3	862.16	434.32	550.33	271.52	172.06	158.33	687.67	69.61	475.14	207.67	241.46	117.38	121	13	2	1
00:40:42	12759.6	4381.21	13608.2	2468.93	3709.15	3122.97	768.29	1404.85	2604.36	576.29	554.92	114.42	141.32	157.25	549.89	791.11	144.22	72.71	121	13	0	1
00:40:43	65535	1440.79	38191.8	2682.5	4799.31	16917.5	528.21	198.66	3423.95	169.02	914.28	502.9	348.01	401.92	483.36	611.53	719.76	126.74	121	13	1	1
00:40:45	7538.31	1520.89	26879.3	2598.23	9761.77	17436.6	198.11	204.92	1809.23	282.07	497.04	100.79	1201.06	250.96	485.4	517.49	1401	220.9	121	13	3	1
00:40:49	15644	5071.98	13922.3	1323.22	3720.64	3638.86	862.6	434.32	549.25	271.52	171.01	158.67	686.14	68.79	477.69	207.67	241.46	117.38	121	13	2	1
00:40:53	12533.7	4377.26	13640.3	2456.86	3718.41	3125.09	767.42	1404.02	2598.61	576.29	555.91	114.08	141.32	157.25	550.7	792.23	143.67	72.71	121	13	0	1
00:40:54	65535	1439.8	37989	2677.44	4791.98	16913.8	528.21	198.24	3423.95	169.02	913.26	502.9	348.01	401.92	483.36	610.41	719.76	126.74	121	13	1	1
00:40:56	7541.43	1522.79	26903.8	2602.31	9743.19	17464.4	198.11	204.44	1812.67	282.88	497.04	100.79	1210.93	252.7	481.88	517.49	1398.43	220.9	121	13	3	1
00:41:00	15135.3	5009.53	13601.9	1303.36	3694.85	3633.98	861.28	433.89	549.25	267.51	171.01	158.67	686.91	68.79	476.84	207.67	241.46	117.38	121	13	2	1
00:41:04	12793.2	4393.06	13620.2	2479.27	3729.21	3136.36	769.16	1403.61	2571.01	574.84	530.06	114.76	139.74	157.25	550.7	793.35	144.22	72.71	121	13	0	1
00:41:05	65535	1434.81	37937.1	2674.06	4797.84	16908.7	525.44	198.24	3422.81	169.02	913.26	499.99	348.01	401.92	484.2	611.53	719.76	126.74	121	13	1	1
00:41:06	7504.78	1521.84	26853.9	2602.31	9777.61	17462.4	198.11	204.92	1806.93	283.68	494.91	100.79	1210.93	251.83	487.16	517.49	1391.36	220.9	121	13	3	1
00:41:11	15427.8	5028.74	13626	1298.19	3678.93	3601.89	862.16	434.75	549.25	271.15	172.06	158.67	685.37	69.61	473.44	206.52	240.35	117.38	121	13	2	1
00:41:14	12749.2	4394.05	13672.4	2475.83	3726.89	3130.02	769.16	1404.02	2602.06	575.2	554.92	114.76	141.32	158.06	550.7	791.11	144.22	72.71	121	13	0	1
00:41:16	65535	1434.81	37887.1	2674.06	4802.24	16950.2	528.21	198.66	3421.68	169.02	911.21	502.9	347.2	401.1	482.52	610.41	719.2	126.74	121	13	1	1
00:41:17	7571.84	1524.69	26920.8	2603.13	9778.99	17469.8	198.63	204.92	1809.23	283.28	493.85	100.79	1210.11	252.7	481.88	516.33	1401	220.9	121	13	3	1
00:41:22	15734.4	5047	13451.4	1305.09	3692.58	3616.54	860.84	434.32	548.17	271.15	172.06	158.33	686.91	69.61	474.29	207.67	241.46	117.38	121	13	2	1
00:41:25	12676.3	4393.06	13673.3	2476.69	3724.58	3127.2	766.55	1399.05	2602.06	574.12	553.92	114.76	141.32	157.25	548.26	792.23	144.22	72.71	121	13	0	1
00:41:27	65535	1436.81	38126.4	2665.63	4802.24	16953.2	525.44	198.24	3417.15	169.02	912.23	500.35	348.01	401.92	484.2	611.53	720.32	126.74	121	13	1	1
00:41:28	7554.68	1521.84	26914.2	2597.42	9787.25	17488.2	198.11	204.92	1806.93	282.88	497.04	100.79	1210.93	252.7	483.64	517.49	1404.21	219.93	121	13	3	1
00:41:33	15736.8	5047.96	13770	1307.68	3681.2	3599.1	857.74	433.04	549.25	269.7	175.23	158.33	687.67	69.61	476.84	207.67	240.91	117.38	121	13	2	1
00:41:36	12752.4	4389.11	13652.2	2474.96	3729.21	3134.95	770.46	1404.44	2597.46	575.2	554.92	115.1	141.32	158.06	550.7	789.99	144.22	72.71	121	13	0	1
00:41:38	65535	1431.83	37830.4	2679.12	4792.71	16897.8	524.06	197.81	3422.81	168.66	912.23	498.53	348.01	401.92	484.2	611.53	718.08	126.74	121	13	1	1
00:41:39	7531.29	1522.79	26638	2595.79	9774.85	17456.3	198.11	204.92	1810.37	282.48	492.79	101.22	1210.93	252.7	483.64	517.49	1402.92	220.9	121	13	3	1
00:41:44	14254.6	5020.09	13663.2	1307.68	3674.37	3594.92	860.84	432.61	549.25	270.43	172.06	158.33	684.6	68.79	476.84	207.67	241.46	117.38	121	13	2	1
00:41:47	12766.8	4342.7	13597.3	2465.48	3711.47	3126.5	766.55	1395.32	2602.06	573.76	554.92	114.76	141.32	157.25	545.83	791.11	143.11	72.71	121	13	0	1
00:41:48	65535	1435.81	38208.1	2686.71	4800.04	16940.1	524.98	197.81	3411.49	169.02	910.18	499.99	346.39	399.47	482.52	609.29	720.32	126.74	121	13	1	1
00:41:50	7503.22	1521.84	26966	2596.6	9774.85	17474.6	198.11	204.92	1809.23	283.28	495.97	100.79	1212.58	251.83	483.64	517.49	1401	220.9	121	13	3	1
00:41:54	14400.5	4946.11	13598.1	1307.68	3675.13	3599.8	860.39	433.47	549.25	270.06	172.06	158.33	686.91	68.79	474.29	206.52	240.91	116.5	121	13	2	1
00:41:58	12751.6	4376.27	13609.2	2470.65	3724.58	3128.61	728.31	1375.02	2605.51	573.04	550.94	114.76	141.32	157.25	549.08	789.99	143.67	72.71	121	13	0	1
00:41:59	65535	1442.79	38235.1	2679.97	4794.91	16872.3	527.29	198.24	3420.55	169.02	911.21	501.81	347.2	400.29	483.36	610.41	719.2	126.74	121	13	1	1
00:42:01	7548.44	1521.84	26880.3	2600.68	9761.77	17423.7	198.11	204.92	1811.52	283.28	495.97	100.79	1210.11	252.7	484.52	517.49	1395.85	221.87	121	13	3	1
00:42:05	14433.6	4940.35	13757.9	1302.5	3683.48	3606.78	863.05	434.32	550.33	271.15	172.06	158.67	686.91	69.61	485.36	206.52	242.02	117.38	121	13	2	1
00:42:09	12774	4382.2	13638.5	2484.45	3722.27	3118.04	770.46	1402.78	2603.21	575.56	555.91	114.76	141.32	157.25	545.02	786.62	143.67	72.71	121	13	0	1
00:42:10	65535	1438.8	38082.2	2685.87	4805.91	16941.5	528.21	198.66	3418.29	169.02	910.18	502.9	347.2	401.1	482.52	611.53	719.76	126.74	121	13	1	1
00:42:12	7534.41	1516.14	26647.5	2598.23	9772.1	17415.5	198.11	204.92	1808.08	283.28	497.04	100.79	1207.64	252.7	482.76	517.49	1399.71	221.87	121	13	3	1
00:42:16	14828.8	4930.74	13697.5	1300.77	3681.2	3585.85	859.95	433.04	549.25	271.52	175.23	158.33	688.44	68.79	475.99	207.67	240.91	117.38	121	13	2	1
00:42:20	12826.1	4401.95	13698	2474.96	3733.06	3137.07	770.46	1405.27	2607.81	575.93	553.92	114.42	141.32	158.06	551.51	792.23	143.67	72.71	121	13	0	1
00:42:21	65535	1436.81	38096.6	2686.71	4794.91	16950.2	527.75	198.66	3419.42	169.02	912.23	502.17	347.2	400.29	484.2	613.77	721.43	126.74	121	13	1	1
00:42:23	7559.36	1520.89	26887.8	2593.34	9779.67	17474.6	198.11	204.92	1810.37	283.28	498.1	100.79	1210.93	252.7	483.64	516.33	1397.78	221.87	121	13	3	1
00:42:27	15023.5	4919.21	13685.5	1299.05	3672.86	3592.13	860.39	432.19	549.25	270.43	171.01	158.67	686.14	69.61	475.99	207.67	241.46	117.38	121	13	2	1
00:42:31	12782	4392.07	13659.6	2481	3729.21	3135.66	770.9	1404.44	2604.36	574.84	552.93	115.1	141.32	157.25	549.89	791.11	144.22	72.71	121	13	0	1
00:42:32	65535	1437.8	38127.4	2677.44	4798.58	16967.7	528.21	198.66	3422.81	169.02	912.23	502.9	348.01	401.92	483.36	610.41	719.76	126.74	121	13	1	1
00:42:34	7532.85	1519.94	26901	2602.31	9774.17	17469.2	198.11	204.44	1808.08	282.88	494.91	100.79	1212.58	252.7	484.52	517.49	1399.71	220.9	121	13	3	1
00:42:38	15675.5	4901.92	13580.5	1296.46	3673.62	3598.41	858.63	433.47	549.25	271.15	172.06	158.33	686.91	68.79	476.84	207.67	241.46	117.38	121	13	2	1
00:42:42	12719.5	4386.15	13649.5	2475.83	3725.35	3122.97	771.77	1406.1	2595.16	576.65	554.92	114.76	140.53	157.25	548.26	791.11	144.22	72.71	121	13	0	1
00:42:43	65535	1437.8	38115.9	2679.12	4796.38	16900.7	526.82	198.24	3417.15	168.66	911.21	501.44	347.2	400.29	483.36	610.41	720.32	126.74	121	13	1	1
00:42:45	7557.8	1520.89	26733.2	2599.05	9745.25	17434.5	198.11	204.44	1808.08	282.88	494.91	100.79	1210.93	251.83	484.52	517.49	1395.85	220.9	121	13	3	1
00:42:49	15866.1	4912.49	13703.1	1299.91	3687.27	3608.87	859.07	433.47	549.25	271.88	172.06	158.67	688.44	68.79	477.69	207.67	241.46	117.38	121	13	2	1
00:42:53	12795.7	4376.27	13622.9	2468.93	3724.58	3132.13	769.59	1403.2	2604.36	574.84	554.92	114.76	141.32	158.06	550.7	795.6	143.67	72.71	121	13	0	1
00:42:54	65535	1438.8	38152.4	2681.65	4796.38	16932	527.75	198.24	3426.21	169.02	914.28	502.17	348.01	401.92	485.04	620.49	721.43	126.74	121	13	1	1
00:42:56	7539.09	1519.94	26854.8	2596.6	9779.67	17451.5	198.11	204.44	1808.08	283.28	491.73	100.79	1210.93	251.83	485.4	518.65	1393.93	221.87	121	13	3	1
00:43:00	15407.1	4910.57	13647.4	1286.96	3659.21	3580.27	860.39	433.47	549.25	270.43	172.06	158.33	686.91	69.61	476.84	207.67	240.91	117.38	121	13	2	1
00:43:04	12805.3	4395.03	13675.1	2484.45	3725.35	3137.07	771.77	1408.17	2604.36	576.29	530.06	115.1	141.32	158.06	551.51	783.25	144.22	72.71	121	13	0	1
00:43:05	65535	1429.83	38025.5	2680.81	4788.31	16881.8	527.75	198.66	3423.95	169.02	911.21	502.17	348.01	401.92	484.2	611.53	719.76	126.74	121	13	1	1
00:43:06	7535.97	1518.04	26515.5	2600.68	9704.63	17363.2	198.11	204.44	1812.67	282.88	495.97	100.79	1207.64	251.83	485.4	517.49	1402.28	219.93	121	13	3	1
00:43:11	14756.7	4955.72	13680.8	1292.14	3669.07	3594.92	861.28	433.89	547.09	270.79	172.06	158.33	679.23	68.79	476.84	207.67	241.46	117.38	121	13	2	1
00:43:14	12826.1	4391.08	13583.5	2480.14	3724.58	3126.5	769.16	1402.78	2604.36	575.2	554.92	114.76	141.32	157.25	549.89	792.23	143.67	72.71	121	13	0	1
00:43:16	65535	1433.82	38087	2674.91	4783.91	16922.6	526.36	198.24	3411.49	169.02	913.26	501.08	347.2	401.1	483.36	611.53	718.08	126.74	121	13	1	1
00:43:17	7578.07	1525.64	26902.9	2607.2	9794.82	17442.7	197.6	203.97	1809.23	282.88	493.85	100.79	1212.58	252.7	484.52	517.49	1401.64	221.87	121	13	3	1
00:43:22	14069	4968.21	13623.2	1290.42	3676.65	3601.89	864.81	434.75	549.25	271.52	172.06	158.67	685.37	68.79	477.69	207.67	242.02	117.38	121	13	2	1
00:43:25	12758.8	4386.15	13659.6	2475.83	3727.67	3128.61	771.33	1405.27	2598.61	575.93	530.06	114.76	141.32	157.25	549.89	792.23	144.22	72.71	121	13	0	1
00:43:27	65535	1434.81	38166.8	2673.22	4775.85	16921.8	527.29	198.24	3422.81	169.02	909.16	501.81	347.2	401.1	482.52	611.53	720.88	126.74	121	13	1	1
00:43:28	7555.46	1521.84	26871.8	2599.05	9785.87	17418.2	198.11	204.92	1810.37	282.88	494.91	100.79	1208.47	251.83	483.64	517.49	1393.28	221.87	121	13	3	1
00:43:33	13500.7	4998.96	13625.1	1286.96	3672.1	3593.52	862.16	433.89	548.17	270.79	175.23	158.67	686.14	69.61	476.84	207.67	241.46	117.38	121	13	2	1
00:43:36	12797.3	4388.12	13633.9	2466.34	3725.35	3131.43	771.77	1406.51	2604.36	576.29	554.92	114.76	141.32	158.06	551.51	793.35	144.22	72.71	121	13	0	1
00:43:38	65535	1437.8	38160.1	2688.4	4803.71	16947.3	528.67	198.66	3413.76	169.02	912.23	503.26	347.2	401.1	483.36	611.53	720.32	126.74	121	13	1	1
00:43:39	7529.73	1518.99	26774.7	2608.83	9790	17442	198.11	204.44	1809.23	282.88	492.79	100.79	1209.29	251.83	484.52	517.49	1406.78	221.87	121	13	3	1
00:43:44	14098.9	5064.29	13709.6	1289.55	3672.1	3599.1	863.93	434.32	549.25	271.15	171.01	158.67	685.37	68.79	473.44	206.52	241.46	117.38	121	13	2	1
00:43:47	12818.1	4267.66	13695.3	2477.55	3682.16	3120.15	770.46	1403.2	2596.31	575.56	546.96	114.76	140.53	157.25	549.89	791.11	143.67	72.71	121	13	0	1
00:43:49	65535	1437.8	38025.5	2677.44	4775.85	16947.3	528.21	198.66	3421.68	169.02	908.13	502.17	347.2	400.29	483.36	611.53	720.32	126.74	121	13	1	1
00:43:50	7552.34	1519.94	26935.9	2602.31	9778.99	17473.2	197.6	204.44	1809.23	282.07	495.97	100.79	1208.47	251.83	483.64	517.49	1401	219.93	121	13	3	1
00:43:54	15651.5	4915.37	13538.7	1279.2	3650.87	3585.15	861.28	433.47	548.17	270.79	171.01	158.33	687.67	69.61	476.84	207.67	241.46	117.38	121	13	2	1
00:43:58	12843.7	4399.97	13672.4	2476.69	3730.75	3133.54	770.9	1405.27	2597.46	576.29	556.91	114.76	141.32	157.25	550.7	792.23	143.67	72.71	121	13	0	1
00:44:00	65535	1438.8	38244.7	2671.53	4803.71	16967	527.75	198.66	3425.08	169.02	913.26	502.53	348.01	401.1	484.2	611.53	720.32	126.74	121	13	1	1
00:44:01	7550	1521.84	26856.7	2592.52	9776.92	17448.8	198.11	204.92	1808.08	282.88	492.79	100.36	1209.29	252.7	482.76	517.49	1394.57	221.87	121	13	3	1
00:44:05	15953.9	4870.21	13681.7	1282.65	3672.1	3600.5	862.6	434.75	549.25	271.88	175.23	158.33	687.67	69.61	475.99	206.52	240.91	118.25	121	13	2	1
00:46:49	15785.7	4949	13578.6	1281.79	3629.63	3575.39	859.95	433.47	550.33	271.15	175.23	158.33	686.91	68.79	476.84	206.52	235.32	117.38	130	14	2	1
00:46:53	12775.6	4357.51	13721.9	2465.48	3708.38	3122.27	767.86	1401.54	2592.86	574.84	553.92	114.76	141.32	157.25	548.26	784.38	144.22	72.71	130	14	0	1
00:46:54	65535	1438.8	38161	2682.5	4794.18	16878.1	527.29	198.24	3429.6	168.66	912.23	502.53	348.01	401.1	484.2	610.41	715.84	125.86	130	14	1	1
00:46:56	7454.1	1513.3	26845.4	2594.16	9734.92	17387.7	197.6	204.44	1804.64	282.07	493.85	100.79	1206.82	250.96	484.52	516.33	1399.07	221.87	130	14	3	1
00:47:00	15810.6	4996.08	13600.9	1286.1	3656.93	3587.94	859.07	434.75	550.33	270.79	172.06	157.98	687.67	68.79	478.54	207.67	240.91	117.38	130	14	2	1
00:47:04	12767.6	4363.44	13753	2457.72	3714.55	3125.79	769.16	1402.37	2600.91	575.2	529.06	115.1	141.32	158.06	548.26	792.23	143.67	72.71	130	14	0	1
00:47:05	65535	1439.8	38067.8	2690.09	4805.91	16982.3	527.75	198.24	3428.47	169.02	913.26	502.53	348.01	401.92	483.36	611.53	721.43	126.74	130	14	1	1
00:47:07	7473.59	1518.99	26843.5	2598.23	9762.46	17450.8	197.6	204.44	1805.79	282.48	494.91	100.79	1206	251.83	484.52	518.65	1404.21	220.9	130	14	3	1
00:47:10	15672.2	4969.17	13666	1277.47	3648.59	3581.67	860.84	433.89	549.25	269.7	172.06	158.67	687.67	69.61	477.69	207.67	241.46	117.38	130	14	2	1
00:47:14	12805.3	4375.29	13797	2463.76	3709.93	3129.31	766.99	1399.05	2602.06	574.84	551.93	114.42	141.32	157.25	549.08	792.23	143.67	72.71	130	14	0	1
00:47:16	65535	1436.81	38014.9	2679.12	4790.51	16881.8	527.29	198.24	3421.68	169.02	912.23	502.17	348.01	401.92	483.36	610.41	721.99	126.74	130	14	1	1
00:47:17	7443.18	1516.14	26822.8	2594.97	9747.32	17431.1	197.08	203.49	1806.93	282.07	495.97	100.79	1208.47	251.83	483.64	517.49	1402.92	220.9	130	14	3	1
00:47:21	15767.5	4991.27	13582.4	1287.83	3666.79	3591.43	857.74	432.61	549.25	270.43	171.01	157.98	683.07	68.79	478.54	206.52	242.02	116.5	130	14	2	1
00:47:25	12814.9	4381.21	13721.9	2463.76	3710.7	3118.04	767.86	1402.78	2595.16	574.84	549.95	114.76	141.32	157.25	549.08	791.11	144.22	72.71	130	14	0	1
00:47:27	65535	1440.79	38200.4	2680.81	4798.58	16917.5	525.9	197.81	3419.42	168.66	911.21	500.72	348.01	401.92	483.36	612.65	718.08	125.86	130	14	1	1
00:47:28	7443.96	1515.19	26758.7	2584.37	9696.37	17370.7	197.6	203.97	1809.23	282.07	492.79	100.79	1209.29	251.83	485.4	518.65	1397.14	220.9	130	14	3	1
00:47:32	15874.4	4985.51	13641.8	1288.69	3659.21	3585.15	858.63	432.19	549.25	270.79	172.06	158.33	687.67	69.61	476.84	207.67	241.46	117.38	130	14	2	1
00:47:36	12752.4	4379.24	13779.6	2457.72	3709.93	3130.02	767.42	1399.05	2602.06	573.04	554.92	114.76	141.32	158.06	550.7	791.11	143.67	72.71	130	14	0	1
00:47:38	65535	1433.82	37996.7	2664.79	4782.45	16888.3	522.67	197.38	3423.95	169.02	912.23	498.17	348.01	401.1	484.2	611.53	720.32	126.74	130	14	1	1
00:47:39	7362.09	1508.55	26563.6	2575.4	9710.14	17393.8	197.08	203.97	1805.79	281.67	492.79	100.79	1207.64	250.96	485.4	517.49	1398.43	220.9	130	14	3	1
00:47:43	15802.3	4996.08	13650.2	1286.1	3653.9	3583.76	859.95	433.04	548.17	270.06	175.23	158.67	687.67	69.61	476.84	207.67	242.02	117.38	130	14	2	1
00:47:47	12742	4355.54	13739.3	2466.34	3706.07	3130.72	767.42	1401.95	2598.61	574.84	552.93	114.76	141.32	157.25	550.7	792.23	143.11	72.71	130	14	0	1
00:47:49	65535	1433.82	38008.2	2669	4781.71	16900.7	524.52	197.81	3425.08	168.29	913.26	499.99	348.01	401.92	483.36	612.65	720.88	126.74	130	14	1	1
00:47:50	7450.98	1516.14	26758.7	2590.89	9688.11	17325.2	196.56	203.49	1804.64	281.67	495.97	100.79	1206.82	251.83	484.52	516.33	1398.43	221.87	130	14	3	1
00:47:54	15834.6	5001.84	13554.5	1288.69	3660.72	3579.57	858.63	433.47	549.25	270.79	172.06	158.33	686.91	69.61	475.14	206.52	242.02	117.38	130	14	2	1
00:47:58	12714.8	4356.53	13739.3	2454.27	3709.93	3127.2	769.16	1404.02	2603.21	576.29	555.91	115.1	140.53	157.25	549.08	791.11	144.22	72.71	130	14	0	1
00:48:00	65535	1431.83	37969.8	2663.94	4769.25	16876	524.98	197.81	3413.76	168.66	912.23	500.35	348.01	401.1	483.36	611.53	720.32	126.74	130	14	1	1
00:48:01	7450.98	1515.19	26513.6	2591.71	9677.09	17320.5	197.6	203.97	1801.2	282.07	492.79	100.79	1207.64	250.96	485.4	518.65	1387.5	220.9	130	14	3	1
00:48:05	15726.9	4984.55	13638.1	1288.69	3656.17	3585.15	859.95	432.19	550.33	268.97	172.06	158.67	688.44	69.61	476.84	207.67	241.46	117.38	130	14	2	1
00:48:09	12732.4	4324.93	13732	2455.14	3705.3	3127.2	762.21	1390.35	2602.06	574.48	554.92	114.76	141.32	157.25	548.26	789.99	143.67	72.71	130	14	0	1
00:48:10	65535	1432.82	37816	2665.63	4775.85	16861.4	523.13	197.38	3426.21	168.66	914.28	498.9	348.82	401.92	484.2	612.65	718.64	126.74	130	14	1	1
00:48:12	7454.88	1515.19	26618.2	2594.16	9690.86	17357.8	197.6	203.97	1805.79	282.07	494.91	100.79	1208.47	251.83	485.4	517.49	1399.71	220.9	130	14	3	1
00:48:16	15732.7	4969.17	13590.7	1289.55	3652.38	3556.56	859.95	433.04	550.33	271.15	175.23	158.67	687.67	69.61	477.69	206.52	241.46	117.38	130	14	2	1
00:48:20	12420.8	4333.81	13757.6	2461.17	3708.38	3122.27	768.72	1401.12	2598.61	575.93	552.93	114.76	141.32	157.25	548.26	791.11	143.67	72.71	130	14	0	1
00:48:21	65535	1431.83	37849.6	2669	4775.12	16859.9	524.06	197.38	3425.08	168.66	912.23	499.62	348.01	401.1	484.2	611.53	714.16	126.74	130	14	1	1
00:48:23	7444.74	1515.19	26705.9	2594.16	9742.5	17423.7	197.08	203.97	1800.05	282.48	493.85	100.79	1208.47	250.96	482.76	517.49	1397.78	221.87	130	14	3	1
00:48:27	15846.2	5010.49	13638.1	1290.42	3659.21	3585.15	860.84	434.32	548.17	270.79	172.06	158.33	686.91	68.79	474.29	206.52	241.46	117.38	130	14	2	1
00:48:31	12744.4	4340.73	13679.7	2455.14	3710.7	3133.54	768.29	1403.61	2599.76	575.2	553.92	114.76	141.32	157.25	549.08	787.74	144.22	72.71	130	14	0	1
00:48:32	65535	1431.83	37961.1	2668.16	4769.99	16837.3	525.44	197.81	3416.02	168.29	913.26	500.72	347.2	401.1	484.2	610.41	719.76	126.74	130	14	1	1
00:48:34	7426.03	1502.85	26867.1	2586.82	9717.02	17388.4	197.08	203.97	1803.49	282.07	492.79	100.79	1207.64	251.83	484.52	517.49	1395.21	220.9	130	14	3	1
00:48:38	15827.1	5027.78	13644.6	1288.69	3661.48	3586.55	857.3	432.61	550.33	270.43	172.06	158.33	687.67	68.79	476.84	207.67	241.46	117.38	130	14	2	1
00:48:42	12714	4366.4	13788.8	2468.93	3719.95	3136.36	767.42	1403.61	2599.76	575.56	531.05	114.76	141.32	158.06	549.89	794.48	143.67	72.71	130	14	0	1
00:48:43	65535	1433.82	37876.5	2659.73	4762.66	16838.1	524.06	197.81	3420.55	168.66	912.23	499.99	348.01	401.1	484.2	611.53	720.88	126.74	130	14	1	1
00:48:45	7451.76	1513.3	26828.4	2580.29	9672.27	17385	197.08	203.97	1805.79	282.07	492.79	100.79	1208.47	251.83	484.52	518.65	1398.43	221.87	130	14	3	1
00:48:48	15947.3	5022.02	13669.7	1290.42	3647.83	3579.57	859.07	433.47	549.25	270.79	175.23	158.33	686.91	69.61	475.99	207.67	240.91	117.38	130	14	2	1
00:48:53	12778	4371.34	13784.2	2466.34	3714.55	3127.91	766.12	1401.95	2598.61	575.56	530.06	114.76	141.32	157.25	549.89	789.99	143.67	72.71	130	14	0	1
00:48:54	65535	1431.83	37827.5	2663.1	4752.39	16783.5	524.98	197.81	3419.42	168.66	913.26	500.35	348.01	400.29	483.36	610.41	719.76	126.74	130	14	1	1
00:48:56	7464.23	1516.14	26801.1	2588.45	9697.06	17397.2	197.08	203.97	1804.64	282.07	491.73	100.79	1206	251.83	484.52	517.49	1399.71	221.87	130	14	3	1
00:48:59	15973.8	5001.84	13605.6	1287.83	3654.66	3585.85	857.3	430.48	549.25	270.79	172.06	158.33	687.67	69.61	477.69	206.52	241.46	117.38	130	14	2	1
00:49:03	12628.2	4348.63	13752.1	2447.38	3705.3	3124.38	768.72	1403.61	2605.51	574.48	554.92	114.76	141.32	158.06	549.89	791.11	145.33	72.71	130	14	0	1
00:49:05	65535	1430.83	37835.2	2664.79	4752.39	16772.5	524.98	197.81	3417.15	168.66	911.21	500.72	348.01	399.47	482.52	611.53	719.2	126.74	130	14	1	1
00:49:07	7466.57	1516.14	26726.6	2592.52	9712.2	17336.1	197.08	203.49	1803.49	281.67	494.91	100.79	1207.64	250.1	485.4	516.33	1390.07	220.9	130	14	3	1
00:49:10	15905.9	5023.94	13622.3	1289.55	3652.38	3581.67	859.51	433.47	549.25	270.06	175.23	158.67	684.6	68.79	476.84	206.52	241.46	117.38	130	14	2	1
00:49:14	12735.6	4367.39	13740.2	2455.14	3714.55	3126.5	766.99	1401.54	2596.31	575.56	553.92	114.76	141.32	157.25	549.08	788.87	143.67	72.71	130	14	0	1
00:49:16	65535	1426.84	37423.8	2657.2	4742.86	16707	523.13	197.38	3408.1	168.29	912.23	498.9	347.2	400.29	483.36	611.53	720.88	125.86	130	14	1	1
00:49:17	7470.47	1517.09	26749.3	2595.79	9718.4	17373.4	197.08	203.97	1804.64	281.67	492.79	100.79	1206	250.96	484.52	518.65	1399.71	220.9	130	14	3	1
00:49:21	15982.9	5016.25	13585.1	1285.24	3644.04	3570.51	857.74	432.61	550.33	270.43	172.06	158.33	686.91	69.61	475.14	207.67	241.46	117.38	130	14	2	1
00:49:25	12673.9	4366.4	13789.7	2452.55	3713.01	3131.43	765.68	1394.5	2590.56	574.48	529.06	114.76	141.32	157.25	549.08	792.23	143.67	72.71	130	14	0	1
00:49:27	65535	1431.83	37649.7	2662.26	4761.19	16817.7	523.6	196.96	3416.02	168.29	910.18	499.62	347.2	401.1	482.52	609.29	720.32	126.74	130	14	1	1
00:49:28	7431.49	1514.24	26797.3	2584.37	9723.22	17369.4	197.08	203.97	1805.79	281.67	497.04	100.79	1207.64	251.83	483.64	517.49	1403.57	220.9	130	14	3	1
00:49:32	15939	4992.23	13603.7	1284.37	3651.62	3569.81	857.74	432.61	548.17	270.43	175.23	158.33	684.6	68.79	476.84	206.52	241.46	117.38	130	14	2	1
00:49:36	12786	4366.4	13646.7	2457.72	3705.3	3125.09	768.29	1404.02	2595.16	575.93	531.05	114.76	141.32	157.25	549.89	793.35	144.22	72.71	130	14	0	1
00:49:38	65535	1430.83	37586.2	2660.57	4761.19	16776.2	524.52	197.81	3423.95	168.29	913.26	500.35	348.01	401.1	484.2	607.05	721.43	126.74	130	14	1	1
00:49:39	7429.15	1514.24	26764.3	2587.63	9703.94	17337.5	197.08	203.97	1804.64	282.07	492.79	101.22	1210.93	251.83	485.4	516.33	1406.78	221.87	130	14	3	1
00:49:43	16038.4	4994.15	13528.5	1285.24	3641.01	3571.9	858.19	432.61	549.25	270.79	175.23	158.33	688.44	69.61	475.99	207.67	241.46	117.38	130	14	2	1
00:49:47	12798.9	4364.42	13711.8	2462.89	3705.3	3129.31	764.38	1397.4	2600.91	573.76	554.92	114.76	141.32	157.25	549.08	788.87	143.67	72.71	130	14	0	1
00:49:49	65535	1431.83	37799.6	2666.47	4757.52	16786.4	523.6	197.38	3420.55	168.66	913.26	499.62	347.2	401.1	481.68	610.41	713.05	125.86	130	14	1	1
00:49:50	7457.22	1511.4	26778.5	2578.66	9702.57	17321.2	197.08	203.97	1801.2	281.67	494.91	100.79	1209.29	250.96	484.52	517.49	1400.35	220.9	130	14	3	1
00:49:54	15986.2	5016.25	13577.7	1288.69	3646.31	3573.3	857.3	432.61	549.25	270.79	175.23	158.33	687.67	68.79	476.84	207.67	242.02	117.38	130	14	2	1
00:49:58	12733.2	4364.42	13716.4	2453.41	3706.07	3127.91	767.42	1401.12	2602.06	574.48	554.92	114.76	141.32	157.25	549.89	787.74	143.67	72.71	130	14	0	1
00:50:00	65535	1426.84	37764.1	2654.67	4743.6	16763.1	522.67	197.38	3422.81	168.66	912.23	498.17	348.01	401.1	484.2	611.53	721.99	124.99	130	14	1	1
00:50:01	7446.3	1511.4	26773.8	2582.74	9593.79	17368.7	196.56	203.97	1805.79	281.27	495.97	101.22	1210.11	251.83	483.64	517.49	1400.35	221.87	130	14	3	1
00:50:05	15974.6	5012.41	13509	1289.55	3648.59	3571.2	856.86	431.76	550.33	270.43	175.23	157.98	686.91	68.79	476.84	206.52	240.35	117.38	130	14	2	1
00:50:09	12719.5	4370.35	13753.9	2436.17	3673.67	3126.5	767.86	1404.85	2600.91	576.29	549.95	114.76	141.32	157.25	551.51	789.99	143.67	72.71	130	14	0	1
00:50:10	65535	1429.83	37808.3	2663.1	4754.59	16819.2	524.52	197.81	3423.95	168.66	910.18	500.72	348.01	401.1	483.36	611.53	721.43	125.86	130	14	1	1
00:50:12	7456.44	1514.24	26749.3	2583.55	9718.4	17347.6	197.6	204.44	1805.79	282.48	498.1	100.79	1200.24	250.96	485.4	516.33	1403.57	218.96	130	14	3	1
00:50:16	15847.9	5015.29	13624.2	1288.69	3641.76	3583.76	856.86	431.76	550.33	270.43	172.06	158.33	688.44	69.61	476.84	206.52	241.46	117.38	130	14	2	1
00:50:20	12685.1	4352.58	13769.5	2459.45	3700.67	3121.56	766.99	1402.78	2603.21	575.2	556.91	114.76	141.32	158.06	551.51	782.13	144.22	72.71	130	14	0	1
00:50:21	65535	1431.83	37552.6	2664.79	4753.86	16768.2	523.13	197.38	3420.55	168.66	912.23	499.26	348.01	401.1	482.52	612.65	719.2	126.74	130	14	1	1
00:50:23	7410.43	1512.35	26676.7	2571.32	9709.45	17341.5	197.08	203.97	1805.79	281.67	492.79	100.79	1204.35	250.96	485.4	516.33	1405.49	220.9	130	14	3	1
00:50:27	15993.7	4934.58	13671.5	1291.28	3630.39	3573.99	856.42	428.35	548.17	269.7	175.23	158.33	686.14	69.61	476.84	207.67	240.91	116.5	130	14	2	1
00:50:31	12734	4339.74	13668.7	2449.96	3695.27	3118.04	766.55	1400.71	2597.46	574.48	551.93	114.76	141.32	157.25	551.51	793.35	143.67	72.71	130	14	0	1
00:50:32	65535	1426.84	37559.3	2652.14	4739.93	16780.5	522.21	197.38	3412.63	168.66	912.23	498.17	348.01	401.1	482.52	610.41	718.08	126.74	130	14	1	1
00:50:34	7458	1513.3	26730.4	2587.63	9639.91	17371.4	197.08	203.97	1804.64	280.46	493.85	100.79	1209.29	250.96	484.52	516.33	1404.21	221.87	130	14	3	1
00:50:37	15905.9	4993.19	13497.9	1279.2	3640.25	3569.11	856.42	432.19	548.17	270.06	171.01	157.98	684.6	68.79	476.84	206.52	241.46	116.5	130	14	2	1
00:50:42	12724.4	4377.26	13675.1	2458.58	3700.67	3122.27	767.86	1403.2	2571.01	574.12	556.91	115.1	141.32	157.25	549.89	792.23	143.67	72.71	130	14	0	1
00:50:43	65535	1428.84	37699.7	2657.2	4723.8	16565.7	522.21	196.96	3418.29	168.29	914.28	498.17	347.2	400.29	483.36	610.41	721.43	126.74	130	14	1	1
00:50:45	7445.52	1515.19	26684.2	2588.45	9728.73	17357.8	197.08	203.97	1803.49	281.67	492.79	100.79	1201.88	250.96	481.88	516.33	1404.85	220.9	130	14	3	1
00:50:48	15842.9	4982.62	13632.5	1277.47	3631.91	3568.41	857.3	430.91	548.17	270.06	171.01	158.33	686.14	68.79	473.44	206.52	242.02	117.38	130	14	2	1
00:50:52	12767.6	4361.46	13644	2456.86	3697.58	3114.52	766.55	1401.95	2604.36	575.2	529.06	114.76	141.32	157.25	548.26	789.99	143.67	72.71	130	14	0	1
00:50:54	65535	1428.84	37621.8	2656.36	4742.86	16736.1	521.75	197.38	3423.95	168.66	913.26	497.81	347.2	400.29	482.52	612.65	719.2	126.74	130	14	1	1
00:50:56	7439.28	1512.35	26709.7	2581.92	9708.07	17332.7	196.56	203.49	1804.64	281.67	494.91	100.79	1205.17	250.96	483.64	516.33	1399.71	220.9	130	14	3	1
[truncated: 5,081 more rows]

## Sheet: Phase 2
RecordID	410nm	435nm	460nm	485nm	510nm	535nm	560nm	585nm	610nm	645nm	680nm	705nm	730nm	760nm	810nm	860nm	900nm	940nm	EC	ML	SensorNumber	Nutrient
1/22/2023 19:00	65535	1520.5	42061.6	2870.55	5247.94	18549.1	593.25	221.21	3416.02	178.15	877.39	519.99	342.36	400.29	486.73	605.93	722.55	131.98	0	0	1	2
1/22/2023 19:00	17415.4	5650.37	15484.4	1478.58	3989.86	3987.61	929.33	456.48	560.04	285.71	167.84	163.83	693.81	69.61	479.4	200.78	249.29	124.38	0	0	2	2
1/22/2023 19:00	13784.2	4947.99	15926.4	2775.82	4076.29	3392.85	833.91	1376.68	2643.45	575.93	564.86	113.05	142.11	161.27	550.7	782.13	144.78	71.85	0	0	0	2
1/22/2023 19:00	8338.3	1660.45	30255.3	2870.61	10997.6	19143.4	214.62	215.85	1825.28	300.99	456.68	101.22	1226.56	249.23	463.38	418.87	1334.16	215.09	0	0	3	2
1/22/2023 19:00	65535	1520.5	42098.2	2870.55	5247.94	18546.2	592.79	221.21	3416.02	178.15	877.39	519.99	342.36	400.29	485.89	605.93	721.43	131.98	0	0	1	2
1/22/2023 19:00	17420.4	5647.49	15464.9	1477.72	3985.31	3983.43	928.89	456.48	560.04	285.71	163.62	163.83	693.04	69.61	478.54	200.78	249.29	124.38	0	0	2	2
1/22/2023 19:00	13773	4943.06	15900.7	2773.23	4070.89	3387.92	835.65	1379.58	2640	576.65	565.86	113.05	142.11	161.27	550.7	781.01	144.78	71.85	0	0	0	2
1/22/2023 19:00	8346.09	1661.4	30267.5	2872.25	10987.2	19135.9	214.62	215.85	1827.57	300.99	456.68	101.22	1226.56	249.23	462.5	417.71	1332.87	215.09	0	0	3	2
1/22/2023 19:00	65535	1520.5	42059.7	2863.8	5247.94	18547.6	591.87	220.78	3414.89	178.15	877.39	519.26	342.36	400.29	485.89	605.93	721.99	131.98	0	0	1	2
1/22/2023 19:00	17402.2	5635	15489.9	1476	3983.8	3983.43	929.33	456.06	560.04	285.71	168.9	163.83	693.04	69.61	479.4	200.78	249.29	124.38	0	0	2	2
1/22/2023 19:00	13769	4944.04	15886.1	2771.51	4068.58	3385.8	834.78	1378.34	2643.45	576.29	564.86	113.05	142.11	161.27	550.7	782.13	144.78	71.85	0	0	0	2
1/22/2023 19:00	8347.65	1661.4	30245.8	2873.06	10993.4	19133.2	214.62	215.85	1827.57	300.58	457.74	101.22	1226.56	249.23	461.62	418.87	1333.52	215.09	0	0	3	2
1/22/2023 19:00	65535	1518.51	41992.4	2868.02	5240.61	18518.5	592.79	221.21	3412.63	178.15	877.39	519.62	342.36	400.29	485.89	605.93	721.43	131.98	0	0	1	2
1/22/2023 19:00	17414.6	5643.64	15471.4	1474.27	3980	3981.33	929.33	456.48	560.04	285.71	167.84	163.83	693.04	68.79	479.4	200.78	249.29	124.38	0	0	2	2
1/22/2023 19:00	13771.4	4945.03	15896.1	2772.37	4069.35	3387.21	834.34	1377.51	2642.3	576.29	564.86	113.05	142.11	161.27	550.7	782.13	144.78	71.85	0	0	0	2
1/22/2023 19:00	8340.64	1661.4	30237.3	2870.61	10992.1	19136.6	214.62	215.85	1826.43	300.99	456.68	101.22	1226.56	249.23	463.38	418.87	1334.16	215.09	0	0	3	2
1/22/2023 19:00	65535	1521.5	42074.1	2870.55	5247.2	18534.5	592.79	220.78	3412.63	178.15	877.39	519.99	342.36	400.29	485.89	605.93	722.55	131.98	0	0	1	2
1/22/2023 19:00	17408	5646.53	15476	1477.72	3988.35	3986.22	929.33	456.48	560.04	285.71	167.84	163.83	693.81	69.61	480.25	201.93	249.29	124.38	0	0	2	2
1/22/2023 19:01	13779.4	4947.99	15926.4	2772.37	4071.66	3389.33	835.21	1379.17	2645.75	576.29	564.86	113.05	142.9	161.27	550.7	783.25	144.78	71.85	0	0	0	2
1/22/2023 19:01	8346.09	1660.45	30242.1	2873.06	10990.7	19115.5	214.62	215.85	1826.43	300.99	458.8	101.22	1226.56	249.23	462.5	418.87	1334.16	215.09	0	0	3	2
1/22/2023 19:01	65535	1520.5	42023.2	2869.71	5248.67	18526.5	591.87	220.78	3414.89	178.15	877.39	519.26	342.36	400.29	485.89	604.81	721.99	131.98	0	0	1	2
1/22/2023 19:01	17425.4	5647.49	15463	1477.72	3989.86	3984.12	929.33	456.48	560.04	285.35	165.73	163.83	693.04	68.79	480.25	200.78	249.29	125.26	0	0	2	2
1/22/2023 19:01	13757	4940.09	15920	2772.37	4075.52	3390.03	835.65	1379.58	2646.9	577.01	541	113.05	142.9	161.27	549.89	783.25	144.78	71.85	0	0	0	2
1/22/2023 19:01	8344.54	1660.45	30254.3	2873.06	10982.4	19108.7	214.62	215.85	1824.13	300.58	454.55	101.22	1224.92	249.23	462.5	418.87	1332.23	215.09	0	0	3	2
1/22/2023 19:01	65535	1521.5	42013.6	2871.39	5245.74	18530.1	592.79	221.21	3417.15	178.15	878.41	519.99	342.36	400.29	485.89	605.93	721.99	131.98	0	0	1	2
1/22/2023 19:01	17317.7	5647.49	15461.1	1478.58	3983.8	3984.82	928.89	456.48	560.04	285.71	167.84	163.49	693.04	69.61	478.54	200.78	249.29	125.26	0	0	2	2
1/22/2023 19:01	13765.8	4946.02	15910.8	2774.1	4073.98	3387.21	835.21	1379.17	2646.9	576.65	564.86	113.05	142.9	161.27	550.7	782.13	144.78	71.85	0	0	0	2
1/22/2023 19:01	8342.2	1660.45	30237.3	2872.25	10990.7	19127.8	214.62	215.85	1826.43	300.99	457.74	101.22	1226.56	249.23	461.62	418.87	1332.23	215.09	0	0	3	2
1/22/2023 19:01	65535	1521.5	42051.1	2871.39	5247.2	18544	592.33	220.78	3418.29	178.15	877.39	519.62	342.36	400.29	485.89	605.93	721.99	131.98	0	0	1	2
1/22/2023 19:01	17408.8	5652.29	15481.6	1478.58	3987.59	3984.82	926.24	455.63	560.04	285.71	165.73	163.49	693.04	69.61	478.54	200.78	249.29	124.38	0	0	2	2
1/22/2023 19:01	13751.4	4937.13	15859.5	2766.34	4067.81	3385.8	835.21	1378.34	2645.75	576.65	565.86	113.05	142.9	161.27	549.89	783.25	144.22	71.85	0	0	0	2
1/22/2023 19:01	8338.3	1659.5	30169.5	2871.43	10976.2	19110.1	214.62	215.85	1826.43	300.99	458.8	100.79	1226.56	249.23	462.5	417.71	1332.23	215.09	0	0	3	2
1/22/2023 19:01	65535	1520.5	42015.5	2868.86	5247.94	18522.1	592.79	221.21	3414.89	178.15	877.39	519.99	342.36	400.29	485.89	604.81	721.99	131.98	0	0	1	2
1/22/2023 19:01	17397.2	5648.45	15466.7	1472.54	3985.31	3987.61	928.89	456.48	560.04	285.71	167.84	163.83	693.81	68.79	478.54	200.78	249.29	124.38	0	0	2	2
1/22/2023 19:01	13777.8	4947.99	15906.2	2774.1	4077.06	3392.15	834.78	1378.34	2645.75	576.65	564.86	113.05	142.9	162.07	550.7	783.25	144.22	71.85	0	0	0	2
1/22/2023 19:01	8342.98	1660.45	30223.2	2868.98	10968	19118.9	214.1	215.85	1825.28	300.99	458.8	100.79	1224.92	248.36	462.5	417.71	1333.52	215.09	0	0	3	2
1/22/2023 19:01	65535	1519.51	41998.2	2869.71	5242.81	18511.9	592.33	220.78	3414.89	178.15	877.39	519.62	342.36	400.29	485.04	604.81	721.43	131.98	0	0	1	2
1/22/2023 19:01	17417.1	5650.37	15462.1	1478.58	3987.59	3986.22	929.77	456.48	560.04	285.71	164.67	163.83	693.81	69.61	478.54	200.78	249.29	124.38	0	0	2	2
1/22/2023 19:01	13757.8	4942.07	15901.6	2774.96	4076.29	3390.03	835.65	1379.58	2645.75	577.01	565.86	113.4	142.9	161.27	550.7	782.13	144.78	71.85	0	0	0	2
1/22/2023 19:01	8342.98	1660.45	30226	2872.25	10985.9	19108.7	214.62	215.85	1824.13	300.99	454.55	100.79	1225.74	249.23	462.5	417.71	1334.16	215.09	0	0	3	2
1/22/2023 19:02	65535	1521.5	42057.8	2870.55	5250.87	18526.5	592.79	221.21	3416.02	178.15	877.39	519.62	342.36	400.29	485.89	604.81	721.99	131.98	0	0	1	2
1/22/2023 19:02	17411.3	5651.33	15464.9	1478.58	3986.07	3984.12	929.33	456.48	560.04	285.71	167.84	163.83	693.81	69.61	477.69	200.78	249.29	125.26	0	0	2	2
1/22/2023 19:02	13768.2	4947.01	15917.2	2774.1	4077.83	3392.15	836.08	1380	2649.2	577.01	566.85	113.05	142.9	162.07	549.89	782.13	144.78	71.85	0	0	0	2
1/22/2023 19:02	8346.09	1660.45	30277.9	2868.98	10966.6	19128.4	214.62	215.85	1824.13	300.58	454.55	101.22	1224.92	248.36	462.5	417.71	1330.95	215.09	0	0	3	2
1/22/2023 19:02	65535	1520.5	42023.2	2869.71	5247.2	18524.3	592.33	220.78	3414.89	178.15	878.41	519.99	342.36	400.29	485.89	604.81	721.43	131.98	0	0	1	2
1/22/2023 19:02	17403	5646.53	15464.9	1477.72	3986.83	3982.73	928.89	456.06	560.04	285.71	164.67	163.49	693.04	69.61	478.54	200.78	248.73	124.38	0	0	2	2
1/22/2023 19:02	13738.5	4939.11	15901.6	2772.37	4074.75	3390.74	834.34	1377.51	2643.45	575.93	540	113.05	141.32	161.27	549.89	783.25	144.22	71.85	0	0	0	2
1/22/2023 19:02	8344.54	1661.4	30249.6	2869.8	10979.7	19127.8	214.62	215.85	1826.43	300.58	454.55	101.22	1226.56	249.23	462.5	417.71	1333.52	215.09	0	0	3	2
1/22/2023 19:02	65535	1520.5	42019.3	2869.71	5245.01	18509	592.33	220.78	3413.76	178.15	876.36	519.62	342.36	400.29	485.04	604.81	721.43	131.98	0	0	1	2
1/22/2023 19:02	17417.1	5646.53	15475.1	1477.72	3986.07	3983.43	928.89	456.48	560.04	285.71	167.84	163.83	693.04	69.61	478.54	200.78	249.29	124.38	0	0	2	2
1/22/2023 19:02	13762.6	4945.03	15907.1	2774.96	4075.52	3388.62	835.65	1379.17	2642.3	576.65	564.86	113.4	142.11	162.07	550.7	783.25	144.78	71.85	0	0	0	2
1/22/2023 19:02	8349.99	1660.45	30238.3	2872.25	10989.3	19116.9	214.62	215.85	1825.28	300.99	456.68	101.22	1225.74	249.23	461.62	417.71	1333.52	215.09	0	0	3	2
1/22/2023 19:02	65535	1521.5	42067.4	2868.86	5248.67	18523.6	592.79	221.21	3414.89	178.15	877.39	519.99	342.36	400.29	485.04	604.81	721.43	131.98	0	0	1	2
1/22/2023 19:02	17415.4	5649.41	15465.8	1478.58	3989.1	3987.61	929.77	456.91	560.04	285.71	164.67	163.83	693.81	69.61	479.4	200.78	249.29	125.26	0	0	2	2
1/22/2023 19:02	13769	4948.98	15914.5	2769.79	4074.75	3389.33	835.65	1378.75	2648.05	577.01	541	113.4	142.9	162.07	550.7	783.25	144.78	71.85	0	0	0	2
1/22/2023 19:02	8341.42	1659.5	30242.1	2868.98	10976.9	19118.2	214.62	215.85	1824.13	300.99	454.55	101.22	1225.74	248.36	461.62	417.71	1333.52	215.09	0	0	3	2
1/22/2023 19:02	65535	1519.51	42017.4	2868.02	5241.34	18507.5	592.79	220.78	3412.63	178.15	877.39	519.62	342.36	400.29	485.04	604.81	720.88	131.98	0	0	1	2
1/22/2023 19:02	17417.1	5647.49	15455.6	1477.72	3985.31	3982.73	928.89	456.48	558.96	285.71	167.84	163.83	693.04	69.61	481.1	200.78	249.29	124.38	0	0	2	2
1/22/2023 19:02	13743.3	4918.37	15907.1	2774.1	4073.2	3390.03	836.08	1380	2643.45	577.01	568.84	113.4	142.11	161.27	549.89	782.13	144.78	71.85	0	0	0	2
1/22/2023 19:02	8346.87	1660.45	30162	2868.98	10968.7	19109.4	214.62	215.85	1822.99	300.99	456.68	100.79	1224.92	248.36	461.62	417.71	1334.16	215.09	0	0	3	2
1/22/2023 19:02	65535	1520.5	41994.3	2866.33	5247.2	18527.2	592.33	220.78	3414.89	178.15	878.41	519.62	342.36	400.29	485.04	603.69	720.88	131.98	0	0	1	2
1/22/2023 19:02	17422.9	5652.29	15475.1	1478.58	3989.1	3985.52	929.77	456.48	560.04	285.71	168.9	163.83	693.81	69.61	479.4	200.78	249.29	124.38	0	0	2	2
1/22/2023 19:03	13760.2	4936.14	15881.5	2762.03	4066.26	3382.99	835.21	1378.34	2638.85	576.65	564.86	113.05	142.11	161.27	549.89	782.13	144.78	71.85	0	0	0	2
1/22/2023 19:03	8345.32	1661.4	30258.1	2868.98	10980.4	19125.7	214.62	215.85	1824.13	300.58	458.8	101.22	1224.92	248.36	461.62	417.71	1332.23	215.09	0	0	3	2
1/22/2023 19:03	65535	1520.5	41995.3	2868.02	5245.74	18503.9	591.87	220.78	3412.63	178.15	877.39	519.62	342.36	400.29	485.04	604.81	721.43	131.98	0	0	1	2
1/22/2023 19:03	17421.2	5650.37	15473.2	1476.86	3986.07	3982.03	928.89	456.48	560.04	285.71	164.67	163.83	693.04	69.61	478.54	200.78	249.29	124.38	0	0	2	2
1/22/2023 19:03	13741.7	4944.04	15903.5	2771.51	4071.66	3390.74	836.08	1379.58	2646.9	577.01	567.85	113.4	142.11	161.27	549.89	783.25	144.78	71.85	0	0	0	2
1/22/2023 19:03	8349.21	1661.4	29935.8	2870.61	10980.4	19079.5	214.62	215.38	1824.13	300.58	454.55	100.79	1225.74	248.36	461.62	417.71	1330.3	215.09	0	0	3	2
1/22/2023 19:03	65535	1520.5	42025.1	2868.86	5248.67	18532.3	592.79	220.78	3414.89	178.15	878.41	519.62	342.36	400.29	485.04	604.81	721.43	131.11	0	0	1	2
1/22/2023 19:03	17436.1	5653.25	15467.6	1479.45	3987.59	3984.12	929.77	456.91	558.96	285.71	165.73	163.83	693.81	69.61	478.54	200.78	249.29	125.26	0	0	2	2
1/22/2023 19:03	13778.6	4938.12	15893.4	2771.51	4073.98	3387.92	835.21	1379.17	2646.9	577.01	566.85	113.4	142.9	161.27	550.7	783.25	144.78	71.85	0	0	0	2
1/22/2023 19:03	8343.76	1661.4	30250.5	2870.61	10976.9	19122.3	214.62	215.85	1826.43	300.58	455.62	100.79	1225.74	249.23	461.62	417.71	1333.52	215.09	0	0	3	2
1/22/2023 19:03	65535	1521.5	42012.6	2871.39	5247.2	18519.9	592.79	221.21	3416.02	178.15	877.39	519.99	342.36	400.29	485.04	604.81	710.81	131.98	0	0	1	2
1/22/2023 19:03	17406.3	5651.33	15450.9	1478.58	3986.83	3982.73	929.33	456.48	560.04	285.35	165.73	163.83	693.04	69.61	474.29	200.78	249.29	124.38	0	0	2	2
1/22/2023 19:03	13773.8	4943.06	15918.1	2772.37	4070.12	3387.21	835.21	1378.34	2645.75	577.01	564.86	113.05	142.9	161.27	549.89	783.25	144.78	71.85	0	0	0	2
1/22/2023 19:03	8325.04	1660.45	30227	2869.8	10983.8	19114.2	214.62	215.85	1822.99	300.99	454.55	101.22	1224.92	248.36	460.74	417.71	1332.23	215.09	0	0	3	2
1/22/2023 19:03	65535	1521.5	41979.9	2868.02	5242.07	18513.4	592.33	221.21	3413.76	178.15	877.39	519.99	342.36	400.29	485.04	604.81	721.43	131.98	0	0	1	2
1/22/2023 19:03	17411.3	5657.09	15475.1	1479.45	3991.38	3988.31	930.66	456.91	560.04	285.71	165.73	163.83	693.81	69.61	478.54	200.78	249.29	125.26	0	0	2	2
1/22/2023 19:03	13748.9	4946.02	15901.6	2771.51	4073.98	3385.8	834.78	1377.51	2644.6	576.65	563.87	113.05	142.11	161.27	549.89	782.13	144.78	71.85	0	0	0	2
1/22/2023 19:03	8352.33	1661.4	30255.3	2871.43	10983.8	19116.2	214.62	215.85	1824.13	300.99	456.68	100.79	1224.92	248.36	461.62	417.71	1333.52	215.09	0	0	3	2
1/22/2023 19:03	65535	1520.5	41985.7	2868.86	5245.01	18509	592.79	220.78	3413.76	178.15	877.39	519.99	342.36	400.29	485.04	603.69	721.43	131.98	0	0	1	2
1/22/2023 19:03	17409.6	5656.13	15483.4	1480.31	3990.62	3986.22	930.22	456.91	560.04	286.08	165.73	163.83	693.04	69.61	479.4	200.78	249.29	125.26	0	0	2	2
1/22/2023 19:03	13764.2	4946.02	15896.1	2771.51	4072.43	3387.92	834.78	1377.1	2648.05	576.65	541	113.05	142.9	161.27	549.89	781.01	144.22	71.85	0	0	0	2
1/22/2023 19:03	8349.99	1661.4	30255.3	2869.8	10990	19129.1	214.62	215.85	1824.13	300.99	456.68	101.22	1225.74	249.23	462.5	417.71	1332.87	215.09	0	0	3	2
1/22/2023 19:04	65535	1520.5	41997.2	2867.18	5241.34	18502.4	592.33	220.78	3414.89	178.15	877.39	519.26	342.36	400.29	485.04	603.69	720.88	131.98	0	0	1	2
1/22/2023 19:04	17408	5656.13	15463	1479.45	3989.1	3983.43	930.22	456.91	560.04	286.08	167.84	163.83	693.81	69.61	478.54	200.78	249.29	124.38	0	0	2	2
1/22/2023 19:04	13754.5	4946.02	15896.1	2770.65	4067.03	3385.8	835.21	1378.75	2641.15	576.29	565.86	113.05	142.11	161.27	549.89	782.13	144.22	71.85	0	0	0	2
1/22/2023 19:04	8350.77	1661.4	30230.8	2871.43	10986.6	19106	214.62	215.85	1824.13	300.99	453.49	100.79	1225.74	248.36	461.62	416.55	1333.52	215.09	0	0	3	2
1/22/2023 19:04	65535	1521.5	42025.1	2868.86	5250.14	18512.6	591.87	220.78	3416.02	178.15	878.41	519.26	342.36	400.29	485.04	603.69	720.88	131.98	0	0	1	2
1/22/2023 19:04	17416.2	5654.21	15476	1480.31	3987.59	3985.52	930.22	456.91	560.04	285.71	164.67	163.83	693.81	69.61	479.4	200.78	249.29	125.26	0	0	2	2
1/22/2023 19:04	13758.5	4942.07	15895.2	2773.23	4073.2	3389.33	835.21	1378.34	2644.6	576.65	541	113.05	142.9	161.27	549.08	782.13	144.22	71.85	0	0	0	2
1/22/2023 19:04	8349.21	1662.35	30152.5	2873.06	10984.5	19116.9	214.62	215.85	1826.43	300.58	456.68	100.79	1225.74	248.36	460.74	417.71	1332.87	214.12	0	0	3	2
1/22/2023 19:04	65535	1519.51	41874.2	2865.49	5240.61	18492.2	592.33	220.78	3416.02	178.15	878.41	519.62	342.36	400.29	485.04	603.69	720.88	131.98	0	0	1	2
1/22/2023 19:04	17410.5	5654.21	15476	1478.58	3986.07	3983.43	929.77	456.91	560.04	285.71	167.84	163.83	693.81	69.61	478.54	200.78	249.29	124.38	0	0	2	2
1/22/2023 19:04	13719.3	4943.06	15919	2768.06	4071.66	3387.21	835.65	1378.75	2641.15	577.01	564.86	113.4	142.11	161.27	549.89	782.13	144.78	71.85	0	0	0	2
1/22/2023 19:04	8352.33	1662.35	30231.7	2875.51	10991.4	19116.9	214.62	215.85	1826.43	300.58	454.55	100.79	1226.56	248.36	461.62	417.71	1332.23	215.09	0	0	3	2
1/22/2023 19:04	65535	1522.5	42000.1	2868.86	5246.47	18525.8	592.33	221.21	3416.02	178.15	878.41	519.62	342.36	400.29	485.04	603.69	720.32	131.98	0	0	1	2
1/22/2023 19:04	17101.4	5646.53	15466.7	1476.86	3983.8	3980.64	930.22	456.91	558.96	286.08	168.9	163.83	693.81	69.61	478.54	200.78	249.29	124.38	0	0	2	2
1/22/2023 19:04	13555.1	4938.12	15915.4	2769.79	4067.81	3388.62	835.21	1378.75	2648.05	576.65	565.86	113.05	142.9	161.27	549.89	782.13	144.78	71.85	0	0	0	2
1/22/2023 19:04	8346.87	1662.35	30252.4	2873.06	10985.2	19136.6	214.62	215.85	1826.43	300.99	454.55	101.22	1226.56	249.23	461.62	417.71	1332.87	215.09	0	0	3	2
1/22/2023 19:04	65535	1522.5	41982.8	2868.86	5242.81	18487.9	592.33	220.78	3414.89	178.15	876.36	519.62	342.36	400.29	485.04	603.69	720.88	131.98	0	0	1	2
1/22/2023 19:04	17414.6	5659.02	15479.7	1477.72	3983.8	3982.03	929.77	456.91	560.04	286.08	167.84	163.83	693.04	69.61	478.54	200.78	249.29	124.38	0	0	2	2
1/22/2023 19:04	13752.1	4943.06	15908.1	2774.1	4075.52	3389.33	835.65	1378.34	2648.05	577.01	564.86	113.4	142.9	161.27	549.89	782.13	144.78	71.85	0	0	0	2
1/22/2023 19:04	8353.11	1663.3	30243	2872.25	10983.1	19114.2	214.62	215.85	1824.13	300.58	455.62	100.79	1225.74	248.36	461.62	417.71	1333.52	215.09	0	0	3	2
1/22/2023 19:04	65535	1521.5	42029.9	2868.86	5247.2	18511.9	592.33	220.78	3416.02	178.15	878.41	519.62	342.36	400.29	485.04	603.69	720.88	131.98	0	0	1	2
1/22/2023 19:04	17412.9	5644.6	15448.1	1474.27	3977.73	3979.94	929.33	456.91	560.04	285.71	167.84	163.83	693.04	69.61	478.54	200.78	249.29	124.38	0	0	2	2
1/22/2023 19:05	13747.3	4945.03	15905.3	2769.79	4071.66	3387.92	835.21	1377.92	2648.05	576.29	563.87	113.4	142.9	161.27	549.89	782.13	144.22	71.85	0	0	0	2
1/22/2023 19:05	8348.43	1661.4	30191.2	2872.25	10972.8	19087	214.62	215.85	1824.13	300.99	454.55	101.22	1225.74	248.36	461.62	417.71	1332.87	215.09	0	0	3	2
1/22/2023 19:05	65535	1522.5	42028	2868.86	5250.87	18514.1	592.33	220.78	3417.15	178.52	878.41	519.26	342.36	400.29	485.04	603.69	720.88	131.98	0	0	1	2
1/22/2023 19:05	17397.2	5657.09	15480.6	1476	3983.04	3983.43	929.77	456.91	561.12	286.08	168.9	163.83	694.58	69.61	478.54	200.78	249.85	124.38	0	0	2	2
1/22/2023 19:05	13764.2	4950.96	15915.4	2772.37	4067.81	3382.28	833.91	1376.27	2644.6	576.29	541	113.05	142.9	161.27	549.89	783.25	144.78	71.85	0	0	0	2
1/22/2023 19:05	8340.64	1660.45	30237.3	2868.17	10971.4	19121.6	214.62	215.85	1824.13	300.58	453.49	100.79	1224.92	248.36	461.62	417.71	1332.87	215.09	0	0	3	2
1/22/2023 19:05	65535	1522.5	42001.1	2868.02	5249.4	18527.2	592.79	221.21	3416.02	178.15	878.41	519.99	342.36	400.29	485.04	602.57	720.88	131.98	0	0	1	2
1/22/2023 19:05	17419.6	5655.17	15483.4	1474.27	3983.8	3986.22	930.22	456.91	560.04	286.08	165.73	163.83	693.81	69.61	478.54	200.78	249.29	124.38	0	0	2	2
1/22/2023 19:05	13756.1	4920.35	15928.2	2738.75	4051.61	3379.46	834.78	1376.68	2646.9	575.93	565.86	113.05	142.9	161.27	549.89	783.25	144.22	71.85	0	0	0	2
1/22/2023 19:05	8342.2	1660.45	30224.2	2872.25	10982.4	19099.2	214.62	215.85	1824.13	300.58	453.49	100.79	1225.74	248.36	461.62	417.71	1331.59	215.09	0	0	3	2
1/22/2023 19:05	65535	1523.49	42020.3	2869.71	5251.6	18525	592.79	220.78	3413.76	178.15	878.41	519.99	342.36	400.29	485.04	603.69	720.88	131.98	0	0	1	2
1/22/2023 19:05	17403.8	5609.06	15485.3	1479.45	3989.86	3988.31	926.24	457.76	560.04	286.08	165.73	163.49	693.81	69.61	478.54	200.78	249.29	124.38	0	0	2	2
1/22/2023 19:05	13759.4	4944.04	15911.7	2775.82	4072.43	3389.33	835.21	1378.34	2644.6	576.65	539.01	113.4	142.9	161.27	549.08	782.13	144.78	71.85	0	0	0	2
1/22/2023 19:05	8347.65	1660.45	30246.8	2870.61	10979.7	19107.4	214.62	215.85	1825.28	300.99	455.62	100.79	1225.74	248.36	461.62	417.71	1331.59	215.09	0	0	3	2
1/22/2023 19:05	65535	1521.5	41987.6	2864.65	5248.67	18508.3	592.79	220.78	3416.02	178.15	877.39	519.99	342.36	400.29	485.04	604.81	721.43	131.98	0	0	1	2
1/22/2023 19:05	17390.6	5655.17	15480.6	1479.45	3992.14	3990.4	931.1	457.34	560.04	285.71	165.73	163.83	694.58	69.61	475.99	200.78	248.17	124.38	0	0	2	2
1/22/2023 19:05	13748.1	4943.06	15902.6	2775.82	4075.52	3391.44	835.65	1377.92	2648.05	576.65	567.85	113.4	142.9	161.27	549.89	781.01	144.78	71.85	0	0	0	2
1/22/2023 19:05	8347.65	1663.3	30282.6	2873.06	10984.5	19087.7	214.62	215.85	1824.13	300.58	454.55	100.79	1225.74	248.36	460.74	417.71	1330.95	215.09	0	0	3	2
1/22/2023 19:05	65535	1522.5	42000.1	2868.86	5249.4	18513.4	592.79	221.21	3417.15	178.15	877.39	519.99	342.36	400.29	485.04	603.69	721.99	131.98	0	0	1	2
1/22/2023 19:05	17418.7	5658.06	15484.4	1476.86	3987.59	3986.91	930.66	457.76	560.04	286.08	164.67	163.83	694.58	69.61	474.29	200.78	248.73	124.38	0	0	2	2
1/22/2023 19:05	13761.8	4940.09	15901.6	2774.1	4070.12	3387.21	835.65	1377.92	2646.9	576.65	564.86	113.4	142.9	161.27	549.89	782.13	144.78	71.85	0	0	0	2
1/22/2023 19:05	8353.89	1662.35	30240.2	2873.06	10979	19127.8	214.62	215.85	1822.99	300.99	455.62	100.79	1224.92	248.36	460.74	417.71	1332.87	215.09	0	0	3	2
1/22/2023 19:06	65535	1522.5	42004.9	2868.86	5248.67	18517	592.79	220.78	3412.63	178.15	878.41	519.99	342.36	400.29	485.04	603.69	721.43	131.98	0	0	1	2
1/22/2023 19:06	17413.8	5648.45	15467.6	1479.45	3990.62	3986.91	931.1	457.34	560.04	286.08	165.73	164.18	693.81	69.61	473.44	200.78	249.29	125.26	0	0	2	2
1/22/2023 19:06	13753.8	4944.04	15898.9	2773.23	4073.98	3386.51	835.65	1377.92	2645.75	576.65	564.86	113.4	142.9	161.27	549.08	782.13	144.78	71.85	0	0	0	2
1/22/2023 19:06	8349.21	1661.4	30124.2	2869.8	10971.4	19091.8	214.62	215.38	1822.99	300.58	455.62	100.79	1224.92	248.36	461.62	417.71	1330.95	215.09	0	0	3	2
1/22/2023 19:06	65535	1522.5	41989.5	2869.71	5248.67	18518.5	592.79	221.21	3414.89	178.15	878.41	519.26	342.36	400.29	485.04	604.81	720.88	131.98	0	0	1	2
1/22/2023 19:06	17411.3	5653.25	15477.9	1479.45	3989.1	3988.31	931.1	456.91	560.04	286.08	168.9	163.83	693.81	69.61	478.54	200.78	249.29	124.38	0	0	2	2
1/22/2023 19:06	13612.8	4946.02	15905.3	2774.96	4075.52	3387.21	835.21	1377.92	2645.75	576.29	565.86	113.4	142.9	161.27	549.08	782.13	144.78	71.85	0	0	0	2
1/22/2023 19:06	8350.77	1661.4	30263.7	2870.61	10985.2	19108.1	214.62	215.85	1822.99	300.99	455.62	100.79	1225.74	248.36	461.62	417.71	1330.95	215.09	0	0	3	2
1/22/2023 19:06	65535	1522.5	42014.5	2870.55	5247.2	18522.1	592.79	221.21	3416.02	178.52	878.41	519.99	342.36	400.29	485.04	603.69	720.88	131.98	0	0	1	2
1/22/2023 19:06	17402.2	5654.21	15479.7	1479.45	3989.86	3988.31	930.66	457.34	561.12	286.08	167.84	163.83	693.81	69.61	478.54	200.78	249.29	124.38	0	0	2	2
1/22/2023 19:06	13752.1	4937.13	15865.9	2769.79	4069.35	3384.39	835.21	1377.92	2648.05	576.29	567.85	113.05	142.11	161.27	549.89	782.13	144.78	71.85	0	0	0	2
1/22/2023 19:06	8353.11	1661.4	30222.3	2869.8	10983.1	19117.6	214.62	215.85	1824.13	300.58	455.62	100.79	1224.92	248.36	461.62	417.71	1332.23	214.12	0	0	3	2
1/22/2023 19:06	65535	1523.49	42020.3	2866.33	5251.6	18528.7	592.79	221.21	3418.29	178.15	878.41	519.99	342.36	400.29	485.04	603.69	721.43	131.98	0	0	1	2
1/22/2023 19:06	17431.2	5658.06	15470.4	1479.45	3989.86	3988.31	931.54	457.76	561.12	286.08	165.73	164.18	694.58	69.61	479.4	200.78	249.29	125.26	0	0	2	2
1/22/2023 19:06	13760.2	4941.08	15900.7	2774.1	4073.2	3386.51	834.78	1376.68	2638.85	576.29	564.86	113.05	142.11	161.27	549.08	782.13	144.78	71.85	0	0	0	2
1/22/2023 19:06	8353.11	1662.35	30254.3	2874.69	10991.4	19120.3	214.62	215.85	1825.28	300.99	453.49	100.79	1225.74	248.36	461.62	417.71	1331.59	215.09	0	0	3	2
1/22/2023 19:06	65535	1523.49	41987.6	2869.71	5250.14	18515.5	592.33	220.78	3417.15	178.52	878.41	519.99	342.36	400.29	485.04	603.69	720.32	131.98	0	0	1	2
1/22/2023 19:06	17408.8	5652.29	15474.1	1478.58	3987.59	3986.91	931.1	457.34	560.04	286.08	165.73	163.83	694.58	69.61	477.69	200.78	249.29	125.26	0	0	2	2
1/22/2023 19:06	13756.1	4946.02	15898	2774.96	4072.43	3387.92	835.21	1377.51	2643.45	576.29	540	113.05	142.11	161.27	549.89	783.25	144.78	71.85	0	0	0	2
1/22/2023 19:06	8346.87	1660.45	30225.1	2868.17	10985.9	19100.6	214.62	215.85	1825.28	300.99	455.62	100.79	1225.74	248.36	461.62	417.71	1332.23	215.09	0	0	3	2
1/22/2023 19:06	65535	1523.49	41897.3	2867.18	5251.6	18522.8	592.33	221.21	3417.15	178.52	878.41	519.99	342.36	400.29	485.04	603.69	720.88	131.98	0	0	1	2
1/22/2023 19:06	17399.7	5658.06	15477.9	1481.17	3989.1	3991.8	931.98	457.76	561.12	286.08	165.73	164.18	694.58	69.61	478.54	200.78	249.29	125.26	0	0	2	2
1/22/2023 19:07	13772.2	4945.03	15915.4	2774.1	4072.43	3390.03	834.34	1375.85	2648.05	576.29	541	113.05	142.11	161.27	549.08	782.13	144.78	71.85	0	0	0	2
1/22/2023 19:07	8350.77	1662.35	30228.9	2873.88	10971.4	19102	214.62	215.85	1824.13	300.99	453.49	100.79	1224.92	248.36	461.62	416.55	1332.87	215.09	0	0	3	2
1/22/2023 19:07	65535	1523.49	42004	2869.71	5245.74	18517	590.95	220.36	3414.89	178.15	878.41	518.53	342.36	400.29	485.04	602.57	720.88	131.98	0	0	1	2
1/22/2023 19:07	17426.2	5652.29	15464.9	1479.45	3992.14	3989.01	931.1	457.34	561.12	286.08	165.73	164.18	694.58	69.61	478.54	200.78	249.29	124.38	0	0	2	2
1/22/2023 19:07	13758.5	4945.03	15896.1	2770.65	4072.43	3388.62	834.78	1377.1	2646.9	576.29	565.86	113.05	142.9	161.27	548.26	781.01	144.22	71.85	0	0	0	2
1/22/2023 19:07	8347.65	1662.35	30244	2872.25	10982.4	19119.6	215.14	215.85	1824.13	300.99	456.68	100.79	1225.74	248.36	462.5	416.55	1332.23	215.09	0	0	3	2
1/22/2023 19:07	65535	1523.49	41974.2	2869.71	5247.2	18533	592.33	220.78	3417.15	178.15	878.41	519.62	342.36	400.29	484.2	603.69	721.43	131.98	0	0	1	2
1/22/2023 19:07	17396.4	5652.29	15476.9	1478.58	3989.1	3987.61	930.66	457.34	560.04	286.08	164.67	163.83	693.81	69.61	479.4	200.78	249.29	124.38	0	0	2	2
1/22/2023 19:07	13763.4	4934.17	15900.7	2775.82	4065.49	3383.69	834.78	1377.1	2644.6	576.65	540	113.05	142.11	161.27	548.26	782.13	144.22	71.85	0	0	0	2
1/22/2023 19:07	8356.23	1663.3	30236.4	2873.88	10980.4	19116.2	214.62	215.38	1824.13	300.99	453.49	100.79	1225.74	248.36	462.5	417.71	1330.95	215.09	0	0	3	2
1/22/2023 19:07	65535	1523.49	41996.3	2869.71	5248.67	18522.1	592.79	221.21	3416.02	178.52	878.41	519.99	342.36	400.29	485.04	603.69	720.32	131.98	0	0	1	2
1/22/2023 20:49	65535	1536.45	41647.3	2868.02	5249.4	18502.4	592.33	222.06	3428.47	179.61	881.48	518.17	342.36	401.1	484.2	596.97	713.61	131.98	6	1	1	2
1/22/2023 20:50	17331.7	5635.96	15425.9	1466.5	3983.8	3979.24	931.98	458.61	562.2	286.44	169.95	164.52	695.35	69.61	481.1	201.93	249.85	124.38	6	1	2	2
1/22/2023 20:50	8384.3	1668.99	30211.9	2876.32	10964.5	19072.8	215.65	216.8	1825.28	301.79	448.18	101.22	1223.27	248.36	461.62	413.07	1332.87	215.09	6	1	3	2
1/22/2023 20:50	13785.8	4920.35	15929.1	2761.17	4059.32	3382.99	836.95	1371.3	2644.6	574.84	539.01	113.05	142.11	161.27	550.7	781.01	144.22	71.85	6	1	0	2
1/22/2023 20:50	65535	1537.44	41699.2	2868.86	5250.14	18510.5	592.33	221.63	3430.74	179.61	880.46	518.17	343.16	401.1	484.2	598.09	714.16	131.98	6	1	1	2
1/22/2023 20:50	17325.9	5636.92	15432.4	1467.36	3959.53	3965.99	931.98	458.61	562.2	286.44	165.73	164.87	695.35	69.61	481.1	201.93	249.85	124.38	6	1	2	2
1/22/2023 20:50	8390.54	1669.94	30174.2	2877.95	10962.5	19099.2	215.65	216.8	1826.43	301.79	451.37	101.22	1223.27	248.36	460.74	414.23	1332.23	215.09	6	1	3	2
1/22/2023 20:50	13778.6	4924.3	15929.1	2763.75	4064.72	3384.39	836.51	1371.3	2644.6	574.48	539.01	113.05	142.9	161.27	549.89	781.01	144.22	71.85	6	1	0	2
1/22/2023 20:50	65535	1537.44	41723.3	2867.18	5253.8	18503.2	591.87	222.06	3427.34	179.61	881.48	517.81	342.36	401.1	484.2	598.09	714.16	131.98	6	1	1	2
1/22/2023 20:50	17332.6	5638.84	15428.6	1467.36	3983.8	3980.64	931.54	458.61	563.28	286.8	169.95	164.87	695.35	69.61	481.1	201.93	249.85	124.38	6	1	2	2
1/22/2023 20:50	8396	1671.84	30193	2879.59	10959	19080.9	215.65	216.8	1826.43	301.79	448.18	101.22	1222.45	248.36	461.62	413.07	1332.23	215.09	6	1	3	2
1/22/2023 20:50	13741.7	4925.28	15921.8	2764.61	4060.86	3385.8	836.95	1371.71	2648.05	574.48	562.87	113.05	142.9	161.27	549.89	781.01	144.22	71.85	6	1	0	2
1/22/2023 20:50	65535	1536.45	41682.9	2864.65	5234.01	18425.2	592.33	222.06	3428.47	179.61	881.48	518.17	343.16	401.1	484.2	596.97	713.61	131.98	6	1	1	2
1/22/2023 20:50	17325.1	5636.92	15440.7	1465.64	3987.59	3984.12	931.54	458.61	562.2	286.44	166.78	164.52	695.35	69.61	481.95	201.93	249.85	124.38	6	1	2	2
1/22/2023 20:50	8385.08	1668.04	30181.8	2875.51	10952.1	19089.7	215.65	216.8	1825.28	301.79	448.18	101.22	1219.98	248.36	460.74	414.23	1333.52	215.09	6	1	3	2
1/22/2023 20:50	13608	4906.52	15909	2760.3	4063.95	3387.21	836.95	1371.71	2645.75	574.48	539.01	113.05	142.11	161.27	549.89	781.01	144.22	71.85	6	1	0	2
1/22/2023 20:50	65535	1537.44	41725.2	2866.33	5250.87	18513.4	592.33	222.06	3429.6	179.61	881.48	518.17	342.36	401.1	484.2	598.09	714.72	131.98	6	1	1	2
1/22/2023 20:50	17314.3	5634.04	15445.4	1465.64	3986.83	3984.82	931.98	458.61	563.28	286.8	166.78	164.87	695.35	69.61	481.1	201.93	249.85	124.38	6	1	2	2
1/22/2023 20:50	8396.78	1671.84	30182.7	2880.4	10955.6	19102.6	215.65	217.28	1826.43	301.79	451.37	101.22	1224.1	248.36	461.62	414.23	1332.23	215.09	6	1	3	2
1/22/2023 20:50	13620	4930.22	15931	2756.86	4063.95	3385.1	836.95	1371.71	2646.9	574.12	563.87	113.05	142.11	161.27	550.7	782.13	144.22	71.85	6	1	0	2
1/22/2023 20:50	65535	1535.45	41685.8	2865.49	5253.8	18511.2	592.33	222.06	3427.34	179.61	880.46	518.17	343.16	401.1	484.2	598.09	714.16	131.98	6	1	1	2
1/22/2023 20:50	17311	5634.04	15434.2	1465.64	3985.31	3982.03	930.66	457.76	562.2	286.44	169.95	164.52	695.35	69.61	481.95	201.93	249.85	124.38	6	1	2	2
1/22/2023 20:50	8401.45	1670.89	30179.9	2873.88	10950.1	19076.2	215.65	217.28	1827.57	301.79	450.31	101.22	1224.1	248.36	461.62	414.23	1332.87	215.09	6	1	3	2
1/22/2023 20:50	13732.9	4947.99	15932.8	2760.3	4062.41	3385.8	837.38	1372.12	2628.51	575.2	564.86	113.05	142.11	160.46	549.08	781.01	144.22	71.85	6	1	0	2
1/22/2023 20:50	65535	1537.44	41696.4	2867.18	5253.8	18505.4	591.41	221.63	3426.21	179.61	881.48	517.81	342.36	401.1	484.2	596.97	714.72	131.98	6	1	1	2
1/22/2023 20:51	17302.7	5628.27	15436.1	1465.64	3986.07	3981.33	931.98	458.61	563.28	286.44	166.78	164.87	694.58	69.61	481.1	201.93	249.85	124.38	6	1	2	2
1/22/2023 20:51	8396	1671.84	30180.8	2877.14	10961.8	19078.2	215.65	216.8	1826.43	301.79	450.31	101.22	1223.27	248.36	462.5	414.23	1333.52	215.09	6	1	3	2
1/22/2023 20:51	13790.6	4947.99	15903.5	2762.89	4063.18	3388.62	837.38	1372.12	2652.65	574.84	562.87	113.05	142.9	161.27	550.7	779.89	144.22	71.85	6	1	0	2
1/22/2023 20:51	65535	1537.44	41692.5	2864.65	5253.8	18503.9	591.87	221.63	3428.47	179.61	881.48	517.81	342.36	401.1	484.2	598.09	714.72	131.98	6	1	1	2
1/22/2023 20:51	17318.5	5636.92	15429.6	1467.36	3983.8	3982.73	931.54	458.61	562.2	286.44	166.78	164.87	695.35	69.61	481.95	201.93	249.85	124.38	6	1	2	2
1/22/2023 20:51	8399.9	1668.99	29985.7	2875.51	10932.9	19074.8	215.65	216.8	1828.72	301.79	451.37	101.22	1224.1	248.36	461.62	414.23	1332.23	215.09	6	1	3	2
1/22/2023 20:51	13789	4946.02	15936.5	2761.17	4062.41	3386.51	837.38	1372.12	2652.65	574.84	563.87	113.05	142.9	161.27	550.7	781.01	144.22	71.85	6	1	0	2
1/22/2023 20:51	65535	1536.45	41689.6	2865.49	5251.6	18506.8	591.41	221.63	3427.34	179.25	880.46	517.81	342.36	401.1	484.2	598.09	714.16	131.98	6	1	1	2
1/22/2023 20:51	17319.3	5634.04	15433.3	1467.36	3986.83	3983.43	931.1	458.19	562.2	286.44	166.78	164.52	695.35	69.61	481.1	201.93	249.85	124.38	6	1	2	2
1/22/2023 20:51	8400.67	1670.89	30205.3	2877.14	10959.7	19080.2	215.65	217.28	1828.72	301.79	452.43	101.22	1224.1	248.36	461.62	414.23	1332.87	215.09	6	1	3	2
1/22/2023 20:51	13801.8	4943.06	15933.7	2760.3	4066.26	3388.62	837.38	1372.54	2651.5	575.56	564.86	113.05	142.9	161.27	550.7	781.01	144.22	71.85	6	1	0	2
1/22/2023 20:51	65535	1536.45	41704.1	2867.18	5253.07	18505.4	591.87	221.63	3426.21	179.61	880.46	517.81	342.36	401.1	484.2	598.09	714.16	131.98	6	1	1	2
1/22/2023 20:51	17310.2	5636.92	15440.7	1466.5	3987.59	3984.82	930.22	458.61	562.2	286.8	169.95	164.87	695.35	69.61	481.1	201.93	249.85	124.38	6	1	2	2
1/22/2023 20:51	8398.34	1670.89	30211.9	2879.59	10962.5	19093.1	215.65	216.8	1826.43	302.19	449.24	101.22	1223.27	248.36	461.62	414.23	1333.52	215.09	6	1	3	2
1/22/2023 20:51	13789	4934.17	15935.5	2759.44	4060.86	3382.99	836.95	1371.3	2650.35	574.84	566.85	113.05	142.9	161.27	549.89	782.13	144.22	71.85	6	1	0	2
1/22/2023 20:51	65535	1537.44	41701.2	2868.02	5252.34	18503.2	591.87	221.63	3426.21	179.61	880.46	517.44	342.36	401.1	484.2	596.97	714.16	131.98	6	1	1	2
1/22/2023 20:51	17318.5	5640.76	15439.8	1466.5	3990.62	3987.61	931.98	458.61	563.28	286.8	165.73	164.87	696.11	69.61	481.1	201.93	250.41	124.38	6	1	2	2
1/22/2023 20:51	8398.34	1670.89	30231.7	2876.32	10963.1	19082.3	215.65	216.8	1825.28	302.19	448.18	101.22	1223.27	248.36	460.74	414.23	1332.87	215.09	6	1	3	2
1/22/2023 20:51	13809.8	4935.16	15898.9	2760.3	4061.64	3384.39	836.51	1369.64	2644.6	574.12	562.87	113.05	142.11	161.27	549.89	781.01	144.22	71.85	6	1	0	2
1/22/2023 20:51	65535	1537.44	41706	2868.02	5254.54	18524.3	591.87	221.63	3428.47	179.61	881.48	518.17	342.36	401.1	484.2	598.09	714.16	131.98	6	1	1	2
1/22/2023 20:52	17329.2	5635.96	15445.4	1468.23	3989.1	3986.91	932.87	459.04	563.28	286.8	166.78	164.87	696.11	69.61	481.1	201.93	249.85	124.38	6	1	2	2
1/22/2023 20:52	8393.66	1671.84	30188.3	2880.4	10956.3	19110.8	215.65	216.8	1826.43	302.19	449.24	101.22	1224.1	248.36	460.74	414.23	1332.87	215.09	6	1	3	2
1/22/2023 20:52	13806.6	4942.07	15928.2	2762.89	4060.09	3384.39	836.51	1371.3	2645.75	574.48	564.86	113.05	142.11	161.27	550.7	781.01	144.22	71.85	6	1	0	2
1/22/2023 20:52	65535	1536.45	41681.9	2868.86	5249.4	18485	591.87	221.63	3427.34	179.61	880.46	517.81	342.36	401.1	484.2	598.09	714.16	131.98	6	1	1	2
1/22/2023 20:52	17325.9	5638.84	15445.4	1466.5	3987.59	3984.82	932.87	459.04	563.28	286.8	166.78	164.87	695.35	69.61	481.95	201.93	249.85	124.38	6	1	2	2
1/22/2023 20:52	8399.9	1670.89	30190.2	2878.77	10953.5	19082.3	215.65	217.28	1827.57	302.19	451.37	101.22	1224.1	248.36	460.74	414.23	1333.52	215.09	6	1	3	2
1/22/2023 20:52	13799.4	4941.08	15922.7	2762.89	4059.32	3385.1	836.95	1371.71	2644.6	574.12	539.01	113.05	142.11	161.27	549.89	781.01	144.22	71.85	6	1	0	2
1/22/2023 20:52	65535	1537.44	41698.3	2868.02	5253.8	18511.2	592.79	221.63	3423.95	179.61	881.48	518.53	343.16	401.1	484.2	598.09	714.16	131.98	6	1	1	2
1/22/2023 20:52	17338.4	5637.88	15435.1	1467.36	3988.35	3985.52	932.43	458.61	562.2	286.8	166.78	164.87	695.35	69.61	478.54	201.93	249.85	124.38	6	1	2	2
1/22/2023 20:52	8397.56	1670.89	30221.3	2880.4	10967.3	19095.8	215.65	217.28	1827.57	302.19	448.18	101.22	1224.1	248.36	461.62	414.23	1332.87	215.09	6	1	3	2
1/22/2023 20:52	13766.6	4937.13	15931.9	2759.44	4060.09	3385.8	837.38	1372.54	2651.5	574.84	563.87	113.05	142.9	161.27	550.7	781.01	144.22	71.85	6	1	0	2
1/22/2023 20:52	65535	1538.44	41698.3	2869.71	5250.14	18494.4	591.87	221.63	3427.34	179.61	881.48	517.81	342.36	401.1	484.2	598.09	714.16	131.98	6	1	1	2
1/22/2023 20:52	17337.5	5634.04	15438.9	1465.64	3988.35	3983.43	932.87	459.04	562.2	286.8	165.73	164.87	695.35	69.61	481.95	201.93	249.85	124.38	6	1	2	2
1/22/2023 20:52	8404.57	1671.84	30229.8	2881.22	10962.5	19099.2	215.65	217.28	1827.57	302.19	450.31	101.22	1224.92	248.36	462.5	414.23	1332.87	215.09	6	1	3	2
1/22/2023 20:52	13785	4937.13	15924.5	2758.58	4060.09	3383.69	836.95	1371.3	2649.2	574.84	540	113.05	142.9	161.27	550.7	781.01	144.22	71.85	6	1	0	2
1/22/2023 20:52	65535	1537.44	41722.3	2868.86	5253.07	18503.9	591.87	221.63	3427.34	179.25	881.48	517.44	342.36	401.1	484.2	598.09	714.72	131.98	6	1	1	2
1/22/2023 20:52	17315.2	5628.27	15434.2	1465.64	3986.83	3985.52	932.43	459.04	562.2	286.44	166.78	164.87	695.35	69.61	481.95	201.93	249.85	124.38	6	1	2	2
1/22/2023 20:52	8403.79	1670.89	30206.2	2879.59	10952.8	19085.7	215.65	216.8	1826.43	301.79	451.37	101.22	1221.63	248.36	462.5	414.23	1334.16	215.09	6	1	3	2
1/22/2023 20:52	13647.2	4913.43	15928.2	2752.55	4057.01	3380.17	836.95	1371.3	2649.2	574.48	539.01	113.05	142.9	161.27	549.89	781.01	144.22	71.85	6	1	0	2
1/22/2023 20:52	65535	1540.43	41712.7	2870.55	5253.8	18509.7	592.33	221.63	3428.47	179.61	881.48	518.17	342.36	401.1	484.2	598.09	714.72	131.98	6	1	1	2
1/22/2023 20:52	17291.1	5640.76	15426.8	1468.23	3989.1	3986.22	932.43	458.61	563.28	286.8	169.95	164.87	696.11	69.61	481.1	201.93	249.85	124.38	6	1	2	2
1/22/2023 20:52	8393.66	1670.89	30211.9	2878.77	10966.6	19084.3	215.65	216.8	1827.57	302.19	451.37	101.22	1224.1	248.36	462.5	414.23	1334.16	215.09	6	1	3	2
1/22/2023 20:52	13797	4939.11	15928.2	2760.3	4062.41	3385.1	836.51	1369.64	2643.45	574.12	562.87	113.05	142.11	161.27	549.89	781.01	144.22	71.85	6	1	0	2
1/22/2023 20:52	65535	1536.45	41694.4	2867.18	5253.8	18506.8	591.87	221.63	3428.47	179.61	881.48	517.81	343.16	401.1	484.2	598.09	711.37	131.98	6	1	1	2
1/22/2023 20:53	17315.2	5638.84	15439.8	1468.23	3989.86	3987.61	932.43	458.61	563.28	286.8	166.78	164.87	695.35	69.61	481.1	201.93	249.85	124.38	6	1	2	2
1/22/2023 20:53	8399.9	1670.89	30215.7	2876.32	10967.3	19098.5	215.65	216.8	1826.43	302.19	448.18	101.22	1223.27	248.36	461.62	414.23	1333.52	215.09	6	1	3	2
1/22/2023 20:53	13793.8	4926.27	15936.5	2761.17	4053.15	3382.99	836.51	1370.05	2650.35	574.12	562.87	113.05	142.9	161.27	549.89	781.01	144.22	71.85	6	1	0	2
1/22/2023 20:53	65535	1536.45	41698.3	2868.02	5253.07	18506.1	592.33	222.06	3425.08	179.61	881.48	518.17	342.36	401.1	483.36	598.09	714.16	131.98	6	1	1	2
1/22/2023 20:53	17339.2	5638.84	15453.7	1467.36	3991.38	3984.82	932.87	458.61	562.2	286.8	165.73	164.87	695.35	69.61	482.8	201.93	249.85	124.38	6	1	2	2
1/22/2023 20:53	8400.67	1670.89	30169.5	2877.95	10952.8	19062.6	215.65	216.8	1825.28	302.19	451.37	101.22	1223.27	248.36	461.62	413.07	1333.52	215.09	6	1	3	2
1/22/2023 20:53	13793.8	4947.99	15909.9	2762.03	4057.01	3384.39	836.51	1370.88	2645.75	574.12	562.87	113.05	142.11	161.27	550.7	781.01	144.22	71.85	6	1	0	2
1/22/2023 20:53	65535	1537.44	41708.9	2866.33	5256.73	18511.9	591.41	221.63	3428.47	179.61	880.46	517.44	343.16	401.1	484.2	599.21	714.72	131.98	6	1	1	2
1/22/2023 20:53	17323.5	5640.76	15407.3	1468.23	3992.14	3987.61	932.43	459.04	563.28	286.8	166.78	164.87	696.11	69.61	481.1	201.93	249.85	124.38	6	1	2	2
1/22/2023 20:53	8403.79	1671.84	30219.4	2877.95	10966.6	19104	215.65	217.28	1827.57	302.19	448.18	101.22	1224.92	248.36	462.5	414.23	1334.16	215.09	6	1	3	2
1/22/2023 20:53	13801.8	4946.02	15929.1	2761.17	4063.95	3385.8	836.08	1369.64	2645.75	574.12	563.87	112.71	142.11	161.27	549.89	781.01	144.22	71.85	6	1	0	2
1/22/2023 20:53	65535	1539.44	41718.5	2870.55	5253.8	18519.9	592.33	222.06	3430.74	179.61	880.46	518.17	343.16	401.1	484.2	598.09	714.72	131.98	6	1	1	2
1/22/2023 20:53	17289.5	5634.04	15441.6	1466.5	3988.35	3982.03	931.54	458.19	562.2	286.44	169.95	164.52	695.35	69.61	481.1	201.93	249.85	124.38	6	1	2	2
1/22/2023 20:53	8396.78	1670.89	30212.8	2879.59	10959	19098.5	215.65	216.8	1827.57	302.19	450.31	101.22	1223.27	248.36	462.5	414.23	1332.87	215.09	6	1	3	2
1/22/2023 20:53	13791.4	4943.06	15927.3	2761.17	4060.09	3383.69	835.65	1368.4	2643.45	574.12	566.85	112.71	142.11	161.27	550.7	781.01	144.22	71.85	6	1	0	2
1/22/2023 20:53	65535	1537.44	41732.9	2868.86	5258.93	18527.9	592.33	222.06	3428.47	179.61	880.46	518.17	343.16	401.1	484.2	598.09	715.84	131.98	6	1	1	2
1/22/2023 20:53	17258.8	5632.11	15432.4	1465.64	3986.07	3982.03	931.98	458.61	562.2	286.44	169.95	164.87	694.58	69.61	481.1	201.93	249.85	124.38	6	1	2	2
1/22/2023 20:53	8403.79	1672.79	30171.4	2879.59	10959.7	19087	215.65	216.8	1825.28	302.19	451.37	101.22	1223.27	248.36	462.5	414.23	1333.52	215.09	6	1	3	2
1/22/2023 20:53	13789.8	4933.18	15839.3	2759.44	4056.24	3380.17	835.65	1369.64	2650.35	573.76	539.01	113.05	142.9	161.27	549.89	782.13	144.22	71.85	6	1	0	2
1/22/2023 20:53	65535	1536.45	41731.9	2869.71	5254.54	18514.8	592.33	222.06	3428.47	179.61	881.48	518.17	343.16	401.1	484.2	598.09	714.72	131.98	6	1	1	2
1/22/2023 20:54	17315.2	5639.8	15449.1	1464.77	3986.83	3983.43	932.43	459.04	562.2	286.44	166.78	164.87	695.35	69.61	481.95	201.93	249.85	124.38	6	1	2	2
1/22/2023 20:54	8405.35	1671.84	30158.2	2877.14	10948.7	19093.8	215.65	216.8	1826.43	302.19	452.43	101.22	1222.45	248.36	461.62	414.23	1333.52	215.09	6	1	3	2
1/22/2023 20:54	13792.2	4939.11	15916.3	2762.89	4060.86	3384.39	835.65	1369.22	2650.35	573.76	563.87	113.05	142.9	161.27	549.89	782.13	144.22	71.85	6	1	0	2
1/22/2023 20:54	65535	1536.45	41692.5	2868.02	5254.54	18530.8	591.87	222.06	3429.6	179.61	881.48	517.44	343.16	401.1	484.2	598.09	716.4	131.98	6	1	1	2
1/22/2023 20:54	17321	5637.88	15432.4	1466.5	3987.59	3984.12	931.98	458.61	563.28	286.44	166.78	164.52	695.35	69.61	481.95	201.93	249.85	124.38	6	1	2	2
1/22/2023 20:54	8398.34	1670.89	30142.2	2878.77	10961.1	19071.4	215.65	216.8	1825.28	301.79	449.24	101.22	1223.27	248.36	463.38	414.23	1335.44	215.09	6	1	3	2
1/22/2023 20:54	13790.6	4941.08	15917.2	2760.3	4058.55	3384.39	835.21	1366.74	2649.2	573.76	562.87	113.05	142.11	161.27	549.89	781.01	143.67	71.85	6	1	0	2
1/22/2023 20:54	65535	1538.44	41744.4	2868.02	5260.4	18538.1	592.79	222.06	3430.74	179.61	882.51	518.53	343.16	401.1	484.2	598.09	714.16	131.98	6	1	1	2
1/22/2023 20:54	17309.4	5633.07	15437	1467.36	3989.1	3984.12	932.43	458.61	562.2	286.8	165.73	164.87	695.35	69.61	481.1	201.93	249.85	124.38	6	1	2	2
1/22/2023 20:54	8402.23	1671.84	30185.5	2876.32	10944.6	19085	215.65	216.8	1826.43	301.39	449.24	101.22	1222.45	248.36	461.62	414.23	1332.23	215.09	6	1	3	2
1/22/2023 20:54	13792.2	4937.13	15924.5	2761.17	4058.55	3383.69	836.08	1370.05	2645.75	573.76	539.01	113.05	142.11	161.27	549.89	781.01	144.22	71.85	6	1	0	2
1/22/2023 20:54	65535	1538.44	41684.8	2865.49	5258.2	18526.5	592.33	221.63	3430.74	179.61	880.46	517.81	343.16	401.1	484.2	598.09	714.16	131.98	6	1	1	2
1/22/2023 20:54	17317.7	5638.84	15446.3	1466.5	3981.52	3977.85	932.43	458.61	563.28	285.71	166.78	164.87	695.35	69.61	481.95	203.08	249.85	124.38	6	1	2	2
1/22/2023 20:54	8403.79	1671.84	30186.5	2879.59	10951.5	19076.2	215.65	216.8	1826.43	302.19	451.37	101.22	1223.27	248.36	461.62	414.23	1330.95	215.09	6	1	3	2
1/22/2023 20:54	13788.2	4941.08	15917.2	2760.3	4059.32	3387.21	836.51	1370.47	2650.35	574.12	539.01	113.05	142.9	161.27	550.7	779.89	144.22	71.85	6	1	0	2
1/22/2023 20:54	65535	1537.44	41738.7	2868.02	5254.54	18509.7	592.79	222.06	3428.47	179.61	881.48	518.17	343.16	401.1	484.2	596.97	714.72	131.98	6	1	1	2
1/22/2023 20:54	17337.5	5617.7	15447.2	1464.77	3982.28	3978.54	931.98	458.61	563.28	282.07	169.95	164.52	696.11	69.61	481.1	201.93	249.85	124.38	6	1	2	2
1/22/2023 20:54	8396.78	1671.84	30110.1	2880.4	10955.6	19068	215.65	216.8	1828.72	302.19	448.18	101.22	1223.27	248.36	462.5	414.23	1329.66	213.15	6	1	3	2
1/22/2023 20:54	13789	4945.03	15617.6	2760.3	4058.55	3384.39	836.51	1370.88	2650.35	574.12	563.87	113.05	142.9	161.27	549.89	782.13	144.22	71.85	6	1	0	2
1/22/2023 20:54	65535	1538.44	41679.1	2868.02	5252.34	18509	592.79	222.06	3429.6	179.61	881.48	518.17	343.16	401.1	485.04	598.09	714.72	131.98	6	1	1	2
1/22/2023 20:54	17325.9	5639.8	15448.1	1467.36	3988.35	3986.22	932.43	458.61	562.2	286.08	166.78	164.87	696.11	69.61	481.95	201.93	249.85	124.38	6	1	2	2
1/22/2023 20:54	8403.01	1670.89	30077.1	2880.4	10959.7	19085	215.65	217.28	1826.43	302.19	448.18	101.22	1223.27	248.36	462.5	414.23	1334.16	215.09	6	1	3	2
1/22/2023 20:54	13791.4	4939.11	15931.9	2758.58	4059.32	3381.58	836.08	1370.05	2646.9	573.76	564.86	113.05	142.9	161.27	550.7	782.13	144.22	71.85	6	1	0	2
1/22/2023 20:54	65535	1539.44	41736.7	2866.33	5251.6	18503.2	592.33	222.06	3428.47	179.61	881.48	518.17	342.36	401.1	484.2	598.09	712.49	131.98	6	1	1	2
1/22/2023 20:55	17326.8	5637.88	15440.7	1467.36	3986.83	3987.61	932.87	459.04	563.28	286.44	166.78	164.87	696.11	69.61	481.95	201.93	249.85	124.38	6	1	2	2
1/22/2023 20:55	8395.22	1670.89	30191.2	2878.77	10949.4	19087.7	215.65	216.8	1825.28	302.19	450.31	101.22	1223.27	248.36	461.62	413.07	1334.16	215.09	6	1	3	2
1/22/2023 20:55	13792.2	4942.07	15923.6	2761.17	4059.32	3385.1	836.95	1371.3	2648.05	574.12	562.87	113.05	142.9	161.27	550.7	782.13	144.22	71.85	6	1	0	2
1/22/2023 20:55	65535	1537.44	41696.4	2869.71	5247.94	18509.7	592.79	222.06	3430.74	179.61	881.48	518.17	343.16	401.1	484.2	598.09	714.72	131.98	6	1	1	2
1/22/2023 20:55	17339.2	5638.84	15452.8	1467.36	3989.86	3985.52	932.43	458.61	563.28	286.44	166.78	164.87	696.11	69.61	481.95	201.93	249.85	124.38	6	1	2	2
1/22/2023 20:55	8404.57	1671.84	30190.2	2877.14	10961.1	19107.4	215.65	216.8	1826.43	302.19	450.31	101.22	1224.1	248.36	461.62	414.23	1334.16	215.09	6	1	3	2
1/22/2023 20:55	13785	4930.22	15923.6	2759.44	4057.01	3384.39	836.95	1370.88	2649.2	574.12	562.87	113.05	142.9	161.27	549.89	782.13	144.22	71.85	6	1	0	2
1/22/2023 20:55	65535	1537.44	41700.2	2867.18	5253.8	18511.9	592.33	222.06	3429.6	179.61	881.48	518.17	343.16	401.1	484.2	598.09	715.28	131.98	6	1	1	2
1/22/2023 20:55	17323.5	5636.92	15440.7	1467.36	3989.86	3984.82	932.43	458.61	563.28	286.8	169.95	164.87	696.11	69.61	481.1	201.93	249.85	124.38	6	1	2	2
1/22/2023 20:55	8403.79	1672.79	30224.2	2879.59	10961.1	19091.8	215.65	216.8	1827.57	302.19	450.31	101.22	1222.45	248.36	462.5	414.23	1333.52	215.09	6	1	3	2
1/22/2023 20:55	13805	4946.02	15914.5	2762.03	4057.78	3385.8	836.51	1370.05	2648.05	574.12	539.01	113.05	142.9	161.27	549.89	782.13	144.22	71.85	6	1	0	2
1/22/2023 20:55	65535	1538.44	41711.8	2869.71	5258.2	18538.9	592.79	222.06	3429.6	179.61	881.48	518.17	343.16	401.1	484.2	596.97	715.28	131.98	6	1	1	2
1/22/2023 20:55	17306	5630.19	15398.9	1466.5	3986.83	3982.73	932.43	458.61	562.2	286.8	166.78	164.52	695.35	69.61	481.1	201.93	249.85	124.38	6	1	2	2
1/22/2023 20:55	8389.76	1670.89	30198.7	2877.14	10954.9	19099.2	215.65	217.28	1826.43	301.79	451.37	101.22	1224.1	248.36	461.62	414.23	1334.16	215.09	6	1	3	2
1/22/2023 20:55	13805	4941.08	15919	2757.72	4063.18	3382.99	836.51	1370.05	2644.6	574.12	539.01	113.05	142.11	161.27	549.89	782.13	144.22	71.85	6	1	0	2
1/22/2023 20:55	65535	1537.44	41707.9	2868.86	5253.07	18509	592.79	222.06	3426.21	179.61	881.48	518.17	342.36	401.1	484.2	598.09	707.45	131.98	6	1	1	2
1/22/2023 20:55	17318.5	5639.8	15449.1	1467.36	3989.86	3985.52	931.54	458.61	563.28	286.8	166.78	164.87	696.11	69.61	482.8	203.08	250.41	124.38	6	1	2	2
1/22/2023 20:55	8395.22	1670.89	30193	2878.77	10957.6	19080.2	215.65	217.28	1826.43	301.79	448.18	101.22	1223.27	248.36	462.5	414.23	1334.16	215.09	6	1	3	2
1/22/2023 20:55	13796.2	4944.04	15922.7	2758.58	4061.64	3382.99	836.95	1370.88	2644.6	574.48	565.86	113.05	142.11	161.27	550.7	781.01	144.22	71.85	6	1	0	2
1/22/2023 20:55	65535	1537.44	41718.5	2869.71	5257.47	18523.6	592.79	222.06	3431.87	179.61	881.48	518.17	343.16	401.1	484.2	598.09	714.16	131.98	6	1	1	2
1/22/2023 20:55	17334.2	5602.33	15454.6	1465.64	3978.49	3972.96	932.43	458.61	563.28	286.8	169.95	164.87	695.35	69.61	481.1	201.93	249.85	124.38	6	1	2	2
1/22/2023 20:56	8397.56	1670.89	30176.1	2877.95	10960.4	19085.7	215.65	217.28	1826.43	301.79	448.18	101.22	1224.1	248.36	461.62	414.23	1332.87	215.09	6	1	3	2
1/22/2023 20:56	13790.6	4939.11	15918.1	2762.03	4057.78	3382.28	836.95	1370.88	2649.2	574.48	565.86	113.05	142.9	161.27	550.7	782.13	144.22	71.85	6	1	0	2
1/22/2023 20:56	65535	1538.44	41693.5	2867.18	5251.6	18511.2	592.79	222.06	3421.68	179.61	881.48	518.17	342.36	401.1	484.2	598.09	714.16	131.98	6	1	1	2
1/22/2023 20:56	17342.5	5635.96	15450.9	1467.36	3988.35	3985.52	932.87	459.04	562.2	286.8	165.73	164.87	695.35	69.61	481.1	201.93	249.29	124.38	6	1	2	2
1/22/2023 20:56	8400.67	1671.84	30204.4	2879.59	10952.1	19098.5	215.65	217.28	1827.57	302.19	451.37	101.22	1223.27	248.36	460.74	414.23	1332.23	215.09	6	1	3	2
1/22/2023 20:56	13752.1	4933.18	15914.5	2761.17	4056.24	3382.28	836.51	1370.88	2649.2	574.48	563.87	113.05	142.9	161.27	549.89	781.01	144.22	71.85	6	1	0	2
1/22/2023 20:56	65535	1538.44	41734.8	2869.71	5258.2	18525.8	592.33	222.06	3431.87	179.61	882.51	517.81	343.16	401.1	484.2	598.09	713.61	131.98	6	1	1	2
1/22/2023 20:57	17308.5	5634.04	15437	1465.64	3989.1	3984.82	931.98	458.61	563.28	286.8	166.78	164.87	695.35	69.61	481.95	201.93	249.85	124.38	22	2	2	2
1/22/2023 20:58	8394.44	1671.84	30182.7	2878.77	10946.6	19094.5	215.65	217.28	1827.57	301.79	450.31	101.22	1220.8	248.36	462.5	414.23	1334.16	215.09	22	2	3	2
1/22/2023 20:58	13771.4	4935.16	15909	2756.86	4059.32	3382.28	836.95	1370.88	2648.05	574.12	561.88	113.05	142.9	161.27	550.7	782.13	144.22	71.85	22	2	0	2
1/22/2023 20:58	65535	1538.44	41669.5	2868.02	5247.94	18511.9	592.33	222.06	3430.74	179.61	881.48	518.17	343.16	401.1	484.2	596.97	713.61	131.11	22	2	1	2
1/22/2023 20:58	17369	5635	15444.4	1462.18	3989.86	3981.33	931.98	458.19	563.28	286.8	169.95	164.87	695.35	69.61	481.1	201.93	249.85	124.38	22	2	2	2
1/22/2023 20:58	8403.01	1672.79	30182.7	2880.4	10970.7	19089.7	215.65	217.28	1826.43	302.19	451.37	101.22	1224.1	248.36	462.5	414.23	1336.73	215.09	22	2	3	2
1/22/2023 20:58	13761	4935.16	15918.1	2761.17	4062.41	3385.1	837.38	1371.3	2644.6	574.48	562.87	113.05	142.11	161.27	550.7	782.13	144.22	71.85	22	2	0	2
1/22/2023 20:58	65535	1539.44	41759.8	2870.55	5254.54	18530.1	592.79	222.06	3430.74	179.61	882.51	518.53	343.16	401.1	484.2	598.09	714.16	131.98	22	2	1	2
1/22/2023 20:58	17184.3	5634.04	15450	1465.64	3989.1	3987.61	932.43	458.61	562.2	285.35	169.95	164.87	695.35	69.61	481.1	201.93	249.29	123.51	22	2	2	2
1/22/2023 20:58	8403.79	1671.84	30197.8	2879.59	10956.3	19080.9	215.65	217.28	1825.28	302.19	448.18	101.22	1223.27	248.36	461.62	414.23	1333.52	215.09	22	2	3	2
1/22/2023 20:58	13757	4931.21	15920.9	2761.17	4057.01	3386.51	836.51	1370.47	2648.05	574.12	538.01	113.05	142.11	161.27	549.89	782.13	144.22	71.85	22	2	0	2
1/22/2023 20:58	65535	1538.44	41707.9	2869.71	5252.34	18535.2	591.87	222.06	3431.87	179.61	881.48	517.81	343.16	401.1	485.04	598.09	714.16	131.98	22	2	1	2
1/22/2023 20:58	17299.4	5631.15	15393.4	1466.5	3986.83	3983.43	931.54	458.61	563.28	286.8	166.78	164.87	695.35	69.61	481.95	203.08	249.85	124.38	22	2	2	2
1/22/2023 20:58	8405.35	1671.84	30163.8	2877.14	10955.6	19094.5	215.65	216.8	1827.57	302.19	448.18	101.22	1223.27	248.36	461.62	414.23	1332.23	215.09	22	2	3	2
1/22/2023 20:58	13724.9	4926.27	15925.5	2758.58	4060.86	3385.1	836.95	1370.88	2649.2	574.12	562.87	113.05	142.9	161.27	549.89	782.13	144.22	71.85	22	2	0	2
1/22/2023 20:58	65535	1537.44	41687.7	2870.55	5255.27	18508.3	592.33	222.06	3428.47	179.61	880.46	518.17	343.16	401.1	484.2	596.97	713.61	131.98	22	2	1	2
1/22/2023 20:58	17310.2	5629.23	15428.6	1465.64	3987.59	3983.43	929.77	457.76	562.2	286.44	166.78	164.18	695.35	69.61	481.95	201.93	249.29	124.38	22	2	2	2
1/22/2023 20:58	8399.12	1671.84	30178	2880.4	10964.5	19104.7	215.65	217.28	1828.72	302.19	450.31	101.22	1224.1	249.23	462.5	414.23	1335.44	215.09	22	2	3	2
1/22/2023 20:58	13837.9	4950.96	15931.9	2762.89	4062.41	3385.8	837.82	1372.12	2649.2	574.48	562.87	113.05	142.11	161.27	550.7	781.01	144.22	71.85	22	2	0	2
1/22/2023 20:58	65535	1537.44	41682.9	2870.55	5252.34	18522.1	592.33	222.06	3427.34	179.61	882.51	518.17	343.16	401.1	486.73	600.33	713.05	131.98	22	2	1	2
1/22/2023 20:58	17330.1	5635.96	15446.3	1453.55	3990.62	3984.12	931.98	458.61	563.28	286.8	166.78	164.87	695.35	69.61	481.95	201.93	249.85	124.38	22	2	2	2
1/22/2023 20:58	8409.25	1672.79	30171.4	2878.77	10965.9	19089	215.65	216.8	1827.57	302.19	449.24	101.22	1224.1	248.36	461.62	414.23	1333.52	215.09	22	2	3	2
1/22/2023 20:58	13797.8	4944.04	15931.9	2759.44	4060.09	3385.1	836.95	1370.88	2648.05	574.48	565.86	113.05	142.11	161.27	549.89	782.13	144.22	71.85	22	2	0	2
1/22/2023 20:58	65535	1539.44	41730	2872.24	5257.47	18537.4	592.33	222.06	3431.87	179.61	881.48	517.81	343.16	401.1	485.89	599.21	714.16	131.98	22	2	1	2
1/22/2023 20:59	17311.8	5634.04	15443.5	1465.64	3989.86	3983.43	931.54	458.61	563.28	286.44	166.78	164.87	695.35	69.61	481.95	201.93	249.85	124.38	22	2	2	2
1/22/2023 20:59	8403.79	1673.74	30167.6	2879.59	10963.8	19090.4	215.65	217.28	1828.72	302.19	449.24	101.22	1224.1	248.36	462.5	414.23	1333.52	215.09	22	2	3	2
1/22/2023 20:59	13797.8	4943.06	15928.2	2761.17	4062.41	3385.8	836.08	1369.64	2648.05	574.12	562.87	113.05	142.9	161.27	550.7	782.13	144.22	71.85	22	2	0	2
1/22/2023 20:59	65535	1538.44	41697.3	2871.39	5257.47	18527.9	592.33	222.06	3433	179.61	881.48	518.53	343.16	401.1	484.2	598.09	714.16	131.98	22	2	1	2
1/22/2023 20:59	17335.9	5633.07	15432.4	1465.64	3987.59	3983.43	931.54	458.61	563.28	286.44	166.78	164.87	695.35	69.61	481.95	201.93	249.85	124.38	22	2	2	2
1/22/2023 20:59	8423.29	1673.74	30158.2	2879.59	10949.4	19077.5	214.62	216.8	1826.43	302.19	448.18	101.22	1223.27	248.36	462.5	414.23	1334.16	215.09	22	2	3	2
1/22/2023 20:59	13772.2	4899.61	15527.8	2756.86	4043.9	3365.37	836.51	1370.05	2642.3	574.12	562.87	113.05	142.11	161.27	549.89	782.13	144.22	71.85	22	2	0	2
1/22/2023 20:59	65535	1539.44	41702.1	2865.49	5250.87	18509.7	592.33	222.06	3430.74	179.61	882.51	518.17	343.16	401.1	485.04	598.09	713.61	131.98	22	2	1	2
1/22/2023 20:59	17321.8	5636.92	15435.1	1463.91	3985.31	3980.64	931.54	458.19	563.28	286.44	166.78	164.52	695.35	69.61	481.95	201.93	249.85	124.38	22	2	2	2
1/22/2023 20:59	8410.03	1673.74	30218.5	2877.95	10962.5	19108.1	215.65	217.28	1829.86	302.59	449.24	101.22	1224.92	248.36	461.62	414.23	1333.52	215.09	22	2	3	2
1/22/2023 20:59	13783.4	4939.11	15930	2762.03	4059.32	3385.1	836.95	1370.88	2644.6	574.12	563.87	113.05	142.11	161.27	549.89	781.01	144.22	71.85	22	2	0	2
1/22/2023 20:59	65535	1538.44	41679.1	2868.02	5252.34	18518.5	592.33	222.06	3431.87	179.61	881.48	518.17	343.16	401.1	485.04	598.09	713.61	131.98	22	2	1	2
1/22/2023 20:59	17326.8	5634.04	15438.9	1466.5	3990.62	3985.52	931.54	458.19	562.2	286.44	166.78	164.87	694.58	69.61	481.1	203.08	249.85	124.38	22	2	2	2
1/22/2023 20:59	8403.01	1671.84	30172.3	2877.95	10963.8	19076.2	215.65	217.28	1828.72	302.19	451.37	101.22	1224.1	248.36	462.5	414.23	1333.52	215.09	22	2	3	2
1/22/2023 20:59	13787.4	4939.11	15924.5	2761.17	4061.64	3384.39	836.08	1369.22	2642.3	573.76	539.01	113.05	142.11	161.27	549.89	782.13	144.22	71.85	22	2	0	2
1/22/2023 20:59	65535	1539.44	41692.5	2868.86	5256.73	18520.7	592.79	222.06	3433	179.61	882.51	518.53	343.16	401.1	485.04	598.09	714.16	131.98	22	2	1	2
1/22/2023 20:59	17322.6	5636.92	15438.9	1466.5	3988.35	3984.12	932.43	458.61	563.28	286.44	169.95	164.87	695.35	69.61	481.1	201.93	249.85	124.38	22	2	2	2
1/22/2023 20:59	8405.35	1672.79	30189.3	2877.95	10965.9	19093.8	215.65	217.28	1826.43	302.19	448.18	101.22	1223.27	248.36	462.5	414.23	1332.87	215.09	22	2	3	2
1/22/2023 20:59	13792.2	4942.07	15928.2	2759.44	4057.01	3384.39	836.51	1370.47	2643.45	574.12	538.01	113.05	142.11	161.27	550.7	782.13	144.22	71.85	22	2	0	2
1/22/2023 20:59	65535	1538.44	41693.5	2872.24	5255.27	18513.4	592.33	222.06	3434.13	179.61	882.51	517.81	343.16	401.1	485.04	598.09	712.49	131.98	22	2	1	2
1/22/2023 20:59	17311	5620.58	15425.9	1466.5	3983.8	3984.82	931.98	458.61	562.2	286.8	169.95	164.87	695.35	69.61	481.95	201.93	249.85	124.38	22	2	2	2
1/22/2023 21:00	8406.91	1672.79	30180.8	2879.59	10959.7	19092.4	215.65	217.28	1828.72	302.19	448.18	101.22	1224.1	248.36	462.5	414.23	1333.52	215.09	22	2	3	2
1/22/2023 21:00	13797	4935.16	15925.5	2758.58	4059.32	3381.58	836.95	1370.47	2648.05	574.12	539.01	112.71	142.9	161.27	550.7	782.13	144.22	71.85	22	2	0	2
1/22/2023 21:00	65535	1524.49	41426.3	2852	5225.95	18427.4	591.87	222.06	3430.74	179.61	881.48	517.81	343.16	401.1	485.04	598.09	714.16	131.98	22	2	1	2
1/22/2023 21:00	17325.9	5634.04	15435.1	1464.77	3987.59	3984.12	931.54	458.61	562.2	286.8	166.78	164.52	695.35	69.61	481.95	201.93	249.85	124.38	22	2	2	2
1/22/2023 21:00	8401.45	1670.89	30148.8	2880.4	10950.1	19099.9	215.65	217.28	1827.57	302.19	450.31	101.22	1223.27	248.36	462.5	414.23	1333.52	215.09	22	2	3	2
1/22/2023 21:00	13794.6	4939.11	15930	2758.58	4062.41	3384.39	836.51	1370.05	2648.05	574.48	564.86	113.05	142.11	161.27	550.7	782.13	144.22	71.85	22	2	0	2
1/22/2023 21:00	65535	1539.44	41711.8	2871.39	5258.2	18525.8	592.33	222.06	3428.47	179.61	881.48	518.17	343.16	401.1	485.04	598.09	713.61	131.11	22	2	1	2
1/22/2023 21:00	17324.3	5633.07	15426.8	1464.77	3987.59	3983.43	931.54	458.61	562.2	286.44	166.78	164.87	695.35	69.61	481.95	201.93	249.85	124.38	22	2	2	2
1/22/2023 21:00	8404.57	1670.89	30143.1	2878.77	10950.1	19054.4	215.65	216.8	1826.43	302.19	448.18	101.22	1223.27	248.36	462.5	414.23	1333.52	215.09	22	2	3	2
1/22/2023 21:00	13757.8	4937.13	15911.7	2762.03	4055.47	3383.69	836.95	1370.88	2648.05	574.12	561.88	113.05	142.11	161.27	550.7	782.13	144.22	71.85	22	2	0	2
1/22/2023 21:00	65535	1538.44	41683.9	2870.55	5254.54	18511.9	592.33	222.06	3425.08	179.25	881.48	517.81	343.16	401.1	485.04	598.09	713.61	131.98	22	2	1	2
1/22/2023 21:00	17314.3	5634.04	15426.8	1466.5	3987.59	3984.12	931.98	458.61	563.28	286.8	166.78	164.87	695.35	69.61	481.95	201.93	249.85	124.38	22	2	2	2
1/22/2023 21:00	8407.69	1672.79	30174.2	2877.14	10959	19075.5	215.65	217.28	1826.43	302.19	450.31	101.22	1222.45	248.36	462.5	414.23	1333.52	215.09	22	2	3	2
1/22/2023 21:00	13788.2	4940.09	15915.4	2758.58	4057.78	3385.1	836.95	1371.3	2644.6	574.12	562.87	113.05	142.11	161.27	549.89	781.01	144.22	71.85	22	2	0	2
1/22/2023 21:00	65535	1538.44	41702.1	2871.39	5258.2	18525	592.33	222.06	3433	179.61	882.51	518.17	343.16	401.1	485.04	598.09	714.16	131.98	22	2	1	2
1/22/2023 21:00	17285.3	5632.11	15425.9	1464.77	3987.59	3982.73	931.54	458.19	562.2	286.44	169.95	164.52	695.35	69.61	481.1	201.93	249.85	124.38	22	2	2	2
1/22/2023 21:00	8403.01	1673.74	30182.7	2879.59	10959	19102.6	215.65	217.28	1827.57	302.19	452.43	101.22	1224.1	248.36	461.62	414.23	1333.52	215.09	22	2	3	2
1/22/2023 21:00	13805	4928.25	15735.8	2761.17	4053.15	3378.05	836.95	1370.47	2646.9	574.48	538.01	113.05	142.11	161.27	549.89	781.01	144.22	71.85	22	2	0	2
1/22/2023 21:00	65535	1538.44	41693.5	2872.24	5250.14	18523.6	592.33	222.06	3430.74	179.61	882.51	518.17	343.16	401.92	484.2	598.09	713.61	131.98	22	2	1	2
1/22/2023 21:00	17311	5634.04	15437.9	1465.64	3988.35	3983.43	931.54	458.61	563.28	286.8	165.73	164.87	695.35	69.61	481.95	201.93	249.85	124.38	22	2	2	2
1/22/2023 21:00	8407.69	1673.74	30197.8	2881.22	10956.3	19082.9	215.65	217.28	1826.43	302.19	448.18	101.22	1223.27	248.36	462.5	414.23	1334.8	215.09	22	2	3	2
1/22/2023 21:00	13799.4	4938.12	15917.2	2761.17	4056.24	3383.69	833.91	1364.67	2641.15	572.67	563.87	112.71	142.11	160.46	550.7	782.13	144.22	71.85	22	2	0	2
1/22/2023 21:00	65535	1539.44	41696.4	2868.86	5254.54	18520.7	592.79	222.06	3429.6	179.61	882.51	518.17	343.16	401.1	485.04	598.09	713.61	131.98	22	2	1	2
1/22/2023 21:01	17310.2	5635.96	15435.1	1465.64	3990.62	3989.7	931.98	458.61	563.28	286.44	169.95	164.87	695.35	69.61	481.95	203.08	249.85	124.38	22	2	2	2
1/22/2023 21:01	8406.13	1673.74	30175.2	2879.59	10971.4	19089.7	215.65	217.28	1826.43	302.19	451.37	101.22	1224.1	248.36	462.5	414.23	1332.87	214.12	22	2	3	2
1/22/2023 21:01	13784.2	4943.06	15929.1	2761.17	4062.41	3384.39	836.51	1370.47	2648.05	574.12	562.87	113.05	142.11	161.27	549.89	779.89	144.22	71.85	22	2	0	2
1/22/2023 21:01	65535	1540.43	41690.6	2869.71	5252.34	18519.9	592.33	222.06	3426.21	179.61	881.48	518.17	342.36	401.1	485.04	598.09	714.16	131.98	22	2	1	2
1/22/2023 21:01	17083.2	5639.8	15441.6	1466.5	3990.62	3987.61	932.43	458.61	563.28	286.44	167.84	164.87	696.11	69.61	481.95	201.93	249.85	124.38	22	2	2	2
1/22/2023 21:01	8403.79	1672.79	30191.2	2874.69	10957.6	19087.7	215.65	217.28	1826.43	302.59	450.31	101.22	1222.45	248.36	461.62	414.23	1332.87	215.09	22	2	3	2
1/22/2023 21:01	13788.2	4937.13	15919	2756.86	4056.24	3382.99	836.08	1369.22	2649.2	573.76	563.87	112.71	142.9	161.27	549.89	782.13	144.22	71.85	22	2	0	2
1/22/2023 21:01	65535	1540.43	41738.7	2873.92	5255.27	18527.2	592.33	222.06	3433	179.61	882.51	518.17	343.16	401.1	485.04	598.09	713.61	131.98	22	2	1	2
1/22/2023 21:01	17312.7	5634.04	15440.7	1464.77	3989.86	3984.82	931.54	458.61	562.2	286.44	169.95	164.87	695.35	69.61	481.95	203.08	249.85	124.38	22	2	2	2
1/22/2023 21:01	8420.17	1670.89	30075.2	2874.69	10957.6	19087.7	215.65	217.28	1827.57	302.19	449.24	101.22	1223.27	248.36	462.5	414.23	1334.16	215.09	22	2	3	2
1/22/2023 21:01	13787.4	4939.11	15907.1	2762.89	4057.78	3374.53	836.95	1370.88	2644.6	574.12	563.87	113.05	142.11	161.27	549.89	782.13	143.67	71.85	22	2	0	2
1/22/2023 21:01	65535	1539.44	41689.6	2870.55	5251.6	18530.8	590.49	221.63	3427.34	179.61	881.48	516.72	343.16	401.1	485.04	598.09	714.16	131.98	22	2	1	2
1/22/2023 21:01	17319.3	5635.96	15436.1	1465.64	3988.35	3984.82	932.87	458.61	563.28	286.8	169.95	164.87	695.35	69.61	481.95	201.93	249.85	124.38	22	2	2	2
1/22/2023 21:01	8408.47	1672.79	30129	2878.77	10960.4	19091.1	216.17	217.28	1827.57	302.19	452.43	101.22	1224.92	248.36	461.62	414.23	1333.52	215.09	22	2	3	2
1/22/2023 21:01	13780.2	4939.11	15912.6	2762.03	4058.55	3383.69	837.38	1371.3	2644.6	574.48	539.01	113.05	142.11	161.27	550.7	782.13	144.22	71.85	22	2	0	2
1/22/2023 21:01	65535	1537.44	41678.1	2865.49	5250.14	18501.7	591.41	221.63	3426.21	179.61	881.48	517.44	342.36	401.1	484.2	598.09	714.16	131.98	22	2	1	2
1/22/2023 21:01	17312.7	5636.92	15440.7	1465.64	3989.1	3983.43	931.54	458.61	563.28	286.8	169.95	164.52	695.35	69.61	482.8	203.08	249.85	124.38	22	2	2	2
1/22/2023 21:01	8417.83	1673.74	30178	2882.03	10968.7	19079.5	215.65	217.28	1828.72	302.59	450.31	101.22	1224.1	248.36	462.5	414.23	1332.87	215.09	22	2	3	2
1/22/2023 21:01	13800.2	4934.17	15897.1	2760.3	4057.01	3383.69	836.95	1370.88	2642.3	574.12	560.88	113.05	142.11	160.46	549.89	776.52	144.22	71.85	22	2	0	2
1/22/2023 21:01	65535	1538.44	41696.4	2869.71	5257.47	18518.5	592.33	222.06	3430.74	179.61	882.51	518.17	343.16	401.1	485.04	599.21	714.16	131.98	22	2	1	2
1/22/2023 21:01	17296.1	5632.11	15431.4	1465.64	3989.1	3983.43	931.98	458.61	562.2	286.8	166.78	164.87	695.35	69.61	481.95	201.93	249.85	124.38	22	2	2	2
1/22/2023 21:02	8417.05	1673.74	30183.6	2878.77	10959	19082.9	215.65	217.28	1828.72	301.79	453.49	101.22	1224.1	248.36	462.5	414.23	1334.16	215.09	22	2	3	2
1/22/2023 21:02	13804.2	4935.16	15917.2	2759.44	4053.92	3380.87	836.95	1370.88	2648.05	574.12	538.01	113.05	142.11	161.27	549.89	781.01	144.22	71.85	22	2	0	2
1/22/2023 21:02	65535	1535.45	41694.4	2866.33	5245.01	18485	592.33	222.06	3430.74	179.61	882.51	518.17	343.16	401.1	485.04	598.09	713.61	131.98	22	2	1	2
1/22/2023 21:02	17328.4	5608.09	15352.5	1463.05	3980	3979.94	931.54	458.61	563.28	286.44	165.73	164.87	695.35	69.61	481.95	203.08	249.85	124.38	22	2	2	2
1/22/2023 21:02	8407.69	1673.74	30143.1	2879.59	10963.1	19087	215.65	217.28	1831.01	302.59	452.43	101.22	1225.74	249.23	463.38	414.23	1334.8	215.09	22	2	3	2
1/22/2023 21:02	13797.8	4938.12	15916.3	2761.17	4059.32	3383.69	836.95	1370.05	2644.6	574.12	562.87	113.05	142.11	161.27	549.89	781.01	144.22	71.85	22	2	0	2
1/22/2023 21:02	65535	1539.44	41694.4	2873.08	5257.47	18520.7	592.33	222.06	3430.74	179.61	881.48	518.17	343.16	401.1	484.2	598.09	713.61	131.98	22	2	1	2
1/22/2023 21:02	17302.7	5635	15436.1	1465.64	3990.62	3985.52	922.7	454.35	563.28	286.8	166.78	164.18	695.35	69.61	482.8	203.08	249.85	124.38	22	2	2	2
1/22/2023 21:02	8411.59	1672.79	30197.8	2877.14	10963.8	19110.8	215.65	217.28	1827.57	302.59	450.31	101.22	1223.27	248.36	462.5	414.23	1333.52	215.09	22	2	3	2
1/22/2023 21:02	13802.6	4941.08	15925.5	2753.41	4059.32	3386.51	836.95	1370.05	2644.6	573.76	561.88	113.05	142.11	161.27	549.89	781.01	144.22	71.85	22	2	0	2
1/22/2023 21:02	65535	1538.44	41648.3	2868.02	5254.54	18533	592.79	222.06	3430.74	179.61	881.48	518.53	343.16	401.1	485.04	598.09	713.61	131.98	22	2	1	2
1/22/2023 21:02	17318.5	5635	15440.7	1466.5	3989.1	3985.52	931.98	458.61	562.2	286.44	166.78	164.87	695.35	69.61	482.8	203.08	249.85	124.38	22	2	2	2
1/22/2023 21:02	8406.13	1673.74	30188.3	2878.77	10968	19093.1	216.17	217.28	1827.57	302.19	451.37	101.22	1224.1	248.36	462.5	414.23	1332.87	215.09	22	2	3	2
1/22/2023 21:02	13805.8	4939.11	15924.5	2761.17	4059.32	3384.39	836.51	1370.05	2638.85	574.12	561.88	113.05	142.11	160.46	549.89	781.01	144.22	71.85	22	2	0	2
1/22/2023 21:02	65535	1540.43	41641.6	2868.86	5256	18517	591.41	222.06	3429.6	179.61	882.51	517.44	343.16	401.1	485.04	596.97	713.61	131.98	22	2	1	2
1/22/2023 21:02	17332.6	5635.96	15440.7	1465.64	3988.35	3983.43	932.43	458.61	563.28	286.8	166.78	164.87	695.35	69.61	481.95	201.93	249.85	124.38	22	2	2	2
1/22/2023 21:02	8406.91	1673.74	30213.8	2881.22	10963.1	19089	216.17	217.28	1827.57	302.19	448.18	101.22	1224.1	248.36	461.62	414.23	1333.52	215.09	22	2	3	2
1/22/2023 21:02	13788.2	4939.11	15927.3	2761.17	4058.55	3385.1	836.95	1370.88	2642.3	574.12	538.01	113.05	142.11	161.27	550.7	781.01	144.22	71.85	22	2	0	2
1/22/2023 21:02	65535	1539.44	41687.7	2872.24	5253.8	18534.5	592.33	222.06	3431.87	179.61	882.51	517.81	343.16	401.1	484.2	598.09	713.61	131.98	22	2	1	2
1/22/2023 21:02	17323.5	5641.72	15433.3	1466.5	3989.86	3987.61	931.98	458.61	562.2	286.44	167.84	164.87	696.11	69.61	482.8	203.08	249.85	124.38	22	2	2	2
1/22/2023 21:02	8412.37	1673.74	30187.4	2877.14	10951.5	19075.5	215.65	217.28	1827.57	302.19	448.18	101.22	1223.27	248.36	462.5	414.23	1334.16	215.09	22	2	3	2
1/22/2023 21:02	13797	4940.09	15910.8	2762.89	4060.86	3383.69	836.95	1370.47	2643.45	574.12	539.01	113.05	142.11	161.27	549.89	781.01	144.22	71.85	22	2	0	2
1/22/2023 21:02	65535	1539.44	41714.6	2870.55	5252.34	18512.6	591.41	222.06	3430.74	179.61	881.48	517.81	343.16	401.1	484.2	596.97	713.61	131.98	22	2	1	2
1/22/2023 21:03	17322.6	5636.92	15445.4	1466.5	3989.86	3987.61	931.98	458.61	563.28	286.8	166.78	164.87	695.35	69.61	481.95	203.08	249.85	124.38	22	2	2	2
1/22/2023 21:03	8410.03	1673.74	30208.1	2877.95	10961.1	19097.2	215.65	217.28	1827.57	302.59	450.31	101.22	1224.1	248.36	462.5	414.23	1334.16	215.09	22	2	3	2
1/22/2023 21:03	13801.8	4944.04	15952	2762.03	4060.09	3387.21	837.38	1372.12	2640	574.48	563.87	113.05	142.11	160.46	550.7	781.01	144.22	71.85	22	2	0	2
1/22/2023 21:03	65535	1539.44	41726.2	2872.24	5258.2	18518.5	592.33	222.06	3431.87	179.61	881.48	518.17	343.16	401.1	485.04	598.09	713.05	131.98	22	2	1	2
1/22/2023 21:03	17316.8	5635	15439.8	1466.5	3989.1	3984.82	931.54	458.19	563.28	286.44	166.78	164.87	695.35	69.61	482.8	201.93	249.85	124.38	22	2	2	2
1/22/2023 21:03	8404.57	1672.79	30221.3	2881.22	10970.7	19112.1	215.14	217.28	1828.72	302.59	448.18	101.22	1224.92	248.36	461.62	414.23	1332.87	215.09	22	2	3	2
1/22/2023 21:03	13789.8	4934.17	15939.2	2754.27	4057.01	3382.28	837.38	1371.3	2648.05	574.48	539.01	113.05	142.9	161.27	550.7	782.13	144.22	71.85	22	2	0	2
1/22/2023 21:05	17319.3	5633.07	15426.8	1464.77	3986.83	3986.22	931.1	458.19	562.2	286.44	166.78	164.87	691.51	69.61	482.8	201.93	249.85	124.38	33	3	2	2
1/22/2023 21:05	8391.32	1670.89	30192.1	2880.4	10971.4	19097.2	216.17	217.28	1829.86	302.59	451.37	101.22	1224.1	249.23	461.62	414.23	1333.52	215.09	33	3	3	2
1/22/2023 21:05	13785	4937.13	15921.8	2758.58	4057.78	3382.99	836.95	1369.22	2646.9	573.76	562.87	113.05	142.11	161.27	551.51	784.38	144.22	71.85	33	3	0	2
1/22/2023 21:05	65535	1540.43	41622.3	2870.55	5252.34	18511.9	592.79	222.06	3435.26	179.61	882.51	518.17	343.16	401.1	485.04	598.09	713.61	131.98	33	3	1	2
1/22/2023 21:05	17322.6	5611.94	15350.6	1463.05	3983.04	3977.85	931.1	457.34	562.2	286.44	165.73	164.52	691.51	69.61	481.1	201.93	249.85	124.38	33	3	2	2
1/22/2023 21:05	8398.34	1673.74	30171.4	2876.32	10961.1	19099.2	215.65	217.28	1828.72	302.59	449.24	101.22	1224.92	249.23	461.62	414.23	1330.3	215.09	33	3	3	2
1/22/2023 21:05	13801	4940.09	15921.8	2758.58	4060.86	3384.39	837.38	1370.88	2648.05	574.48	562.87	113.05	142.11	161.27	552.33	784.38	144.22	71.85	33	3	0	2
1/22/2023 21:05	65535	1539.44	41699.2	2872.24	5255.27	18531.6	592.79	222.06	3434.13	179.61	881.48	518.53	343.16	401.1	484.2	596.97	713.61	131.98	33	3	1	2
1/22/2023 21:05	17297.8	5630.19	15430.5	1463.91	3984.55	3981.33	931.1	458.19	562.2	286.44	169.95	164.52	692.28	70.43	481.95	201.93	249.85	124.38	33	3	2	2
1/22/2023 21:05	8401.45	1672.79	30159.1	2879.59	10968	19102	215.65	217.28	1827.57	302.59	448.18	101.22	1205.17	246.62	462.5	414.23	1334.16	215.09	33	3	3	2
1/22/2023 21:05	13695.3	4941.08	15920.9	2761.17	4054.69	3382.28	837.38	1370.47	2646.9	574.12	562.87	113.05	142.9	161.27	552.33	784.38	144.22	71.85	33	3	0	2
1/22/2023 21:05	65535	1539.44	41754	2873.92	5256	18523.6	592.79	222.06	3434.13	179.61	882.51	518.17	343.16	401.1	485.04	596.97	713.05	131.98	33	3	1	2
1/22/2023 21:05	17314.3	5632.11	15437	1465.64	3987.59	3983.43	931.54	458.19	562.2	286.44	166.78	164.87	691.51	69.61	481.1	201.93	249.85	124.38	33	3	2	2
1/22/2023 21:05	8405.35	1672.79	30185.5	2880.4	10965.9	19082.9	216.17	217.28	1828.72	302.59	449.24	101.22	1224.1	249.23	463.38	414.23	1334.16	215.09	33	3	3	2
1/22/2023 21:05	13799.4	4941.08	15910.8	2757.72	4059.32	3382.99	836.95	1369.64	2648.05	573.76	563.87	113.05	142.9	161.27	551.51	784.38	144.22	71.85	33	3	0	2
1/22/2023 21:05	65535	1539.44	41657.9	2872.24	5256	18517	592.79	222.06	3431.87	179.61	882.51	518.17	343.16	401.1	485.04	598.09	714.16	131.98	33	3	1	2
1/22/2023 21:05	17309.4	5633.07	15427.7	1461.32	3985.31	3984.82	932.43	458.19	561.12	286.44	166.78	164.87	691.51	69.61	481.95	201.93	249.85	124.38	33	3	2	2
1/22/2023 21:05	8389.76	1674.69	30179.9	2882.85	10972.8	19111.5	216.17	217.28	1827.57	302.59	449.24	101.22	1225.74	249.23	461.62	414.23	1333.52	215.09	33	3	3	2
1/22/2023 21:05	13796.2	4944.04	15917.2	2763.75	4060.86	3387.92	837.38	1370.47	2649.2	573.76	562.87	113.05	142.9	161.27	552.33	784.38	144.22	71.85	33	3	0	2
1/22/2023 21:05	65535	1537.44	41707.9	2867.18	5253.8	18506.8	592.33	222.06	3431.87	179.61	881.48	518.17	343.16	401.1	485.04	598.09	713.61	131.98	33	3	1	2
1/22/2023 21:05	17283.7	5626.35	15433.3	1464.77	3988.35	3983.43	931.1	458.19	562.2	286.44	168.9	164.52	692.28	69.61	481.95	201.93	249.85	124.38	33	3	2	2
1/22/2023 21:06	8406.13	1673.74	30193	2880.4	10946.6	19104	216.17	217.28	1827.57	302.59	450.31	101.22	1221.63	249.23	462.5	414.23	1333.52	215.09	33	3	3	2
1/22/2023 21:06	13798.6	4945.03	15920.9	2759.44	4060.86	3382.28	837.38	1370.47	2648.05	574.12	538.01	113.05	142.9	161.27	551.51	784.38	144.22	71.85	33	3	0	2
1/22/2023 21:06	65535	1539.44	41693.5	2870.55	5256.73	18509	592.33	222.06	3431.87	179.61	882.51	517.81	343.16	401.1	484.2	598.09	713.61	131.98	33	3	1	2
1/22/2023 21:06	17310.2	5628.27	15423.1	1464.77	3986.83	3982.73	931.54	458.19	562.2	286.44	169.95	164.87	691.51	69.61	481.95	201.93	249.85	124.38	33	3	2	2
1/22/2023 21:06	8400.67	1673.74	30163.8	2878.77	10971.4	19088.4	215.65	217.28	1827.57	302.59	450.31	101.22	1224.92	249.23	462.5	414.23	1332.23	215.09	33	3	3	2
1/22/2023 21:06	13799.4	4943.06	15920	2762.89	4057.78	3385.1	836.95	1370.47	2649.2	574.12	538.01	113.05	142.9	161.27	552.33	784.38	144.22	71.85	33	3	0	2
1/22/2023 21:06	65535	1540.43	41723.3	2869.71	5255.27	18519.9	592.33	222.06	3433	179.61	881.48	518.17	343.16	401.1	485.04	598.09	713.61	131.98	33	3	1	2
1/22/2023 21:06	17318.5	5632.11	15443.5	1464.77	3989.86	3983.43	931.54	458.61	561.12	286.44	166.78	164.87	691.51	69.61	481.95	203.08	249.85	124.38	33	3	2	2
1/22/2023 21:06	8405.35	1674.69	30124.2	2880.4	10970.7	19080.2	215.65	217.28	1828.72	302.59	451.37	101.22	1224.92	249.23	462.5	414.23	1334.16	215.09	33	3	3	2
1/22/2023 21:06	13789	4942.07	15919	2759.44	4059.32	3382.99	837.38	1370.47	2648.05	574.48	562.87	113.05	142.9	161.27	551.51	784.38	144.22	71.85	33	3	0	2
1/22/2023 21:06	65535	1541.43	41711.8	2869.71	5256.73	18533.8	592.79	222.06	3435.26	179.61	882.51	518.17	343.16	401.1	485.04	598.09	711.93	131.98	33	3	1	2
1/22/2023 21:06	17299.4	5631.15	15438.9	1463.91	3985.31	3981.33	931.1	458.19	562.2	286.44	166.78	164.87	691.51	69.61	482.8	203.08	249.85	124.38	33	3	2	2
1/22/2023 21:06	8402.23	1673.74	30166.7	2877.95	10971.4	19102	216.17	217.28	1829.86	302.59	453.49	101.22	1224.1	249.23	462.5	414.23	1334.16	215.09	33	3	3	2
1/22/2023 21:06	13801.8	4936.14	15922.7	2762.03	4061.64	3384.39	837.38	1370.88	2649.2	574.12	562.87	113.05	142.9	161.27	552.33	784.38	144.22	71.85	33	3	0	2
1/22/2023 21:06	65535	1539.44	41629.1	2868.86	5252.34	18511.9	590.49	222.06	3433	179.61	882.51	517.44	343.16	401.1	485.04	598.09	713.61	131.98	33	3	1	2
1/22/2023 21:06	17303.6	5630.19	15433.3	1464.77	3989.1	3983.43	930.66	457.76	562.2	286.44	167.84	164.52	691.51	69.61	481.95	201.93	249.85	124.38	33	3	2	2
1/22/2023 21:06	8401.45	1673.74	30188.3	2882.85	10967.3	19102	216.17	217.28	1829.86	302.59	451.37	101.22	1225.74	249.23	463.38	414.23	1333.52	215.09	33	3	3	2
1/22/2023 21:06	13793.8	4942.07	15925.5	2759.44	4058.55	3384.39	837.38	1370.47	2642.3	574.48	539.01	113.05	142.11	161.27	551.51	784.38	144.22	71.85	33	3	0	2
1/22/2023 21:06	65535	1539.44	41735.8	2871.39	5252.34	18522.1	592.33	222.06	3433	179.98	883.53	518.17	343.16	401.1	485.04	596.97	713.61	131.98	33	3	1	2
1/22/2023 21:06	17219.9	5623.47	15437	1463.91	3989.86	3982.03	931.54	458.19	562.2	286.44	169.95	164.52	692.28	69.61	481.1	203.08	249.85	124.38	33	3	2	2
1/22/2023 21:06	8401.45	1672.79	30196.8	2880.4	10971.4	19103.3	216.17	217.28	1829.86	302.59	449.24	101.22	1224.92	249.23	462.5	414.23	1334.16	215.09	33	3	3	2
1/22/2023 21:06	13796.2	4939.11	15917.2	2760.3	4060.86	3382.99	836.95	1370.47	2649.2	574.12	537.02	113.05	142.9	161.27	552.33	785.5	144.22	71.85	33	3	0	2
1/22/2023 21:06	65535	1540.43	41699.2	2868.86	5248.67	18487.2	592.79	222.06	3436.4	179.98	882.51	518.53	343.16	401.1	485.04	598.09	713.61	131.98	33	3	1	2
1/22/2023 21:07	17305.2	5631.15	15437.9	1465.64	3988.35	3986.91	931.98	458.61	563.28	286.44	166.78	164.87	692.28	69.61	481.1	201.93	249.85	124.38	33	3	2	2
1/22/2023 21:07	8399.12	1673.74	30171.4	2877.95	10965.9	19093.1	216.17	217.28	1831.01	302.59	450.31	101.22	1225.74	249.23	462.5	414.23	1334.8	215.09	33	3	3	2
1/22/2023 21:07	13795.4	4937.13	15914.5	2754.27	4055.47	3384.39	836.08	1368.4	2644.6	573.4	564.86	113.05	142.11	161.27	552.33	784.38	144.22	71.85	33	3	0	2
1/22/2023 21:07	65535	1539.44	41680	2873.08	5251.6	18527.9	592.79	222.06	3435.26	179.61	880.46	518.17	343.16	401.92	485.04	598.09	714.16	131.98	33	3	1	2
1/22/2023 21:07	17316.8	5633.07	15434.2	1465.64	3989.86	3985.52	932.43	458.19	562.2	286.44	166.78	164.87	690.74	69.61	482.8	201.93	249.85	124.38	33	3	2	2
1/22/2023 21:07	8372.61	1671.84	30207.2	2882.03	10975.5	19098.5	216.17	217.28	1831.01	302.59	449.24	101.22	1224.92	249.23	462.5	415.39	1332.87	215.09	33	3	3	2
1/22/2023 21:07	13803.4	4940.09	15929.1	2762.03	4060.09	3385.1	837.38	1370.47	2650.35	574.48	563.87	113.05	142.9	161.27	552.33	784.38	144.22	71.85	33	3	0	2
1/22/2023 21:07	65535	1539.44	41707.9	2873.92	5261.87	18529.4	592.33	222.06	3434.13	179.61	882.51	518.17	343.16	401.1	485.04	598.09	713.61	131.98	33	3	1	2
1/22/2023 21:07	17306.9	5630.19	15431.4	1463.91	3987.59	3981.33	930.66	457.76	562.2	286.44	166.78	164.52	691.51	69.61	481.95	201.93	249.85	124.38	33	3	2	2
1/22/2023 21:07	8392.1	1672.79	30196.8	2880.4	10972.8	19098.5	216.17	217.28	1829.86	302.59	451.37	101.22	1223.27	249.23	464.26	415.39	1335.44	215.09	33	3	3	2
1/22/2023 21:07	13797.8	4939.11	15930	2760.3	4060.86	3379.46	837.38	1370.05	2643.45	574.48	562.87	113.05	142.11	161.27	551.51	784.38	144.22	71.85	33	3	0	2
1/22/2023 21:07	65535	1540.43	41746.3	2873.08	5261.13	18533.8	592.33	222.06	3430.74	179.98	881.48	518.17	343.16	401.1	485.04	598.09	713.61	131.98	33	3	1	2
1/22/2023 21:07	17296.9	5634.04	15450.9	1464.77	3987.59	3985.52	931.54	458.19	563.28	286.44	166.78	164.87	692.28	69.61	481.1	201.93	249.85	124.38	33	3	2	2
1/22/2023 21:07	8400.67	1670.89	30157.2	2882.03	10959.7	19106	215.65	217.28	1829.86	302.59	450.31	101.22	1224.1	249.23	462.5	414.23	1334.16	215.09	33	3	3	2
1/22/2023 21:07	13785.8	4941.08	15919	2762.03	4057.78	3384.39	836.95	1370.47	2646.9	574.12	561.88	113.05	142.9	161.27	552.33	784.38	144.22	71.85	33	3	0	2
1/22/2023 21:07	65535	1539.44	41661.8	2870.55	5253.07	18515.5	592.79	222.06	3430.74	179.61	882.51	518.17	343.16	401.1	484.2	596.97	713.61	131.98	33	3	1	2
1/22/2023 21:07	17292	5535.08	15433.3	1464.77	3967.11	3988.31	931.54	458.19	562.2	286.44	166.78	164.87	692.28	69.61	481.95	201.93	249.85	124.38	33	3	2	2
1/22/2023 21:07	8406.13	1676.59	30208.1	2884.48	10976.2	19105.3	216.17	217.28	1831.01	302.59	451.37	101.22	1225.74	249.23	462.5	414.23	1333.52	215.09	33	3	3	2
1/22/2023 21:07	13797	4940.09	15900.7	2761.17	4060.09	3382.99	837.38	1369.64	2649.2	574.12	538.01	113.05	142.9	161.27	552.33	784.38	144.22	71.85	33	3	0	2
1/22/2023 21:07	65535	1540.43	41724.2	2870.55	5258.93	18522.8	592.79	222.06	3431.87	179.61	882.51	518.17	343.16	401.1	485.04	598.09	714.16	131.98	33	3	1	2
1/22/2023 21:07	17308.5	5633.07	15428.6	1463.91	3985.31	3982.03	931.54	458.19	562.2	286.44	166.78	164.87	691.51	69.61	481.95	201.93	249.85	124.38	33	3	2	2
1/22/2023 21:08	8398.34	1673.74	30178.9	2878.77	10954.9	19086.3	216.17	217.28	1829.86	302.59	449.24	101.22	1225.74	249.23	462.5	414.23	1333.52	215.09	33	3	3	2
1/22/2023 21:08	13787.4	4937.13	15919	2756.86	4057.01	3382.99	836.08	1369.64	2643.45	573.4	562.87	113.05	142.11	161.27	550.7	783.25	144.22	71.85	33	3	0	2
1/22/2023 21:08	65535	1540.43	41457	2868.86	5248.67	18512.6	591.87	221.63	3431.87	179.61	881.48	517.44	343.16	401.1	485.04	598.09	713.61	131.98	33	3	1	2
1/22/2023 21:08	17318.5	5632.11	15440.7	1464.77	3989.1	3982.73	930.66	458.19	562.2	286.44	165.73	164.52	691.51	69.61	482.8	201.93	249.85	124.38	33	3	2	2
1/22/2023 21:08	8403.79	1673.74	30200.6	2881.22	10964.5	19085	215.65	217.28	1829.86	302.59	449.24	101.22	1224.92	249.23	462.5	414.23	1332.23	215.09	33	3	3	2
1/22/2023 21:08	13799.4	4944.04	15909.9	2759.44	4057.78	3384.39	836.95	1368.81	2649.2	573.04	563.87	113.05	142.9	161.27	552.33	784.38	144.22	71.85	33	3	0	2
1/22/2023 21:08	65535	1541.43	41612.8	2870.55	5250.14	18490.1	591.87	222.06	3428.47	179.61	882.51	517.44	343.16	401.1	485.04	596.97	713.61	131.98	33	3	1	2
1/22/2023 21:08	17313.5	5634.04	15435.1	1463.91	3989.86	3986.22	931.98	458.61	562.2	286.44	166.78	164.87	692.28	69.61	481.95	203.08	249.85	124.38	33	3	2	2
1/22/2023 21:08	8402.23	1671.84	30194	2878.77	10968	19106.7	216.17	217.28	1831.01	302.59	452.43	101.22	1225.74	249.23	462.5	414.23	1334.8	215.09	33	3	3	2
1/22/2023 21:08	13792.2	4936.14	15918.1	2760.3	4057.01	3383.69	836.51	1368.4	2648.05	573.4	538.01	112.71	142.9	161.27	551.51	783.25	144.22	71.85	33	3	0	2
1/22/2023 21:08	65535	1540.43	41682.9	2873.92	5260.4	18523.6	592.79	222.06	3433	179.98	882.51	518.17	343.16	401.1	485.89	598.09	714.16	131.11	33	3	1	2
1/22/2023 21:08	17308.5	5635	15438.9	1464.77	3989.86	3984.82	931.54	458.61	562.2	286.44	166.78	164.87	692.28	69.61	482.8	201.93	249.85	124.38	33	3	2	2
1/22/2023 21:08	8401.45	1673.74	30171.4	2881.22	10962.5	19108.1	216.17	217.28	1831.01	302.59	449.24	101.22	1224.92	249.23	463.38	414.23	1334.16	215.09	33	3	3	2
1/22/2023 21:08	13800.2	4944.04	15925.5	2761.17	4061.64	3383.69	837.38	1370.47	2648.05	574.12	538.01	113.05	142.9	161.27	551.51	784.38	144.22	71.85	33	3	0	2
1/22/2023 21:08	65535	1539.44	41728.1	2873.08	5256	18529.4	592.33	222.06	3434.13	179.61	881.48	518.17	343.16	401.1	485.04	598.09	713.61	131.98	33	3	1	2
1/22/2023 21:08	17318.5	5632.11	15415.6	1463.91	3986.83	3983.43	931.1	458.19	562.2	286.44	166.78	164.52	691.51	69.61	482.8	203.08	249.85	124.38	33	3	2	2
1/22/2023 21:08	8404.57	1674.69	30213.8	2880.4	10965.9	19082.9	216.17	217.28	1831.01	302.59	452.43	101.22	1224.92	249.23	462.5	414.23	1333.52	215.09	33	3	3	2
1/22/2023 21:08	13737.7	4927.26	15934.6	2764.61	4066.26	3383.69	837.38	1370.88	2648.05	574.12	538.01	113.05	142.9	161.27	552.33	784.38	144.22	71.85	33	3	0	2
1/22/2023 21:08	65535	1538.44	41671.4	2871.39	5251.6	18513.4	592.79	222.06	3431.87	179.61	882.51	518.17	343.16	401.1	485.04	598.09	713.61	131.98	33	3	1	2
1/22/2023 21:08	17321	5624.43	15390.6	1463.05	3987.59	3982.03	931.98	458.61	562.2	286.44	168.9	164.87	691.51	69.61	481.1	201.93	249.85	124.38	33	3	2	2
1/22/2023 21:08	8402.23	1672.79	30170.4	2877.95	10968.7	19099.9	215.65	217.28	1828.72	302.59	449.24	101.22	1225.74	249.23	462.5	414.23	1332.87	215.09	33	3	3	2
1/22/2023 21:08	13786.6	4941.08	15923.6	2762.03	4063.95	3384.39	836.95	1370.05	2642.3	574.12	538.01	113.05	142.11	161.27	552.33	784.38	144.22	71.85	33	3	0	2
1/22/2023 21:08	65535	1539.44	41694.4	2873.08	5258.93	18525.8	592.33	222.06	3428.47	179.61	881.48	518.17	342.36	401.1	485.04	598.09	714.16	131.98	33	3	1	2
1/22/2023 21:09	17315.2	5635	15429.6	1464.77	3989.86	3985.52	931.98	458.61	563.28	286.8	166.78	164.87	692.28	69.61	482.8	201.93	249.85	124.38	33	3	2	2
1/22/2023 21:09	8399.12	1674.69	30184.6	2878.77	10961.8	19089.7	213.59	217.28	1831.01	302.59	449.24	101.22	1225.74	249.23	462.5	414.23	1332.87	215.09	33	3	3	2
1/22/2023 21:09	13789	4936.14	15921.8	2757.72	4057.78	3383.69	836.51	1368.81	2648.05	573.04	538.01	113.05	142.11	161.27	552.33	784.38	144.22	71.85	33	3	0	2
1/22/2023 21:09	65535	1538.44	41672.3	2873.08	5254.54	18521.4	592.79	222.06	3433	179.61	882.51	518.17	343.16	401.1	485.04	598.09	713.61	131.98	33	3	1	2
1/22/2023 21:09	17314.3	5635.96	15432.4	1465.64	3988.35	3986.22	932.43	458.61	563.28	286.44	166.78	164.87	692.28	69.61	481.95	201.93	249.85	125.26	33	3	2	2
1/22/2023 21:09	8402.23	1674.69	30187.4	2873.88	10961.8	19096.5	216.17	217.28	1829.86	302.59	452.43	101.22	1224.92	249.23	462.5	414.23	1332.87	215.09	33	3	3	2
1/22/2023 21:09	13799.4	4935.16	15911.7	2744.79	4053.92	3382.28	837.38	1370.88	2646.9	574.12	561.88	113.05	142.11	161.27	552.33	784.38	144.22	71.85	33	3	0	2
1/22/2023 21:09	65535	1539.44	41717.5	2870.55	5260.4	18523.6	592.79	222.06	3433	179.98	882.51	518.17	343.16	401.1	485.04	598.09	713.61	131.98	33	3	1	2
1/22/2023 21:09	17308.5	5629.23	15412.9	1463.91	3988.35	3982.73	931.98	458.61	563.28	286.8	169.95	164.87	692.28	69.61	481.95	201.93	249.85	124.38	33	3	2	2
1/22/2023 21:09	8405.35	1674.69	30175.2	2882.85	10969.3	19089	215.65	217.28	1828.72	302.19	449.24	101.22	1225.74	249.23	462.5	414.23	1332.87	215.09	33	3	3	2
1/22/2023 21:09	13801	4945.03	15854.9	2761.17	4061.64	3384.39	837.38	1371.3	2648.05	574.12	538.01	113.05	142.9	161.27	551.51	784.38	144.22	71.85	33	3	0	2
1/22/2023 21:09	65535	1540.43	41686.8	2873.08	5248.67	18514.8	592.79	222.06	3431.87	179.61	882.51	518.17	343.16	401.1	485.04	598.09	713.61	131.98	33	3	1	2
1/22/2023 21:09	17307.7	5633.07	15436.1	1463.05	3986.83	3983.43	931.54	458.61	562.2	286.44	166.78	164.87	691.51	69.61	481.95	201.93	249.85	124.38	33	3	2	2
1/22/2023 21:09	8399.9	1673.74	30177	2877.95	10969.3	19099.9	215.65	217.28	1828.72	302.19	451.37	101.22	1224.92	249.23	462.5	414.23	1332.87	214.12	33	3	3	2
1/22/2023 21:09	13795.4	4939.11	15938.3	2762.03	4060.09	3385.8	836.08	1369.64	2649.2	574.12	562.87	112.71	142.9	161.27	552.33	784.38	144.22	71.85	33	3	0	2
1/22/2023 21:09	65535	1538.44	41724.2	2871.39	5253.07	18519.2	592.33	222.06	3431.87	179.61	881.48	517.44	343.16	401.1	485.04	598.09	714.16	131.98	33	3	1	2
1/22/2023 21:09	17298.6	5634.04	15402.6	1464.77	3990.62	3984.12	931.54	458.19	562.2	286.8	166.78	164.87	691.51	69.61	482.8	203.08	249.85	124.38	33	3	2	2
1/22/2023 21:09	8399.12	1673.74	30167.6	2879.59	10963.8	19082.9	216.17	217.28	1831.01	302.59	449.24	101.22	1224.92	249.23	462.5	414.23	1333.52	215.09	33	3	3	2
1/22/2023 21:09	13796.2	4945.03	15924.5	2762.89	4060.86	3387.92	837.38	1372.12	2649.2	574.12	538.01	113.05	142.9	161.27	552.33	785.5	144.22	71.85	33	3	0	2
1/22/2023 21:09	65535	1539.44	41646.4	2868.86	5253.8	18522.1	590.95	221.63	3429.6	179.61	881.48	516.35	343.16	401.1	485.04	596.97	714.16	131.98	33	3	1	2
1/22/2023 21:09	17301.9	5632.11	15435.1	1464.77	3989.86	3984.12	931.54	458.19	562.2	286.44	169.95	164.87	691.51	69.61	481.95	203.08	249.85	124.38	33	3	2	2
1/22/2023 21:10	8405.35	1674.69	30187.4	2877.95	10961.1	19104	216.17	217.28	1829.86	301.79	450.31	101.22	1224.92	249.23	463.38	414.23	1334.8	215.09	33	3	3	2
1/22/2023 21:10	13808.2	4938.12	15904.4	2762.89	4061.64	3385.8	837.38	1371.3	2643.45	574.12	562.87	113.05	142.11	161.27	551.51	784.38	144.22	71.85	33	3	0	2
1/22/2023 21:10	65535	1538.44	41629.1	2869.71	5254.54	18512.6	590.03	221.63	3430.74	179.61	881.48	515.99	343.16	401.1	485.04	598.09	714.16	131.98	33	3	1	2
1/22/2023 21:10	17295.3	5632.11	15448.1	1463.05	3992.9	3986.91	931.98	458.61	563.28	286.8	166.78	164.87	692.28	69.61	480.25	201.93	249.85	124.38	33	3	2	2
1/22/2023 21:10	8399.9	1673.74	30163.8	2877.14	10970	19102.6	215.65	217.28	1828.72	302.59	448.18	101.22	1224.1	249.23	463.38	414.23	1335.44	215.09	33	3	3	2
1/22/2023 21:10	13798.6	4942.07	15921.8	2761.17	4056.24	3385.1	837.82	1372.12	2643.45	574.12	564.86	113.05	142.11	161.27	551.51	784.38	144.22	71.85	33	3	0	2
1/22/2023 21:10	65535	1540.43	41596.4	2873.08	5257.47	18524.3	590.49	221.63	3430.74	179.61	882.51	516.35	343.16	401.1	485.04	598.09	713.61	131.98	33	3	1	2
1/22/2023 21:10	17269.6	5634.04	15440.7	1462.18	3984.55	3978.54	931.1	458.19	562.2	286.44	169.95	164.87	691.51	69.61	481.95	201.93	249.85	124.38	33	3	2	2
1/22/2023 21:10	8374.94	1673.74	30166.7	2878.77	10968.7	19101.3	216.17	217.28	1829.86	302.59	449.24	101.22	1224.92	249.23	462.5	414.23	1335.44	215.09	33	3	3	2
1/22/2023 21:10	13801	4941.08	15933.7	2761.17	4061.64	3385.1	837.38	1371.3	2648.05	574.12	561.88	113.05	142.11	161.27	551.51	784.38	144.22	71.85	33	3	0	2
1/22/2023 21:10	65535	1539.44	41696.4	2871.39	5259.67	18525.8	590.49	221.63	3433	179.61	882.51	516.35	343.16	401.1	485.04	598.09	713.61	131.98	33	3	1	2
1/22/2023 21:10	17300.2	5635	15445.4	1465.64	3989.86	3986.22	931.98	458.61	562.2	286.44	166.78	164.87	692.28	69.61	481.1	203.08	249.85	124.38	33	3	2	2
1/22/2023 21:10	8400.67	1673.74	30162.9	2877.95	10964.5	19089.7	216.17	217.28	1829.86	302.59	450.31	101.22	1225.74	249.23	461.62	414.23	1331.59	215.09	33	3	3	2
1/22/2023 21:10	13688.9	4931.21	15919	2758.58	4058.55	3385.8	837.82	1371.3	2642.3	574.12	538.01	113.05	142.11	161.27	551.51	784.38	144.22	71.85	33	3	0	2
1/22/2023 21:10	65535	1539.44	41609.9	2869.71	5255.27	18521.4	590.03	221.63	3430.74	179.61	881.48	515.62	343.16	401.1	485.04	598.09	714.16	131.98	33	3	1	2
1/22/2023 21:10	17320.1	5630.19	15425.9	1464.77	3989.1	3985.52	931.98	458.61	563.28	286.44	166.78	164.87	692.28	69.61	482.8	203.08	249.85	124.38	33	3	2	2
1/22/2023 21:10	8399.12	1673.74	30160.1	2878.77	10961.1	19078.9	215.65	217.28	1828.72	302.59	450.31	101.22	1224.1	249.23	462.5	414.23	1333.52	215.09	33	3	3	2
1/22/2023 21:10	13801.8	4944.04	15931	2760.3	4062.41	3385.8	837.38	1370.88	2641.15	574.12	538.01	113.05	142.11	161.27	551.51	784.38	144.22	71.85	33	3	0	2
1/22/2023 21:10	65535	1540.43	41675.2	2871.39	5252.34	18514.8	590.49	221.63	3434.13	179.61	881.48	516.35	343.16	401.1	485.04	598.09	713.61	131.98	33	3	1	2
1/22/2023 21:10	17320.1	5635	15443.5	1464.77	3991.38	3984.82	932.43	458.19	563.28	286.8	169.95	164.87	692.28	69.61	481.1	201.93	249.85	124.38	33	3	2	2
1/22/2023 21:10	8399.9	1673.74	30178	2883.66	10918.4	19110.1	215.65	217.28	1829.86	302.59	449.24	101.22	1224.92	249.23	462.5	414.23	1330.95	215.09	33	3	3	2
1/22/2023 21:10	13802.6	4938.12	15935.5	2760.3	4063.18	3383.69	837.38	1371.3	2648.05	574.48	564.86	113.05	142.9	161.27	551.51	785.5	144.22	71.85	33	3	0	2
1/22/2023 21:10	65535	1539.44	41679.1	2868.86	5257.47	18517	590.49	221.63	3429.6	179.25	882.51	516.35	343.16	401.1	485.04	596.97	713.05	131.98	33	3	1	2
1/22/2023 21:11	17316	5635	15450.9	1464.77	3992.14	3987.61	932.43	458.61	563.28	286.44	169.95	164.87	691.51	69.61	481.95	201.93	249.85	124.38	33	3	2	2
1/22/2023 21:11	8401.45	1673.74	30176.1	2881.22	10962.5	19097.2	215.65	217.28	1829.86	302.59	449.24	101.22	1224.92	249.23	462.5	414.23	1332.23	215.09	33	3	3	2
1/22/2023 21:11	13801	4939.11	15925.5	2762.03	4060.09	3384.39	836.51	1370.47	2646.9	574.12	538.01	112.71	142.9	161.27	551.51	785.5	144.22	71.85	33	3	0	2
1/22/2023 21:11	65535	1540.43	41685.8	2870.55	5259.67	18447.1	590.49	221.63	3427.34	179.61	881.48	515.99	342.36	401.1	485.04	596.97	714.16	131.98	33	3	1	2
1/22/2023 21:11	17316	5632.11	15434.2	1464.77	3990.62	3986.22	931.54	458.19	563.28	286.44	166.78	164.87	692.28	69.61	481.95	201.93	249.85	124.38	33	3	2	2
1/22/2023 21:11	8406.91	1673.74	30182.7	2881.22	10960.4	19080.9	215.65	217.28	1829.86	300.58	452.43	101.22	1225.74	249.23	461.62	414.23	1332.87	214.12	33	3	3	2
1/22/2023 21:11	13791.4	4941.08	15920.9	2760.3	4058.55	3382.99	837.38	1369.22	2644.6	573.4	564.86	113.05	142.11	159.66	532.83	746.22	143.67	71.85	33	3	0	2
1/22/2023 21:11	65535	1540.43	41667.5	2868.02	5259.67	18329.1	590.49	221.63	3428.47	179.61	881.48	516.35	343.16	401.1	485.04	598.09	714.16	131.98	33	3	1	2
1/22/2023 21:13	65535	1542.43	41664.7	2871.39	5258.2	18456.6	590.49	221.63	3434.13	179.61	882.51	516.35	343.16	401.1	485.04	598.09	713.61	131.98	45	4	1	2
1/22/2023 21:13	17292.8	5636.92	15443.5	1463.91	3988.35	3988.31	931.98	458.61	563.28	286.44	166.78	164.87	692.28	69.61	482.8	201.93	249.85	124.38	45	4	2	2
1/22/2023 21:14	8403.01	1677.54	30226	2882.85	10975.5	19106.7	216.17	217.28	1831.01	302.59	449.24	101.22	1224.92	249.23	463.38	415.39	1334.8	215.09	45	4	3	2
1/22/2023 21:14	13790.6	4941.08	15953.9	2762.03	4063.95	3386.51	837.38	1370.88	2648.05	574.12	538.01	113.05	142.11	161.27	550.7	782.13	144.22	71.85	45	4	0	2
1/22/2023 21:14	65535	1543.42	41299.4	2870.55	5253.8	18415	590.95	221.63	3433	179.61	882.51	516.35	343.16	401.1	485.04	598.09	713.61	131.98	45	4	1	2
1/22/2023 21:14	17261.3	5604.25	15426.8	1463.05	3986.83	3983.43	931.54	457.76	562.2	286.44	169.95	164.87	690.74	69.61	481.95	203.08	249.85	124.38	45	4	2	2
1/22/2023 21:14	8407.69	1675.64	30230.8	2882.03	10970	19103.3	216.17	217.28	1832.16	302.59	452.43	101.22	1224.1	249.23	463.38	415.39	1334.8	215.09	45	4	3	2
1/22/2023 21:14	13774.6	4937.13	15924.5	2758.58	4058.55	3382.28	836.95	1370.47	2643.45	574.12	563.87	113.05	142.11	161.27	549.89	782.13	144.22	71.85	45	4	0	2
1/22/2023 21:14	65535	1545.41	41685.8	2870.55	5263.33	18485	590.95	222.06	3434.13	179.61	882.51	516.35	343.16	401.1	485.89	596.97	713.05	131.98	45	4	1	2
1/22/2023 21:14	17295.3	5636.92	15450.9	1465.64	3988.35	3988.31	931.1	458.19	563.28	286.44	169.95	164.52	691.51	69.61	482.8	203.08	249.85	124.38	45	4	2	2
1/22/2023 21:14	8399.9	1675.64	30205.3	2880.4	10966.6	19111.5	216.17	217.28	1829.86	302.59	449.24	101.22	1224.92	249.23	462.5	415.39	1334.16	215.09	45	4	3	2
1/22/2023 21:14	13783.4	4943.06	15929.1	2760.3	4060.86	3385.1	836.95	1369.64	2645.75	573.76	565.86	113.05	142.11	160.46	549.89	782.13	144.22	71.85	45	4	0	2
1/22/2023 21:14	65535	1544.42	41770.4	2871.39	5265.53	18439.1	589.1	221.63	3430.74	179.98	881.48	515.26	343.16	400.29	485.04	596.97	713.61	131.98	45	4	1	2
1/22/2023 21:14	17306.9	5635	15441.6	1464.77	3990.62	3987.61	931.54	458.61	563.28	286.44	166.78	164.87	692.28	69.61	481.95	203.08	249.85	124.38	45	4	2	2
1/22/2023 21:14	8402.23	1673.74	30202.5	2880.4	10964.5	19110.1	216.17	217.76	1829.86	302.59	451.37	101.22	1224.92	249.23	463.38	415.39	1334.8	215.09	45	4	3	2
1/22/2023 21:14	13780.2	4939.11	15926.4	2761.17	4060.86	3385.1	836.51	1368.81	2646.9	573.76	538.01	113.05	142.11	161.27	549.89	781.01	144.22	71.85	45	4	0	2
1/22/2023 21:14	65535	1542.43	41778.1	2873.92	5256.73	18449.3	591.41	222.06	3434.13	179.98	883.53	516.72	343.16	401.92	485.04	596.97	713.61	131.98	45	4	1	2
1/22/2023 21:14	17306	5632.11	15432.4	1464.77	3990.62	3986.91	924.91	457.34	562.2	286.44	166.78	163.83	691.51	69.61	482.8	203.08	249.85	124.38	45	4	2	2
1/22/2023 21:14	8377.28	1674.69	30144	2881.22	10954.9	19061.2	215.65	217.28	1829.86	302.59	451.37	101.22	1224.1	249.23	463.38	414.23	1334.16	215.09	45	4	3	2
1/22/2023 21:14	13793	4936.14	15928.2	2759.44	4059.32	3385.8	837.38	1370.47	2642.3	574.12	562.87	113.05	142.11	161.27	550.7	781.01	144.22	71.85	45	4	0	2
1/22/2023 21:14	65535	1543.42	41668.5	2872.24	5266.26	18463.1	590.95	222.06	3434.13	179.61	883.53	516.35	343.16	401.1	485.04	596.97	713.05	131.98	45	4	1	2
1/22/2023 21:14	17306	5632.11	15434.2	1463.91	3990.62	3985.52	931.1	458.19	563.28	286.8	169.95	164.52	692.28	69.61	481.95	203.08	249.85	124.38	45	4	2	2
1/22/2023 21:14	8399.9	1671.84	30132.7	2872.25	10950.8	19073.4	216.17	217.28	1831.01	302.59	451.37	101.22	1224.1	248.36	463.38	414.23	1334.16	215.09	45	4	3	2
1/22/2023 21:14	13795.4	4939.11	15917.2	2759.44	4058.55	3383.69	836.95	1370.47	2643.45	573.4	562.87	112.71	142.11	161.27	549.89	782.13	144.22	71.85	45	4	0	2
1/22/2023 21:14	65535	1541.43	41682.9	2873.08	5267	18442.7	590.95	222.06	3433	179.98	883.53	516.35	343.16	401.1	485.89	596.97	713.61	131.98	45	4	1	2
1/22/2023 21:15	17278.7	5627.31	15434.2	1463.05	3989.86	3983.43	931.1	457.76	561.12	286.44	166.78	164.52	691.51	69.61	482.8	201.93	249.85	124.38	45	4	2	2
1/22/2023 21:15	8409.25	1674.69	30169.5	2882.03	10959	19086.3	215.65	217.28	1831.01	302.59	451.37	101.22	1224.92	249.23	463.38	414.23	1333.52	215.09	45	4	3	2
1/22/2023 21:15	13793.8	4933.18	15927.3	2755.99	4057.78	3382.28	836.95	1369.64	2646.9	574.12	563.87	112.71	142.9	161.27	550.7	782.13	144.22	71.85	45	4	0	2
1/22/2023 21:15	65535	1544.42	41709.8	2871.39	5264.06	18448.5	590.95	222.06	3433	179.61	883.53	516.72	343.16	401.1	485.04	596.97	712.49	131.98	45	4	1	2
1/22/2023 21:15	17296.9	5633.07	15433.3	1463.91	3986.07	3982.73	932.43	458.19	561.12	286.44	166.78	164.87	691.51	69.61	481.95	203.08	249.85	124.38	45	4	2	2
1/22/2023 21:15	8399.9	1673.74	30174.2	2879.59	10952.8	19097.2	215.65	217.28	1829.86	302.59	451.37	101.22	1224.92	249.23	463.38	414.23	1336.09	215.09	45	4	3	2
1/22/2023 21:15	13789	4924.3	15931.9	2753.41	4054.69	3380.87	836.95	1369.64	2646.9	573.76	563.87	112.71	142.11	161.27	550.7	782.13	144.22	71.85	45	4	0	2
1/22/2023 21:15	65535	1544.42	41742.5	2873.92	5260.4	18448.5	590.95	222.06	3435.26	179.98	883.53	516.72	343.16	401.1	485.89	598.09	713.05	131.98	45	4	1	2
1/22/2023 21:15	17303.6	5634.04	15458.4	1463.05	3987.59	3987.61	931.1	458.19	563.28	286.44	166.78	164.87	692.28	69.61	482.8	203.08	249.85	124.38	45	4	2	2
1/22/2023 21:15	8408.47	1675.64	30189.3	2882.85	10958.3	19090.4	216.17	217.28	1829.86	302.59	451.37	101.22	1224.92	249.23	463.38	415.39	1334.8	215.09	45	4	3	2
1/22/2023 21:15	13782.6	4937.13	15931.9	2758.58	4058.55	3382.99	836.95	1370.47	2645.75	573.4	538.01	113.05	142.11	161.27	549.89	781.01	144.22	71.85	45	4	0	2
1/22/2023 21:15	65535	1542.43	41707.9	2870.55	5263.33	18439.8	591.41	222.06	3435.26	179.98	883.53	516.72	343.16	401.1	485.89	596.97	713.61	131.98	45	4	1	2
1/22/2023 21:15	17311	5625.39	15435.1	1463.91	3989.86	3986.22	931.98	458.61	563.28	286.8	166.78	164.87	692.28	69.61	481.95	203.08	249.85	124.38	45	4	2	2
1/22/2023 21:15	8403.79	1673.74	30178	2877.95	10970	19091.8	215.65	217.28	1829.86	302.59	452.43	101.22	1224.92	249.23	462.5	414.23	1334.16	215.09	45	4	3	2
1/22/2023 21:15	13787.4	4932.19	15898	2758.58	4058.55	3385.8	836.95	1370.88	2643.45	574.12	561.88	113.05	142.11	161.27	550.7	782.13	144.22	71.85	45	4	0	2
1/22/2023 21:15	65535	1547.41	41682.9	2871.39	5263.33	18469.7	591.41	222.06	3436.4	179.61	883.53	516.72	343.16	401.92	485.04	596.97	709.13	131.98	45	4	1	2
1/22/2023 21:15	17325.9	5633.07	15435.1	1463.91	3989.1	3984.12	931.54	458.61	563.28	286.8	169.95	164.87	692.28	69.61	480.25	203.08	249.85	124.38	45	4	2	2
1/22/2023 21:15	8404.57	1674.69	30175.2	2881.22	10955.6	19089.7	216.17	217.28	1829.86	302.59	449.24	101.22	1223.27	248.36	463.38	414.23	1334.8	215.09	45	4	3	2
1/22/2023 21:15	13798.6	4941.08	15944.7	2764.61	4056.24	3382.99	835.65	1369.64	2641.15	573.4	561.88	112.71	142.11	160.46	550.7	781.01	144.22	71.85	45	4	0	2
1/22/2023 21:15	65535	1543.42	41625.2	2874.77	5265.53	18514.8	591.41	222.06	3436.4	179.98	882.51	516.72	343.16	401.1	485.04	598.09	713.61	131.98	45	4	1	2
1/22/2023 21:15	17311.8	5616.74	15411.9	1469.09	3986.07	3982.73	931.98	458.19	563.28	286.44	166.78	164.87	692.28	69.61	482.8	203.08	249.85	124.38	45	4	2	2
1/22/2023 21:16	8404.57	1673.74	30186.5	2878.77	10956.3	19092.4	215.65	217.28	1827.57	302.59	451.37	101.22	1224.1	249.23	462.5	414.23	1334.8	215.09	45	4	3	2
1/22/2023 21:16	13788.2	4937.13	15912.6	2757.72	4057.78	3384.39	837.38	1370.88	2646.9	574.48	538.01	113.05	142.11	161.27	549.89	782.13	144.22	71.85	45	4	0	2
1/22/2023 21:16	65535	1545.41	41578.1	2873.08	5262.6	18510.5	590.95	222.06	3433	179.98	883.53	516.72	343.16	401.1	485.89	596.97	713.05	131.98	45	4	1	2
1/22/2023 21:16	17298.6	5605.21	15404.5	1463.91	3986.83	3986.22	931.1	458.61	563.28	286.8	166.78	164.87	692.28	69.61	481.95	203.08	249.85	124.38	45	4	2	2
1/22/2023 21:16	8411.59	1675.64	30157.2	2879.59	10965.9	19097.9	216.17	217.28	1829.86	302.59	451.37	101.22	1224.1	249.23	463.38	414.23	1334.16	215.09	45	4	3	2
1/22/2023 21:16	13787.4	4939.11	15931	2760.3	4061.64	3384.39	837.38	1371.71	2640	574.48	538.01	113.05	142.11	161.27	549.89	782.13	144.22	71.85	45	4	0	2
1/22/2023 21:16	65535	1548.4	41567.6	2873.92	5268.46	18536	590.95	222.06	3437.53	179.98	883.53	516.72	343.16	401.1	485.89	596.97	713.61	131.98	45	4	1	2
1/22/2023 21:16	17298.6	5631.15	15439.8	1463.91	3989.1	3986.22	932.43	458.61	562.2	286.44	166.78	164.87	692.28	69.61	481.95	203.08	249.85	124.38	45	4	2	2
1/22/2023 21:16	8401.45	1674.69	30169.5	2879.59	10961.1	19050.3	216.17	217.28	1828.72	302.59	451.37	101.22	1224.1	249.23	461.62	414.23	1334.8	215.09	45	4	3	2
1/22/2023 21:16	13804.2	4940.09	15928.2	2756.86	4062.41	3385.1	836.95	1370.88	2640	574.12	562.87	113.05	142.11	161.27	549.89	781.01	144.22	71.85	45	4	0	2
1/22/2023 21:16	65535	1543.42	41783.8	2873.92	5263.33	18464.6	591.41	222.06	3437.53	179.98	883.53	516.72	343.16	401.92	478.31	566.73	713.05	131.98	45	4	1	2
1/22/2023 21:16	17315.2	5635	15390.6	1464.77	3988.35	3987.61	932.87	459.04	563.28	286.44	166.78	164.87	693.04	69.61	481.95	201.93	249.85	124.38	45	4	2	2
1/22/2023 21:16	13781.8	4945.03	15940.1	2759.44	4063.95	3387.92	837.82	1371.71	2648.05	574.84	538.01	113.05	142.11	161.27	550.7	782.13	144.22	71.85	45	4	0	2
1/22/2023 21:16	8401.45	1674.69	30210	2879.59	10970	19099.9	216.17	217.28	1827.57	302.59	451.37	101.22	1224.92	249.23	463.38	415.39	1334.16	215.09	45	4	3	2
1/22/2023 21:16	65535	1544.42	41786.7	2871.39	5264.06	18450	591.41	222.06	3437.53	179.98	883.53	517.08	343.16	401.92	485.89	596.97	713.61	131.98	45	4	1	2
1/22/2023 21:16	17299.4	5633.07	15429.6	1463.91	3989.86	3986.22	931.98	458.61	563.28	286.44	166.78	164.87	691.51	69.61	482.8	203.08	249.85	124.38	45	4	2	2
1/22/2023 21:16	13778.6	4935.16	15927.3	2759.44	4059.32	3383.69	836.95	1371.3	2642.3	574.12	561.88	113.05	142.11	161.27	550.7	782.13	144.22	71.85	45	4	0	2
1/22/2023 21:16	8405.35	1674.69	30192.1	2879.59	10960.4	19098.5	215.65	217.28	1831.01	302.59	452.43	101.22	1224.92	249.23	462.5	414.23	1334.16	215.09	45	4	3	2
1/22/2023 21:16	65535	1545.41	41693.5	2874.77	5269.2	18482.8	591.41	222.06	3434.13	179.98	882.51	516.72	343.16	401.92	485.04	598.09	713.05	131.98	45	4	1	2
1/22/2023 21:16	17301.9	5634.04	15432.4	1463.91	3989.1	3986.91	931.1	457.76	563.28	286.44	169.95	164.52	692.28	69.61	481.95	203.08	249.85	124.38	45	4	2	2
1/22/2023 21:16	13780.2	4939.11	15939.2	2756.86	4060.86	3381.58	836.95	1370.05	2644.6	574.12	562.87	113.05	142.11	161.27	549.89	781.01	144.22	71.85	45	4	0	2
1/22/2023 21:16	8408.47	1673.74	30188.3	2879.59	10964.5	19095.2	216.17	217.28	1831.01	302.59	451.37	101.64	1224.92	249.23	463.38	415.39	1333.52	215.09	45	4	3	2
1/22/2023 21:16	65535	1543.42	41694.4	2869.71	5264.06	18397.6	590.49	221.63	3434.13	179.61	882.51	515.99	343.16	401.1	485.04	598.09	713.05	131.98	45	4	1	2
1/22/2023 21:17	17306	5632.11	15437	1464.77	3989.86	3986.22	931.54	458.19	563.28	286.44	169.95	164.87	691.51	69.61	481.95	201.93	249.85	124.38	45	4	2	2
1/22/2023 21:17	13784.2	4938.12	15939.2	2760.3	4060.86	3384.39	837.38	1370.88	2646.9	574.48	562.87	112.71	142.9	161.27	550.7	782.13	143.67	71.85	45	4	0	2
1/22/2023 21:17	8409.25	1674.69	30127.1	2883.66	10954.9	19078.2	216.17	217.28	1829.86	302.59	451.37	101.22	1224.1	249.23	462.5	415.39	1334.8	215.09	45	4	3	2
1/22/2023 21:17	65535	1544.42	41736.7	2870.55	5264.06	18416.5	590.95	222.06	3435.26	179.98	882.51	516.35	343.16	401.1	485.89	598.09	713.61	131.98	45	4	1	2
1/22/2023 21:17	17305.2	5635	15440.7	1463.91	3991.38	3988.31	931.98	458.61	562.2	286.8	169.95	164.87	692.28	69.61	481.95	203.08	249.85	124.38	45	4	2	2
1/22/2023 21:17	13792.2	4939.11	15950.2	2760.3	4058.55	3382.99	837.38	1371.3	2643.45	574.12	538.01	113.05	142.11	160.46	549.89	782.13	144.22	71.85	45	4	0	2
[truncated: 6,133 more rows]

## Sheet: Phase 3
RecordID	410nm	435nm	460nm	485nm	510nm	535nm	560nm	585nm	610nm	645nm	680nm	705nm	730nm	760nm	810nm	860nm	900nm	940nm	EC	ML	SensorNumber	Tank
[truncated: 6,846 more rows]
