# Supplementary material for: A low-cost spectroscopic nutrient management system for Microscale Smart Hydroponic system
Source: PLoS One. 2024 May 8;19(5):e0302638. doi: 10.1371/journal.pone.0302638 (PMC11078404; doi:10.1371/journal.pone.0302638)
Supplement: S3 Table — https://doi.org/10.6084/m9.figshare.24784434.v3. (CSV) [file pone.0302638.s004.csv]

MyKey	RecordID	410nm	435nm	460nm	485nm	510nm	535nm	560nm	585nm	610nm	645nm	680nm	705nm	730nm	760nm	810nm	860nm	900nm	940nm	EC	ML	SensorNumber	Tank
2308	2023-02-05 00:06:48.000	32282.73	5213.16	36983.55	1923.54	7991.03	11879.24	453.01	233.54	3427.34	219.40	1142.86	327.27	267.26	382.28	696.41	1790.91	1023.43	187.05	792.00	5000	1	2
2309	2023-02-05 00:06:55.000	21981.01	2413.30	33175.03	1867.53	10525.97	12383.41	183.67	236.30	1500.81	381.06	443.93	103.35	962.49	404.67	497.74	675.30	1359.87	241.25	808.00	5000	3	1
2310	2023-02-05 00:06:56.000	7957.07	5591.76	9160.78	1543.32	2495.84	2620.51	924.03	825.16	671.18	376.34	248.07	142.49	680.00	200.64	976.67	403.86	413.62	122.63	808.00	5000	2	1
2311	2023-02-05 00:06:57.000	9198.00	3361.20	10235.51	2979.27	2867.67	2201.30	401.96	496.73	2028.30	268.45	432.60	83.43	121.58	130.78	464.60	754.08	170.85	72.71	792.00	5000	0	2
2312	2023-02-05 00:06:59.000	32306.43	5217.14	36966.25	1924.38	7995.43	11885.06	453.01	233.54	3429.60	219.40	1142.86	327.63	268.07	382.28	696.41	1789.79	1022.87	187.05	792.00	5000	1	2
2313	2023-02-05 00:07:06.000	21981.79	2414.25	33202.37	1869.16	10533.55	12390.20	183.67	236.30	1501.96	381.46	442.87	103.35	962.49	405.54	496.85	674.14	1360.51	241.25	0.00	9999	3	1
2314	2023-02-05 00:07:07.000	7957.07	5597.53	9168.21	1545.91	2497.36	2623.30	924.91	826.02	672.26	376.34	248.07	142.49	680.77	200.64	976.67	403.86	413.62	122.63	0.00	9999	2	1
2315	2023-02-05 00:07:08.000	9194.00	3362.19	10237.34	2980.99	2868.44	2202.71	402.40	496.73	2029.45	268.45	432.60	83.43	121.58	130.78	464.60	754.08	170.85	73.56	0.00	9999	0	2
2316	2023-02-05 00:07:10.000	32304.85	5215.15	36951.83	1923.54	7992.49	11880.69	453.01	233.54	3428.47	219.40	1142.86	327.27	268.07	382.28	696.41	1789.79	1022.87	187.05	0.00	9999	1	2
2317	2023-02-05 00:07:17.000	21988.81	2413.30	33173.15	1867.53	10524.60	12384.76	183.67	236.30	1499.66	381.06	443.93	103.35	961.67	404.67	496.85	675.30	1360.51	241.25	0.00	9999	3	1
2318	2023-02-05 00:07:18.000	7958.73	5590.80	9164.50	1544.18	2496.60	2620.51	924.03	825.16	670.10	376.34	243.84	142.49	680.00	200.64	976.67	403.86	413.62	121.76	0.00	9999	2	1
2319	2023-02-05 00:07:19.000	9195.60	3365.15	10238.26	2980.99	2866.13	2202.01	402.40	496.73	2029.45	268.45	453.48	83.43	120.79	130.78	464.60	754.08	170.85	73.56	0.00	9999	0	2
2320	2023-02-05 00:07:21.000	32280.36	5213.16	36954.72	1924.38	7993.23	11880.69	453.01	233.54	3428.47	219.40	1142.86	327.27	267.26	382.28	696.41	1789.79	1022.31	187.05	0.00	9999	1	2
2321	2023-02-05 00:07:28.000	21981.79	2413.30	33178.81	1867.53	10525.97	12383.41	183.67	236.30	1498.52	381.06	447.12	103.35	962.49	404.67	496.85	675.30	1359.87	241.25	0.00	9999	3	1
2322	2023-02-05 00:07:29.000	7956.24	5589.84	9162.64	1543.32	2495.84	2619.81	923.59	824.74	670.10	376.34	248.07	142.49	680.00	200.64	976.67	403.86	413.62	121.76	0.00	9999	2	1
2323	2023-02-05 00:07:30.000	9201.21	3362.19	10236.43	2980.99	2868.44	2202.01	402.40	496.73	2029.45	268.45	453.48	83.43	121.58	130.78	464.60	754.08	170.85	73.56	0.00	9999	0	2
2324	2023-02-05 00:07:32.000	32291.42	5217.14	37008.54	1925.23	7997.63	11902.54	453.48	233.54	3428.47	219.40	1142.86	327.63	268.07	382.28	696.41	1789.79	1022.31	187.05	0.00	9999	1	2
2325	2023-02-05 00:07:39.000	21972.44	2412.35	33176.92	1867.53	10525.28	12381.37	183.67	236.30	1498.52	381.06	446.06	103.35	961.67	404.67	497.74	675.30	1359.87	241.25	0.00	9999	3	1
2326	2023-02-05 00:07:40.000	7957.07	5596.56	9167.28	1543.32	2496.60	2621.21	924.47	825.16	672.26	376.34	248.07	142.49	680.00	200.64	977.53	403.86	413.62	122.63	0.00	9999	2	1
2327	2023-02-05 00:07:40.000	9197.20	3362.19	10231.84	2978.40	2869.21	2202.01	402.40	496.73	2029.45	268.45	432.60	83.43	121.58	130.78	464.60	755.20	171.40	73.56	0.00	9999	0	2
2328	2023-02-05 00:07:43.000	32287.47	5214.15	36989.32	1923.54	7992.49	11879.96	453.01	233.54	3429.60	219.40	1142.86	327.27	267.26	382.28	696.41	1789.79	1022.87	187.05	0.00	9999	1	2
2329	2023-02-05 00:07:50.000	21991.15	2413.30	33177.86	1868.35	10524.60	12382.73	183.67	236.30	1499.66	381.46	441.81	103.35	962.49	404.67	495.97	674.14	1359.87	241.25	0.00	9999	3	1
2330	2023-02-05 00:07:51.000	7957.07	5595.60	9163.57	1543.32	2495.84	2620.51	924.03	825.16	670.10	376.34	242.79	142.49	680.00	200.64	976.67	403.86	413.62	122.63	0.00	9999	2	1
2331	2023-02-05 00:07:51.000	9188.39	3364.16	10236.43	2978.40	2866.13	2202.71	402.40	496.73	2029.45	268.45	451.49	83.43	121.58	130.78	464.60	754.08	170.85	73.56	0.00	9999	0	2
2332	2023-02-05 00:07:54.000	32297.74	5217.14	36972.02	1924.38	7996.89	11897.45	453.48	233.54	3430.74	219.40	1142.86	327.63	268.07	382.28	696.41	1789.79	1022.31	187.05	0.00	9999	1	2
2333	2023-02-05 00:08:01.000	21981.79	2413.30	33182.58	1868.35	10526.66	12386.12	183.67	236.30	1499.66	381.06	443.93	103.35	962.49	404.67	496.85	675.30	1361.15	241.25	0.00	9999	3	1
2334	2023-02-05 00:08:02.000	7957.07	5588.88	9159.85	1542.46	2494.33	2619.81	923.59	824.74	671.18	376.34	243.84	142.49	680.00	200.64	976.67	403.86	413.62	122.63	0.00	9999	2	1
2335	2023-02-05 00:08:02.000	9194.00	3362.19	10240.09	2979.27	2869.99	2202.71	402.40	496.73	2029.45	268.45	432.60	83.43	121.58	130.78	464.60	754.08	170.85	73.56	0.00	9999	0	2
2336	2023-02-05 00:08:05.000	32298.53	5217.14	37019.12	1925.23	7999.82	11890.16	453.48	233.54	3431.87	219.77	1143.88	327.63	268.07	382.28	696.41	1788.67	1021.75	187.05	0.00	9999	1	2
2337	2023-02-05 00:08:12.000	21988.81	2413.30	33185.40	1868.35	10526.66	12384.76	183.67	236.30	1499.66	381.06	442.87	103.35	962.49	404.67	497.74	675.30	1360.51	241.25	0.00	9999	3	1
2338	2023-02-05 00:08:12.000	7955.41	5590.80	9159.85	1543.32	2495.09	2620.51	924.03	825.16	670.10	376.34	243.84	142.49	680.00	200.64	977.53	403.86	413.62	122.63	0.00	9999	2	1
2339	2023-02-05 00:08:13.000	9196.40	3361.20	10234.59	2977.54	2868.44	2201.30	401.96	496.73	2028.30	268.81	453.48	83.43	120.79	130.78	464.60	754.08	170.85	73.56	0.00	9999	0	2
2340	2023-02-05 00:08:16.000	32289.84	5215.15	36996.05	1924.38	7993.96	11884.33	453.01	233.54	3429.60	219.40	1142.86	327.27	267.26	382.28	696.41	1789.79	1022.31	187.05	0.00	9999	1	2
2341	2023-02-05 00:08:23.000	21988.03	2414.25	33194.83	1868.35	10529.41	12391.55	183.67	236.30	1500.81	381.06	442.87	103.35	961.67	405.54	497.74	674.14	1361.15	241.25	0.00	9999	3	1
2342	2023-02-05 00:08:23.000	7955.41	5590.80	9167.28	1543.32	2496.60	2620.51	924.03	825.16	671.18	376.34	243.84	142.49	680.00	200.64	977.53	403.86	413.62	121.76	0.00	9999	2	1
2343	2023-02-05 00:08:24.000	9194.00	3361.20	10237.34	2978.40	2866.13	2202.01	401.96	496.73	2028.30	268.45	432.60	83.43	121.58	130.78	464.60	754.08	170.85	73.56	0.00	9999	0	2
2344	2023-02-05 00:08:26.000	32308.00	5215.15	36954.72	1924.38	7993.23	11879.96	453.01	233.54	3428.47	219.40	1142.86	327.27	267.26	382.28	696.41	1789.79	1022.31	187.05	0.00	9999	1	2
2345	2023-02-05 00:08:34.000	21985.69	2414.25	33188.23	1868.35	10527.35	12390.20	183.67	236.30	1499.66	381.06	447.12	103.35	962.49	405.54	495.97	675.30	1360.51	241.25	0.00	9999	3	1
2346	2023-02-05 00:08:34.000	7955.41	5591.76	9163.57	1543.32	2495.84	2621.21	924.03	825.16	671.18	376.34	244.90	142.49	680.00	200.64	978.38	403.86	414.18	122.63	0.00	9999	2	1
2347	2023-02-05 00:08:35.000	9195.60	3362.19	10239.17	2981.85	2868.44	2201.30	402.40	497.15	2029.45	268.45	452.49	83.43	120.79	130.78	464.60	752.96	170.85	72.71	0.00	9999	0	2
2348	2023-02-05 00:08:37.000	32302.48	5220.13	36964.33	1924.38	7995.43	11883.61	453.01	233.54	3429.60	219.40	1142.86	327.27	267.26	382.28	695.57	1789.79	1021.75	187.05	0.00	9999	1	2
2349	2023-02-05 00:08:45.000	21983.35	2413.30	33183.52	1867.53	10525.28	12386.12	183.67	236.30	1499.66	381.06	442.87	103.35	961.67	404.67	496.85	674.14	1360.51	241.25	0.00	9999	3	1
2350	2023-02-05 00:08:45.000	7954.59	5587.92	9158.93	1542.46	2494.33	2619.11	923.15	824.31	670.10	375.97	243.84	142.49	679.23	200.64	977.53	403.86	413.62	121.76	0.00	9999	2	1
2351	2023-02-05 00:08:46.000	9199.61	3361.20	10228.18	2980.13	2868.44	2202.01	401.96	496.73	2028.30	268.45	432.60	83.43	120.79	130.78	464.60	754.08	170.85	72.71	0.00	9999	0	2
2352	2023-02-05 00:08:48.000	32296.16	5216.15	36987.40	1925.23	7993.96	11885.06	453.01	233.54	3427.34	219.40	1142.86	327.27	267.26	382.28	696.41	1789.79	1022.31	187.05	0.00	9999	1	2
2353	2023-02-05 00:08:55.000	21985.69	2414.25	33190.12	1868.35	10529.41	12389.52	183.67	236.30	1499.66	381.06	443.93	103.35	962.49	405.54	496.85	674.14	1359.87	241.25	0.00	9999	3	1
2354	2023-02-05 00:08:56.000	7955.41	5592.72	9167.28	1544.18	2496.60	2621.90	924.03	825.16	671.18	376.34	248.07	142.49	680.00	200.64	976.67	403.86	413.62	122.63	0.00	9999	2	1
2355	2023-02-05 00:08:57.000	9198.81	3363.17	10241.92	2981.85	2867.67	2201.30	402.40	497.15	2030.60	268.81	432.60	83.43	121.58	130.78	464.60	754.08	170.85	73.56	0.00	9999	0	2
2356	2023-02-05 00:08:59.000	32298.53	5215.15	36982.59	1924.38	7993.23	11878.51	453.01	233.54	3427.34	219.40	1142.86	327.27	267.26	382.28	696.41	1789.79	1021.75	187.05	0.00	9999	1	2
2357	2023-02-05 00:09:06.000	21979.45	2413.30	33173.15	1868.35	10525.97	12390.87	183.67	236.30	1498.52	381.06	445.00	103.35	962.49	404.67	495.97	675.30	1359.22	241.25	0.00	9999	3	1
2358	2023-02-05 00:09:07.000	7952.93	5589.84	9164.50	1543.32	2495.84	2620.51	923.59	824.74	670.10	376.34	248.07	142.49	680.00	200.64	977.53	403.86	413.62	122.63	0.00	9999	2	1
2359	2023-02-05 00:09:08.000	9196.40	3362.19	10236.43	2980.99	2868.44	2200.60	402.40	496.73	2029.45	268.45	451.49	83.43	121.58	130.78	464.60	754.08	170.85	73.56	0.00	9999	0	2
2360	2023-02-05 00:09:10.000	32299.32	5215.15	36972.02	1923.54	7991.76	11886.52	453.01	233.54	3427.34	219.40	1142.86	327.27	267.26	382.28	696.41	1788.67	1022.31	187.05	0.00	9999	1	2
2361	2023-02-05 00:09:17.000	21988.81	2413.30	33180.69	1868.35	10527.35	12387.48	183.67	236.30	1499.66	381.06	446.06	103.35	961.67	404.67	497.74	674.14	1359.87	241.25	0.00	9999	3	1
2362	2023-02-05 00:09:18.000	7956.24	5594.64	9160.78	1543.32	2495.09	2620.51	923.59	824.74	670.10	376.34	243.84	142.49	680.00	200.64	977.53	403.86	413.62	122.63	0.00	9999	2	1
2363	2023-02-05 00:09:19.000	9195.60	3362.19	10228.18	2980.99	2867.67	2200.60	401.96	496.73	2029.45	268.45	432.60	83.43	121.58	130.78	464.60	754.08	170.85	73.56	0.00	9999	0	2
2364	2023-02-05 00:09:21.000	32302.48	5214.15	36966.25	1923.54	7990.29	11885.06	453.01	233.54	3427.34	219.40	1142.86	327.27	267.26	382.28	696.41	1789.79	1021.75	187.05	0.00	9999	1	2
2365	2023-02-05 00:09:28.000	21986.47	2413.30	33191.06	1868.35	10528.04	12389.52	183.67	236.30	1500.81	381.06	446.06	103.35	962.49	404.67	495.97	674.14	1358.58	240.28	0.00	9999	3	1
2366	2023-02-05 00:09:29.000	7954.59	5590.80	9165.43	1543.32	2496.60	2620.51	924.47	825.16	670.10	376.34	243.84	142.49	680.00	200.64	976.67	403.86	413.62	122.63	0.00	9999	2	1
2367	2023-02-05 00:09:29.000	9196.40	3365.15	10229.10	2980.99	2868.44	2200.60	402.40	496.73	2029.45	268.45	452.49	83.43	121.58	130.78	464.60	754.08	170.85	73.56	0.00	9999	0	2
2368	2023-02-05 00:09:32.000	32290.63	5214.15	36968.17	1923.54	7990.29	11886.52	453.01	233.54	3426.21	219.40	1142.86	327.27	267.26	382.28	696.41	1789.79	1022.87	187.05	0.00	9999	1	2
2369	2023-02-05 00:09:39.000	21991.93	2412.35	33161.84	1867.53	10520.46	12382.73	183.67	235.82	1498.52	381.06	441.81	103.35	961.67	404.67	495.97	675.30	1359.87	241.25	0.00	9999	3	1
2370	2023-02-05 00:09:40.000	7952.93	5593.68	9168.21	1544.18	2496.60	2622.60	924.47	825.16	671.18	376.34	244.90	142.49	680.77	200.64	977.53	403.86	413.62	122.63	0.00	9999	2	1
2371	2023-02-05 00:09:40.000	9199.61	3365.15	10230.01	2980.99	2868.44	2200.60	402.40	496.73	2029.45	268.45	452.49	83.43	121.58	130.78	464.60	754.08	170.85	73.56	0.00	9999	0	2
2372	2023-02-05 00:09:43.000	32289.84	5215.15	36972.98	1924.38	7990.29	11890.16	453.01	233.54	3426.21	219.40	1142.86	327.27	267.26	382.28	696.41	1789.79	1022.87	187.05	0.00	9999	1	2
2373	2023-02-05 00:09:50.000	21995.83	2413.30	33166.55	1868.35	10523.22	12384.08	183.67	236.30	1497.37	381.06	443.93	103.35	961.67	404.67	497.74	674.14	1359.22	241.25	0.00	9999	3	1
2374	2023-02-05 00:09:51.000	7952.10	5599.45	9174.71	1545.05	2498.88	2623.30	924.47	825.59	671.18	376.34	248.07	142.49	680.77	200.64	977.53	403.86	413.62	121.76	0.00	9999	2	1
2375	2023-02-05 00:09:51.000	9200.41	3364.16	10233.68	2980.13	2867.67	2201.30	401.96	496.73	2028.30	268.45	451.49	83.43	121.58	130.78	464.60	754.08	170.85	73.56	0.00	9999	0	2
2376	2023-02-05 00:09:54.000	32296.95	5215.15	36957.60	1923.54	7987.36	11885.79	453.01	233.54	3427.34	219.40	1142.86	327.27	267.26	382.28	697.25	1789.79	1022.31	187.05	0.00	9999	1	2
2377	2023-02-05 00:10:01.000	21998.95	2413.30	33175.03	1868.35	10523.91	12388.84	183.67	236.30	1499.66	381.06	443.93	103.35	962.49	405.54	496.85	674.14	1359.22	241.25	0.00	9999	3	1
2378	2023-02-05 00:10:01.000	7947.96	5590.80	9167.28	1543.32	2496.60	2620.51	924.03	824.74	671.18	376.34	243.84	142.49	680.00	200.64	977.53	403.86	414.18	122.63	0.00	9999	2	1
2379	2023-02-05 00:10:02.000	9199.61	3365.15	10240.09	2980.99	2869.21	2200.60	402.40	496.73	2029.45	268.45	432.60	83.43	121.58	130.78	464.60	754.08	170.85	73.56	0.00	9999	0	2
2380	2023-02-05 00:10:05.000	32303.27	5215.15	36976.82	1924.38	7992.49	11875.59	453.01	233.54	3428.47	219.40	1142.86	327.27	267.26	382.28	695.57	1790.91	1022.31	187.05	0.00	9999	1	2
2381	2023-02-05 00:10:12.000	21991.93	2411.40	33153.36	1867.53	10519.09	12375.26	183.67	235.82	1497.37	381.06	443.93	103.35	960.85	404.67	495.97	674.14	1358.58	241.25	0.00	9999	3	1
2382	2023-02-05 00:10:12.000	7953.76	5589.84	9175.64	1543.32	2498.88	2620.51	924.03	824.74	671.18	376.70	243.84	142.49	680.00	200.64	977.53	403.86	413.62	122.63	0.00	9999	2	1
2383	2023-02-05 00:10:13.000	9196.40	3361.20	10238.26	2981.85	2869.21	2202.71	402.40	496.73	2029.45	268.45	432.60	83.43	120.79	130.78	464.60	754.08	170.85	72.71	0.00	9999	0	2
2384	2023-02-05 00:10:16.000	32277.99	5218.14	36988.36	1925.23	7993.23	11896.72	453.48	233.54	3428.47	219.40	1142.86	327.63	267.26	382.28	696.41	1789.79	1022.31	187.05	0.00	9999	1	2
2385	2023-02-05 00:10:23.000	21989.59	2413.30	33157.13	1867.53	10519.78	12384.76	183.67	236.30	1498.52	381.06	443.93	103.35	962.49	404.67	496.85	675.30	1359.22	241.25	0.00	9999	3	1
2386	2023-02-05 00:10:23.000	7953.76	5589.84	9163.57	1543.32	2495.84	2620.51	924.03	825.16	671.18	376.34	243.84	142.49	680.00	200.64	977.53	403.86	413.62	122.63	0.00	9999	2	1
2387	2023-02-05 00:10:24.000	9189.99	3361.20	10238.26	2977.54	2866.13	2199.89	402.40	496.73	2029.45	268.45	432.60	83.43	121.58	130.78	464.60	754.08	170.85	73.56	0.00	9999	0	2
2388	2023-02-05 00:10:27.000	32289.05	5212.16	36969.14	1923.54	7988.83	11871.95	452.55	233.54	3426.21	219.40	1142.86	327.27	267.26	382.28	697.25	1790.91	1022.31	187.05	0.00	9999	1	2
2389	2023-02-05 00:10:34.000	21990.37	2413.30	33178.81	1868.35	10525.97	12388.16	183.67	236.30	1499.66	381.06	445.00	103.35	962.49	404.67	496.85	674.14	1359.22	240.28	0.00	9999	3	1
2390	2023-02-05 00:10:34.000	7953.76	5593.68	9166.36	1545.05	2496.60	2622.60	924.47	825.59	671.18	376.34	248.07	142.49	680.77	200.64	977.53	403.86	413.62	122.63	0.00	9999	2	1
2391	2023-02-05 00:10:35.000	9198.00	3364.16	10228.18	2980.13	2867.67	2200.60	401.96	496.73	2028.30	268.45	432.60	83.43	121.58	130.78	464.60	754.08	170.85	73.56	0.00	9999	0	2
2392	2023-02-05 00:10:37.000	32283.52	5213.16	36971.06	1923.54	7989.56	11874.87	452.55	233.54	3427.34	219.40	1142.86	327.27	267.26	382.28	696.41	1789.79	1021.75	187.05	0.00	9999	1	2
2393	2023-02-05 00:10:45.000	21998.17	2415.20	33186.35	1869.98	10528.73	12396.30	183.67	236.30	1500.81	381.06	443.93	103.35	963.32	405.54	495.97	674.14	1358.58	241.25	0.00	9999	3	1
2394	2023-02-05 00:10:45.000	7953.76	5592.72	9169.14	1544.18	2497.36	2621.90	925.36	825.59	672.26	376.34	248.07	142.49	680.77	200.64	977.53	403.86	414.18	122.63	0.00	9999	2	1
2395	2023-02-05 00:10:46.000	9192.40	3366.14	10236.43	2982.71	2869.99	2202.01	402.40	497.15	2030.60	268.81	452.49	83.43	121.58	130.78	464.60	754.08	170.85	73.56	0.00	9999	0	2
2396	2023-02-05 00:10:48.000	32285.89	5214.15	36972.98	1924.38	7990.29	11877.78	453.01	233.54	3428.47	219.40	1142.86	327.27	267.26	382.28	695.57	1789.79	1022.31	187.05	0.00	9999	1	2
2397	2023-02-05 00:10:55.000	21997.39	2414.25	33182.58	1869.16	10530.10	12389.52	183.67	236.30	1499.66	381.46	442.87	103.35	962.49	404.67	496.85	674.14	1359.22	241.25	0.00	9999	3	1
2398	2023-02-05 00:10:56.000	7952.93	5592.72	9171.93	1544.18	2498.12	2621.90	924.47	825.16	672.26	376.34	244.90	142.49	680.77	200.64	977.53	403.86	413.62	122.63	0.00	9999	2	1
2399	2023-02-05 00:10:57.000	9194.00	3362.19	10236.43	2978.40	2868.44	2200.60	402.40	496.73	2029.45	268.45	452.49	83.43	120.79	130.78	464.60	754.08	170.85	72.71	0.00	9999	0	2
2400	2023-02-05 00:10:59.000	32288.26	5216.15	36988.36	1925.23	7993.96	11893.80	453.01	233.54	3427.34	219.40	1142.86	327.27	267.26	382.28	695.57	1788.67	1021.19	187.05	0.00	9999	1	2
2401	2023-02-05 00:11:06.000	22004.41	2413.30	33177.86	1868.35	10525.97	12386.80	183.67	236.30	1499.66	381.06	442.87	103.35	962.49	404.67	497.74	674.14	1359.22	241.25	0.00	9999	3	1
2402	2023-02-05 00:11:07.000	7953.76	5592.72	9168.21	1544.18	2496.60	2621.90	924.91	825.16	671.18	376.34	242.79	142.49	680.00	200.64	977.53	403.86	413.62	122.63	0.00	9999	2	1
2403	2023-02-05 00:11:08.000	9200.41	3364.16	10235.51	2979.27	2867.67	2202.01	401.96	496.32	2028.30	268.45	432.60	83.43	120.79	130.78	464.60	754.08	170.85	73.56	0.00	9999	0	2
2404	2023-02-05 00:11:10.000	32286.68	5220.13	36997.97	1925.23	7996.89	11894.53	453.01	233.54	3428.47	219.40	1142.86	327.27	268.07	382.28	696.41	1788.67	1021.75	187.05	0.00	9999	1	2
2405	2023-02-05 00:11:17.000	21992.71	2414.25	33185.40	1869.16	10528.73	12390.20	183.67	236.30	1499.66	381.06	443.93	103.35	962.49	404.67	496.85	674.14	1359.22	241.25	0.00	9999	3	1
2406	2023-02-05 00:11:18.000	7952.93	5597.53	9170.07	1544.18	2497.36	2621.90	924.47	825.59	671.18	376.34	242.79	142.49	680.77	200.64	976.67	403.86	413.62	122.63	0.00	9999	2	1
2407	2023-02-05 00:11:19.000	9196.40	3362.19	10230.93	2978.40	2867.67	2201.30	402.83	496.73	2029.45	268.45	451.49	83.43	121.58	130.78	464.60	754.08	170.85	73.56	0.00	9999	0	2
2408	2023-02-05 00:11:21.000	32289.05	5215.15	36957.60	1924.38	7993.96	11892.35	453.01	233.54	3427.34	219.40	1142.86	327.27	267.26	382.28	695.57	1790.91	1021.75	187.05	0.00	9999	1	2
2409	2023-02-05 00:11:28.000	21993.49	2412.35	33162.78	1868.35	10521.84	12384.76	183.67	235.82	1498.52	381.06	441.81	103.35	962.49	404.67	495.97	675.30	1359.87	241.25	0.00	9999	3	1
2410	2023-02-05 00:11:29.000	7952.10	5593.68	9170.07	1544.18	2497.36	2621.90	924.47	825.16	671.18	376.34	243.84	142.49	680.00	200.64	977.53	403.86	413.62	122.63	0.00	9999	2	1
2411	2023-02-05 00:11:30.000	9194.00	3361.20	10237.34	2977.54	2869.21	2202.71	402.40	496.73	2029.45	268.81	452.49	83.43	121.58	130.78	464.60	754.08	170.85	72.71	0.00	9999	0	2
2412	2023-02-05 00:11:32.000	32296.16	5215.15	36947.99	1925.23	7992.49	11882.88	453.01	233.54	3427.34	219.40	1142.86	327.27	267.26	382.28	696.41	1789.79	1021.75	187.05	0.00	9999	1	2
2413	2023-02-05 00:11:39.000	22000.51	2413.30	33185.40	1868.35	10530.10	12388.84	183.67	236.30	1497.37	381.06	445.00	103.35	962.49	404.67	496.85	674.14	1359.87	241.25	0.00	9999	3	1
2414	2023-02-05 00:11:40.000	7951.27	5592.72	9167.28	1544.18	2496.60	2621.90	924.03	825.59	671.18	376.34	243.84	142.49	680.77	200.64	977.53	403.86	413.62	122.63	0.00	9999	2	1
2415	2023-02-05 00:11:41.000	9197.20	3364.16	10230.93	2980.99	2868.44	2202.01	402.40	496.73	2029.45	268.45	432.60	83.43	121.58	130.78	464.60	754.08	170.85	72.71	0.00	9999	0	2
2416	2023-02-05 00:11:43.000	32299.32	5216.15	36987.40	1924.38	7993.23	11890.16	453.01	233.54	3426.21	219.40	1142.86	327.27	267.26	382.28	696.41	1789.79	1021.75	187.05	0.00	9999	1	2
2417	2023-02-05 00:11:50.000	22012.20	2413.30	33171.26	1868.35	10524.60	12384.08	183.67	236.30	1498.52	381.46	442.87	103.35	962.49	404.67	497.74	675.30	1359.22	241.25	0.00	9999	3	1
2418	2023-02-05 00:11:51.000	7953.76	5594.64	9170.07	1545.05	2497.36	2622.60	925.36	826.02	672.26	376.34	243.84	142.49	680.77	200.64	977.53	403.86	413.62	122.63	0.00	9999	2	1
2419	2023-02-05 00:11:51.000	9198.00	3362.19	10230.01	2980.99	2866.13	2202.71	402.40	497.15	2029.45	268.45	453.48	83.43	120.79	130.78	464.60	754.08	170.85	73.56	0.00	9999	0	2
2420	2023-02-05 00:11:54.000	32305.64	5217.14	37000.85	1925.23	7996.16	11884.33	453.01	233.54	3429.60	219.40	1142.86	327.63	267.26	382.28	695.57	1789.79	1022.31	187.05	0.00	9999	1	2
2421	2023-02-05 00:12:01.000	22002.07	2414.25	33180.69	1869.16	10530.79	12392.91	183.67	236.30	1499.66	381.06	443.93	103.35	963.32	405.54	497.74	675.30	1359.87	241.25	0.00	9999	3	1
2422	2023-02-05 00:12:01.000	7952.93	5587.92	9161.71	1542.46	2495.09	2619.81	923.59	824.74	671.18	376.34	242.79	142.49	680.00	200.64	977.53	403.86	413.62	122.63	0.00	9999	2	1
2423	2023-02-05 00:12:02.000	9202.01	3363.17	10241.01	2981.85	2869.99	2203.41	402.40	496.73	2029.45	268.45	432.60	83.43	121.58	130.78	464.60	754.08	170.85	73.56	0.00	9999	0	2
2424	2023-02-05 00:12:05.000	32283.52	5217.14	37015.27	1925.23	7999.09	11901.82	453.48	233.54	3429.60	219.40	1143.88	327.63	268.07	383.10	697.25	1790.91	1022.31	187.05	0.00	9999	1	2
2425	2023-02-05 00:12:12.000	21986.47	2412.35	33159.01	1867.53	10523.22	12384.76	183.67	236.30	1497.37	381.06	445.00	103.35	961.67	404.67	496.85	674.14	1359.22	241.25	0.00	9999	3	1
2426	2023-02-05 00:12:12.000	7952.93	5590.80	9165.43	1544.18	2496.60	2621.21	924.03	825.16	671.18	376.34	244.90	142.49	680.00	200.64	977.53	403.86	413.62	122.63	0.00	9999	2	1
2427	2023-02-05 00:12:13.000	9203.61	3364.16	10246.50	2982.71	2870.76	2202.01	402.40	497.15	2034.05	268.81	453.48	83.43	121.58	130.78	465.42	754.08	170.85	73.56	0.00	9999	0	2
2428	2023-02-05 00:12:16.000	32279.57	5216.15	36963.37	1925.23	7995.43	11886.52	453.01	233.54	3428.47	219.40	1142.86	327.27	267.26	382.28	696.41	1789.79	1022.31	187.05	0.00	9999	1	2
2429	2023-02-05 00:12:23.000	21991.15	2415.20	33189.17	1869.16	10532.86	12394.95	183.67	236.30	1499.66	381.06	446.06	103.35	963.32	405.54	496.85	674.14	1359.22	241.25	0.00	9999	3	1
2430	2023-02-05 00:12:23.000	7953.76	5590.80	9161.71	1543.32	2495.09	2621.21	924.03	825.16	671.18	376.34	248.07	142.49	680.00	200.64	977.53	403.86	413.62	122.63	0.00	9999	2	1
2431	2023-02-05 00:12:24.000	9203.61	3365.15	10243.76	2982.71	2870.76	2204.12	402.40	497.15	2030.60	268.81	432.60	83.43	121.58	130.78	464.60	754.08	170.85	73.56	0.00	9999	0	2
2432	2023-02-05 00:12:27.000	32281.94	5216.15	36970.10	1926.07	7996.16	11890.16	453.48	233.54	3431.87	219.40	1143.88	327.63	268.07	383.10	696.41	1789.79	1021.75	187.05	0.00	9999	1	2
2433	2023-02-05 00:12:34.000	21996.61	2415.20	33183.52	1869.16	10530.10	12394.95	183.67	236.30	1499.66	381.06	442.87	103.35	963.32	405.54	495.97	674.14	1358.58	241.25	0.00	9999	3	1
2434	2023-02-05 00:12:34.000	7954.59	5589.84	9163.57	1543.32	2495.84	2620.51	923.59	824.74	670.10	376.34	243.84	142.49	680.00	200.64	978.38	403.86	413.62	121.76	0.00	9999	2	1
2435	2023-02-05 00:12:35.000	9199.61	3367.12	10243.76	2982.71	2869.99	2202.71	402.40	497.15	2030.60	268.81	453.48	83.43	121.58	130.78	464.60	754.08	170.85	73.56	0.00	9999	0	2
2436	2023-02-05 00:12:38.000	32300.90	5219.14	36983.55	1926.07	7999.82	11900.36	453.48	233.54	3431.87	219.40	1143.88	327.63	268.07	382.28	697.25	1790.91	1021.75	187.05	0.00	9999	1	2
2437	2023-02-05 00:12:45.000	21998.17	2412.35	33177.86	1868.35	10526.66	12387.48	183.67	236.30	1497.37	381.06	442.87	103.35	962.49	404.67	495.97	674.14	1359.22	241.25	0.00	9999	3	1
2438	2023-02-05 00:12:45.000	7952.10	5591.76	9166.36	1544.18	2496.60	2621.21	924.91	825.16	670.10	376.70	248.07	142.49	680.00	200.64	977.53	403.86	413.62	121.76	0.00	9999	2	1
2439	2023-02-05 00:12:46.000	9201.21	3364.16	10243.76	2981.85	2870.76	2203.41	402.40	497.15	2030.60	268.45	452.49	83.43	120.79	130.78	464.60	754.08	170.85	72.71	0.00	9999	0	2
2440	2023-02-05 00:12:48.000	32281.15	5215.15	36972.02	1925.23	7996.89	11884.33	453.01	233.54	3430.74	219.40	1142.86	327.27	268.07	382.28	696.41	1789.79	1021.75	187.05	0.00	9999	1	2
2441	2023-02-05 00:12:56.000	22006.75	2413.30	33163.73	1868.35	10526.66	12388.16	183.67	236.30	1497.37	381.06	443.93	103.35	961.67	404.67	495.97	675.30	1360.51	241.25	0.00	9999	3	1
2442	2023-02-05 00:12:56.000	7952.93	5593.68	9163.57	1544.18	2495.84	2622.60	924.47	825.59	671.18	376.34	243.84	142.49	680.77	200.64	977.53	403.86	413.62	122.63	0.00	9999	2	1
2443	2023-02-05 00:12:57.000	9202.01	3367.12	10244.67	2982.71	2870.76	2204.12	402.40	497.15	2030.60	268.81	451.49	83.43	121.58	130.78	464.60	754.08	170.85	73.56	0.00	9999	0	2
2444	2023-02-05 00:12:59.000	32285.10	5216.15	36992.20	1925.23	7994.69	11882.88	453.48	233.54	3428.47	219.40	1142.86	327.27	267.26	382.28	696.41	1789.79	1021.19	187.05	0.00	9999	1	2
2445	2023-02-05 00:13:06.000	22009.86	2413.30	33177.86	1868.35	10528.73	12389.52	183.67	236.30	1497.37	381.06	445.00	103.35	962.49	404.67	496.85	675.30	1359.22	241.25	0.00	9999	3	1
2446	2023-02-05 00:13:07.000	7955.41	5590.80	9166.36	1543.32	2496.60	2620.51	923.59	824.74	671.18	376.34	244.90	142.49	680.00	200.64	977.53	403.86	413.62	121.76	0.00	9999	2	1
2447	2023-02-05 00:13:08.000	9203.61	3363.17	10232.76	2980.99	2869.21	2202.01	402.40	496.73	2030.60	268.45	452.49	83.43	120.79	130.78	464.60	754.08	170.85	73.56	0.00	9999	0	2
2448	2023-02-05 00:13:10.000	32299.32	5217.14	36997.01	1926.07	7995.43	11886.52	453.48	233.54	3430.74	219.40	1142.86	327.63	267.26	382.28	696.41	1789.79	1021.75	187.05	0.00	9999	1	2
2449	2023-02-05 00:13:17.000	21998.17	2414.25	33188.23	1869.16	10531.48	12395.63	183.67	236.30	1498.52	381.06	443.93	103.35	963.32	404.67	495.97	675.30	1359.22	241.25	0.00	9999	3	1
2450	2023-02-05 00:13:18.000	7956.24	5589.84	9161.71	1543.32	2495.09	2619.11	923.59	824.74	671.18	376.34	248.07	142.49	680.00	200.64	977.53	403.86	413.62	121.76	0.00	9999	2	1
2451	2023-02-05 00:13:19.000	9203.61	3364.16	10238.26	2982.71	2869.99	2202.01	402.40	496.73	2030.60	268.81	454.48	83.43	120.79	130.78	464.60	754.08	170.85	73.56	0.00	9999	0	2
2452	2023-02-05 00:13:21.000	32293.79	5222.13	36981.63	1926.07	8000.56	11899.63	453.48	233.54	3429.60	219.77	1143.88	327.63	268.07	382.28	696.41	1789.79	1021.75	187.05	0.00	9999	1	2
2453	2023-02-05 00:13:28.000	21997.39	2414.25	33177.86	1869.16	10528.73	12392.91	183.67	236.30	1498.52	381.46	446.06	103.35	963.32	405.54	496.85	675.30	1359.22	241.25	0.00	9999	3	1
2454	2023-02-05 00:13:29.000	7956.24	5588.88	9166.36	1543.32	2496.60	2619.11	923.59	824.74	670.10	376.34	242.79	142.49	680.00	200.64	976.67	403.86	413.62	121.76	0.00	9999	2	1
2455	2023-02-05 00:13:30.000	9201.21	3363.17	10237.34	2982.71	2870.76	2203.41	402.40	496.73	2034.05	268.81	452.49	83.43	121.58	130.78	465.42	754.08	170.85	73.56	0.00	9999	0	2
2456	2023-02-05 00:13:32.000	32257.46	5218.14	36994.12	1926.91	8002.76	11904.00	453.48	233.54	3433.00	219.77	1143.88	327.63	267.26	383.10	697.25	1790.91	1021.19	187.05	0.00	9999	1	2
2457	2023-02-05 00:13:39.000	22005.18	2413.30	33167.50	1869.16	10528.73	12387.48	183.67	236.30	1497.37	381.46	445.00	103.35	962.49	404.67	495.97	675.30	1358.58	241.25	0.00	9999	3	1
2458	2023-02-05 00:13:39.000	7955.41	5590.80	9164.50	1543.32	2495.84	2621.21	924.03	825.16	670.10	376.34	244.90	142.49	680.00	200.64	977.53	403.86	413.62	122.63	0.00	9999	2	1
2459	2023-02-05 00:13:40.000	9201.21	3363.17	10245.59	2982.71	2868.44	2204.12	402.40	496.73	2030.60	268.81	451.49	83.43	121.58	130.78	464.60	754.08	170.85	73.56	0.00	9999	0	2
2460	2023-02-05 00:13:43.000	32274.83	5215.15	36969.14	1926.07	7996.89	11897.45	453.48	233.54	3430.74	219.77	1143.88	327.27	267.26	382.28	696.41	1788.67	1021.19	187.05	0.00	9999	1	2
2461	2023-02-05 00:13:50.000	22000.51	2413.30	33194.83	1869.16	10536.30	12389.52	183.67	236.30	1498.52	381.46	445.00	103.35	962.49	404.67	496.85	674.14	1359.22	241.25	0.00	9999	3	1
2462	2023-02-05 00:13:50.000	7953.76	5589.84	9163.57	1543.32	2495.09	2620.51	923.59	824.74	671.18	376.34	243.84	142.49	680.00	200.64	977.53	403.86	413.62	122.63	0.00	9999	2	1
2463	2023-02-05 00:13:51.000	9195.60	3365.15	10236.43	2980.99	2867.67	2202.71	402.40	496.73	2029.45	268.81	432.60	83.43	120.79	130.78	464.60	754.08	170.85	72.71	0.00	9999	0	2
2464	2023-02-05 00:13:54.000	32300.90	5217.14	36997.97	1926.07	7996.89	11895.99	453.48	233.54	3428.47	219.40	1143.88	327.27	268.07	382.28	696.41	1790.91	1022.31	187.05	0.00	9999	1	2
2465	2023-02-05 00:14:01.000	22012.98	2414.25	33181.63	1869.98	10532.17	12393.59	183.67	236.30	1499.66	381.06	445.00	103.35	963.32	404.67	495.97	674.14	1358.58	241.25	0.00	9999	3	1
2466	2023-02-05 00:14:01.000	7953.76	5590.80	9165.43	1543.32	2495.84	2620.51	923.59	825.16	671.18	376.34	248.07	142.49	680.00	200.64	977.53	403.86	413.62	121.76	0.00	9999	2	1
2467	2023-02-05 00:14:02.000	9197.20	3364.16	10234.59	2983.58	2867.67	2204.12	402.40	497.15	2030.60	268.81	432.60	83.43	121.58	130.78	464.60	754.08	170.85	73.56	0.00	9999	0	2
2468	2023-02-05 00:14:05.000	32298.53	5217.14	36997.97	1926.07	7996.16	11886.52	453.48	233.54	3428.47	219.77	1143.88	327.27	267.26	382.28	695.57	1789.79	1021.75	187.05	0.00	9999	1	2
2469	2023-02-05 00:14:12.000	22001.29	2413.30	33170.32	1868.35	10528.73	12388.16	183.67	236.30	1498.52	381.06	445.00	103.35	962.49	405.54	496.85	674.14	1359.87	241.25	0.00	9999	3	1
2470	2023-02-05 00:14:12.000	7955.41	5589.84	9158.93	1543.32	2494.33	2619.81	923.59	824.74	670.10	376.34	243.84	142.49	680.00	200.64	976.67	403.86	413.62	121.76	0.00	9999	2	1
2471	2023-02-05 00:14:13.000	9196.40	3363.17	10240.09	2982.71	2869.21	2204.12	402.40	496.73	2030.60	268.45	453.48	83.43	121.58	130.78	464.60	754.08	171.40	73.56	0.00	9999	0	2
2472	2023-02-05 00:14:16.000	32279.57	5218.14	36999.89	1926.91	7997.63	11902.54	453.48	233.54	3430.74	219.40	1142.86	327.63	268.07	383.10	696.41	1789.79	1021.19	187.05	0.00	9999	1	2
2473	2023-02-05 00:14:23.000	22005.18	2414.25	33167.50	1869.16	10528.73	12394.27	183.67	236.30	1497.37	381.06	443.93	103.35	963.32	404.67	495.97	674.14	1359.22	241.25	0.00	9999	3	1
2474	2023-02-05 00:14:23.000	7954.59	5589.84	9163.57	1543.32	2495.84	2619.81	923.59	825.16	671.18	376.34	243.84	142.49	680.00	200.64	977.53	403.86	413.62	122.63	0.00	9999	2	1
2475	2023-02-05 00:14:24.000	9201.21	3368.11	10248.34	2984.44	2872.30	2204.82	402.83	497.15	2031.75	268.81	452.49	83.43	121.58	130.78	464.60	754.08	170.85	73.56	0.00	9999	0	2
2476	2023-02-05 00:14:27.000	32256.66	5217.14	37010.47	1926.07	7999.09	11901.09	453.48	233.54	3429.60	219.40	1143.88	327.63	267.26	382.28	697.25	1789.79	1021.19	187.05	0.00	9999	1	2
2477	2023-02-05 00:14:34.000	21996.61	2413.30	33167.50	1869.16	10526.66	12390.20	183.67	236.30	1497.37	381.06	443.93	103.35	962.49	404.67	496.85	675.30	1359.22	241.25	0.00	9999	3	1
2478	2023-02-05 00:14:34.000	7958.73	5587.92	9161.71	1542.46	2495.09	2619.11	923.15	824.74	670.10	376.34	244.90	142.49	680.00	200.64	977.53	403.86	413.62	121.76	0.00	9999	2	1
2479	2023-02-05 00:14:35.000	9196.40	3366.14	10235.51	2980.13	2870.76	2203.41	402.40	496.73	2034.05	268.81	452.49	83.43	121.58	130.78	465.42	754.08	171.40	73.56	0.00	9999	0	2
2480	2023-02-05 00:14:38.000	32274.04	5214.15	36965.29	1926.07	7996.89	11884.33	453.01	233.54	3430.74	219.40	1143.88	327.27	267.26	382.28	697.25	1789.79	1021.75	187.05	0.00	9999	1	2
2481	2023-02-05 00:14:45.000	22009.08	2414.25	33175.98	1869.98	10530.79	12392.91	183.67	236.30	1498.52	381.06	443.93	103.35	962.49	404.67	495.97	675.30	1359.22	241.25	0.00	9999	3	1
2482	2023-02-05 00:14:45.000	7954.59	5588.88	9160.78	1543.32	2494.33	2619.81	923.59	824.74	670.10	376.34	244.90	142.49	680.00	200.64	976.67	403.86	413.62	121.76	0.00	9999	2	1
2483	2023-02-05 00:14:46.000	9196.40	3367.12	10237.34	2983.58	2870.76	2204.82	402.40	497.15	2030.60	268.81	453.48	83.43	120.79	130.78	464.60	754.08	170.85	73.56	0.00	9999	0	2
2484	2023-02-05 00:14:48.000	32270.09	5214.15	36960.48	1925.23	7995.43	11893.80	453.48	233.54	3430.74	219.40	1143.88	327.27	267.26	382.28	695.57	1789.79	1021.19	187.05	0.00	9999	1	2
2485	2023-02-05 00:14:56.000	21998.95	2413.30	33169.38	1869.98	10530.10	12393.59	183.67	236.30	1497.37	381.06	443.93	103.35	962.49	404.67	496.85	674.14	1359.22	241.25	0.00	9999	3	1
2486	2023-02-05 00:14:56.000	7953.76	5591.76	9163.57	1544.18	2495.84	2621.21	923.59	825.16	670.10	376.34	248.07	142.49	680.00	200.64	976.67	403.86	413.62	122.63	0.00	9999	2	1
2487	2023-02-05 00:14:57.000	9199.61	3366.14	10243.76	2982.71	2870.76	2203.41	402.40	496.73	2030.60	268.81	453.48	83.43	121.58	130.78	464.60	754.08	170.85	73.56	0.00	9999	0	2
2488	2023-02-05 00:14:59.000	32277.20	5216.15	36998.93	1926.07	7996.16	11897.45	453.48	233.54	3430.74	219.40	1142.86	327.63	268.07	382.28	697.25	1789.79	1021.19	187.05	0.00	9999	1	2
2489	2023-02-05 00:15:07.000	22006.75	2413.30	33159.01	1869.16	10525.97	12386.12	183.67	236.30	1498.52	381.06	442.87	103.35	962.49	404.67	495.97	675.30	1359.22	241.25	0.00	9999	3	1
2490	2023-02-05 00:15:07.000	7956.24	5588.88	9162.64	1543.32	2495.09	2619.81	923.59	824.74	671.18	376.34	242.79	142.49	680.00	200.64	977.53	403.86	413.62	121.76	0.00	9999	2	1
2491	2023-02-05 00:15:08.000	9202.81	3368.11	10250.17	2983.58	2869.21	2204.82	402.40	497.15	2031.75	268.81	451.49	83.43	121.58	130.78	464.60	754.08	170.85	73.56	0.00	9999	0	2
2492	2023-02-05 00:15:10.000	32259.83	5214.15	37011.43	1926.07	7998.36	11890.16	453.48	233.54	3433.00	219.40	1143.88	327.63	268.07	382.28	696.41	1789.79	1021.19	187.05	0.00	9999	1	2
2493	2023-02-05 00:15:17.000	22012.98	2414.25	33171.26	1869.98	10530.79	12393.59	183.67	236.30	1498.52	381.06	446.06	103.35	963.32	404.67	495.97	675.30	1359.22	241.25	0.00	9999	3	1
2494	2023-02-05 00:15:18.000	7955.41	5592.72	9168.21	1544.18	2496.60	2621.21	924.03	824.74	671.18	376.34	243.84	142.49	680.77	200.64	977.53	403.86	413.62	122.63	0.00	9999	2	1
2495	2023-02-05 00:15:19.000	9201.21	3364.16	10245.59	2980.13	2870.76	2202.01	402.40	496.73	2030.60	268.81	453.48	83.43	121.58	130.78	464.60	754.08	170.85	73.56	0.00	9999	0	2
2496	2023-02-05 00:15:21.000	32262.19	5215.15	36999.89	1926.07	7997.63	11898.90	453.94	233.54	3431.87	219.77	1143.88	327.63	267.26	382.28	696.41	1789.79	1021.19	187.05	0.00	9999	1	2
2497	2023-02-05 00:15:28.000	22008.30	2412.35	33146.76	1868.35	10520.46	12382.05	183.67	235.82	1496.22	381.06	443.93	102.93	961.67	404.67	495.97	674.14	1359.22	241.25	0.00	9999	3	1
2498	2023-02-05 00:15:29.000	7952.93	5587.92	9160.78	1542.46	2495.09	2619.11	923.15	824.31	670.10	376.34	243.84	142.49	679.23	200.64	977.53	403.86	413.62	122.63	0.00	9999	2	1
2499	2023-02-05 00:15:29.000	9205.21	3364.16	10241.01	2981.85	2869.99	2203.41	402.40	496.73	2030.60	268.81	432.60	83.43	121.58	130.78	464.60	754.08	171.40	73.56	0.00	9999	0	2
2500	2023-02-05 00:15:32.000	32269.30	5216.15	36983.55	1926.91	8000.56	11903.27	453.48	233.97	3430.74	219.77	1143.88	327.63	268.07	383.10	697.25	1788.67	1020.63	187.05	0.00	9999	1	2
2501	2023-02-05 00:15:39.000	22005.96	2412.35	33152.42	1868.35	10524.60	12383.41	183.67	235.82	1497.37	381.06	445.00	103.35	962.49	404.67	495.97	674.14	1359.22	241.25	0.00	9999	3	1
2502	2023-02-05 00:15:40.000	7952.93	5593.68	9165.43	1544.18	2495.84	2622.60	924.47	825.16	672.26	376.34	244.90	142.49	680.77	200.64	976.67	403.86	413.62	122.63	0.00	9999	2	1
2503	2023-02-05 00:15:40.000	9203.61	3364.16	10250.17	2982.71	2871.53	2204.12	402.40	497.15	2030.60	268.81	453.48	83.43	121.58	130.78	464.60	754.08	170.85	73.56	0.00	9999	0	2
2504	2023-02-05 00:15:43.000	32288.26	5217.14	37007.58	1926.07	7998.36	11899.63	453.48	233.54	3431.87	219.40	1143.88	327.63	267.26	382.28	696.41	1789.79	1021.19	187.05	0.00	9999	1	2
2505	2023-02-05 00:15:50.000	22014.54	2412.35	33154.30	1869.16	10524.60	12387.48	183.67	235.82	1498.52	381.06	445.00	103.35	962.49	404.67	495.97	674.14	1359.22	241.25	0.00	9999	3	1
2506	2023-02-05 00:15:50.000	7952.93	5589.84	9165.43	1543.32	2495.84	2620.51	923.59	825.16	671.18	376.34	243.84	142.49	680.00	200.64	977.53	403.86	413.62	122.63	0.00	9999	2	1
2507	2023-02-05 00:15:51.000	9202.01	3364.16	10244.67	2982.71	2869.99	2204.12	402.40	497.15	2030.60	268.81	432.60	83.43	120.79	130.78	464.60	754.08	170.85	73.56	0.00	9999	0	2
2508	2023-02-05 00:15:54.000	32279.57	5217.14	36997.97	1926.91	7994.69	11900.36	453.48	233.54	3431.87	219.40	1142.86	327.63	268.07	382.28	695.57	1788.67	1020.63	187.05	0.00	9999	1	2
2509	2023-02-05 00:16:01.000	22013.76	2413.30	33147.71	1869.16	10523.22	12388.16	183.67	236.30	1497.37	381.06	443.93	103.35	962.49	404.67	496.85	674.14	1359.87	241.25	0.00	9999	3	1
2510	2023-02-05 00:16:01.000	7951.27	5589.84	9164.50	1543.32	2495.84	2620.51	923.59	825.16	671.18	376.34	248.07	142.49	680.00	200.64	976.67	403.86	413.62	121.76	0.00	9999	2	1
2511	2023-02-05 00:16:02.000	9202.01	3363.17	10235.51	2981.85	2869.99	2202.01	402.40	496.73	2029.45	268.45	432.60	83.43	121.58	130.78	464.60	754.08	170.85	73.56	0.00	9999	0	2
2512	2023-02-05 00:16:05.000	32273.25	5216.15	36992.20	1926.07	7995.43	11897.45	453.48	233.54	3428.47	219.40	1142.86	327.63	267.26	382.28	696.41	1788.67	1020.63	187.05	0.00	9999	1	2
2513	2023-02-05 00:16:12.000	22005.96	2413.30	33151.48	1869.16	10523.91	12388.84	183.67	236.30	1498.52	381.06	442.87	103.35	962.49	404.67	495.97	674.14	1357.94	241.25	0.00	9999	3	1
2514	2023-02-05 00:16:12.000	7951.27	5589.84	9161.71	1543.32	2495.09	2619.81	923.59	824.74	670.10	376.34	244.90	142.49	680.00	200.64	976.67	403.86	413.62	121.76	0.00	9999	2	1
2515	2023-02-05 00:16:13.000	9206.82	3368.11	10233.68	2982.71	2869.99	2204.12	402.40	497.15	2030.60	268.45	452.49	83.43	121.58	130.78	464.60	754.08	170.85	73.56	0.00	9999	0	2
2516	2023-02-05 00:16:16.000	32274.83	5216.15	37005.66	1926.07	7997.63	11898.90	453.48	233.54	3431.87	219.40	1143.88	327.63	267.26	382.28	696.41	1789.79	1020.63	187.05	0.00	9999	1	2
2517	2023-02-05 00:16:23.000	22006.75	2413.30	33160.90	1869.16	10525.97	12394.27	183.67	236.30	1498.52	381.06	445.00	103.35	962.49	404.67	496.85	674.14	1357.94	241.25	0.00	9999	3	1
2518	2023-02-05 00:16:23.000	7952.93	5590.80	9165.43	1544.18	2495.84	2620.51	924.03	825.16	671.18	376.34	242.79	142.49	680.00	200.64	977.53	403.86	413.62	122.63	0.00	9999	2	1
2519	2023-02-05 00:16:24.000	9201.21	3366.14	10241.01	2980.99	2869.21	2201.30	402.40	496.73	2029.45	268.45	452.49	83.43	121.58	130.78	464.60	754.08	170.85	73.56	0.00	9999	0	2
2520	2023-02-05 00:16:27.000	32281.94	5214.15	36987.40	1925.23	7993.96	11890.89	453.01	233.54	3429.60	219.40	1142.86	327.27	267.26	382.28	696.41	1790.91	1021.19	187.05	0.00	9999	1	2
2521	2023-02-05 00:16:34.000	22016.10	2413.30	33159.01	1869.16	10527.35	12390.20	183.67	236.30	1498.52	381.06	443.93	103.35	962.49	404.67	495.97	674.14	1359.22	241.25	0.00	9999	3	1
2522	2023-02-05 00:16:34.000	7948.79	5591.76	9168.21	1544.18	2496.60	2621.21	924.03	825.16	671.18	376.34	243.84	142.49	680.00	200.64	977.53	403.86	413.62	121.76	0.00	9999	2	1
2523	2023-02-05 00:16:35.000	9204.41	3363.17	10233.68	2980.99	2869.21	2201.30	402.40	496.73	2029.45	268.45	452.49	83.43	120.79	130.78	464.60	752.96	170.85	72.71	0.00	9999	0	2
2524	2023-02-05 00:16:38.000	32283.52	5216.15	36970.10	1926.07	7996.89	11895.26	453.01	233.54	3428.47	219.40	1143.88	327.27	267.26	382.28	696.41	1789.79	1021.19	187.05	0.00	9999	1	2
2525	2023-02-05 00:16:45.000	21998.95	2412.35	33147.71	1868.35	10523.22	12388.16	183.67	236.30	1497.37	381.06	441.81	103.35	962.49	404.67	495.97	674.14	1359.22	241.25	0.00	9999	3	1
2526	2023-02-05 00:16:45.000	7952.10	5590.80	9164.50	1543.32	2495.84	2620.51	924.03	824.74	670.10	376.34	243.84	142.49	680.00	200.64	976.67	403.86	413.62	121.76	0.00	9999	2	1
2527	2023-02-05 00:16:46.000	9204.41	3364.16	10241.92	2980.99	2869.99	2203.41	402.40	496.73	2029.45	268.45	453.48	83.43	120.79	130.78	464.60	754.08	170.85	73.56	0.00	9999	0	2
2528	2023-02-05 00:16:49.000	32276.41	5215.15	36995.08	1926.07	7996.16	11895.26	453.48	233.54	3428.47	219.40	1143.88	327.27	267.26	382.28	696.41	1788.67	1021.19	187.05	0.00	9999	1	2
2529	2023-02-05 00:16:56.000	21997.39	2411.40	33140.16	1868.35	10521.15	12382.73	183.67	235.82	1495.08	381.06	445.00	103.35	961.67	404.67	496.85	674.14	1358.58	241.25	0.00	9999	3	1
2530	2023-02-05 00:16:56.000	7951.27	5592.72	9164.50	1544.18	2495.84	2621.21	924.03	825.16	671.18	376.34	248.07	142.49	680.77	200.64	976.67	403.86	413.62	122.63	0.00	9999	2	1
2531	2023-02-05 00:16:57.000	9205.21	3363.17	10240.09	2981.85	2869.21	2201.30	402.40	496.73	2029.45	268.45	432.60	83.43	120.79	130.78	464.60	754.08	170.85	73.56	0.00	9999	0	2
2532	2023-02-05 00:16:59.000	32273.25	5215.15	36984.51	1926.07	7993.96	11893.80	453.01	233.54	3430.74	219.40	1142.86	327.27	268.07	382.28	696.41	1789.79	1021.19	187.05	0.00	9999	1	2
2533	2023-02-05 00:17:07.000	22002.85	2412.35	33147.71	1868.35	10522.53	12385.44	183.67	235.82	1497.37	381.06	441.81	103.35	962.49	404.67	495.97	674.14	1359.22	241.25	0.00	9999	3	1
2534	2023-02-05 00:17:07.000	7952.93	5588.88	9164.50	1543.32	2495.84	2619.81	923.59	824.74	670.10	376.34	243.84	142.49	680.00	200.64	976.67	403.86	413.62	121.76	0.00	9999	2	1
2535	2023-02-05 00:17:08.000	9203.61	3363.17	10241.01	2980.99	2869.21	2202.71	402.40	496.73	2029.45	268.81	452.49	83.43	121.58	130.78	464.60	754.08	170.85	73.56	0.00	9999	0	2
2536	2023-02-05 00:17:10.000	32279.57	5212.16	36978.75	1925.23	7992.49	11874.87	453.01	233.54	3426.21	219.40	1142.86	327.27	267.26	382.28	696.41	1789.79	1020.63	187.05	0.00	9999	1	2
2537	2023-02-05 00:17:18.000	22002.07	2412.35	33143.93	1866.72	10524.60	12384.76	183.67	235.82	1497.37	381.06	446.06	103.35	962.49	404.67	496.85	674.14	1359.22	241.25	0.00	9999	3	1
2538	2023-02-05 00:17:18.000	7951.27	5590.80	9162.64	1543.32	2495.09	2619.81	923.59	824.74	670.10	376.34	242.79	142.49	680.00	200.64	976.67	403.86	413.62	121.76	0.00	9999	2	1
2539	2023-02-05 00:17:18.000	9205.21	3362.19	10234.59	2979.27	2867.67	2201.30	401.96	496.73	2028.30	268.45	451.49	83.43	120.79	130.78	464.60	754.08	170.85	73.56	0.00	9999	0	2
2540	2023-02-05 00:17:21.000	32262.19	5212.16	36977.78	1924.38	7992.49	11884.33	453.01	233.54	3426.21	219.40	1142.86	327.27	267.26	382.28	696.41	1789.79	1020.63	187.05	0.00	9999	1	2
2541	2023-02-05 00:17:28.000	7951.27	5592.72	9163.57	1544.18	2495.09	2621.90	924.03	825.16	672.26	376.34	243.84	142.49	680.77	200.64	976.67	403.86	413.62	121.76	0.00	9999	2	1
2542	2023-02-05 00:17:28.000	22007.52	2412.35	33153.36	1869.16	10527.35	12389.52	183.67	235.82	1496.22	381.06	443.93	103.35	962.49	404.67	495.97	674.14	1358.58	241.25	0.00	9999	3	1
2543	2023-02-05 00:17:29.000	9200.41	3362.19	10236.43	2980.13	2867.67	2199.89	401.96	496.73	2028.30	268.45	452.49	83.43	120.79	130.78	464.60	754.08	170.85	73.56	0.00	9999	0	2
2544	2023-02-05 00:17:32.000	32271.67	5213.16	36987.40	1925.23	7993.23	11881.42	453.48	233.54	3429.60	219.40	1142.86	327.27	267.26	382.28	695.57	1788.67	1020.63	187.05	0.00	9999	1	2
2545	2023-02-05 00:17:39.000	7952.93	5588.88	9162.64	1543.32	2495.09	2619.11	923.15	824.31	670.10	376.34	242.79	142.49	680.00	200.64	976.67	403.86	413.62	121.76	0.00	9999	2	1
2546	2023-02-05 00:17:39.000	22002.07	2411.40	33145.82	1868.35	10523.91	12384.76	183.67	235.82	1496.22	381.06	445.00	103.35	961.67	404.67	495.97	674.14	1358.58	241.25	0.00	9999	3	1
2547	2023-02-05 00:17:40.000	9202.81	3365.15	10239.17	2980.99	2869.21	2202.71	402.40	496.73	2029.45	268.45	432.60	83.43	120.79	130.78	464.60	752.96	170.85	73.56	0.00	9999	0	2
2548	2023-02-05 00:17:43.000	32280.36	5214.15	36950.87	1925.23	7992.49	11880.69	453.01	233.54	3428.47	219.40	1142.86	327.27	267.26	382.28	696.41	1789.79	1021.19	187.05	0.00	9999	1	2
2549	2023-02-05 00:17:50.000	22008.30	2412.35	33139.22	1869.16	10520.46	12389.52	183.67	236.30	1496.22	381.06	443.93	103.35	962.49	404.67	496.85	674.14	1359.22	241.25	0.00	9999	3	1
2550	2023-02-05 00:17:50.000	7950.44	5588.88	9162.64	1543.32	2495.09	2619.11	923.15	824.31	670.10	375.97	244.90	142.49	680.00	200.64	976.67	403.86	413.62	121.76	0.00	9999	2	1
2551	2023-02-05 00:17:51.000	9203.61	3362.19	10239.17	2979.27	2867.67	2202.01	401.96	496.32	2028.30	268.45	452.49	83.43	120.79	130.78	464.60	754.08	170.85	72.71	0.00	9999	0	2
2552	2023-02-05 00:17:54.000	32287.47	5215.15	36978.75	1925.23	7991.76	11889.43	453.01	233.54	3429.60	219.40	1142.86	327.27	267.26	382.28	696.41	1789.79	1021.19	187.05	0.00	9999	1	2
2553	2023-02-05 00:18:01.000	21997.39	2411.40	33135.45	1867.53	10520.46	12384.08	183.67	236.30	1496.22	380.66	441.81	102.93	962.49	404.67	495.97	675.30	1359.22	241.25	0.00	9999	3	1
2554	2023-02-05 00:18:01.000	7952.10	5589.84	9162.64	1543.32	2495.09	2619.81	923.15	824.74	671.18	376.34	242.79	142.49	680.00	200.64	976.67	403.86	413.62	121.76	0.00	9999	2	1
2555	2023-02-05 00:18:02.000	9202.81	3363.17	10238.26	2980.99	2868.44	2203.41	402.40	496.73	2029.45	268.81	432.60	83.43	120.79	130.78	464.60	754.08	170.85	72.71	0.00	9999	0	2
2556	2023-02-05 00:18:05.000	32308.00	5214.15	36963.37	1924.38	7988.10	11874.14	453.01	233.54	3428.47	219.40	1142.86	327.27	267.26	382.28	696.41	1789.79	1020.08	187.05	0.00	9999	1	2
2557	2023-02-05 00:18:12.000	22005.18	2410.45	33131.68	1867.53	10518.40	12379.33	183.15	235.82	1496.22	381.06	443.93	103.35	961.67	404.67	496.85	675.30	1359.22	241.25	0.00	9999	3	1
2558	2023-02-05 00:18:12.000	7950.44	5590.80	9161.71	1544.18	2495.09	2620.51	923.59	825.16	670.10	375.97	248.07	142.49	680.00	200.64	976.67	403.86	413.62	122.63	0.00	9999	2	1
2559	2023-02-05 00:18:13.000	9199.61	3366.14	10231.84	2980.99	2869.21	2202.71	402.40	496.73	2029.45	268.45	432.60	83.43	120.79	130.78	464.60	754.08	170.85	73.56	0.00	9999	0	2
2560	2023-02-05 00:18:16.000	32289.05	5214.15	36977.78	1925.23	7991.03	11879.24	453.01	233.54	3429.60	219.40	1142.86	327.27	267.26	382.28	697.25	1789.79	1021.19	187.05	0.00	9999	1	2
2561	2023-02-05 00:18:23.000	7951.27	5588.88	9166.36	1543.32	2495.84	2619.81	923.59	824.74	671.18	376.34	248.07	142.49	680.00	200.64	976.67	403.86	413.62	121.76	0.00	9999	2	1
2562	2023-02-05 00:18:23.000	21985.69	2411.40	33132.62	1866.72	10522.53	12382.73	183.67	235.82	1496.22	380.66	445.00	103.35	962.49	404.67	496.85	674.14	1358.58	241.25	0.00	9999	3	1
2563	2023-02-05 00:18:24.000	9197.20	3366.14	10243.76	2982.71	2869.99	2204.12	402.40	497.15	2029.45	268.45	432.60	83.43	120.79	130.78	464.60	754.08	171.40	73.56	0.00	9999	0	2
2564	2023-02-05 00:18:27.000	32286.68	5213.16	36936.45	1925.23	7989.56	11876.32	453.01	233.54	3428.47	219.40	1142.86	327.27	267.26	382.28	696.41	1789.79	1020.63	187.05	0.00	9999	1	2
2565	2023-02-05 00:18:34.000	7950.44	5586.96	9163.57	1543.32	2495.84	2619.11	923.15	824.31	671.18	375.97	248.07	142.49	680.00	200.64	976.67	403.86	413.62	121.76	0.00	9999	2	1
2566	2023-02-05 00:18:34.000	22008.30	2411.40	33127.91	1868.35	10520.46	12384.08	183.67	235.82	1496.22	380.66	443.93	103.35	961.67	404.67	495.97	674.14	1359.22	241.25	0.00	9999	3	1
2567	2023-02-05 00:18:35.000	9203.61	3363.17	10242.84	2981.85	2869.99	2203.41	402.40	496.73	2029.45	268.81	451.49	83.43	120.79	130.78	464.60	754.08	170.85	73.56	0.00	9999	0	2
2568	2023-02-05 00:18:38.000	32285.10	5214.15	36947.99	1925.23	7991.03	11879.24	453.01	233.54	3429.60	219.40	1142.86	327.27	267.26	382.28	696.41	1789.79	1020.63	187.05	0.00	9999	1	2
2569	2023-02-05 00:18:45.000	7950.44	5587.92	9161.71	1542.46	2495.09	2619.11	924.03	824.31	671.18	375.97	243.84	142.49	680.00	200.64	977.53	403.86	413.62	121.76	0.00	9999	2	1
2570	2023-02-05 00:18:45.000	22008.30	2413.30	33153.36	1869.16	10527.35	12392.23	183.67	235.82	1497.37	381.06	441.81	103.35	963.32	404.67	495.97	674.14	1359.87	241.25	0.00	9999	3	1
2571	2023-02-05 00:18:46.000	9202.81	3363.17	10243.76	2981.85	2869.99	2203.41	402.40	496.73	2029.45	268.45	452.49	83.43	120.79	130.78	464.60	754.08	170.85	73.56	0.00	9999	0	2
2572	2023-02-05 00:18:49.000	32270.88	5213.16	36972.98	1925.23	7991.03	11877.78	453.48	233.54	3429.60	219.40	1142.86	327.27	267.26	382.28	695.57	1790.91	1021.19	187.05	0.00	9999	1	2
2573	2023-02-05 00:18:56.000	7951.27	5588.88	9163.57	1543.32	2495.09	2619.81	923.15	824.74	671.18	375.97	244.90	142.49	680.00	200.64	976.67	403.86	413.62	121.76	0.00	9999	2	1
2574	2023-02-05 00:18:56.000	22008.30	2411.40	33143.93	1868.35	10523.91	12384.76	183.67	235.82	1496.22	381.06	441.81	103.35	962.49	404.67	495.97	674.14	1359.22	241.25	0.00	9999	3	1
2575	2023-02-05 00:18:57.000	9202.81	3363.17	10241.01	2980.99	2869.21	2202.71	402.40	496.73	2029.45	268.45	452.49	83.43	121.58	130.78	464.60	754.08	171.40	73.56	0.00	9999	0	2
2576	2023-02-05 00:19:00.000	32288.26	5215.15	36977.78	1925.23	7991.76	11889.43	453.01	233.54	3429.60	219.40	1142.86	327.27	268.07	382.28	697.25	1790.91	1021.19	187.05	0.00	9999	1	2
2577	2023-02-05 00:19:07.000	7952.10	5588.88	9162.64	1543.32	2495.09	2619.81	923.59	824.74	670.10	376.34	242.79	142.49	680.00	200.64	977.53	403.86	413.62	122.63	0.00	9999	2	1
2578	2023-02-05 00:19:07.000	22012.98	2411.40	33135.45	1868.35	10522.53	12384.08	183.67	235.82	1496.22	380.66	445.00	103.35	962.49	404.67	495.97	674.14	1359.22	241.25	0.00	9999	3	1
2579	2023-02-05 00:19:08.000	9202.01	3363.17	10241.01	2981.85	2869.21	2202.71	402.40	496.73	2029.45	268.45	432.60	83.43	120.79	130.78	464.60	754.08	171.40	73.56	0.00	9999	0	2
2580	2023-02-05 00:19:10.000	32275.62	5211.17	36923.00	1924.38	7987.36	11881.42	453.01	233.54	3427.34	219.40	1142.86	326.90	267.26	382.28	697.25	1789.79	1021.75	187.05	0.00	9999	1	2
2581	2023-02-05 00:19:18.000	7951.27	5591.76	9159.85	1543.32	2493.57	2619.11	923.15	824.31	670.10	375.97	248.07	142.49	680.00	200.64	977.53	403.86	413.62	121.76	0.00	9999	2	1
2582	2023-02-05 00:19:18.000	22009.08	2412.35	33153.36	1869.16	10525.97	12390.20	183.67	235.82	1496.22	380.66	443.93	103.35	962.49	404.67	496.85	674.14	1359.22	241.25	0.00	9999	3	1
2583	2023-02-05 00:19:18.000	9203.61	3363.17	10230.01	2980.13	2868.44	2202.71	401.96	496.73	2028.30	268.45	432.60	83.43	120.79	130.78	464.60	754.08	171.40	73.56	0.00	9999	0	2
2584	2023-02-05 00:19:21.000	32274.04	5213.16	36938.37	1925.23	7990.29	11879.24	453.48	233.54	3429.60	219.40	1142.86	327.27	267.26	382.28	696.41	1788.67	1021.19	187.05	0.00	9999	1	2
2585	2023-02-05 00:19:28.000	7951.27	5588.88	9160.78	1543.32	2494.33	2619.81	923.15	824.74	671.18	375.97	243.84	142.49	680.00	200.64	977.53	403.86	413.62	121.76	0.00	9999	2	1
2586	2023-02-05 00:19:29.000	22017.66	2410.45	33128.85	1868.35	10519.78	12380.69	183.15	235.82	1495.08	381.06	443.93	103.35	962.49	404.67	495.97	674.14	1358.58	241.25	0.00	9999	3	1
2587	2023-02-05 00:19:29.000	9202.81	3366.14	10243.76	2981.85	2869.99	2201.30	402.40	496.73	2029.45	268.45	454.48	83.43	121.58	130.78	464.60	754.08	171.40	73.56	0.00	9999	0	2
2588	2023-02-05 00:19:32.000	32266.93	5214.15	36982.59	1926.07	7993.23	11895.99	453.48	233.97	3429.60	219.40	1142.86	327.27	267.26	382.28	696.41	1790.91	1021.19	187.05	0.00	9999	1	2
2589	2023-02-05 00:19:39.000	7950.44	5586.96	9162.64	1542.46	2494.33	2619.11	923.15	824.31	670.10	376.34	242.79	142.49	680.00	200.64	976.67	403.86	413.62	121.76	0.00	9999	2	1
2590	2023-02-05 00:19:40.000	22009.08	2410.45	33126.97	1868.35	10521.15	12380.01	183.67	235.82	1495.08	380.66	443.93	103.35	962.49	404.67	495.97	674.14	1358.58	241.25	0.00	9999	3	1
2591	2023-02-05 00:19:40.000	9201.21	3362.19	10229.10	2980.13	2868.44	2202.01	401.96	496.73	2028.30	268.45	454.48	83.43	120.79	130.78	464.60	754.08	170.85	73.56	0.00	9999	0	2
2592	2023-02-05 00:19:43.000	32275.62	5214.15	36963.37	1926.07	7996.16	11885.06	453.48	233.54	3430.74	219.40	1143.88	327.27	268.07	382.28	697.25	1789.79	1021.19	187.05	0.00	9999	1	2
2593	2023-02-05 00:19:50.000	7951.27	5588.88	9162.64	1543.32	2495.09	2619.81	924.03	824.74	670.10	376.34	243.84	142.49	680.00	200.64	976.67	403.86	413.62	121.76	0.00	9999	2	1
2594	2023-02-05 00:19:50.000	22014.54	2411.40	33142.99	1869.16	10524.60	12388.16	183.67	235.82	1496.22	381.06	443.93	103.35	962.49	404.67	495.97	674.14	1358.58	241.25	0.00	9999	3	1
2595	2023-02-05 00:19:51.000	9199.61	3362.19	10232.76	2980.99	2869.99	2202.71	401.96	496.73	2029.45	268.45	432.60	83.43	121.58	130.78	464.60	754.08	171.40	73.56	0.00	9999	0	2
2596	2023-02-05 00:19:54.000	32293.79	5215.15	36978.75	1926.07	7992.49	11890.89	453.48	233.54	3427.34	219.40	1142.86	327.27	267.26	382.28	697.25	1789.79	1021.19	187.05	0.00	9999	1	2
2597	2023-02-05 00:20:01.000	7952.10	5589.84	9161.71	1543.32	2495.09	2619.81	923.59	824.74	670.10	375.97	248.07	142.49	680.00	200.64	976.67	403.86	413.62	121.76	0.00	9999	2	1
2598	2023-02-05 00:20:01.000	22009.08	2412.35	33145.82	1869.16	10528.04	12389.52	183.67	235.82	1496.22	381.06	441.81	103.35	963.32	404.67	495.97	674.14	1359.22	241.25	0.00	9999	3	1
2599	2023-02-05 00:20:02.000	9198.00	3364.16	10244.67	2982.71	2869.99	2202.01	402.40	496.73	2029.45	268.81	451.49	83.43	120.79	130.78	464.60	754.08	171.40	73.56	0.00	9999	0	2
2600	2023-02-05 00:20:05.000	32280.36	5213.16	36990.28	1925.23	7995.43	11886.52	453.01	233.54	3428.47	219.77	1143.88	327.27	267.26	382.28	696.41	1789.79	1021.19	187.05	0.00	9999	1	2
2601	2023-02-05 00:20:12.000	7950.44	5587.92	9161.71	1543.32	2494.33	2619.11	923.15	824.74	671.18	376.34	244.90	142.49	680.00	200.64	976.67	403.86	413.62	121.76	0.00	9999	2	1
2602	2023-02-05 00:20:12.000	22009.08	2411.40	33118.49	1869.16	10519.09	12386.80	183.67	235.82	1496.22	380.66	443.93	103.35	961.67	404.67	496.85	674.14	1359.22	241.25	0.00	9999	3	1
2603	2023-02-05 00:20:13.000	9202.81	3367.12	10237.34	2982.71	2870.76	2204.12	402.40	497.15	2029.45	268.45	452.49	83.43	120.79	130.78	464.60	754.08	170.85	73.56	0.00	9999	0	2
2604	2023-02-05 00:20:16.000	32276.41	5214.15	36954.72	1926.07	7994.69	11883.61	453.48	233.54	3430.74	219.77	1143.88	327.27	267.26	382.28	696.41	1790.91	1021.19	187.05	0.00	9999	1	2
2605	2023-02-05 00:20:23.000	7951.27	5588.88	9171.00	1543.32	2496.60	2619.81	923.15	824.74	670.10	376.34	248.07	142.49	680.00	200.64	976.67	403.86	413.62	121.76	0.00	9999	2	1
2606	2023-02-05 00:20:23.000	22003.63	2411.40	33140.16	1869.16	10525.28	12386.80	183.67	235.82	1496.22	381.06	443.93	103.35	963.32	404.67	495.97	675.30	1359.22	241.25	0.00	9999	3	1
2607	2023-02-05 00:20:24.000	9202.81	3365.15	10240.09	2982.71	2870.76	2202.71	402.40	497.15	2030.60	268.81	432.60	83.43	121.58	130.78	465.42	754.08	171.40	73.56	0.00	9999	0	2
2608	2023-02-05 00:20:27.000	32289.05	5217.14	37005.66	1926.91	7998.36	11898.17	453.48	233.97	3429.60	219.77	1143.88	327.27	268.07	382.28	696.41	1789.79	1020.63	187.05	0.00	9999	1	2
2609	2023-02-05 00:20:34.000	7950.44	5589.84	9161.71	1544.18	2494.33	2619.81	923.59	824.74	671.18	376.34	248.07	142.49	680.00	200.64	976.67	403.86	413.62	121.76	0.00	9999	2	1
2610	2023-02-05 00:20:34.000	22009.86	2412.35	33128.85	1869.16	10521.15	12389.52	183.67	235.82	1496.22	380.66	445.00	103.35	963.32	404.67	495.97	674.14	1359.87	241.25	0.00	9999	3	1
2611	2023-02-05 00:20:35.000	9208.42	3366.14	10234.59	2980.99	2866.90	2201.30	402.40	496.73	2029.45	268.45	451.49	83.43	120.79	130.78	464.60	754.08	170.85	73.56	0.00	9999	0	2
2612	2023-02-05 00:20:38.000	32266.14	5218.14	36999.89	1926.07	7997.63	11895.26	453.48	233.97	3431.87	219.77	1143.88	327.27	267.26	382.28	697.25	1790.91	1021.19	187.05	0.00	9999	1	2
2613	2023-02-05 00:20:45.000	7947.96	5592.72	9171.00	1544.18	2497.36	2621.90	924.03	825.16	671.18	376.34	242.79	142.49	680.77	200.64	977.53	403.86	414.18	122.63	0.00	9999	2	1
2614	2023-02-05 00:20:45.000	22012.98	2411.40	33126.97	1869.16	10521.84	12385.44	183.67	235.82	1495.08	381.06	441.81	103.35	962.49	404.67	495.97	674.14	1359.22	241.25	0.00	9999	3	1
2615	2023-02-05 00:20:46.000	9201.21	3363.17	10243.76	2980.99	2869.99	2203.41	402.40	496.73	2029.45	268.81	432.60	83.43	120.79	130.78	464.60	754.08	170.85	73.56	0.00	9999	0	2
2616	2023-02-05 00:20:49.000	32291.42	5216.15	36964.33	1926.07	7996.16	11895.26	453.48	233.97	3431.87	219.77	1143.88	327.27	268.07	382.28	697.25	1789.79	1020.08	187.05	0.00	9999	1	2
2617	2023-02-05 00:20:56.000	7950.44	5589.84	9167.28	1544.18	2496.60	2619.81	923.59	824.74	670.10	376.34	242.79	142.49	680.77	200.64	977.53	403.86	413.62	121.76	0.00	9999	2	1
2618	2023-02-05 00:20:56.000	22016.10	2411.40	33129.80	1869.16	10521.84	12386.80	183.67	235.82	1495.08	381.06	441.81	103.35	963.32	404.67	496.85	674.14	1359.22	241.25	0.00	9999	3	1
2619	2023-02-05 00:20:57.000	9204.41	3364.16	10240.09	2981.85	2868.44	2201.30	402.40	496.73	2029.45	268.45	452.49	83.43	121.58	130.78	464.60	752.96	170.85	73.56	0.00	9999	0	2
2620	2023-02-05 00:21:00.000	32280.36	5215.15	36944.14	1926.07	7992.49	11890.89	453.48	233.54	3429.60	219.40	1142.86	327.27	267.26	382.28	696.41	1790.91	1020.63	187.05	0.00	9999	1	2
2621	2023-02-05 00:21:07.000	7949.62	5590.80	9169.14	1544.18	2496.60	2620.51	924.03	825.16	670.10	376.34	243.84	142.49	680.00	200.64	976.67	403.86	413.62	122.63	0.00	9999	2	1
2622	2023-02-05 00:21:07.000	22006.75	2411.40	33130.74	1869.16	10523.22	12391.55	183.67	235.82	1496.22	381.06	441.81	103.35	963.32	404.67	495.09	674.14	1359.87	241.25	0.00	9999	3	1
2623	2023-02-05 00:21:08.000	9199.61	3363.17	10238.26	2981.85	2869.21	2202.71	402.40	496.73	2029.45	268.45	452.49	83.43	120.79	130.78	464.60	752.96	170.85	73.56	0.00	9999	0	2
2624	2023-02-05 00:21:10.000	32287.47	5215.15	36978.75	1926.07	7993.23	11890.16	453.48	233.54	3430.74	219.40	1142.86	327.27	267.26	382.28	697.25	1790.91	1020.63	187.05	0.00	9999	1	2
2625	2023-02-05 00:21:18.000	7950.44	5590.80	9164.50	1544.18	2495.09	2620.51	924.03	824.74	671.18	376.34	248.07	142.49	680.00	200.64	976.67	403.86	413.62	121.76	0.00	9999	2	1
2626	2023-02-05 00:21:18.000	22011.42	2412.35	33128.85	1869.16	10523.91	12390.20	183.67	235.82	1495.08	380.66	443.93	103.35	963.32	404.67	495.09	674.14	1359.87	241.25	0.00	9999	3	1
2627	2023-02-05 00:21:18.000	9202.81	3364.16	10243.76	2981.85	2869.99	2203.41	402.40	496.73	2029.45	268.81	432.60	83.43	120.79	130.78	464.60	754.08	170.85	73.56	0.00	9999	0	2
2628	2023-02-05 00:21:21.000	32297.74	5216.15	36972.02	1925.23	7991.76	11887.98	453.48	233.54	3427.34	219.40	1142.86	327.27	267.26	382.28	696.41	1789.79	1020.63	187.05	0.00	9999	1	2
2629	2023-02-05 00:21:29.000	7952.10	5591.76	9167.28	1544.18	2495.84	2621.21	924.03	825.16	672.26	376.34	243.84	142.49	680.77	200.64	976.67	403.86	413.62	122.63	0.00	9999	2	1
2630	2023-02-05 00:21:29.000	22017.66	2411.40	33130.74	1869.16	10523.22	12388.16	183.67	235.82	1496.22	380.66	441.81	103.35	962.49	404.67	495.97	674.14	1357.94	241.25	0.00	9999	3	1
2631	2023-02-05 00:21:29.000	9201.21	3364.16	10236.43	2982.71	2869.21	2204.82	402.40	496.73	2030.60	268.81	432.60	83.43	120.79	130.78	464.60	752.96	170.85	73.56	0.00	9999	0	2
2632	2023-02-05 00:21:32.000	32300.11	5217.14	36992.20	1926.91	7996.16	11895.26	453.48	233.97	3431.87	219.77	1141.83	327.27	267.26	382.28	697.25	1789.79	1020.63	187.05	0.00	9999	1	2
2633	2023-02-05 00:21:39.000	7952.10	5592.72	9171.00	1544.18	2497.36	2621.90	924.03	824.74	672.26	376.34	248.07	142.49	680.77	200.64	976.67	403.86	413.62	122.63	0.00	9999	2	1
2634	2023-02-05 00:21:40.000	22013.76	2412.35	33126.03	1869.16	10525.28	12388.16	183.67	235.82	1495.08	381.06	443.93	103.35	963.32	404.67	495.09	674.14	1357.94	241.25	0.00	9999	3	1
2635	2023-02-05 00:21:40.000	9204.41	3367.12	10243.76	2982.71	2870.76	2204.12	402.40	496.73	2029.45	268.81	454.48	83.43	120.79	130.78	464.60	752.96	170.85	73.56	0.00	9999	0	2
2636	2023-02-05 00:21:43.000	32293.79	5217.14	36992.20	1926.91	7996.89	11896.72	453.48	233.97	3433.00	219.77	1143.88	327.27	268.07	383.10	696.41	1789.79	1020.63	187.05	0.00	9999	1	2
2637	2023-02-05 00:21:50.000	7949.62	5592.72	9170.07	1545.05	2496.60	2621.21	924.47	825.16	671.18	376.34	243.84	142.49	680.77	201.46	976.67	403.86	413.62	122.63	0.00	9999	2	1
2638	2023-02-05 00:21:50.000	22025.46	2412.35	33147.71	1869.16	10528.73	12389.52	183.67	236.30	1496.22	381.06	443.93	103.35	963.32	404.67	495.97	674.14	1359.87	241.25	0.00	9999	3	1
2639	2023-02-05 00:21:51.000	9202.01	3364.16	10241.92	2982.71	2866.90	2204.12	402.40	496.73	2030.60	268.45	432.60	83.43	120.79	130.78	464.60	754.08	171.40	73.56	0.00	9999	0	2
2640	2023-02-05 00:21:54.000	32286.68	5216.15	36998.93	1926.07	7995.43	11894.53	453.48	233.97	3429.60	219.77	1143.88	327.27	268.07	382.28	696.41	1790.91	1020.63	187.05	0.00	9999	1	2
2641	2023-02-05 00:22:01.000	7951.27	5591.76	9170.07	1544.18	2497.36	2621.21	924.03	825.16	671.18	376.34	248.07	142.49	680.77	200.64	976.67	403.86	413.62	122.63	0.00	9999	2	1
2642	2023-02-05 00:22:01.000	22023.90	2412.35	33125.08	1869.16	10523.91	12388.84	183.67	235.82	1493.93	381.06	441.81	103.35	961.67	404.67	495.09	674.14	1357.94	241.25	0.00	9999	3	1
2643	2023-02-05 00:22:02.000	9204.41	3363.17	10241.92	2980.99	2869.99	2202.71	402.40	496.32	2028.30	268.45	432.60	83.43	120.79	130.78	464.60	752.96	170.85	73.56	0.00	9999	0	2
2644	2023-02-05 00:22:05.000	32286.68	5214.15	36966.25	1925.23	7991.03	11885.79	453.48	233.54	3428.47	219.40	1142.86	327.27	267.26	382.28	695.57	1788.67	1020.63	187.05	0.00	9999	1	2
2645	2023-02-05 00:22:12.000	7947.96	5589.84	9162.64	1543.32	2495.09	2619.81	923.59	824.74	670.10	376.34	244.90	142.49	680.00	200.64	976.67	403.86	413.62	121.76	0.00	9999	2	1
2646	2023-02-05 00:22:12.000	22009.86	2410.45	33125.08	1868.35	10523.22	12382.05	183.67	235.82	1495.08	381.06	443.93	103.35	962.49	404.67	495.97	674.14	1358.58	241.25	0.00	9999	3	1
2647	2023-02-05 00:22:13.000	9206.82	3365.15	10247.42	2981.85	2870.76	2204.12	402.40	496.73	2030.60	268.81	432.60	83.43	121.58	130.78	464.60	754.08	170.85	73.56	0.00	9999	0	2
2648	2023-02-05 00:22:16.000	32303.27	5217.14	36981.63	1926.07	7992.49	11893.07	453.48	233.97	3428.47	219.77	1143.88	327.27	267.26	382.28	696.41	1789.79	1020.08	187.05	0.00	9999	1	2
2649	2023-02-05 00:22:23.000	7953.76	5591.76	9164.50	1545.05	2495.09	2621.21	924.03	825.16	671.18	376.34	243.84	142.49	680.77	200.64	976.67	402.72	413.62	121.76	0.00	9999	2	1
2650	2023-02-05 00:22:23.000	22002.07	2411.40	33120.37	1869.16	10521.15	12386.80	183.67	236.30	1495.08	380.66	443.93	103.35	963.32	404.67	495.97	674.14	1358.58	241.25	0.00	9999	3	1
2651	2023-02-05 00:22:24.000	9206.02	3365.15	10236.43	2983.58	2870.76	2204.82	402.40	497.15	2029.45	268.81	431.60	83.43	120.79	130.78	464.60	752.96	170.85	73.56	0.00	9999	0	2
2652	2023-02-05 00:22:27.000	32285.89	5214.15	36975.86	1926.07	7991.76	11888.70	453.48	233.54	3429.60	219.77	1142.86	327.27	267.26	382.28	696.41	1789.79	1020.63	187.05	0.00	9999	1	2
2653	2023-02-05 00:22:34.000	7954.59	5592.72	9167.28	1544.18	2496.60	2621.21	924.03	825.16	672.26	376.70	244.90	142.49	680.77	200.64	976.67	403.86	413.62	122.63	0.00	9999	2	1
2654	2023-02-05 00:22:34.000	22013.76	2411.40	33124.14	1869.16	10523.91	12388.16	183.67	235.82	1495.08	380.66	443.93	103.35	963.32	404.67	496.85	674.14	1359.22	241.25	0.00	9999	3	1
2655	2023-02-05 00:22:35.000	9199.61	3363.17	10233.68	2980.99	2869.21	2201.30	402.40	496.73	2029.45	268.45	451.49	83.43	121.58	130.78	464.60	754.08	170.85	73.56	0.00	9999	0	2
2656	2023-02-05 00:22:38.000	32288.26	5213.16	36971.06	1925.23	7990.29	11887.98	453.48	233.54	3429.60	219.40	1142.86	327.27	267.26	382.28	696.41	1789.79	1020.08	187.05	0.00	9999	1	2
2657	2023-02-05 12:09:43.000	14802.36	5039.82	16441.32	2930.99	4299.19	3631.02	623.15	829.41	2858.47	470.42	593.70	122.93	154.74	173.30	590.50	861.80	143.67	78.70	2.00	0	0	2
2658	2023-02-05 12:09:44.000	15106.34	5873.27	15743.47	1334.44	4023.99	3882.29	1112.28	456.06	552.49	272.24	158.34	198.94	804.33	95.82	521.12	204.23	324.19	120.88	4.00	0	2	1
2659	2023-02-05 12:09:45.000	8340.64	1038.61	30815.09	2298.94	9562.12	19399.99	205.85	205.87	1116.72	288.11	260.20	101.22	998.69	144.15	400.83	329.53	1433.77	228.65	4.00	0	3	1
2660	2023-02-05 12:09:49.000	65535.00	1522.50	44443.51	2341.81	5096.20	19065.49	614.94	239.92	3519.02	177.42	905.06	510.17	361.74	409.29	580.20	814.25	812.59	124.12	2.00	0	1	2
2661	2023-02-05 12:09:54.000	14817.58	5039.82	16425.74	2934.44	4298.42	3628.20	623.15	828.99	2859.62	470.42	619.56	122.59	154.74	173.30	591.31	862.93	143.67	78.70	2.00	0	0	2
2662	2023-02-05 12:09:55.000	15102.20	5866.55	15749.97	1335.30	4018.68	3882.29	1111.40	456.06	553.56	272.24	161.51	198.94	804.33	95.82	521.97	204.23	324.75	120.88	4.00	0	2	1
2663	2023-02-05 12:09:56.000	8361.69	1037.66	30673.72	2298.94	9541.46	19383.02	206.37	205.87	1116.72	288.11	260.20	101.22	997.87	144.15	400.83	330.69	1435.06	228.65	4.00	0	3	1
2664	2023-02-05 12:10:00.000	65535.00	1522.50	44537.71	2344.34	5099.86	19081.51	615.40	240.35	3522.42	177.42	904.03	510.17	361.74	408.47	581.04	814.25	812.59	124.12	2.00	0	1	2
2665	2023-02-05 12:10:05.000	14824.79	5038.84	16424.83	2931.85	4298.42	3628.91	622.71	828.99	2857.32	470.42	620.55	122.59	154.74	173.30	590.50	861.80	143.67	78.70	2.00	0	0	2
2666	2023-02-05 12:10:06.000	15082.31	5860.78	15736.97	1334.44	4023.23	3879.50	1110.07	455.63	552.49	271.88	161.51	198.60	803.56	95.82	521.97	204.23	324.75	120.88	4.00	0	2	1
2667	2023-02-05 12:10:07.000	8357.01	1038.61	30807.55	2299.75	9551.10	19400.67	205.85	205.87	1116.72	288.11	260.20	101.22	997.87	144.15	400.83	329.53	1433.13	228.65	4.00	0	3	1
2668	2023-02-05 12:10:11.000	65535.00	1523.49	44462.73	2342.65	5094.00	19077.87	614.94	240.35	3521.29	177.42	905.06	510.17	361.74	408.47	580.20	814.25	812.59	124.12	2.00	0	1	2
2669	2023-02-05 12:10:16.000	14815.18	5036.86	16427.58	2931.85	4293.02	3626.09	622.71	828.99	2856.17	470.06	621.55	122.59	154.74	173.30	590.50	862.93	143.67	78.70	2.00	0	0	2
2670	2023-02-05 12:10:17.000	15106.34	5875.19	15748.11	1335.30	4027.02	3882.29	1112.28	456.06	553.56	271.88	161.51	198.60	804.33	95.82	521.97	204.23	324.75	121.76	4.00	0	2	1
2671	2023-02-05 12:10:17.000	8357.79	1038.61	30805.66	2299.75	9553.17	19406.10	206.37	206.34	1117.87	288.11	260.20	101.22	997.87	144.15	400.83	330.69	1433.13	229.62	4.00	0	3	1
2672	2023-02-05 12:10:22.000	65535.00	1522.50	44464.66	2342.65	5098.39	19074.95	614.94	240.35	3522.42	177.42	905.06	510.17	361.74	408.47	580.20	814.25	812.03	124.12	2.00	0	1	2
2673	2023-02-05 12:10:27.000	14712.64	5022.05	16431.24	2930.99	4293.02	3624.68	622.71	827.75	2856.17	469.70	593.70	122.59	153.95	173.30	591.31	861.80	143.67	78.70	2.00	0	0	2
2674	2023-02-05 12:10:28.000	15110.48	5871.35	15736.04	1334.44	4022.47	3880.89	1111.84	456.48	551.41	272.24	160.45	198.94	803.56	95.82	522.82	204.23	324.75	120.88	4.00	0	2	1
2675	2023-02-05 12:10:28.000	8353.89	1036.71	30583.24	2286.71	9539.40	19368.76	206.37	206.34	1117.87	288.11	260.20	101.22	997.87	144.15	400.83	330.69	1433.13	229.62	4.00	0	3	1
2676	2023-02-05 12:10:33.000	65535.00	1523.49	44539.63	2344.34	5101.33	19099.72	614.94	240.35	3523.55	177.42	904.03	510.17	361.74	409.29	580.20	814.25	812.03	124.12	2.00	0	1	2
2677	2023-02-05 12:10:38.000	14817.58	5036.86	16427.58	2932.72	4296.88	3625.38	622.71	828.58	2858.47	470.42	620.55	122.59	154.74	173.30	591.31	861.80	143.67	78.70	2.00	0	0	2
2678	2023-02-05 12:10:38.000	15089.77	5858.86	15710.97	1333.57	4017.92	3878.80	1111.40	456.06	553.56	272.61	158.34	198.94	803.56	95.82	521.97	204.23	324.75	120.88	4.00	0	2	1
2679	2023-02-05 12:10:39.000	8353.11	1039.56	30840.53	2300.57	9543.53	19380.98	206.37	205.87	1119.01	288.11	260.20	101.22	998.69	144.15	400.83	330.69	1434.41	229.62	4.00	0	3	1
2680	2023-02-05 12:10:44.000	65535.00	1522.50	44493.50	2344.34	5100.59	19098.99	615.40	240.35	3521.29	177.42	905.06	510.17	361.74	409.29	580.20	814.25	812.59	124.12	2.00	0	1	2
2681	2023-02-05 12:10:49.000	14809.57	5037.85	16423.00	2933.58	4293.80	3626.09	620.54	827.33	2858.47	470.42	621.55	122.59	154.74	173.30	591.31	862.93	143.67	78.70	2.00	0	0	2
2682	2023-02-05 12:10:49.000	15103.03	5847.33	15661.74	1330.98	4019.44	3875.31	1110.96	455.63	552.49	272.24	158.34	198.94	803.56	95.82	521.97	204.23	324.75	120.88	4.00	0	2	1
2683	2023-02-05 12:10:50.000	8355.45	1037.66	30785.87	2298.94	9542.84	19399.31	205.85	205.87	1117.87	287.71	261.26	101.22	998.69	144.15	399.95	330.69	1434.41	229.62	4.00	0	3	1
2684	2023-02-05 12:10:55.000	65535.00	1522.50	44489.65	2342.65	5099.13	19077.14	615.40	240.35	3522.42	177.42	904.03	510.17	361.74	409.29	579.36	814.25	813.15	124.12	2.00	0	1	2
2685	2023-02-05 12:11:00.000	14809.57	5039.82	16435.82	2930.13	4293.80	3625.38	623.15	829.41	2858.47	470.79	624.53	122.59	153.95	173.30	590.50	861.80	143.67	78.70	2.00	0	0	2
2686	2023-02-05 12:11:00.000	15108.83	5874.23	15746.26	1336.16	4022.47	3879.50	1111.84	456.48	553.56	272.61	161.51	198.94	803.56	95.82	521.12	204.23	324.75	120.88	4.00	0	2	1
2687	2023-02-05 12:11:01.000	8355.45	1039.56	30788.70	2301.38	9548.35	19397.27	205.85	206.34	1119.01	288.11	260.20	101.22	999.51	144.15	400.83	330.69	1434.41	229.62	4.00	0	3	1
2688	2023-02-05 12:11:06.000	65535.00	1517.52	44467.54	2340.97	5098.39	19068.40	614.94	239.92	3521.29	177.42	905.06	510.17	361.74	408.47	580.20	814.25	813.15	124.12	2.00	0	1	2
2689	2023-02-05 12:11:10.000	14809.57	5036.86	16417.50	2930.13	4296.88	3625.38	622.71	828.58	2856.17	470.42	620.55	122.59	154.74	173.30	590.50	861.80	143.67	78.70	2.00	0	0	2
2690	2023-02-05 12:11:11.000	15107.17	5876.15	15744.40	1335.30	4024.75	3881.59	1111.84	456.48	553.56	272.61	159.40	198.94	804.33	95.00	521.12	204.23	324.75	121.76	4.00	0	2	1
2691	2023-02-05 12:11:12.000	8358.57	1039.56	30799.06	2301.38	9553.17	19397.27	206.37	205.87	1117.87	288.11	260.20	101.22	998.69	144.15	400.83	330.69	1434.41	229.62	4.00	0	3	1
2692	2023-02-05 12:11:17.000	65535.00	1525.49	44525.21	2343.50	5098.39	19070.58	615.40	239.92	3520.16	177.42	904.03	510.17	361.74	409.29	580.20	814.25	812.59	124.12	2.00	0	1	2
2693	2023-02-05 12:11:21.000	14797.56	5033.90	16433.99	2929.27	4296.88	3626.79	622.71	828.58	2856.17	470.42	593.70	122.59	153.95	172.50	585.63	848.34	143.67	78.70	2.00	0	0	2
2694	2023-02-05 12:11:22.000	15108.83	5873.27	15736.04	1334.44	4023.23	3879.50	1111.40	456.06	551.41	272.24	158.34	198.94	803.56	95.00	521.97	204.23	325.31	120.88	4.00	0	2	1
2695	2023-02-05 12:11:23.000	8359.35	1039.56	30810.37	2302.20	9552.48	19401.35	206.37	206.34	1117.87	288.11	259.14	101.22	997.87	144.15	400.83	329.53	1435.06	229.62	4.00	0	3	1
2696	2023-02-05 12:11:27.000	65535.00	1525.49	44509.83	2344.34	5101.33	19084.42	615.40	240.35	3523.55	177.42	905.06	510.53	362.54	409.29	580.20	814.25	813.15	124.12	2.00	0	1	2
2697	2023-02-05 12:11:32.000	14819.19	5037.85	16422.08	2932.72	4297.65	3625.38	622.71	828.99	2858.47	470.42	620.55	122.59	154.74	173.30	591.31	861.80	143.67	78.70	2.00	0	0	2
2698	2023-02-05 12:11:33.000	15103.86	5873.27	15739.76	1333.57	4021.72	3881.59	1111.84	456.06	552.49	272.61	158.34	198.94	804.33	95.82	521.97	205.37	324.75	120.88	4.00	0	2	1
2699	2023-02-05 12:11:34.000	8363.25	1038.61	30731.21	2300.57	9549.04	19393.88	206.37	205.87	1117.87	288.11	260.20	101.22	998.69	144.15	400.83	329.53	1435.06	229.62	4.00	0	3	1
2700	2023-02-05 12:11:38.000	65535.00	1524.49	44542.51	2344.34	5100.59	19081.51	615.86	240.35	3523.55	177.42	905.06	510.53	361.74	409.29	580.20	814.25	812.59	124.12	2.00	0	1	2
2701	2023-02-05 12:11:43.000	14812.78	5037.85	16438.57	2932.72	4297.65	3627.50	622.71	828.58	2858.47	470.42	622.54	122.59	154.74	173.30	591.31	862.93	143.67	78.70	2.00	0	0	2
2702	2023-02-05 12:11:44.000	15102.20	5868.47	15725.83	1334.44	4020.20	3864.15	1110.96	456.06	552.49	272.24	158.34	198.60	803.56	95.82	521.12	204.23	324.75	120.88	4.00	0	2	1
2703	2023-02-05 12:11:45.000	8348.43	1039.56	30780.21	2299.75	9545.60	19394.56	206.37	206.34	1117.87	288.11	260.20	101.22	997.87	144.15	400.83	330.69	1434.41	229.62	4.00	0	3	1
2704	2023-02-05 12:11:49.000	65535.00	1524.49	44540.59	2343.50	5100.59	19096.08	615.40	239.92	3523.55	177.42	904.03	510.53	361.74	409.29	580.20	814.25	813.15	124.12	2.00	0	1	2
2705	2023-02-05 12:11:54.000	14760.71	4994.40	16409.25	2928.41	4293.02	3623.27	623.15	828.99	2863.07	470.06	593.70	122.59	154.74	173.30	591.31	861.80	143.67	78.70	2.00	0	0	2
2706	2023-02-05 12:11:55.000	15107.17	5875.19	15737.90	1332.71	4022.47	3880.89	1111.84	456.06	552.49	272.61	161.51	198.94	804.33	95.00	521.12	204.23	324.75	120.88	4.00	0	2	1
2707	2023-02-05 12:11:56.000	8360.13	1039.56	30805.66	2301.38	9548.35	19391.84	206.37	206.34	1116.72	288.11	260.20	101.22	997.05	144.15	400.83	330.69	1435.06	229.62	4.00	0	3	1
2708	2023-02-05 12:12:00.000	65535.00	1523.49	44494.46	2343.50	5099.86	19076.41	615.40	239.92	3522.42	177.42	905.06	510.53	361.74	409.29	580.20	814.25	813.15	124.12	2.00	0	1	2
2709	2023-02-05 12:12:05.000	14798.36	5036.86	16428.49	2933.58	4298.42	3629.61	623.15	829.41	2858.47	470.42	621.55	122.59	154.74	173.30	591.31	862.93	143.67	78.70	2.00	0	0	2
2710	2023-02-05 12:12:06.000	15100.54	5870.39	15740.68	1334.44	4023.99	3880.89	1111.40	456.06	552.49	272.24	158.34	198.94	804.33	95.00	521.12	204.23	323.07	120.88	4.00	0	2	1
2711	2023-02-05 12:12:07.000	8357.79	1039.56	30668.06	2303.02	9549.04	19385.73	206.37	206.34	1119.01	288.11	259.14	101.22	998.69	144.15	400.83	330.69	1434.41	229.62	4.00	0	3	1
2712	2023-02-05 12:12:11.000	65535.00	1524.49	44554.05	2337.59	5091.06	19098.26	615.40	239.92	3523.55	177.42	905.06	510.17	361.74	409.29	580.20	814.25	812.59	124.12	2.00	0	1	2
2713	2023-02-05 12:12:16.000	14810.37	5036.86	16422.08	2932.72	4297.65	3624.68	622.28	828.99	2858.47	470.42	593.70	122.59	154.74	174.10	592.13	864.05	143.67	78.70	2.00	0	0	2
2714	2023-02-05 12:12:17.000	15112.97	5871.35	15743.47	1334.44	4020.20	3876.71	1110.96	456.06	552.49	272.24	161.51	198.94	802.80	95.00	521.97	204.23	324.75	121.76	4.00	0	2	1
2715	2023-02-05 12:12:17.000	8356.23	1039.56	30805.66	2303.02	9551.10	19402.03	206.37	206.34	1119.01	288.11	260.20	101.22	998.69	144.15	401.71	330.69	1435.06	229.62	4.00	0	3	1
2716	2023-02-05 12:12:22.000	65535.00	1523.49	44474.27	2342.65	5096.93	19078.60	615.40	239.92	3521.29	177.42	904.03	510.53	361.74	409.29	580.20	814.25	813.15	124.12	2.00	0	1	2
2717	2023-02-05 12:12:27.000	14810.37	5035.87	16427.58	2931.85	4296.11	3628.20	622.71	828.58	2857.32	470.42	620.55	122.59	154.74	173.30	590.50	861.80	143.67	78.70	2.00	0	0	2
2718	2023-02-05 12:12:27.000	15110.48	5874.23	15738.83	1335.30	4023.99	3877.41	1111.40	456.48	552.49	272.24	161.51	198.94	803.56	95.82	521.97	204.23	324.75	120.88	4.00	0	2	1
2719	2023-02-05 12:12:28.000	8356.23	1039.56	30767.02	2302.20	9543.53	19381.66	205.85	205.87	1119.01	288.11	259.14	101.22	998.69	144.15	400.83	330.69	1435.70	229.62	4.00	0	3	1
2720	2023-02-05 12:12:33.000	65535.00	1523.49	44460.81	2342.65	5098.39	19089.52	613.09	239.50	3521.29	177.06	904.03	507.99	361.74	408.47	580.20	814.25	812.59	124.12	2.00	0	1	2
2721	2023-02-05 12:12:38.000	14807.17	5037.85	16438.57	2933.58	4294.57	3629.61	623.15	828.99	2858.47	470.42	620.55	122.59	154.74	173.30	590.50	861.80	143.67	78.70	2.00	0	0	2
2722	2023-02-05 12:12:38.000	15106.34	5877.11	15753.69	1335.30	4027.78	3884.38	1112.28	456.48	553.56	272.24	161.51	198.94	804.33	95.00	521.97	204.23	324.75	120.88	4.00	0	2	1
2723	2023-02-05 12:12:39.000	8360.91	1040.51	30785.87	2303.02	9556.61	19396.60	206.37	205.87	1120.16	288.11	260.20	101.22	998.69	144.15	400.83	330.69	1435.06	229.62	4.00	0	3	1
2724	2023-02-05 12:12:44.000	65535.00	1521.50	44478.11	2340.97	5096.93	19062.57	614.94	239.92	3523.55	177.42	905.06	510.17	361.74	408.47	580.20	814.25	812.59	124.12	2.00	0	1	2
2725	2023-02-05 12:12:49.000	14808.77	5042.79	16430.33	2931.85	4296.11	3624.68	622.71	828.58	2853.87	470.42	592.71	122.59	153.95	173.30	590.50	861.80	143.67	78.70	2.00	0	0	2
2726	2023-02-05 12:12:49.000	15093.91	5870.39	15736.04	1335.30	4023.23	3880.89	1111.84	456.06	552.49	272.61	158.34	198.94	803.56	95.00	521.97	204.23	324.75	120.88	4.00	0	2	1
2727	2023-02-05 12:12:50.000	8350.77	1040.51	30792.47	2300.57	9556.61	19399.31	205.85	205.87	1120.16	288.11	260.20	101.22	998.69	144.15	401.71	330.69	1436.98	229.62	4.00	0	3	1
2728	2023-02-05 12:12:55.000	65535.00	1522.50	44512.72	2342.65	5097.66	19069.13	615.40	240.35	3522.42	177.42	904.03	510.53	361.74	408.47	580.20	814.25	813.15	124.12	2.00	0	1	2
2729	2023-02-05 12:12:59.000	14808.77	5036.86	16427.58	2932.72	4297.65	3624.68	622.71	828.99	2857.32	470.42	620.55	122.59	153.95	173.30	591.31	862.93	144.22	78.70	2.00	0	0	2
2730	2023-02-05 12:13:00.000	15107.17	5877.11	15748.11	1335.30	4023.99	3880.20	1112.28	456.48	551.41	272.24	158.34	198.94	798.96	95.00	520.27	204.23	324.75	120.88	4.00	0	2	1
2731	2023-02-05 12:13:01.000	8354.67	1040.51	30804.72	2308.72	9549.04	19371.48	205.85	205.87	1119.01	288.11	260.20	101.22	998.69	144.15	400.83	330.69	1435.06	229.62	4.00	0	3	1
2732	2023-02-05 12:13:06.000	65535.00	1523.49	44450.24	2343.50	5099.86	19074.23	615.40	240.35	3524.68	177.42	905.06	510.53	361.74	409.29	580.20	814.25	813.15	124.12	2.00	0	1	2
2733	2023-02-05 12:13:10.000	14811.17	5042.79	16431.24	2934.44	4296.11	3626.79	623.58	829.41	2859.62	470.79	620.55	122.93	154.74	173.30	590.50	861.80	143.67	78.70	2.00	0	0	2
2734	2023-02-05 12:13:11.000	15104.68	5873.27	15741.61	1335.30	4024.75	3882.29	1111.40	456.06	553.56	272.24	158.34	198.94	802.80	95.00	521.97	204.23	324.75	120.88	4.00	0	2	1
2735	2023-02-05 12:13:12.000	8376.50	1039.56	30748.17	2303.83	9542.15	19388.45	205.85	205.87	1119.01	287.71	259.14	101.22	997.87	144.15	401.71	330.69	1433.77	229.62	4.00	0	3	1
2736	2023-02-05 12:13:17.000	65535.00	1524.49	44527.14	2343.50	5107.92	19075.68	615.40	239.92	3522.42	177.42	904.03	509.81	361.74	409.29	580.20	814.25	812.59	124.12	2.00	0	1	2
2737	2023-02-05 12:13:21.000	14807.97	5036.86	16430.33	2933.58	4295.34	3628.20	622.71	828.99	2858.47	470.42	620.55	122.59	154.74	173.30	590.50	861.80	143.67	78.70	2.00	0	0	2
2738	2023-02-05 12:13:22.000	15103.86	5872.31	15749.97	1334.44	4027.02	3882.99	1111.84	456.48	553.56	272.24	158.34	198.94	803.56	95.00	521.97	204.23	324.75	120.88	4.00	0	2	1
2739	2023-02-05 12:13:23.000	8377.28	1039.56	30764.19	2303.02	9546.97	19388.45	205.85	205.87	1119.01	288.11	259.14	101.22	998.69	144.15	401.71	330.69	1434.41	229.62	4.00	0	3	1
2740	2023-02-05 12:13:28.000	65535.00	1523.49	44464.66	2343.50	5098.39	19080.05	615.40	240.35	3524.68	177.42	906.08	510.53	362.54	409.29	580.20	814.25	812.59	124.12	2.00	0	1	2
2741	2023-02-05 12:13:32.000	14813.58	5036.86	16444.07	2932.72	4296.11	3626.79	623.15	829.41	2858.47	470.79	620.55	122.59	154.74	173.30	590.50	861.80	143.67	78.70	2.00	0	0	2
2742	2023-02-05 12:13:33.000	15103.86	5872.31	15745.33	1335.30	4026.27	3882.29	1111.40	456.06	552.49	271.15	161.51	198.94	802.80	95.00	522.82	204.23	324.75	120.88	4.00	0	2	1
2743	2023-02-05 12:13:34.000	8378.06	1039.56	30761.37	2294.05	9544.22	19390.49	205.85	205.87	1119.01	287.71	260.20	101.22	998.69	144.15	400.83	330.69	1433.13	229.62	4.00	0	3	1
2744	2023-02-05 12:13:38.000	65535.00	1523.49	44458.89	2343.50	5096.20	19070.58	615.40	239.92	3524.68	177.42	904.03	510.53	361.74	409.29	580.20	814.25	813.15	124.12	2.00	0	1	2
2745	2023-02-05 12:13:43.000	14798.36	5037.85	16436.74	2931.85	4298.42	3626.79	623.15	829.41	2857.32	470.42	593.70	122.59	154.74	173.30	590.50	861.80	143.67	78.70	2.00	0	0	2
2746	2023-02-05 12:13:44.000	15075.69	5869.43	15744.40	1334.44	4023.99	3880.20	1110.96	455.63	552.49	272.61	158.34	198.94	803.56	95.00	521.97	204.23	324.75	120.88	4.00	0	2	1
2747	2023-02-05 12:13:45.000	8374.16	1039.56	30777.39	2303.83	9550.41	19397.27	206.37	205.87	1120.16	288.11	260.20	101.22	994.58	143.28	402.59	330.69	1434.41	229.62	4.00	0	3	1
2748	2023-02-05 12:13:49.000	65535.00	1523.49	44501.18	2342.65	5098.39	19074.23	614.94	239.92	3521.29	177.42	904.03	510.17	361.74	409.29	580.20	815.37	812.59	124.12	2.00	0	1	2
2749	2023-02-05 12:13:54.000	14803.96	5036.86	16416.58	2930.13	4295.34	3627.50	623.15	829.41	2859.62	470.42	593.70	122.59	154.74	173.30	591.31	861.80	143.67	78.70	2.00	0	0	2
2750	2023-02-05 12:13:55.000	15112.97	5874.23	15757.40	1334.44	4027.02	3880.89	1111.40	456.06	552.49	272.24	158.34	198.94	803.56	95.00	522.82	204.23	324.75	120.88	4.00	0	2	1
2751	2023-02-05 12:13:56.000	8357.79	1040.51	30769.85	2302.20	9549.73	19392.52	206.37	206.34	1120.16	288.11	260.20	101.22	999.51	144.15	402.59	330.69	1436.34	229.62	4.00	0	3	1
2752	2023-02-05 12:14:00.000	65535.00	1524.49	44520.41	2345.18	5104.26	19086.61	615.40	240.35	3524.68	177.42	905.06	510.17	362.54	409.29	579.36	813.13	813.15	124.12	2.00	0	1	2
2753	2023-02-05 12:14:05.000	14803.96	5041.80	16429.41	2933.58	4296.11	3628.91	622.71	828.99	2858.47	470.79	620.55	122.59	154.74	173.30	590.50	861.80	143.67	78.70	2.00	0	0	2
2754	2023-02-05 12:14:06.000	14989.52	5876.15	15745.33	1335.30	4025.51	3882.29	1111.40	456.06	552.49	272.24	158.34	198.94	803.56	95.00	521.97	204.23	324.75	120.88	4.00	0	2	1
2755	2023-02-05 12:14:07.000	8375.72	1040.51	30758.54	2304.65	9547.66	19391.16	206.37	205.87	1120.16	288.11	260.20	101.22	998.69	144.15	402.59	330.69	1434.41	229.62	4.00	0	3	1
2756	2023-02-05 12:14:11.000	65535.00	1524.49	44465.62	2342.65	5073.47	18938.75	615.86	240.35	3525.81	177.42	906.08	510.53	361.74	409.29	581.04	815.37	813.15	124.12	2.00	0	1	2
2757	2023-02-05 12:14:16.000	14794.35	5040.81	16417.50	2932.72	4296.88	3625.38	622.71	828.99	2859.62	470.42	622.54	122.59	153.95	173.30	591.31	861.80	143.67	78.70	2.00	0	0	2
2758	2023-02-05 12:14:17.000	15103.86	5873.27	15746.26	1334.44	4026.27	3880.20	1112.28	456.06	552.49	272.61	158.34	198.94	802.80	95.00	521.12	204.23	324.75	120.88	4.00	0	2	1
2759	2023-02-05 12:14:17.000	8370.27	1040.51	30786.81	2304.65	9551.10	19408.82	206.37	206.34	1121.31	288.11	261.26	101.22	999.51	144.15	402.59	330.69	1433.13	228.65	4.00	0	3	1
2760	2023-02-05 12:14:22.000	65535.00	1523.49	44458.89	2340.97	5097.66	19085.15	614.94	239.92	3523.55	177.06	904.03	509.81	361.74	409.29	580.20	814.25	812.59	124.12	2.00	0	1	2
2761	2023-02-05 12:14:27.000	14800.76	5027.97	16428.49	2932.72	4297.65	3626.09	622.71	828.99	2857.32	470.42	622.54	122.59	154.74	173.30	590.50	861.80	143.67	78.70	2.00	0	0	2
2762	2023-02-05 12:14:27.000	15094.74	5875.19	15746.26	1335.30	4025.51	3884.38	1111.84	456.06	553.56	271.15	161.51	198.94	803.56	95.82	521.97	204.23	324.19	120.88	4.00	0	2	1
2763	2023-02-05 12:14:28.000	8371.83	1040.51	30763.25	2305.46	9546.97	19399.31	206.37	206.34	1120.16	288.11	260.20	101.22	999.51	144.15	402.59	330.69	1434.41	229.62	4.00	0	3	1
2764	2023-02-05 12:14:33.000	65535.00	1522.50	44467.54	2344.34	5096.20	19072.77	614.94	239.92	3524.68	177.42	904.03	510.17	362.54	409.29	580.20	814.25	812.59	124.12	2.00	0	1	2
2765	2023-02-05 12:14:38.000	14807.97	5038.84	16425.74	2931.85	4293.80	3631.02	623.15	828.99	2859.62	470.06	620.55	122.59	154.74	173.30	590.50	861.80	143.67	78.70	2.00	0	0	2
2766	2023-02-05 12:14:38.000	15118.77	5854.06	15738.83	1334.44	4024.75	3881.59	1111.40	456.06	552.49	272.24	158.34	198.94	803.56	95.00	522.82	204.23	324.75	120.88	4.00	0	2	1
2767	2023-02-05 12:14:39.000	8371.83	1040.51	30764.19	2305.46	9543.53	19393.88	206.37	206.34	1120.16	288.11	261.26	101.22	999.51	144.15	402.59	330.69	1435.06	229.62	4.00	0	3	1
2768	2023-02-05 12:14:44.000	65535.00	1523.49	44509.83	2344.34	5099.86	19099.72	615.40	239.92	3525.81	177.42	906.08	510.53	362.54	409.29	580.20	815.37	813.15	124.12	2.00	0	1	2
2769	2023-02-05 12:14:49.000	14799.96	5040.81	16431.24	2932.72	4298.42	3625.38	622.71	828.58	2857.32	470.42	620.55	122.59	154.74	173.30	591.31	862.93	143.67	78.70	2.00	0	0	2
2770	2023-02-05 12:14:49.000	15112.97	5874.23	15748.11	1335.30	4024.75	3882.29	1111.40	456.06	553.56	272.24	161.51	198.94	803.56	95.82	521.97	204.23	324.75	120.88	4.00	0	2	1
2771	2023-02-05 12:14:50.000	8374.94	1040.51	30771.73	2305.46	9548.35	19385.73	206.37	205.87	1120.16	288.11	260.20	101.22	998.69	145.02	401.71	330.69	1433.77	229.62	4.00	0	3	1
2772	2023-02-05 12:14:55.000	65535.00	1523.49	44489.65	2343.50	5099.13	19069.86	615.40	240.35	3525.81	177.42	906.08	510.53	361.74	409.29	580.20	814.25	812.59	124.12	2.00	0	1	2
2773	2023-02-05 12:14:59.000	14803.16	5036.86	16429.41	2933.58	4298.42	3626.79	622.71	828.99	2858.47	470.42	593.70	122.59	154.74	173.30	591.31	860.68	143.67	78.70	2.00	0	0	2
2774	2023-02-05 12:15:00.000	15098.06	5872.31	15741.61	1334.44	4023.99	3876.71	1109.63	455.63	552.49	271.15	160.45	198.60	802.80	95.00	521.97	204.23	324.75	120.88	4.00	0	2	1
2775	2023-02-05 12:15:01.000	8372.61	1040.51	30778.33	2304.65	9554.54	19399.31	205.85	205.87	1121.31	287.71	261.26	101.22	999.51	145.02	402.59	330.69	1434.41	229.62	4.00	0	3	1
2776	2023-02-05 12:15:06.000	65535.00	1522.50	44457.93	2342.65	5096.20	19070.58	614.94	239.92	3523.55	177.42	905.06	510.17	361.74	408.47	580.20	814.25	812.59	124.12	2.00	0	1	2
2777	2023-02-05 12:15:10.000	14805.57	5036.86	16431.24	2933.58	4297.65	3625.38	622.71	828.99	2857.32	470.42	621.55	122.59	154.74	173.30	590.50	862.93	143.67	78.70	2.00	0	0	2
2778	2023-02-05 12:15:11.000	15106.34	5870.39	15735.11	1334.44	4024.75	3882.29	1110.96	456.06	552.49	272.61	160.45	198.94	803.56	95.00	521.97	204.23	324.75	120.88	4.00	0	2	1
2779	2023-02-05 12:15:12.000	8376.50	1040.51	30765.14	2304.65	9550.41	19387.77	205.85	206.34	1120.16	288.11	260.20	101.22	998.69	144.15	402.59	329.53	1434.41	229.62	4.00	0	3	1
2780	2023-02-05 12:15:17.000	65535.00	1523.49	44463.69	2342.65	5097.66	19066.21	615.40	240.35	3522.42	177.42	905.06	510.17	361.74	409.29	580.20	815.37	813.15	124.12	2.00	0	1	2
2781	2023-02-05 12:15:21.000	14803.16	5035.87	16425.74	2932.72	4298.42	3626.79	622.71	829.41	2858.47	470.42	593.70	122.59	154.74	173.30	590.50	861.80	143.67	78.70	2.00	0	0	2
2782	2023-02-05 12:15:22.000	15106.34	5873.27	15727.68	1334.44	4022.47	3878.80	1111.40	455.63	552.49	272.24	158.34	198.94	802.80	95.00	522.82	204.23	324.75	120.88	4.00	0	2	1
2783	2023-02-05 12:15:23.000	8375.72	1040.51	30802.83	2307.09	9550.41	19401.35	205.85	206.34	1121.31	288.11	261.26	101.22	997.87	144.15	402.59	330.69	1433.77	229.62	4.00	0	3	1
2784	2023-02-05 12:15:28.000	65535.00	1523.49	44489.65	2343.50	5094.73	19064.76	614.94	240.35	3523.55	177.42	904.03	510.17	361.74	409.29	580.20	814.25	813.15	124.12	2.00	0	1	2
2785	2023-02-05 12:15:32.000	14800.76	5035.87	16431.24	2931.85	4298.42	3626.09	622.71	828.99	2857.32	470.42	620.55	122.59	154.74	173.30	591.31	862.93	143.67	78.70	2.00	0	0	2
2786	2023-02-05 12:15:33.000	15108.00	5855.02	15717.47	1332.71	4020.96	3878.10	1110.07	455.63	552.49	272.24	158.34	198.60	803.56	95.00	522.82	204.23	324.75	120.88	4.00	0	2	1
2787	2023-02-05 12:15:34.000	8371.05	1040.51	30773.62	2305.46	9553.17	19396.60	206.37	205.87	1121.31	288.11	259.14	101.22	997.87	144.15	402.59	330.69	1434.41	229.62	4.00	0	3	1
2788	2023-02-05 12:15:39.000	65535.00	1523.49	44461.77	2343.50	5096.20	19072.77	615.40	240.35	3522.42	177.06	904.03	510.17	361.74	409.29	579.36	813.13	812.59	124.12	2.00	0	1	2
2789	2023-02-05 12:15:43.000	14799.16	5032.91	16423.91	2933.58	4296.11	3626.09	622.71	828.99	2858.47	470.06	621.55	122.59	154.74	173.30	588.88	860.68	143.67	78.70	2.00	0	0	2
2790	2023-02-05 12:15:44.000	15097.23	5872.31	15751.83	1324.94	4008.82	3878.80	1111.84	456.06	552.49	272.61	158.34	198.94	803.56	95.00	522.82	204.23	324.75	120.88	4.00	0	2	1
2791	2023-02-05 12:15:45.000	8374.16	1040.51	30764.19	2305.46	9551.79	19389.13	205.85	205.87	1120.16	288.11	260.20	101.22	997.05	144.15	402.59	330.69	1433.77	229.62	4.00	0	3	1
2792	2023-02-05 12:15:50.000	65535.00	1522.50	44460.81	2342.65	5096.93	19064.03	614.94	239.92	3520.16	177.06	905.06	510.17	361.74	409.29	580.20	814.25	813.15	124.12	2.00	0	1	2
2793	2023-02-05 12:15:54.000	14797.56	5033.90	16417.50	2930.99	4296.11	3623.97	622.71	828.58	2857.32	470.42	622.54	122.59	154.74	173.30	590.50	862.93	143.67	78.70	2.00	0	0	2
2794	2023-02-05 12:15:55.000	15103.03	5875.19	15749.04	1334.44	4024.75	3881.59	1111.40	456.06	552.49	272.61	158.34	198.94	803.56	95.82	522.82	204.23	324.75	120.88	4.00	0	2	1
2795	2023-02-05 12:15:56.000	8370.27	1040.51	30764.19	2305.46	9550.41	19394.56	206.37	205.87	1119.01	288.11	260.20	101.22	998.69	145.02	402.59	330.69	1435.06	229.62	4.00	0	3	1
2796	2023-02-05 12:16:00.000	65535.00	1523.49	44527.14	2343.50	5098.39	19071.31	614.94	240.35	3524.68	177.06	905.06	510.53	362.54	409.29	580.20	815.37	812.59	124.12	2.00	0	1	2
2797	2023-02-05 12:16:05.000	14806.37	5035.87	16428.49	2931.85	4295.34	3625.38	622.71	828.99	2858.47	470.42	621.55	122.59	154.74	173.30	590.50	861.80	143.67	78.70	2.00	0	0	2
2798	2023-02-05 12:16:06.000	15107.17	5874.23	15745.33	1334.44	4024.75	3880.89	1110.96	456.06	551.41	272.61	161.51	198.94	803.56	95.82	521.97	204.23	324.75	120.88	4.00	0	2	1
2799	2023-02-05 12:16:07.000	8376.50	1041.46	30768.91	2306.28	9551.10	19385.73	205.85	205.87	1120.16	288.11	260.20	101.22	998.69	144.15	401.71	330.69	1434.41	229.62	4.00	0	3	1
2800	2023-02-05 12:16:11.000	65535.00	1523.49	44491.57	2343.50	5099.13	19074.23	611.71	239.50	3522.42	177.42	905.06	506.90	362.54	409.29	580.20	815.37	813.15	124.12	2.00	0	1	2
2801	2023-02-05 12:16:16.000	14797.56	5033.90	16425.74	2927.54	4296.11	3625.38	622.28	828.16	2858.47	470.06	620.55	122.59	154.74	173.30	590.50	861.80	143.67	78.70	2.00	0	0	2
2802	2023-02-05 12:16:17.000	15078.17	5847.33	15643.17	1333.57	4020.20	3877.41	1110.51	455.63	552.49	272.24	158.34	198.94	803.56	95.82	522.82	204.23	324.75	120.88	4.00	0	2	1
2803	2023-02-05 12:16:18.000	8370.27	1040.51	30767.96	2305.46	9555.23	19391.84	205.85	205.87	1119.01	288.11	260.20	101.22	998.69	145.02	401.71	330.69	1434.41	229.62	4.00	0	3	1
2804	2023-02-05 12:16:22.000	65535.00	1523.49	44385.84	2342.65	5095.46	19060.39	614.94	240.35	3523.55	177.42	904.03	510.17	361.74	409.29	580.20	814.25	812.59	124.12	2.00	0	1	2
2805	2023-02-05 12:16:27.000	14797.56	5035.87	16427.58	2932.72	4298.42	3626.09	622.71	828.99	2857.32	470.42	620.55	122.59	154.74	173.30	591.31	861.80	143.67	78.70	2.00	0	0	2
2806	2023-02-05 12:16:28.000	15061.60	5880.00	15739.76	1335.30	4021.72	3883.68	1112.28	456.48	552.49	272.24	158.34	198.94	804.33	95.82	521.97	204.23	325.31	120.88	4.00	0	2	1
2807	2023-02-05 12:16:28.000	8364.81	1040.51	30768.91	2305.46	9551.79	19384.38	206.37	205.87	1120.16	288.11	261.26	101.22	998.69	145.02	402.59	330.69	1434.41	229.62	4.00	0	3	1
2808	2023-02-05 12:16:33.000	65535.00	1523.49	44468.50	2343.50	5099.13	19064.76	615.40	240.35	3521.29	177.42	905.06	510.17	361.74	409.29	580.20	814.25	813.15	124.12	2.00	0	1	2
2809	2023-02-05 12:16:38.000	14801.56	5041.80	16423.91	2934.44	4294.57	3626.09	622.71	828.99	2859.62	470.42	618.56	122.59	154.74	173.30	590.50	861.80	143.67	78.70	2.00	0	0	2
2810	2023-02-05 12:16:38.000	15095.57	5879.04	15756.47	1334.44	4019.44	3873.22	1110.51	455.63	552.49	271.88	161.51	198.94	803.56	95.00	523.67	204.23	324.75	120.88	4.00	0	2	1
2811	2023-02-05 12:16:39.000	8373.38	1040.51	30751.00	2303.83	9543.53	19376.23	205.85	205.87	1120.16	288.11	260.20	101.22	999.51	144.15	401.71	330.69	1435.06	229.62	4.00	0	3	1
2812	2023-02-05 12:16:44.000	65535.00	1523.49	44479.08	2343.50	5099.13	19052.37	614.94	239.92	3522.42	177.42	906.08	510.17	361.74	408.47	580.20	814.25	812.59	124.12	2.00	0	1	2
2813	2023-02-05 12:16:48.000	14795.95	5033.90	16418.41	2930.99	4293.02	3626.09	622.71	828.99	2858.47	470.42	620.55	122.59	154.74	173.30	591.31	862.93	143.67	78.70	2.00	0	0	2
2814	2023-02-05 12:16:49.000	15107.17	5877.11	15749.97	1336.16	4026.27	3883.68	1107.86	455.63	551.41	272.24	164.67	198.60	804.33	95.82	524.53	208.82	324.75	120.88	4.00	0	2	1
2815	2023-02-05 12:16:50.000	8367.93	1040.51	30770.79	2304.65	9551.10	19381.66	205.85	205.87	1119.01	288.11	259.14	101.22	998.69	144.15	401.71	330.69	1435.06	229.62	4.00	0	3	1
2816	2023-02-05 13:19:15.000	8236.93	1031.02	30149.70	2287.52	9390.69	19046.28	202.24	203.49	1129.33	286.10	259.14	100.79	997.87	144.15	402.59	331.85	1442.13	228.65	52.00	10	3	1
2817	2023-02-05 13:19:19.000	14582.07	4948.98	16076.65	2874.10	4215.12	3557.03	614.46	820.71	2845.82	467.89	617.57	121.91	153.95	172.50	590.50	859.56	143.11	77.84	54.00	10	0	2
2818	2023-02-05 13:19:20.000	65535.00	1515.52	43941.76	2319.88	5044.15	18866.64	604.79	236.95	3509.97	176.33	907.11	503.62	360.93	407.65	583.57	826.57	814.83	123.24	54.00	10	1	2
2819	2023-02-05 13:19:21.000	14800.62	5746.45	15402.63	1309.41	3923.88	3808.35	1092.40	451.37	546.01	268.97	160.45	198.25	798.96	94.18	524.53	203.08	325.31	119.13	52.00	10	2	1
2820	2023-02-05 13:19:26.000	8226.80	1032.91	30162.90	2285.07	9376.23	19037.45	202.24	203.49	1131.63	285.69	260.20	100.79	997.87	144.15	399.95	331.85	1432.49	228.65	52.00	10	3	1
2821	2023-02-05 13:19:30.000	14586.87	4939.11	16089.48	2868.06	4208.18	3565.49	614.46	820.71	2848.12	467.89	616.58	122.25	153.95	173.30	589.69	861.80	143.11	77.84	54.00	10	0	2
2822	2023-02-05 13:19:31.000	65535.00	1515.52	43959.06	2319.88	5050.01	18860.08	604.79	236.95	3512.23	175.96	904.03	504.72	360.93	407.65	580.20	817.61	814.83	123.24	54.00	10	1	2
2823	2023-02-05 13:19:32.000	14837.07	5778.15	15413.78	1311.13	3935.26	3812.54	1092.40	450.52	546.01	269.33	157.28	198.25	798.19	94.18	523.67	203.08	324.19	120.00	52.00	10	2	1
2824	2023-02-05 13:19:37.000	8226.80	1031.96	30129.91	2283.44	9366.59	19029.30	202.75	203.97	1130.48	286.50	261.26	101.22	998.69	144.15	402.59	331.85	1433.13	228.65	52.00	10	3	1
2825	2023-02-05 13:19:41.000	14610.90	4936.14	16074.82	2872.37	4208.95	3564.78	614.46	821.12	2848.12	467.89	619.56	121.91	153.95	173.30	590.50	861.80	143.11	77.84	54.00	10	0	2
2826	2023-02-05 13:19:42.000	65535.00	1514.53	43951.37	2321.57	5050.01	18865.91	605.71	237.37	3506.57	176.33	903.01	505.44	360.12	406.83	579.36	816.49	814.83	123.24	54.00	10	1	2
2827	2023-02-05 13:19:42.000	14840.39	5769.51	15376.63	1309.41	3928.43	3799.29	1090.63	450.52	546.01	269.33	157.28	197.91	798.96	94.18	524.53	201.93	325.31	119.13	52.00	10	2	1
2828	2023-02-05 13:19:48.000	8231.48	1031.96	30200.59	2285.07	9367.97	19010.29	202.75	203.97	1130.48	285.69	259.14	101.22	997.87	144.15	401.71	331.85	1441.48	229.62	52.00	10	3	1
2829	2023-02-05 13:19:52.000	14598.09	4940.09	16052.83	2870.65	4203.55	3560.56	614.02	820.29	2843.52	467.53	622.54	121.91	153.95	173.30	590.50	852.83	143.11	77.84	54.00	10	0	2
2830	2023-02-05 13:19:53.000	65535.00	1515.52	43948.49	2324.10	5050.01	18894.32	605.25	237.37	3515.63	175.96	905.06	505.08	361.74	407.65	580.20	817.61	814.27	123.24	54.00	10	1	2
2831	2023-02-05 13:19:53.000	14845.36	5770.47	15355.27	1309.41	3931.47	3805.56	1090.63	450.94	546.01	268.97	160.45	197.22	799.73	94.18	524.53	203.08	325.31	119.13	52.00	10	2	1
2832	2023-02-05 13:19:59.000	8219.78	1031.96	30113.89	2283.44	9380.36	19039.49	202.75	203.49	1130.48	285.29	261.26	101.22	997.87	144.15	402.59	331.85	1435.70	228.65	52.00	10	3	1
2833	2023-02-05 13:20:03.000	14610.10	4947.99	16112.38	2871.51	4213.58	3566.19	614.46	820.71	2844.67	467.53	618.56	121.91	153.95	172.50	590.50	861.80	143.11	77.84	54.00	10	0	2
2834	2023-02-05 13:20:04.000	65535.00	1515.52	43992.70	2322.41	5047.81	18876.83	605.71	237.80	3514.50	176.33	905.06	505.08	361.74	408.47	580.20	817.61	812.59	123.24	54.00	10	1	2
2835	2023-02-05 13:20:04.000	14866.90	5722.43	15349.70	1303.36	3924.64	3799.98	1091.51	450.09	546.01	269.33	158.34	198.25	798.19	94.18	525.38	203.08	325.31	119.13	52.00	10	2	1
2836	2023-02-05 13:20:09.000	8242.39	1032.91	30062.99	2284.26	9374.86	19049.67	202.75	203.49	1128.19	285.69	261.26	100.79	997.05	144.15	401.71	331.85	1438.27	228.65	52.00	10	3	1
2837	2023-02-05 13:20:14.000	14604.50	4925.28	15903.48	2873.23	4202.01	3554.92	614.02	820.71	2840.07	467.89	617.57	121.91	153.95	172.50	590.50	861.80	143.11	77.84	54.00	10	0	2
2838	2023-02-05 13:20:15.000	65535.00	1512.53	43913.88	2283.62	5007.50	18832.40	607.09	237.80	3513.36	176.33	905.06	506.17	360.93	407.65	580.20	816.49	814.27	123.24	54.00	10	1	2
2839	2023-02-05 13:20:15.000	13645.67	5723.39	15416.57	1299.05	3933.74	3814.63	1092.84	451.37	546.01	267.88	160.45	198.25	798.96	94.18	525.38	203.08	324.75	119.13	52.00	10	2	1
2840	2023-02-05 13:20:20.000	8231.48	1031.96	30177.98	2280.18	9353.51	19018.44	202.75	203.49	1129.33	285.69	260.20	101.22	997.87	144.15	402.59	331.85	1440.84	228.65	52.00	10	3	1
2841	2023-02-05 13:20:25.000	14612.51	4946.02	16095.89	2868.92	4208.95	3557.74	614.02	820.71	2841.22	467.89	618.56	121.91	153.95	172.50	590.50	861.80	143.11	77.84	54.00	10	0	2
2842	2023-02-05 13:20:25.000	65535.00	1515.52	43952.33	2321.57	5048.55	18860.81	606.17	237.37	3509.97	176.33	903.01	505.44	360.93	406.83	579.36	816.49	814.83	123.24	54.00	10	1	2
2843	2023-02-05 13:20:26.000	12756.67	5725.31	15373.84	1297.32	3929.19	3811.84	1091.95	450.94	546.01	268.61	157.28	198.25	799.73	94.18	522.82	201.93	325.31	119.13	52.00	10	2	1
2844	2023-02-05 13:20:31.000	8248.63	1034.81	30177.03	2289.15	9398.95	19074.11	202.75	203.97	1130.48	286.10	260.20	101.22	998.69	144.15	400.83	331.85	1440.20	228.65	52.00	10	3	1
2845	2023-02-05 13:20:36.000	14570.05	4939.11	16091.31	2868.92	4209.72	3562.67	614.46	820.71	2846.97	467.17	618.56	121.91	153.95	172.50	589.69	860.68	143.11	77.84	54.00	10	0	2
2846	2023-02-05 13:20:36.000	65535.00	1510.54	43955.21	2322.41	5048.55	18868.82	606.17	237.80	3508.84	176.33	904.03	505.81	360.93	407.65	580.20	817.61	814.27	123.24	54.00	10	1	2
2847	2023-02-05 13:20:37.000	14872.70	5757.98	15049.72	1308.54	3915.54	3799.98	1090.63	450.94	546.01	269.33	160.45	198.25	798.96	94.18	525.38	201.93	325.31	119.13	52.00	10	2	1
2848	2023-02-05 13:20:42.000	8224.46	1031.96	30104.46	2280.18	9380.36	19037.45	202.75	203.97	1131.63	286.10	259.14	100.79	997.05	144.15	401.71	331.85	1441.48	228.65	52.00	10	3	1
2849	2023-02-05 13:20:47.000	14598.89	4947.99	16074.82	2875.82	4215.12	3566.19	612.72	819.05	2845.82	467.17	591.71	121.91	153.95	172.50	589.69	861.80	143.11	77.84	54.00	10	0	2
2850	2023-02-05 13:20:47.000	65535.00	1515.52	43906.19	2321.57	5045.61	18873.19	607.56	237.80	3515.63	176.33	906.08	506.53	361.74	407.65	580.20	817.61	814.83	123.24	54.00	10	1	2
2851	2023-02-05 13:20:48.000	14814.70	5771.43	15308.83	1309.41	3939.05	3814.63	1092.84	445.83	544.93	268.97	160.45	198.25	798.96	94.18	524.53	201.93	324.75	119.13	52.00	10	2	1
2852	2023-02-05 13:20:53.000	8229.92	1032.91	30152.53	2286.71	9385.18	19047.63	202.75	203.97	1129.33	286.10	259.14	100.79	997.05	143.28	401.71	331.85	1440.20	228.65	52.00	10	3	1
2853	2023-02-05 13:20:57.000	14604.50	4943.06	16103.22	2873.23	4207.41	3564.78	614.46	820.71	2843.52	467.89	591.71	121.91	153.95	172.50	589.69	861.80	143.11	77.84	54.00	10	0	2
2854	2023-02-05 13:20:58.000	65535.00	1513.53	43957.14	2320.73	5041.22	18838.96	607.09	237.80	3511.10	176.33	904.03	506.17	360.93	407.65	580.20	817.61	814.83	122.37	54.00	10	1	2
2855	2023-02-05 13:20:59.000	14826.30	5765.66	15424.92	1312.00	3934.50	3813.24	1092.40	450.94	543.85	268.97	157.28	198.25	798.19	94.18	520.27	201.93	325.31	119.13	52.00	10	2	1
2856	2023-02-05 13:21:04.000	8245.51	1032.91	30157.24	2283.44	9389.31	19048.99	202.75	203.97	1129.33	285.69	259.14	101.22	997.87	144.15	401.71	331.85	1441.48	228.65	52.00	10	3	1
2857	2023-02-05 13:21:08.000	14623.72	4945.03	16104.14	2874.96	4214.35	3568.31	614.02	820.29	2841.22	467.89	621.55	121.91	153.95	172.50	589.69	861.80	143.67	77.84	54.00	10	0	2
2858	2023-02-05 13:21:09.000	65535.00	1512.53	43690.88	2320.73	5045.61	18836.77	608.02	238.22	3508.84	175.96	904.03	506.90	360.12	406.83	579.36	816.49	814.83	123.24	54.00	10	1	2
2859	2023-02-05 13:21:10.000	14806.42	5761.82	15350.63	1309.41	3931.47	3810.45	1091.95	451.37	546.01	268.97	157.28	198.25	798.19	94.18	524.53	201.93	324.75	119.13	52.00	10	2	1
2860	2023-02-05 13:21:15.000	8243.17	1032.91	30108.23	2283.44	9385.87	19024.55	202.75	203.97	1128.19	285.69	261.26	101.22	985.53	144.15	402.59	333.01	1440.84	228.65	52.00	10	3	1
2861	2023-02-05 13:21:19.000	14622.92	4947.01	16090.39	2869.79	4209.72	3566.90	614.46	821.12	2841.22	467.89	591.71	121.91	153.95	172.50	589.69	860.68	143.11	77.84	54.00	10	0	2
2862	2023-02-05 13:21:20.000	65535.00	1513.53	43897.54	2319.88	5025.09	18838.96	606.63	237.80	3512.23	175.96	905.06	505.81	360.93	407.65	579.36	816.49	813.71	123.24	54.00	10	1	2
2863	2023-02-05 13:21:21.000	14826.30	5786.80	15449.07	1311.13	3935.26	3812.54	1092.84	450.94	546.01	268.97	160.45	197.91	800.49	95.00	523.67	201.93	325.31	119.13	52.00	10	2	1
2864	2023-02-05 13:21:26.000	8236.15	1032.91	30199.65	2285.89	9396.20	19076.15	202.75	203.49	1128.19	285.69	259.14	101.22	996.22	144.15	402.59	331.85	1442.13	228.65	52.00	10	3	1
2865	2023-02-05 13:21:30.000	14617.31	4940.09	16068.40	2870.65	4208.18	3561.96	613.59	820.29	2844.67	467.53	590.72	121.91	153.95	172.50	589.69	860.68	143.11	77.84	54.00	10	0	2
2866	2023-02-05 13:21:31.000	65535.00	1513.53	43923.50	2320.73	5044.15	18870.28	606.63	237.80	3512.23	176.33	904.03	505.44	360.93	407.65	580.20	817.61	813.71	123.24	54.00	10	1	2
2867	2023-02-05 13:21:32.000	14840.39	5780.07	15388.70	1309.41	3936.02	3813.24	1092.40	450.94	544.93	268.61	157.28	198.25	798.19	94.18	522.82	201.93	324.75	119.13	52.00	10	2	1
2868	2023-02-05 13:21:37.000	8226.02	1031.96	30135.56	2288.34	9381.05	19059.17	202.75	203.49	1129.33	285.69	260.20	101.22	995.40	144.15	402.59	331.85	1440.84	228.65	52.00	10	3	1
2869	2023-02-05 13:21:41.000	14571.65	4838.39	16097.72	2855.99	4155.73	3549.28	614.46	821.12	2844.67	467.53	618.56	122.25	153.95	173.30	591.31	864.05	143.11	77.84	54.00	10	0	2
2870	2023-02-05 13:21:42.000	65535.00	1515.52	43976.36	2324.94	5052.21	18896.50	606.63	237.80	3513.36	176.33	905.06	506.17	360.93	407.65	580.20	817.61	814.83	123.24	54.00	10	1	2
2871	2023-02-05 13:21:42.000	14853.64	5774.31	15377.56	1309.41	3931.47	3812.54	1092.40	450.94	544.93	268.97	157.28	198.25	799.73	94.18	524.53	201.93	325.31	119.13	52.00	10	2	1
2872	2023-02-05 13:21:48.000	8231.48	1031.96	30159.13	2287.52	9377.61	19038.81	202.24	203.49	1129.33	285.69	260.20	101.22	996.22	144.15	402.59	331.85	1441.48	228.65	52.00	10	3	1
2873	2023-02-05 13:21:52.000	14592.48	4937.13	16043.66	2869.79	4200.47	3561.96	614.02	820.71	2830.88	467.89	619.56	121.91	153.95	172.50	589.69	861.80	143.11	77.84	54.00	10	0	2
2874	2023-02-05 13:21:53.000	65535.00	1515.52	44000.39	2323.26	5052.21	18903.78	606.63	237.80	3513.36	176.33	904.03	505.81	361.74	407.65	580.20	817.61	814.83	123.24	54.00	10	1	2
2875	2023-02-05 13:21:53.000	14847.84	5769.51	15364.56	1311.13	3932.98	3811.84	1092.40	450.52	544.93	268.61	156.23	198.25	795.89	94.18	525.38	201.93	325.31	119.13	52.00	10	2	1
2876	2023-02-05 13:21:59.000	8228.36	1032.91	29842.45	2284.26	9376.92	19019.80	202.75	203.97	1129.33	285.69	259.14	101.22	998.69	144.15	402.59	333.01	1442.77	228.65	52.00	10	3	1
2877	2023-02-05 13:22:03.000	14589.28	4946.02	16087.64	2872.37	4209.72	3568.31	613.15	818.63	2850.42	466.81	618.56	121.57	153.95	173.30	589.69	860.68	143.11	77.84	54.00	10	0	2
2878	2023-02-05 13:22:04.000	65535.00	1514.53	44058.07	2319.04	5054.41	18916.17	606.17	237.37	3511.10	175.96	906.08	505.81	360.93	407.65	580.20	817.61	814.27	123.24	54.00	10	1	2
2879	2023-02-05 13:22:04.000	14841.22	5766.62	15366.41	1310.27	3932.23	3804.87	1090.19	450.52	544.93	268.97	157.28	197.91	798.19	94.18	525.38	201.93	325.31	120.00	52.00	10	2	1
2880	2023-02-05 13:22:09.000	8239.27	1031.96	30144.05	2279.37	9390.69	19058.50	202.75	203.97	1129.33	285.69	260.20	101.22	997.87	144.15	401.71	333.01	1438.27	228.65	52.00	10	3	1
2881	2023-02-05 13:22:14.000	14606.10	4936.14	16041.83	2868.92	4205.87	3559.85	614.46	821.12	2843.52	467.89	619.56	122.25	153.95	172.50	588.88	860.68	143.11	77.84	54.00	10	0	2
2882	2023-02-05 13:22:15.000	65535.00	1513.53	44036.92	2321.57	5057.34	18893.59	606.17	237.37	3511.10	176.33	905.06	505.81	360.93	407.65	577.67	815.37	813.71	123.24	54.00	10	1	2
2883	2023-02-05 13:22:15.000	14827.13	5485.11	14779.47	1298.19	3887.48	3765.81	1090.63	450.52	544.93	268.61	160.45	197.91	798.19	94.18	525.38	201.93	322.51	120.00	52.00	10	2	1
2884	2023-02-05 13:22:20.000	8242.39	1032.91	30185.51	2282.63	9385.87	19059.17	202.75	203.49	1129.33	285.69	259.14	100.79	997.87	144.15	401.71	331.85	1441.48	228.65	52.00	10	3	1
2885	2023-02-05 13:22:25.000	14617.31	4947.99	16084.90	2874.96	4212.81	3564.78	614.02	820.29	2841.22	467.89	618.56	121.91	153.95	173.30	589.69	861.80	143.11	77.84	54.00	10	0	2
2886	2023-02-05 13:22:25.000	65535.00	1514.53	44036.92	2323.26	5052.21	18895.04	606.63	237.80	3513.36	175.96	903.01	505.81	360.93	406.83	579.36	816.49	813.15	123.24	54.00	10	1	2
2887	2023-02-05 13:22:26.000	14835.42	5773.35	15409.14	1310.27	3935.26	3811.14	1092.40	450.94	544.93	266.06	157.28	198.25	798.96	94.18	523.67	201.93	325.31	119.13	52.00	10	2	1
2888	2023-02-05 13:22:31.000	8249.41	1032.91	30175.15	2288.34	9392.07	19081.58	202.75	203.97	1130.48	286.10	262.32	101.22	999.51	144.15	401.71	331.85	1440.84	227.68	52.00	10	3	1
2889	2023-02-05 13:22:35.000	14622.92	4939.11	16068.40	2872.37	4205.10	3558.44	614.02	820.29	2843.52	467.89	591.71	121.91	153.95	172.50	590.50	861.80	143.11	77.84	54.00	10	0	2
2890	2023-02-05 13:22:36.000	65535.00	1515.52	44011.92	2323.26	5050.75	18881.20	606.63	237.80	3512.23	176.33	904.03	506.17	361.74	407.65	580.20	817.61	813.71	123.24	54.00	10	1	2
2891	2023-02-05 13:22:37.000	14775.76	5778.15	15404.49	1299.05	3910.23	3795.80	1093.28	450.94	546.01	268.61	160.45	198.25	800.49	94.18	524.53	201.93	325.31	119.13	52.00	10	2	1
2892	2023-02-05 13:22:42.000	8234.60	1032.91	30210.02	2282.63	9374.86	19059.17	202.75	203.49	1129.33	285.29	260.20	100.79	997.87	144.15	399.95	331.85	1442.13	228.65	52.00	10	3	1
2893	2023-02-05 13:22:46.000	14590.88	4939.11	16046.41	2872.37	4204.33	3560.56	614.46	821.53	2843.52	467.89	590.72	122.25	153.95	172.50	590.50	861.80	143.11	77.84	54.00	10	0	2
2894	2023-02-05 13:22:47.000	65535.00	1513.53	43971.56	2321.57	5041.95	18876.10	606.17	237.80	3509.97	176.33	906.08	505.44	360.93	407.65	579.36	815.37	813.15	123.24	54.00	10	1	2
2895	2023-02-05 13:22:48.000	14821.33	5775.27	15401.71	1308.54	3926.92	3811.14	1090.63	450.94	544.93	268.97	156.23	197.56	798.96	94.18	523.67	201.93	325.31	119.13	52.00	10	2	1
2896	2023-02-05 13:22:53.000	8227.58	1032.91	30169.49	2285.89	9385.18	19050.35	202.75	203.49	1129.33	286.10	260.20	100.79	997.87	144.15	402.59	331.85	1440.20	228.65	52.00	10	3	1
2897	2023-02-05 13:22:57.000	14597.29	4945.03	16051.91	2870.65	4209.72	3562.67	614.02	820.29	2843.52	467.53	619.56	121.91	153.95	172.50	590.50	860.68	143.11	77.84	54.00	10	0	2
2898	2023-02-05 13:22:58.000	65535.00	1515.52	43979.25	2318.20	5047.81	18857.17	606.63	237.80	3512.23	175.96	905.06	505.81	360.93	407.65	579.36	816.49	813.71	123.24	54.00	10	1	2
2899	2023-02-05 13:22:59.000	14829.62	5777.19	15377.56	1308.54	3925.40	3802.08	1094.16	450.94	544.93	268.61	157.28	198.25	798.96	94.18	524.53	201.93	325.31	119.13	52.00	10	2	1
2900	2023-02-05 13:23:04.000	8241.61	1033.86	30153.47	2286.71	9387.94	19055.10	202.75	203.97	1130.48	286.10	260.20	101.22	997.05	144.15	402.59	331.85	1440.84	228.65	52.00	10	3	1
2901	2023-02-05 13:23:08.000	14586.07	4939.11	16085.81	2872.37	4206.64	3563.37	614.02	820.29	2846.97	467.53	618.56	121.91	153.95	172.50	589.69	860.68	143.11	77.84	54.00	10	0	2
2902	2023-02-05 13:23:09.000	65535.00	1513.53	43932.15	2319.04	5038.28	18841.14	605.71	237.37	3508.84	175.96	904.03	505.44	360.93	407.65	579.36	817.61	813.71	123.24	54.00	10	1	2
2903	2023-02-05 13:23:10.000	14615.03	5779.11	15383.13	1311.13	3936.02	3805.56	1091.95	450.94	544.93	268.97	160.45	197.91	798.96	94.18	523.67	201.93	321.39	119.13	52.00	10	2	1
2904	2023-02-05 13:23:15.000	8233.82	1032.91	30223.21	2289.15	9393.44	19068.68	202.75	203.97	1129.33	285.69	260.20	100.79	999.51	144.15	401.71	331.85	1442.13	228.65	52.00	10	3	1
2905	2023-02-05 13:23:19.000	14606.10	4947.01	16092.23	2869.79	4205.87	3565.49	614.89	821.12	2844.67	467.89	617.57	122.25	153.95	172.50	590.50	861.80	143.11	77.84	54.00	10	0	2
2906	2023-02-05 13:23:20.000	65535.00	1514.53	43890.82	2318.20	5039.02	18845.51	605.71	237.37	3512.23	175.96	905.06	504.72	360.93	407.65	579.36	816.49	813.71	123.24	54.00	10	1	2
2907	2023-02-05 13:23:21.000	14830.45	5763.74	15328.34	1309.41	3932.23	3808.35	1092.84	451.37	542.77	268.61	156.23	198.25	799.73	94.18	524.53	201.93	325.31	119.13	52.00	10	2	1
2908	2023-02-05 13:23:26.000	8223.68	1032.91	30066.76	2287.52	9388.62	19055.78	202.75	203.49	1128.19	285.69	261.26	100.79	995.40	144.15	401.71	331.85	1442.77	228.65	52.00	10	3	1
2909	2023-02-05 13:23:30.000	14608.50	4947.99	16088.56	2874.10	4213.58	3566.19	614.89	821.53	2844.67	468.26	618.56	122.25	153.95	172.50	590.50	861.80	143.11	77.84	54.00	10	0	2
2910	2023-02-05 13:23:31.000	65535.00	1514.53	43934.07	2322.41	5044.15	18875.38	605.71	237.37	3515.63	176.33	905.06	505.44	360.93	407.65	580.20	817.61	809.24	123.24	54.00	10	1	2
2911	2023-02-05 13:23:32.000	14816.36	5752.21	15321.84	1308.54	3923.13	3794.40	1093.28	451.37	546.01	268.97	158.34	198.25	799.73	94.18	525.38	201.93	325.87	119.13	52.00	10	2	1
2912	2023-02-05 13:23:37.000	8218.22	1031.02	30171.38	2287.52	9387.94	19064.61	202.75	203.97	1130.48	286.10	259.14	101.22	998.69	144.15	401.71	331.85	1439.56	228.65	52.00	10	3	1
2913	2023-02-05 13:23:41.000	14600.49	4942.07	16081.23	2871.51	4209.72	3564.08	614.02	820.71	2837.77	468.26	618.56	121.91	153.95	172.50	589.69	860.68	143.11	77.84	54.00	10	0	2
2914	2023-02-05 13:23:42.000	65535.00	1514.53	43925.42	2321.57	5044.88	18856.44	605.25	237.37	3512.23	175.96	904.03	505.08	360.93	407.65	579.36	816.49	813.15	123.24	54.00	10	1	2
2915	2023-02-05 13:23:42.000	14848.67	5770.47	15388.70	1310.27	3933.74	3808.35	1092.84	450.94	544.93	268.97	157.28	198.25	798.96	94.18	525.38	201.93	325.87	119.13	52.00	10	2	1
2916	2023-02-05 13:23:48.000	8236.93	1031.96	30135.56	2286.71	9390.00	19065.29	202.75	203.49	1128.19	285.29	261.26	101.22	998.69	144.15	400.83	331.85	1441.48	228.65	52.00	10	3	1
2917	2023-02-05 13:23:52.000	14559.64	4938.12	15998.77	2873.23	4205.10	3562.67	614.46	821.12	2827.43	467.89	617.57	122.25	153.16	172.50	589.69	861.80	143.11	77.84	54.00	10	0	2
2918	2023-02-05 13:23:53.000	65535.00	1513.53	43841.79	2319.04	5040.48	18842.60	605.71	237.37	3508.84	175.96	904.03	505.44	360.93	406.83	579.36	816.49	814.27	123.24	54.00	10	1	2
2919	2023-02-05 13:23:53.000	14851.99	5764.70	15345.98	1310.27	3929.19	3805.56	1092.84	451.37	544.93	268.61	157.28	197.91	798.96	94.18	523.67	201.93	325.31	119.13	52.00	10	2	1
2920	2023-02-05 13:23:59.000	8236.15	1031.02	30184.57	2289.15	9390.69	19072.08	202.75	203.49	1129.33	285.69	260.20	100.79	997.87	144.15	402.59	331.85	1441.48	228.65	52.00	10	3	1
2921	2023-02-05 13:24:03.000	14577.26	4946.02	16091.31	2874.96	4214.35	3569.01	611.85	820.71	2838.92	468.62	589.72	120.89	153.16	172.50	589.69	861.80	143.11	77.84	54.00	10	0	2
2922	2023-02-05 13:24:04.000	65535.00	1511.54	43938.87	2318.20	5041.95	18842.60	605.25	237.37	3508.84	175.96	905.06	505.08	360.93	407.65	579.36	816.49	813.71	123.24	54.00	10	1	2
2923	2023-02-05 13:24:04.000	14773.28	5762.78	15361.77	1308.54	3927.68	3808.35	1091.51	450.94	544.93	268.97	157.28	198.25	798.96	94.18	523.67	201.93	324.75	119.13	52.00	10	2	1
2924	2023-02-05 13:24:10.000	8235.37	1031.96	30159.13	2285.07	9391.38	19053.07	202.75	203.97	1128.19	285.69	260.20	100.79	997.87	144.15	402.59	331.85	1440.84	228.65	52.00	10	3	1
2925	2023-02-05 13:24:14.000	14594.88	4939.11	16048.25	2872.37	4207.41	3564.78	614.02	820.71	2845.82	467.89	622.54	121.91	153.95	172.50	591.31	859.56	143.11	77.84	54.00	10	0	2
2926	2023-02-05 13:24:15.000	65535.00	1513.53	43865.82	2316.51	5039.02	18838.23	605.71	237.37	3507.70	176.33	905.06	505.08	360.93	407.65	578.52	815.37	813.71	123.24	54.00	10	1	2
2927	2023-02-05 13:24:15.000	14836.25	5766.62	15347.84	1309.41	3929.19	3810.45	1092.40	450.94	544.93	268.97	160.45	197.91	797.42	94.18	523.67	201.93	325.31	119.13	52.00	10	2	1
2928	2023-02-05 13:24:20.000	8234.60	1032.91	30209.08	2289.97	9392.07	19065.29	202.75	203.49	1129.33	285.69	260.20	100.79	996.22	144.15	401.71	331.85	1440.84	228.65	52.00	10	3	1
2929	2023-02-05 13:24:25.000	14609.30	4948.98	16094.97	2871.51	4214.35	3570.42	614.46	821.12	2841.22	468.26	591.71	122.25	153.95	172.50	589.69	861.80	143.11	77.84	54.00	10	0	2
2930	2023-02-05 13:24:26.000	65535.00	1513.53	43913.88	2319.04	5033.89	18820.75	606.63	237.80	3511.10	176.33	905.06	505.81	360.93	407.65	580.20	817.61	812.59	123.24	54.00	10	1	2
2931	2023-02-05 13:24:26.000	14826.30	5778.15	15416.57	1305.09	3926.92	3809.05	1091.07	450.52	544.93	268.97	157.28	198.25	798.19	94.18	524.53	201.93	325.31	119.13	52.00	10	2	1
2932	2023-02-05 13:24:31.000	8221.34	1031.96	30181.75	2287.52	9387.94	19066.64	202.75	203.97	1130.48	285.69	261.26	101.22	998.69	144.15	401.71	331.85	1442.13	228.65	52.00	10	3	1
2933	2023-02-05 13:24:35.000	14584.47	4946.02	16105.97	2868.06	4206.64	3568.31	614.46	821.12	2846.97	467.89	592.71	121.91	153.95	173.30	590.50	860.68	143.11	77.84	54.00	10	0	2
2934	2023-02-05 13:24:36.000	65535.00	1512.53	43780.28	2319.04	5026.56	18819.29	606.17	237.37	3507.70	175.96	903.01	505.81	360.93	407.65	579.36	817.61	813.71	123.24	54.00	10	1	2
2935	2023-02-05 13:24:37.000	14822.99	5773.35	15404.49	1307.68	3931.47	3812.54	1091.51	450.52	544.93	268.97	160.45	198.25	798.19	94.18	524.53	201.93	325.31	119.13	52.00	10	2	1
2936	2023-02-05 13:24:42.000	8231.48	1031.96	30026.24	2285.89	9381.74	19047.63	202.24	203.49	1130.48	285.29	259.14	100.79	998.69	144.15	401.71	331.85	1438.91	226.72	52.00	10	3	1
2937	2023-02-05 13:24:46.000	14625.32	4895.66	16074.82	2869.79	4186.59	3557.03	614.89	821.53	2841.22	468.26	617.57	122.25	153.95	172.50	590.50	861.80	143.11	77.84	54.00	10	0	2
2938	2023-02-05 13:24:47.000	65535.00	1514.53	43766.82	2317.35	5034.62	18832.40	605.71	237.37	3509.97	175.96	905.06	505.08	360.93	406.83	579.36	816.49	811.47	123.24	54.00	10	1	2
2939	2023-02-05 13:24:48.000	14839.56	5770.47	15369.20	1310.27	3931.47	3809.75	1090.63	450.94	544.93	268.97	157.28	197.91	798.96	94.18	525.38	201.93	325.31	119.13	52.00	10	2	1
2940	2023-02-05 13:24:53.000	8233.04	1031.96	30170.43	2288.34	9390.69	19061.21	202.75	203.49	1129.33	285.69	260.20	100.79	998.69	144.15	402.59	331.85	1439.56	228.65	52.00	10	3	1
2941	2023-02-05 13:24:57.000	14626.93	4947.01	16062.91	2872.37	4207.41	3561.96	614.46	821.12	2843.52	467.89	622.54	121.91	153.95	172.50	590.50	860.68	143.11	77.84	54.00	10	0	2
2942	2023-02-05 13:24:58.000	65535.00	1514.53	43860.05	2319.04	5038.28	18844.78	606.63	237.37	3506.57	176.33	904.03	505.81	360.93	406.83	577.67	815.37	812.03	123.24	54.00	10	1	2
2943	2023-02-05 13:24:59.000	14836.25	5766.62	15362.70	1307.68	3929.19	3804.87	1091.95	450.94	544.93	268.97	157.28	198.25	797.42	94.18	524.53	201.93	325.31	119.13	52.00	10	2	1
2944	2023-02-05 13:25:04.000	8228.36	1032.91	30198.71	2283.44	9398.26	19084.97	202.75	203.97	1130.48	286.10	259.14	100.79	999.51	144.15	401.71	331.85	1439.56	228.65	52.00	10	3	1
2945	2023-02-05 13:25:08.000	14590.08	4945.03	16076.65	2868.06	4199.70	3563.37	614.46	821.12	2843.52	467.53	591.71	121.91	153.95	172.50	590.50	861.80	143.11	77.84	54.00	10	0	2
2946	2023-02-05 13:25:09.000	65535.00	1513.53	43833.14	2318.20	5041.95	18841.87	606.17	237.80	3511.10	176.33	905.06	505.44	360.93	407.65	580.20	817.61	813.71	123.24	54.00	10	1	2
2947	2023-02-05 13:25:10.000	14834.59	5748.37	15406.35	1307.68	3916.30	3806.26	1092.40	451.37	544.93	268.97	157.28	198.25	798.19	94.18	524.53	201.93	325.31	119.13	52.00	10	2	1
2948	2023-02-05 13:25:15.000	8236.93	1033.86	30150.64	2289.15	9368.66	19061.89	202.75	203.97	1129.33	285.69	260.20	101.22	997.05	144.15	402.59	331.85	1440.84	228.65	52.00	10	3	1
2949	2023-02-05 13:25:19.000	14583.67	4932.19	16050.99	2873.23	4211.27	3563.37	614.02	820.29	2843.52	467.17	621.55	121.91	153.95	173.30	590.50	861.80	143.11	77.84	54.00	10	0	2
2950	2023-02-05 13:25:20.000	65535.00	1511.54	43832.18	2317.35	5036.08	18814.92	606.17	237.37	3505.44	175.96	904.03	505.44	360.12	406.83	578.52	816.49	812.59	123.24	54.00	10	1	2
2951	2023-02-05 13:25:20.000	14827.96	5764.70	15390.56	1308.54	3932.23	3810.45	1091.07	450.52	544.93	268.24	160.45	197.91	798.96	94.18	521.97	201.93	325.31	119.13	52.00	10	2	1
2952	2023-02-05 13:25:26.000	8214.32	1031.96	30108.23	2287.52	9385.87	19042.20	202.75	203.97	1130.48	285.69	261.26	101.22	999.51	144.15	402.59	331.85	1440.84	228.65	52.00	10	3	1
2953	2023-02-05 13:25:30.000	14609.30	4940.09	16061.99	2870.65	4202.78	3558.44	613.59	819.88	2841.22	467.17	591.71	121.91	153.95	172.50	589.69	860.68	143.11	77.84	54.00	10	0	2
2954	2023-02-05 13:25:31.000	65535.00	1512.53	43969.63	2318.20	5039.75	18827.30	606.17	237.37	3507.70	176.33	905.06	505.44	360.93	406.83	579.36	817.61	814.27	123.24	54.00	10	1	2
2955	2023-02-05 13:25:31.000	14818.85	5747.41	15392.42	1310.27	3921.61	3811.84	1091.07	450.09	544.93	268.97	160.45	198.25	797.42	94.18	523.67	201.93	323.63	119.13	52.00	10	2	1
2956	2023-02-05 13:25:37.000	8240.05	1032.91	30159.13	2285.89	9387.25	19055.10	202.24	203.49	1129.33	286.10	261.26	100.79	997.87	144.15	401.71	330.69	1429.92	228.65	52.00	10	3	1
2957	2023-02-05 13:25:41.000	14611.70	4944.04	16065.65	2871.51	4206.64	3561.26	614.46	821.12	2842.37	467.53	618.56	121.91	153.95	173.30	589.69	861.80	143.11	77.84	54.00	10	0	2
2958	2023-02-05 13:25:42.000	65535.00	1514.53	43938.87	2318.20	5040.48	18844.06	605.71	237.80	3514.50	176.33	906.08	505.44	361.74	407.65	580.20	817.61	813.71	123.24	54.00	10	1	2
2959	2023-02-05 13:25:42.000	14764.99	5763.74	15356.20	1310.27	3930.71	3805.56	1091.07	450.94	543.85	268.97	160.45	198.25	797.42	94.18	523.67	201.93	324.75	120.00	52.00	10	2	1
2960	2023-02-05 13:25:48.000	8233.82	1031.96	30160.07	2284.26	9387.94	19044.92	202.75	203.97	1130.48	285.69	261.26	101.22	998.69	144.15	402.59	331.85	1433.13	228.65	52.00	10	3	1
2961	2023-02-05 13:25:52.000	14610.10	4940.09	16071.15	2871.51	4207.41	3560.56	614.02	820.29	2841.22	467.89	617.57	121.91	153.95	172.50	590.50	861.80	143.11	77.84	54.00	10	0	2
2962	2023-02-05 13:25:53.000	65535.00	1513.53	43944.64	2316.51	5037.55	18846.97	606.17	237.80	3511.10	176.33	905.06	505.81	360.93	406.83	580.20	818.73	814.27	123.24	54.00	10	1	2
2963	2023-02-05 13:25:53.000	14823.82	5769.51	15377.56	1296.46	3931.47	3810.45	1092.40	450.94	543.85	269.33	157.28	197.91	796.66	94.18	524.53	201.93	325.31	119.13	52.00	10	2	1
2964	2023-02-05 13:25:59.000	8217.44	1031.96	30132.74	2287.52	9401.71	19016.40	202.75	203.49	1129.33	286.10	260.20	100.79	998.69	144.15	401.71	331.85	1436.34	227.68	52.00	10	3	1
2965	2023-02-05 13:26:03.000	14598.09	4933.18	16084.90	2872.37	4204.33	3557.74	614.02	820.71	2842.37	467.53	591.71	121.91	153.95	172.50	589.69	862.93	143.11	77.84	54.00	10	0	2
2966	2023-02-05 13:26:04.000	65535.00	1509.54	43857.17	2319.88	5046.35	18858.62	606.63	237.80	3506.57	176.33	904.03	505.81	360.93	407.65	580.20	817.61	814.83	123.24	54.00	10	1	2
2967	2023-02-05 13:26:04.000	14737.65	5764.70	15360.84	1308.54	3931.47	3807.66	1091.07	450.94	544.93	268.97	160.45	197.91	798.96	94.18	524.53	201.93	325.31	119.13	52.00	10	2	1
2968	2023-02-05 13:26:10.000	8228.36	1032.91	30067.71	2289.15	9392.07	19034.74	202.24	203.49	1129.33	285.69	261.26	100.79	998.69	144.15	402.59	331.85	1441.48	228.65	52.00	10	3	1
2969	2023-02-05 13:26:14.000	14534.80	4940.09	16072.98	2874.10	4210.50	3563.37	614.46	820.71	2843.52	467.53	618.56	121.91	153.95	172.50	589.69	862.93	143.11	77.84	54.00	10	0	2
2970	2023-02-05 13:26:15.000	65535.00	1513.53	44004.24	2319.04	5036.08	18834.59	607.09	237.80	3512.23	176.33	905.06	506.17	360.93	407.65	580.20	817.61	814.27	123.24	54.00	10	1	2
2971	2023-02-05 13:26:15.000	14860.27	5777.19	15403.56	1311.13	3938.29	3813.93	1090.63	450.94	544.93	268.61	160.45	198.25	798.96	94.18	523.67	201.93	325.31	119.13	52.00	10	2	1
2972	2023-02-05 13:26:21.000	8232.26	1031.02	30028.12	2287.52	9363.15	19055.10	202.75	203.97	1129.33	286.10	261.26	101.22	998.69	144.15	401.71	331.85	1440.84	228.65	52.00	10	3	1
2973	2023-02-05 13:26:25.000	14598.09	4942.07	16068.40	2869.79	4211.27	3566.90	614.02	821.12	2842.37	467.53	591.71	122.25	153.95	172.50	589.69	861.80	143.11	77.84	54.00	10	0	2
2974	2023-02-05 13:26:26.000	65535.00	1512.53	43670.70	2314.82	5036.82	18830.95	607.09	237.80	3498.65	176.33	904.03	506.17	360.12	406.83	579.36	817.61	813.15	123.24	54.00	10	1	2
2975	2023-02-05 13:26:26.000	14828.79	5759.90	15392.42	1309.41	3932.98	3808.35	1088.86	449.66	544.93	268.61	159.40	197.56	798.96	94.18	523.67	201.93	325.31	119.13	52.00	10	2	1
2976	2023-02-05 13:26:32.000	8235.37	1031.96	30124.25	2288.34	9394.13	19054.42	202.75	203.49	1130.48	286.10	261.26	101.22	997.05	144.15	402.59	331.85	1440.84	228.65	52.00	10	3	1
2977	2023-02-05 13:26:35.000	14612.51	4924.30	16056.49	2869.79	4201.24	3557.74	614.46	820.71	2844.67	467.53	622.54	121.91	153.95	172.50	588.88	860.68	143.11	77.84	54.00	10	0	2
2978	2023-02-05 13:26:37.000	65535.00	1512.53	43845.64	2314.82	5028.02	18813.46	606.17	237.80	3509.97	176.33	905.06	505.44	360.93	407.65	579.36	817.61	814.83	123.24	54.00	10	1	2
2979	2023-02-05 13:26:37.000	14801.45	5770.47	15391.49	1308.54	3932.23	3809.75	1089.75	450.52	544.93	268.97	157.28	197.91	798.96	94.18	523.67	201.93	325.31	120.00	52.00	10	2	1
2980	2023-02-05 13:26:42.000	8186.25	1031.96	30114.83	2286.71	9387.94	19057.82	202.75	203.49	1129.33	286.10	260.20	101.22	997.87	144.15	401.71	331.85	1440.84	228.65	52.00	10	3	1
2981	2023-02-05 13:26:46.000	14600.49	4949.97	16068.40	2870.65	4208.18	3564.78	613.59	819.88	2840.07	467.53	591.71	121.91	153.16	172.50	589.69	861.80	143.11	77.84	54.00	10	0	2
2982	2023-02-05 13:26:48.000	65535.00	1511.54	43785.08	2313.14	5022.89	18795.98	605.71	237.37	3511.10	175.96	904.03	505.44	360.93	407.65	579.36	817.61	814.27	123.24	54.00	10	1	2
2983	2023-02-05 13:26:48.000	14843.70	5761.82	15326.48	1309.41	3927.68	3804.87	1091.95	451.37	544.93	268.61	157.28	198.25	797.42	94.18	525.38	201.93	325.87	120.00	52.00	10	2	1
2984	2023-02-05 13:26:53.000	8197.17	1031.02	30116.71	2283.44	9363.84	19037.45	202.75	203.49	1130.48	286.10	261.26	100.79	999.51	144.15	400.83	331.85	1441.48	228.65	52.00	10	3	1
2985	2023-02-05 13:26:57.000	14597.29	4936.14	16089.48	2869.79	4204.33	3564.78	614.46	820.71	2844.67	467.53	621.55	122.25	153.95	172.50	588.88	860.68	143.11	77.84	54.00	10	0	2
2986	2023-02-05 13:26:58.000	65535.00	1512.53	43784.12	2316.51	5028.02	18814.92	606.63	237.37	3511.10	176.33	904.03	505.44	360.93	406.83	579.36	816.49	813.15	123.24	54.00	10	1	2
2987	2023-02-05 13:26:59.000	14830.45	5759.90	15393.35	1311.13	3934.50	3811.84	1090.63	450.52	544.93	268.97	157.28	197.91	798.19	94.18	525.38	201.93	325.87	119.13	52.00	10	2	1
2988	2023-02-05 13:27:04.000	8224.46	1031.02	30139.33	2280.18	9391.38	19055.78	201.72	203.97	1129.33	286.10	261.26	100.79	998.69	144.15	393.78	330.69	1435.70	228.65	52.00	10	3	1
2989	2023-02-05 13:27:08.000	14585.27	4932.19	16050.08	2868.92	4205.87	3562.67	614.02	820.29	2844.67	468.26	618.56	121.91	153.95	172.50	589.69	861.80	143.11	77.84	54.00	10	0	2
2990	2023-02-05 13:27:09.000	65535.00	1511.54	43760.09	2315.67	5008.23	18749.37	606.17	237.80	3509.97	176.33	905.06	505.81	360.93	407.65	579.36	816.49	813.15	123.24	54.00	10	1	2
2991	2023-02-05 13:27:10.000	14838.73	5775.27	15387.78	1309.41	3932.23	3808.35	1088.42	449.66	544.93	268.97	157.28	197.91	798.96	94.18	524.53	201.93	324.75	120.00	52.00	10	2	1
2992	2023-02-05 13:30:53.000	7999.12	1003.48	28981.03	2205.97	9089.14	18516.04	196.56	199.69	1120.16	280.87	261.26	99.94	994.58	143.28	399.95	333.01	1435.70	223.81	52.00	10	3	1
2993	2023-02-05 13:30:57.000	14330.53	4830.49	15636.85	2796.51	4093.26	3485.16	602.73	810.35	2833.18	464.28	588.73	120.89	153.95	171.70	588.06	861.80	142.56	76.99	106.00	20	0	2
2994	2023-02-05 13:30:59.000	14373.93	5537.96	14761.83	1255.03	3773.72	3680.01	1057.04	439.43	540.62	263.51	157.28	196.88	794.35	94.18	522.82	203.08	321.95	116.50	104.00	20	2	1
2995	2023-02-05 13:30:59.000	65535.00	1487.62	42777.73	2267.60	4912.93	18412.85	592.33	233.54	3496.39	174.86	905.06	498.17	360.12	406.02	577.67	816.49	810.91	122.37	106.00	20	1	2
2996	2023-02-05 13:31:04.000	8070.85	1002.53	29086.59	2210.05	9093.96	18556.10	196.05	199.21	1119.01	280.46	261.26	99.94	994.58	143.28	400.83	333.01	1427.35	223.81	104.00	20	3	1
2997	2023-02-05 13:31:08.000	14374.59	4837.40	15668.00	2799.10	4112.54	3498.55	603.16	807.86	2826.28	462.48	589.72	121.23	153.16	171.70	587.25	860.68	142.00	76.13	106.00	20	0	2
2998	2023-02-05 13:31:09.000	14249.66	5541.80	14644.81	1252.44	3767.66	3667.46	1052.62	439.86	539.54	263.15	160.45	195.84	792.05	94.18	523.67	203.08	324.19	116.50	104.00	20	2	1
2999	2023-02-05 13:31:10.000	65535.00	1488.62	42731.59	2271.82	4912.20	18443.44	591.87	233.54	3490.73	174.86	903.01	497.81	360.12	406.02	576.83	813.13	813.71	122.37	106.00	20	1	2
3000	2023-02-05 13:31:15.000	8006.14	1003.48	29230.79	2214.94	9054.03	18577.15	196.56	199.21	1117.87	279.26	260.20	100.36	992.11	143.28	399.95	333.01	1436.98	224.78	104.00	20	3	1
3001	2023-02-05 13:31:19.000	14320.91	4834.44	15685.41	2803.41	4109.46	3489.39	603.16	809.52	2827.43	464.64	614.59	120.89	153.16	171.70	588.88	860.68	142.56	76.99	106.00	20	0	2
3002	2023-02-05 13:31:20.000	14379.73	5556.21	14693.10	1245.53	3759.31	3673.74	1051.74	438.58	539.54	263.51	157.28	196.19	793.59	93.36	525.38	203.08	323.07	116.50	104.00	20	2	1
3003	2023-02-05 13:31:21.000	65535.00	1485.63	42681.61	2270.13	4916.60	18407.02	592.33	233.12	3483.94	174.86	905.06	498.17	360.12	406.02	577.67	816.49	810.36	122.37	106.00	20	1	2
3004	2023-02-05 13:31:26.000	8035.77	1003.48	29158.22	2214.12	9086.39	18526.23	196.56	199.21	1117.87	280.06	261.26	100.36	992.11	143.28	399.95	333.01	1438.91	224.78	104.00	20	3	1
3005	2023-02-05 13:31:30.000	14346.55	4837.40	15703.73	2803.41	4114.08	3497.84	603.16	809.52	2829.73	464.28	616.58	121.23	153.16	171.70	588.06	859.56	142.56	76.99	106.00	20	0	2
3006	2023-02-05 13:31:31.000	14397.13	5553.33	14776.68	1253.30	3776.76	3689.78	1055.72	439.43	540.62	262.78	157.28	196.53	795.12	94.18	524.53	204.23	322.51	116.50	104.00	20	2	1
3007	2023-02-05 13:31:31.000	65535.00	1488.62	42581.64	2271.82	4922.46	18371.33	587.26	232.27	3494.12	174.50	903.01	494.53	360.12	406.02	577.67	815.37	812.59	122.37	106.00	20	1	2
3008	2023-02-05 13:31:37.000	8070.07	1003.48	29193.09	2214.94	9067.11	18558.82	196.05	199.21	1119.01	280.06	260.20	99.94	993.75	143.28	400.83	331.85	1442.13	224.78	104.00	20	3	1
3009	2023-02-05 13:31:41.000	14328.12	4843.33	15726.64	2795.65	4107.91	3492.20	603.16	810.35	2826.28	464.28	590.72	121.23	153.16	171.70	582.38	849.46	142.56	76.99	106.00	20	0	2
3010	2023-02-05 13:31:42.000	14206.57	5503.37	14696.82	1247.26	3767.66	3684.90	1052.62	439.01	539.54	263.15	160.45	196.19	794.35	93.36	521.97	203.08	323.63	116.50	104.00	20	2	1
3011	2023-02-05 13:31:42.000	65535.00	1483.64	42789.26	2267.60	4907.80	18407.02	591.41	233.12	3492.99	174.50	904.03	497.08	360.12	406.02	576.83	814.25	813.15	122.37	106.00	20	1	2
3012	2023-02-05 13:31:48.000	8042.78	1003.48	29006.48	2210.86	9055.41	18537.09	196.56	199.21	1117.87	280.46	262.32	99.94	988.00	143.28	399.95	333.01	1436.98	224.78	104.00	20	3	1
3013	2023-02-05 13:31:52.000	14339.34	4827.53	15668.00	2803.41	4111.77	3492.20	604.03	811.18	2825.13	464.64	617.57	121.23	153.16	171.70	589.69	862.93	142.56	76.99	106.00	20	0	2
3014	2023-02-05 13:31:53.000	14266.23	5546.60	14538.01	1248.99	3768.41	3680.01	1052.18	439.01	539.54	263.51	160.45	196.19	795.12	93.36	523.67	203.08	321.95	116.50	104.00	20	2	1
3015	2023-02-05 13:31:53.000	65535.00	1484.63	42748.90	2269.29	4912.93	18417.95	590.03	233.12	3492.99	174.50	904.03	496.35	360.12	405.20	576.83	815.37	813.15	122.37	106.00	20	1	2
3016	2023-02-05 13:31:59.000	8050.58	1003.48	29129.94	2208.42	9080.88	18547.95	196.05	199.21	1119.01	279.26	261.26	100.36	993.75	143.28	399.95	333.01	1431.20	218.96	104.00	20	3	1
3017	2023-02-05 13:32:03.000	14309.70	4838.39	15665.25	2799.96	4111.00	3493.61	605.33	812.83	2825.13	465.37	590.72	121.57	153.16	171.70	588.06	860.68	142.56	76.99	106.00	20	0	2
3018	2023-02-05 13:32:04.000	14251.31	5522.58	14666.17	1243.81	3752.49	3675.13	1055.28	439.86	539.54	263.15	157.28	196.19	792.05	94.18	523.67	203.08	323.07	117.38	104.00	20	2	1
3019	2023-02-05 13:32:04.000	65535.00	1484.63	42703.72	2266.76	4904.87	18404.11	593.25	233.54	3496.39	174.50	903.01	498.90	360.12	405.20	577.67	815.37	813.15	122.37	106.00	20	1	2
3020	2023-02-05 13:32:10.000	8057.60	1002.53	29123.35	2208.42	9084.32	18540.49	196.05	198.74	1119.01	280.06	261.26	99.94	996.22	143.28	399.95	333.01	1433.77	223.81	104.00	20	3	1
3021	2023-02-05 13:32:13.000	14179.12	4799.88	15700.07	2793.92	4105.60	3490.80	605.33	812.42	2828.58	465.00	589.72	121.23	153.16	171.70	588.06	860.68	142.56	76.99	106.00	20	0	2
3022	2023-02-05 13:32:15.000	14281.14	5512.02	14597.44	1249.85	3765.38	3673.04	1051.30	436.45	539.54	263.87	157.28	195.84	793.59	93.36	524.53	203.08	323.63	116.50	104.00	20	2	1
3023	2023-02-05 13:32:15.000	65535.00	1484.63	42640.28	2264.23	4912.20	18432.52	592.33	233.54	3491.86	174.50	900.96	498.53	359.31	404.38	576.83	816.49	805.32	122.37	106.00	20	1	2
3024	2023-02-05 13:32:21.000	8014.71	1003.48	29129.00	2216.57	9096.71	18566.28	195.53	198.74	1117.87	280.06	261.26	99.94	987.17	142.42	399.95	333.01	1436.98	224.78	104.00	20	3	1
3025	2023-02-05 13:32:24.000	14372.98	4829.50	15700.07	2798.23	4098.66	3487.98	604.03	811.18	2827.43	464.64	590.72	121.23	153.16	171.70	588.06	859.56	142.56	76.99	106.00	20	0	2
3026	2023-02-05 13:32:26.000	14349.08	5517.78	14660.60	1246.40	3735.80	3673.74	1052.18	438.16	538.46	262.78	157.28	196.19	792.82	93.36	521.97	203.08	323.07	116.50	104.00	20	2	1
3027	2023-02-05 13:32:26.000	65535.00	1484.63	42739.28	2265.91	4908.53	18433.25	592.79	233.54	3488.46	174.50	901.98	498.53	360.12	405.20	578.52	815.37	812.59	122.37	106.00	20	1	2
3028	2023-02-05 13:32:32.000	8064.62	1003.48	29111.10	2210.86	9073.31	18561.53	196.05	198.74	1119.01	280.46	261.26	100.36	996.22	143.28	399.07	333.01	1437.63	224.78	104.00	20	3	1
3029	2023-02-05 13:32:35.000	14356.16	4826.54	15633.18	2792.20	4098.66	3487.98	603.59	809.93	2829.73	464.64	619.56	121.23	153.16	171.70	589.69	862.93	142.56	76.99	106.00	20	0	2
3030	2023-02-05 13:32:37.000	14300.19	5542.76	14707.03	1248.99	3766.14	3676.53	1050.86	438.16	539.54	263.15	159.40	196.19	792.82	93.36	523.67	203.08	323.07	116.50	104.00	20	2	1
3031	2023-02-05 13:32:37.000	65535.00	1483.64	42597.99	2271.82	4910.73	18399.74	594.18	233.54	3490.73	174.50	901.98	499.62	360.12	405.20	576.83	815.37	813.15	122.37	106.00	20	1	2
3032	2023-02-05 13:32:43.000	8066.18	1002.53	29045.12	2214.12	9077.44	18543.88	196.05	198.74	1116.72	280.06	259.14	99.94	992.93	143.28	399.95	331.85	1429.92	224.78	104.00	20	3	1
3033	2023-02-05 13:32:46.000	14317.71	4838.39	15669.83	2799.96	4114.08	3495.73	604.46	812.01	2827.43	465.00	616.58	121.23	153.16	171.70	588.88	861.80	142.56	76.99	106.00	20	0	2
3034	2023-02-05 13:32:48.000	14331.68	5537.00	14683.81	1248.99	3766.90	3674.43	1051.74	438.16	539.54	263.51	157.28	196.19	791.28	94.18	524.53	203.08	323.63	116.50	104.00	20	2	1
3035	2023-02-05 13:32:48.000	65535.00	1474.67	42733.51	2260.85	4910.00	18434.70	592.33	233.54	3495.25	174.50	904.03	498.53	360.12	406.02	575.99	816.49	809.24	122.37	106.00	20	1	2
3036	2023-02-05 13:32:53.000	8044.34	1003.48	29086.59	2215.76	9073.31	18544.56	196.05	199.21	1116.72	280.46	260.20	99.94	993.75	143.28	399.95	333.01	1436.34	224.78	104.00	20	3	1
3037	2023-02-05 13:32:57.000	14356.16	4850.24	15713.81	2801.68	4111.00	3498.55	603.59	810.35	2832.03	464.28	590.72	121.23	153.95	171.70	588.88	861.80	142.56	76.99	106.00	20	0	2
3038	2023-02-05 13:32:59.000	14306.82	5510.09	14629.95	1248.12	3760.07	3666.76	1053.51	439.01	539.54	263.15	157.28	196.53	792.82	93.36	523.67	203.08	323.63	116.50	104.00	20	2	1
3039	2023-02-05 13:32:59.000	65535.00	1482.64	42718.14	2260.01	4902.67	18441.99	594.18	233.97	3495.25	174.86	904.03	499.99	360.12	406.02	577.67	815.37	814.27	122.37	106.00	20	1	2
3040	2023-02-05 13:33:04.000	7781.58	1001.59	29105.44	2205.15	9080.88	18509.25	196.05	199.21	1119.01	280.87	260.20	100.36	995.40	143.28	398.19	333.01	1440.20	224.78	104.00	20	3	1
3041	2023-02-05 13:33:08.000	14258.43	4827.53	15620.35	2770.65	4094.80	3488.68	604.90	812.01	2828.58	465.37	617.57	121.57	153.16	171.70	586.44	851.71	142.56	76.99	106.00	20	0	2
3042	2023-02-05 13:33:09.000	14388.02	5517.78	14720.03	1245.53	3763.86	3675.13	1056.16	439.01	538.46	263.51	160.45	196.53	792.05	93.36	522.82	203.08	323.63	116.50	104.00	20	2	1
3043	2023-02-05 13:33:10.000	65535.00	1486.63	42747.93	2270.13	4917.33	18453.64	594.64	233.97	3498.65	174.50	904.03	499.62	360.12	406.02	576.83	815.37	812.03	122.37	106.00	20	1	2
3044	2023-02-05 13:33:15.000	8049.80	1001.59	29072.45	2208.42	9059.54	18519.44	196.05	198.74	1117.87	280.06	260.20	100.36	992.93	143.28	400.83	333.01	1438.91	224.78	104.00	20	3	1
3045	2023-02-05 13:33:19.000	14331.33	4826.54	15673.50	2802.55	4109.46	3489.39	604.03	812.01	2828.58	465.37	617.57	121.23	153.16	171.70	588.88	861.80	142.56	76.99	106.00	20	0	2
3046	2023-02-05 13:33:20.000	14378.90	5538.92	14705.17	1251.57	3763.86	3677.22	1052.18	439.01	539.54	263.51	157.28	194.81	793.59	93.36	521.97	203.08	322.51	116.50	104.00	20	2	1
3047	2023-02-05 13:33:21.000	65535.00	1486.63	42766.20	2266.76	4913.66	18398.28	593.72	233.54	3494.12	174.86	903.01	498.90	360.12	406.02	576.83	814.25	810.36	122.37	106.00	20	1	2
3048	2023-02-05 13:33:26.000	8043.56	1001.59	29142.20	2210.86	9057.47	18509.93	195.53	198.74	1119.01	280.87	259.14	100.36	993.75	143.28	400.83	335.33	1440.84	225.75	104.00	20	3	1
3049	2023-02-05 13:33:30.000	14253.62	4840.36	15695.49	2786.17	4109.46	3497.14	604.46	812.01	2833.18	465.73	591.71	121.23	153.95	171.70	587.25	860.68	142.56	76.99	106.00	20	0	2
3050	2023-02-05 13:33:31.000	14367.30	5531.23	14698.67	1249.85	3759.31	3680.71	1055.28	439.86	539.54	263.51	160.45	196.53	795.12	94.18	522.82	203.08	323.07	116.50	104.00	20	2	1
3051	2023-02-05 13:33:32.000	65535.00	1484.63	42726.79	2267.60	4898.27	18395.37	594.18	233.54	3488.46	174.86	903.01	499.26	360.12	405.20	577.67	815.37	811.47	122.37	106.00	20	1	2
3052	2023-02-05 13:33:37.000	8046.68	999.69	29006.48	2197.00	9039.57	18471.91	196.05	199.21	1117.87	280.87	260.20	100.36	992.93	143.28	401.71	333.01	1433.77	224.78	104.00	20	3	1
3053	2023-02-05 13:33:41.000	14365.77	4846.29	15725.72	2800.82	4114.85	3497.14	605.33	813.25	2829.73	465.37	591.71	121.57	153.16	171.70	588.06	861.80	142.56	76.99	106.00	20	0	2
3054	2023-02-05 13:33:42.000	14382.22	5475.51	14657.81	1251.57	3761.59	3678.62	1052.18	439.43	539.54	263.15	157.28	196.19	793.59	93.36	521.12	203.08	323.63	116.50	104.00	20	2	1
3055	2023-02-05 13:33:42.000	65535.00	1486.63	42766.20	2268.44	4905.60	18424.51	594.18	233.97	3494.12	174.86	904.03	499.62	360.12	406.02	575.99	814.25	813.71	122.37	106.00	20	1	2
3056	2023-02-05 13:33:48.000	8001.46	1000.64	29072.45	2197.81	9014.79	18476.67	195.02	198.26	1116.72	280.06	261.26	99.94	989.64	142.42	401.71	333.01	1437.63	225.75	104.00	20	3	1
3057	2023-02-05 13:33:52.000	14344.14	4845.30	15652.42	2805.99	4107.91	3493.61	604.90	812.83	2809.03	465.37	590.72	121.57	153.16	171.70	587.25	859.56	142.56	76.99	106.00	20	0	2
3058	2023-02-05 13:33:53.000	14361.50	5538.92	14742.32	1252.44	3766.90	3680.71	1056.60	440.29	539.54	263.51	157.28	196.53	795.12	94.18	521.12	203.08	323.63	116.50	104.00	20	2	1
3059	2023-02-05 13:33:53.000	65535.00	1484.63	42603.75	2261.70	4881.41	18311.61	593.25	233.54	3492.99	174.50	901.98	498.90	360.12	405.20	577.67	814.25	812.59	121.49	106.00	20	1	2
3060	2023-02-05 13:33:59.000	8072.41	1001.59	29126.17	2208.42	9036.82	18501.11	196.05	199.21	1115.58	280.87	259.14	100.36	995.40	143.28	399.95	333.01	1433.13	224.78	104.00	20	3	1
3061	2023-02-05 13:34:02.000	14290.47	4838.39	15689.07	2802.55	4111.00	3495.73	601.86	808.69	2825.13	463.92	589.72	121.23	153.16	171.70	588.06	862.93	142.56	76.99	106.00	20	0	2
3062	2023-02-05 13:34:04.000	14077.32	5528.35	14648.52	1251.57	3772.96	3687.69	1057.04	440.29	539.54	263.87	159.40	196.53	795.12	93.36	526.23	203.08	323.07	116.50	104.00	20	2	1
3063	2023-02-05 13:34:04.000	65535.00	1482.64	42683.53	2265.07	4901.20	18387.36	591.41	233.54	3495.25	174.50	903.01	497.44	359.31	406.02	576.83	815.37	813.15	122.37	106.00	20	1	2
3064	2023-02-05 13:34:10.000	8010.04	1000.64	29112.98	2207.60	9065.04	18530.30	196.05	198.74	1116.72	280.87	259.14	99.94	991.29	143.28	400.83	333.01	1438.27	225.75	104.00	20	3	1
3065	2023-02-05 13:34:13.000	14345.75	4827.53	15588.28	2793.06	4103.29	3490.09	603.59	810.35	2834.32	464.28	590.72	121.23	153.95	171.70	588.88	862.93	142.56	76.99	106.00	20	0	2
3066	2023-02-05 13:34:15.000	14372.28	5540.84	14725.61	1251.57	3775.24	3686.99	1054.83	439.43	536.30	263.15	157.28	196.53	795.12	94.18	522.82	203.08	323.63	116.50	104.00	20	2	1
3067	2023-02-05 13:34:15.000	65535.00	1484.63	42561.46	2264.23	4910.73	18398.28	593.25	233.54	3492.99	174.50	905.06	498.90	360.12	406.02	577.67	815.37	813.15	122.37	106.00	20	1	2
3068	2023-02-05 13:34:21.000	8036.55	1002.53	29070.57	2207.60	9071.93	18511.97	196.05	198.74	1116.72	280.87	259.14	100.36	995.40	143.28	400.83	333.01	1439.56	225.75	104.00	20	3	1
3069	2023-02-05 13:34:24.000	14335.33	4819.63	15624.93	2797.37	4106.37	3493.61	604.03	811.18	2812.48	464.64	617.57	121.23	153.16	171.70	588.88	861.80	142.56	76.99	106.00	20	0	2
3070	2023-02-05 13:34:26.000	14366.48	5530.27	14655.95	1250.71	3772.21	3670.25	1055.28	439.01	538.46	263.51	157.28	196.53	791.28	93.36	522.82	203.08	323.63	116.50	104.00	20	2	1
3071	2023-02-05 13:34:26.000	65535.00	1482.64	42636.43	2261.70	4902.67	18393.91	593.72	233.54	3495.25	174.50	904.03	499.26	360.12	406.83	577.67	816.49	812.03	122.37	106.00	20	1	2
3072	2023-02-05 13:34:32.000	8053.70	1002.53	29097.90	2214.12	9062.98	18513.33	195.53	198.74	1115.58	280.46	259.14	100.36	993.75	143.28	399.95	333.01	1436.98	225.75	104.00	20	3	1
3073	2023-02-05 13:34:35.000	14312.90	4815.68	15642.34	2800.82	4105.60	3494.32	604.46	812.42	2830.88	465.00	619.56	121.23	153.95	172.50	588.06	860.68	142.56	76.99	106.00	20	0	2
3074	2023-02-05 13:34:37.000	14292.74	5529.31	14760.90	1251.57	3764.62	3682.11	1054.39	436.45	538.46	258.41	157.28	196.19	793.59	93.36	524.53	203.08	321.95	114.75	104.00	20	2	1
3075	2023-02-05 13:34:37.000	65535.00	1483.64	42616.25	2263.38	4903.40	18374.98	592.33	233.12	3496.39	174.50	904.03	497.81	360.12	406.02	576.83	814.25	813.15	122.37	106.00	20	1	2
3076	2023-02-05 13:34:43.000	8022.51	1000.64	29006.48	2205.97	9069.86	18515.36	196.05	198.74	1115.58	280.87	261.26	100.36	994.58	143.28	399.07	333.01	1438.91	224.78	104.00	20	3	1
3077	2023-02-05 13:34:46.000	14327.32	4840.36	15712.89	2804.27	4114.85	3499.25	603.16	809.93	2833.18	463.92	617.57	120.89	153.95	171.70	588.88	860.68	142.56	76.99	106.00	20	0	2
3078	2023-02-05 13:34:48.000	14298.54	5512.02	14624.38	1213.60	3762.35	3677.92	1053.07	438.58	538.46	262.78	156.23	196.19	793.59	93.36	521.12	203.08	323.07	116.50	104.00	20	2	1
3079	2023-02-05 13:34:48.000	65535.00	1483.64	42570.11	2261.70	4897.54	18377.16	592.79	233.54	3490.73	174.50	904.03	498.90	360.12	405.20	577.67	816.49	813.15	122.37	106.00	20	1	2
3080	2023-02-05 13:34:54.000	8032.65	1003.48	29144.08	2208.42	9076.06	18505.86	195.53	198.26	1114.43	280.87	259.14	99.94	994.58	143.28	400.83	333.01	1438.27	225.75	104.00	20	3	1
3081	2023-02-05 13:34:57.000	14364.17	4825.55	15612.11	2786.17	4104.06	3491.50	603.59	810.76	2834.32	464.64	616.58	121.23	153.95	172.50	588.88	860.68	142.56	76.99	106.00	20	0	2
3082	2023-02-05 13:34:58.000	14247.17	5532.19	14689.39	1251.57	3766.90	3675.83	1054.83	439.86	538.46	263.51	159.40	196.53	795.12	93.36	524.53	203.08	323.07	116.50	104.00	20	2	1
3083	2023-02-05 13:34:59.000	65535.00	1480.65	42632.59	2263.38	4895.34	18373.52	592.33	233.12	3491.86	174.50	904.03	498.17	360.12	406.02	576.83	816.49	812.59	121.49	106.00	20	1	2
3084	2023-02-05 13:35:04.000	8031.87	1001.59	29149.74	2209.23	9069.18	18518.08	196.05	198.74	1113.28	280.46	259.14	99.94	993.75	143.28	398.19	333.01	1437.63	224.78	104.00	20	3	1
3085	2023-02-05 13:35:08.000	14346.55	4846.29	15698.23	2806.86	4115.63	3508.41	603.59	810.35	2827.43	463.20	590.72	121.23	153.16	172.50	588.06	859.56	142.56	76.13	106.00	20	0	2
3086	2023-02-05 13:35:09.000	14423.64	5458.21	14775.76	1252.44	3772.96	3680.01	1051.30	437.73	539.54	262.42	159.40	195.84	789.75	93.36	515.16	203.08	323.07	116.50	104.00	20	2	1
3087	2023-02-05 13:35:10.000	65535.00	1483.64	42283.67	2264.23	4904.14	18359.68	589.10	232.69	3497.52	174.13	905.06	495.26	360.12	406.02	576.83	815.37	813.15	121.49	106.00	20	1	2
3088	2023-02-05 13:35:15.000	8060.72	1002.53	29193.09	2213.31	9078.81	18547.27	195.53	198.74	1114.43	280.46	259.14	100.36	993.75	143.28	399.95	331.85	1426.06	223.81	104.00	20	3	1
3089	2023-02-05 13:35:19.000	14311.30	4844.31	15723.89	2800.82	4116.40	3499.96	604.03	812.01	2826.28	464.64	615.58	121.23	153.16	171.70	588.06	861.80	142.56	76.99	106.00	20	0	2
3090	2023-02-05 13:35:20.000	14380.56	5528.35	14746.04	1249.85	3765.38	3680.01	1055.72	439.86	539.54	262.78	156.23	196.53	792.82	93.36	523.67	203.08	323.63	116.50	104.00	20	2	1
3091	2023-02-05 13:35:21.000	65535.00	1483.64	42585.49	2264.23	4899.00	18372.79	591.87	232.69	3497.52	174.50	904.03	497.44	360.12	406.02	577.67	813.13	812.03	122.37	106.00	20	1	2
3092	2023-02-05 13:35:26.000	8037.33	1000.64	29115.81	2210.86	9056.78	18553.38	195.53	198.74	1116.72	280.87	260.20	99.94	990.46	143.28	399.95	329.53	1440.20	225.75	104.00	20	3	1
3093	2023-02-05 13:35:30.000	14344.14	4826.54	15710.15	2798.23	4102.51	3494.32	604.46	812.01	2829.73	465.00	589.72	121.23	153.16	171.70	588.06	861.80	142.56	76.99	106.00	20	0	2
3094	2023-02-05 13:35:31.000	14406.24	5523.55	14756.25	1255.03	3717.60	3689.78	1053.95	439.43	538.46	263.15	157.28	196.19	795.89	94.18	524.53	203.08	321.95	117.38	104.00	20	2	1
3095	2023-02-05 13:35:32.000	65535.00	1482.64	42500.90	2262.54	4865.28	18329.09	591.87	233.12	3497.52	174.50	903.01	498.17	360.12	405.20	578.52	816.49	813.15	122.37	106.00	20	1	2
3096	2023-02-05 13:35:37.000	8002.24	1000.64	29117.69	2209.23	9054.72	18509.25	195.53	198.74	1115.58	280.87	260.20	100.36	976.48	143.28	397.31	331.85	1440.20	224.78	104.00	20	3	1
3097	2023-02-05 13:35:41.000	14351.35	4824.57	15661.58	2791.34	4105.60	3486.57	604.90	812.83	2827.43	465.37	617.57	121.57	153.16	171.70	588.88	860.68	142.56	76.99	106.00	20	0	2
3098	2023-02-05 13:35:42.000	14340.79	5552.37	14765.54	1251.57	3772.96	3687.69	1054.83	439.43	538.46	262.42	157.28	196.53	793.59	93.36	525.38	203.08	323.63	116.50	104.00	20	2	1
3099	2023-02-05 13:35:43.000	65535.00	1482.64	42624.90	2265.07	4888.74	18360.41	592.33	233.12	3491.86	174.50	904.03	498.53	360.12	406.02	576.83	814.25	812.03	121.49	106.00	20	1	2
3100	2023-02-05 13:35:48.000	8054.48	999.69	29057.37	2203.52	9077.44	18507.22	195.53	198.74	1115.58	280.87	260.20	99.94	992.11	143.28	396.43	331.85	1438.91	224.78	104.00	20	3	1
3101	2023-02-05 13:35:52.000	14351.35	4794.94	15415.11	2804.27	4103.29	3475.29	604.46	811.59	2821.68	464.64	590.72	121.23	153.16	171.70	588.88	860.68	142.56	76.99	106.00	20	0	2
3102	2023-02-05 13:35:53.000	14363.16	5550.45	14779.47	1253.30	3767.66	3676.53	1053.07	439.43	539.54	263.15	160.45	196.53	795.12	94.18	522.82	203.08	323.63	116.50	104.00	20	2	1
3103	2023-02-05 13:35:53.000	65535.00	1480.65	42613.37	2264.23	4904.87	18380.80	591.87	233.12	3487.33	174.50	905.06	497.81	358.51	405.20	576.83	815.37	813.15	122.37	106.00	20	1	2
3104	2023-02-05 13:35:59.000	7985.87	997.79	29088.48	2210.05	9075.37	18532.34	195.53	198.74	1114.43	280.46	260.20	99.94	992.93	143.28	397.31	331.85	1440.20	225.75	104.00	20	3	1
3105	2023-02-05 13:36:02.000	14350.55	4835.43	15721.14	2806.86	4113.31	3497.84	604.46	811.18	2833.18	464.64	615.58	121.23	153.95	171.70	588.06	857.32	142.56	76.99	106.00	20	0	2
3106	2023-02-05 13:36:04.000	14037.55	5530.27	14744.18	1240.35	3756.28	3684.20	1053.07	439.86	538.46	263.15	159.40	195.15	791.28	93.36	524.53	203.08	323.63	116.50	104.00	20	2	1
3107	2023-02-05 13:36:04.000	65535.00	1481.65	42455.73	2260.85	4896.07	18368.42	590.95	233.12	3486.20	174.50	903.01	497.81	359.31	405.20	576.83	815.37	811.47	121.49	106.00	20	1	2
3108	2023-02-05 13:36:10.000	8034.99	999.69	29161.05	2209.23	9051.28	18499.75	196.05	198.74	1115.58	281.27	260.20	100.36	993.75	143.28	399.07	331.85	1429.92	225.75	104.00	20	3	1
3109	2023-02-05 13:36:13.000	14288.07	4830.49	15666.17	2796.51	4109.46	3493.61	603.59	811.18	2832.03	465.37	617.57	120.89	153.95	171.70	588.06	860.68	142.56	76.99	106.00	20	0	2
3110	2023-02-05 13:36:15.000	14208.23	5545.64	14804.55	1248.99	3757.80	3689.78	1049.09	439.01	538.46	263.15	159.40	196.53	793.59	93.36	522.82	203.08	322.51	116.50	104.00	20	2	1
3111	2023-02-05 13:36:15.000	65535.00	1481.65	42461.50	2263.38	4894.61	18374.98	590.49	233.12	3494.12	174.50	904.03	497.44	360.12	406.02	577.67	816.49	813.15	122.37	106.00	20	1	2
3112	2023-02-05 13:36:21.000	8020.17	1001.59	29073.40	2213.31	9034.06	18535.05	195.53	199.21	1113.28	280.87	261.26	100.36	992.93	143.28	399.07	331.85	1436.98	224.78	104.00	20	3	1
3113	2023-02-05 13:36:24.000	14280.06	4831.48	15699.15	2804.27	4111.00	3498.55	605.33	812.83	2832.03	465.37	590.72	121.57	153.16	171.70	588.06	860.68	142.56	76.99	106.00	20	0	2
3114	2023-02-05 13:36:26.000	14316.76	5552.37	14743.25	1255.03	3786.62	3693.27	1053.51	439.01	538.46	262.78	156.23	196.19	792.82	93.36	523.67	203.08	323.63	116.50	104.00	20	2	1
3115	2023-02-05 13:36:26.000	65535.00	1482.64	42484.56	2260.01	4892.41	18372.79	588.64	232.27	3491.86	174.50	903.01	495.63	360.12	405.20	576.83	815.37	811.47	121.49	106.00	20	1	2
3116	2023-02-05 13:36:32.000	8051.36	1002.53	29158.22	2212.49	9082.95	18564.25	195.53	198.74	1113.28	280.87	260.20	99.94	992.93	143.28	399.07	331.85	1429.27	225.75	104.00	20	3	1
3117	2023-02-05 13:36:35.000	14259.23	4829.50	15687.24	2787.89	4107.14	3499.96	602.73	810.35	2827.43	464.64	590.72	120.89	153.16	171.70	590.50	857.32	142.56	76.99	106.00	20	0	2
3118	2023-02-05 13:36:37.000	14339.96	5532.19	14663.38	1251.57	3768.41	3680.01	1054.39	439.43	539.54	263.51	157.28	196.53	795.12	93.36	521.97	203.08	323.63	116.50	104.00	20	2	1
3119	2023-02-05 13:36:37.000	65535.00	1481.65	42506.67	2262.54	4893.87	18390.27	589.56	232.69	3490.73	174.50	904.03	496.72	360.12	405.20	577.67	815.37	812.59	121.49	106.00	20	1	2
3120	2023-02-05 13:36:43.000	7918.81	994.94	29064.91	2202.71	9092.58	18551.35	196.05	198.74	1113.28	280.87	260.20	100.36	992.11	143.28	400.83	331.85	1433.13	224.78	104.00	20	3	1
3121	2023-02-05 13:36:46.000	14353.76	4834.44	15711.06	2801.68	4106.37	3489.39	603.59	810.76	2832.03	464.28	591.71	121.23	153.16	171.70	589.69	861.80	142.56	76.99	106.00	20	0	2
3122	2023-02-05 13:36:47.000	14296.88	5546.60	14745.11	1247.26	3756.28	3665.37	1053.07	439.86	538.46	262.78	157.28	196.19	785.91	93.36	524.53	203.08	324.19	116.50	104.00	20	2	1
3123	2023-02-05 13:36:48.000	65535.00	1483.64	42476.87	2260.85	4886.54	18348.03	589.56	232.69	3492.99	174.50	901.98	497.08	360.12	406.02	577.67	815.37	810.91	122.37	106.00	20	1	2
3124	2023-02-05 13:36:54.000	8062.28	1002.53	29062.09	2217.39	9076.75	18525.55	195.53	198.74	1115.58	280.87	260.20	100.36	995.40	143.28	398.19	333.01	1437.63	224.78	104.00	20	3	1
3125	2023-02-05 13:36:57.000	14200.75	4824.57	15672.58	2799.10	4100.97	3492.91	601.42	809.93	2826.28	464.28	590.72	120.89	153.16	171.70	588.88	861.80	142.56	76.99	106.00	20	0	2
3126	2023-02-05 13:36:58.000	14127.03	5535.08	14701.46	1250.71	3769.17	3666.06	1051.74	439.43	538.46	263.15	160.45	196.19	790.52	93.36	523.67	203.08	323.63	116.50	104.00	20	2	1
3127	2023-02-05 13:36:59.000	65535.00	1480.65	42575.88	2264.23	4896.07	18353.12	590.49	232.69	3486.20	174.50	903.01	497.08	359.31	405.20	577.67	816.49	812.59	121.49	106.00	20	1	2
3128	2023-02-05 13:37:05.000	8061.50	1003.48	29188.38	2217.39	9015.48	18579.86	196.05	198.74	1116.72	280.87	260.20	100.36	993.75	143.28	399.95	333.01	1440.20	225.75	104.00	20	3	1
3129	2023-02-05 13:37:08.000	14294.48	4775.19	15463.67	2787.89	4094.03	3483.04	604.03	811.59	2828.58	464.64	615.58	121.23	153.16	171.70	588.88	861.80	143.11	76.99	106.00	20	0	2
3130	2023-02-05 13:37:09.000	14264.57	5505.29	14577.94	1246.40	3763.86	3677.92	1047.32	436.45	539.54	263.15	157.28	195.84	792.82	93.36	523.67	203.08	322.51	116.50	104.00	20	2	1
3131	2023-02-05 13:37:10.000	65535.00	1482.64	42635.47	2264.23	4897.54	18377.16	590.49	232.69	3491.86	174.50	904.03	497.08	359.31	405.20	575.99	808.65	812.59	121.49	106.00	20	1	2
3132	2023-02-05 13:37:15.000	8050.58	1002.53	29201.57	2214.94	9034.75	18514.01	195.53	198.74	1114.43	280.87	260.20	99.94	992.93	143.28	399.95	329.53	1431.84	222.84	104.00	20	3	1
3133	2023-02-05 13:37:19.000	14303.29	4837.40	15675.33	2802.55	4105.60	3497.14	603.59	811.18	2826.28	464.64	590.72	121.23	153.16	171.70	588.88	860.68	142.56	76.99	106.00	20	0	2
3134	2023-02-05 13:37:20.000	14339.96	5548.53	14723.75	1252.44	3766.90	3680.71	1055.72	438.58	538.46	263.15	159.40	196.53	793.59	93.36	523.67	203.08	323.07	116.50	104.00	20	2	1
3135	2023-02-05 13:37:21.000	65535.00	1483.64	42600.87	2263.38	4895.34	18369.15	591.41	233.12	3491.86	174.50	899.93	497.81	359.31	404.38	576.83	815.37	810.91	122.37	106.00	20	1	2
3136	2023-02-05 13:37:26.000	8007.70	1002.53	29210.06	2213.31	9089.14	18554.74	196.05	199.21	1115.58	281.27	259.14	100.36	994.58	143.28	399.95	330.69	1438.27	225.75	104.00	20	3	1
3137	2023-02-05 13:37:30.000	14341.74	4829.50	15616.69	2792.20	4109.46	3491.50	604.46	812.01	2822.83	464.64	616.58	121.23	153.16	171.70	587.25	859.56	142.56	76.99	106.00	20	0	2
3138	2023-02-05 13:37:31.000	14290.25	5401.53	14427.49	1247.26	3747.18	3652.81	1052.62	437.73	538.46	263.15	159.40	195.84	790.52	93.36	523.67	203.08	323.07	116.50	104.00	20	2	1
3139	2023-02-05 13:37:32.000	65535.00	1480.65	42527.82	2261.70	4896.07	18355.31	590.03	232.69	3489.59	174.50	901.98	497.08	360.12	405.20	575.15	807.53	813.71	122.37	106.00	20	1	2
3140	2023-02-05 13:37:37.000	8029.53	1003.48	28933.91	2210.86	9095.34	18552.03	196.05	198.74	1114.43	280.87	260.20	100.36	993.75	143.28	399.95	331.85	1436.34	225.75	104.00	20	3	1
3141	2023-02-05 13:37:41.000	14283.26	4817.65	15689.99	2789.61	4105.60	3494.32	601.86	808.28	2829.73	463.56	591.71	121.23	153.16	171.70	588.88	861.80	142.56	76.99	106.00	20	0	2
3142	2023-02-05 13:37:42.000	14347.42	5503.37	14628.09	1247.26	3744.90	3661.88	1056.16	438.58	538.46	263.15	157.28	196.53	793.59	93.36	515.16	203.08	324.19	116.50	104.00	20	2	1
3143	2023-02-05 13:37:43.000	65535.00	1482.64	42478.80	2260.01	4901.94	18348.03	590.03	232.69	3487.33	174.50	901.98	496.72	359.31	405.20	576.83	814.25	812.03	122.37	106.00	20	1	2
3144	2023-02-05 13:37:48.000	8036.55	1000.64	29030.04	2211.68	9090.52	18480.06	196.05	199.21	1114.43	281.67	260.20	100.36	993.75	143.28	398.19	333.01	1435.06	224.78	104.00	20	3	1
3145	2023-02-05 13:37:52.000	14360.17	4840.36	15666.17	2789.61	4103.29	3485.86	603.59	810.76	2832.03	464.64	618.56	120.89	153.16	171.70	589.69	862.93	142.56	76.99	106.00	20	0	2
3146	2023-02-05 13:37:53.000	14363.16	5509.13	14717.25	1247.26	3754.01	3672.34	1055.28	438.58	537.38	262.78	157.28	196.53	792.05	93.36	522.82	203.08	323.63	116.50	104.00	20	2	1
3147	2023-02-05 13:37:54.000	65535.00	1480.65	42499.94	2264.23	4904.87	18369.15	590.95	232.69	3494.12	174.13	904.03	498.17	360.12	406.02	576.83	816.49	813.15	121.49	106.00	20	1	2
3148	2023-02-05 13:37:59.000	8049.80	998.74	29115.81	2214.12	9077.44	18555.42	196.05	199.21	1114.43	281.27	260.20	100.36	993.75	143.28	398.19	331.85	1436.98	225.75	104.00	20	3	1
3149	2023-02-05 13:42:35.000	14183.93	4759.39	15413.28	2749.10	4035.41	3434.42	596.21	802.89	2815.93	462.84	589.72	120.55	152.37	170.89	586.44	860.68	142.00	76.13	155.00	30	0	2
3150	2023-02-05 13:42:36.000	14281.97	5521.62	14581.66	1242.94	3741.87	3657.69	1047.76	436.02	538.46	262.42	159.40	196.19	795.12	93.36	523.67	203.08	323.07	116.50	155.00	30	2	1
3151	2023-02-05 13:42:37.000	65535.00	1465.70	41785.76	2230.50	4827.90	18113.49	581.26	229.71	3477.14	173.40	904.03	492.72	359.31	404.38	576.83	815.37	813.71	120.62	155.00	30	1	2
3152	2023-02-05 13:42:43.000	7950.78	986.40	28718.08	2170.90	8948.69	18318.48	194.50	197.79	1114.43	279.66	260.20	99.94	994.58	143.28	400.83	331.85	1439.56	223.81	155.00	30	3	1
3153	2023-02-05 13:42:46.000	14155.09	4760.38	15375.71	2688.75	4036.18	3442.88	594.47	800.41	2815.93	460.31	589.72	120.55	153.16	171.70	586.44	857.32	142.00	76.13	155.00	30	0	2
3154	2023-02-05 13:42:47.000	14323.39	5509.13	14604.87	1242.94	3752.49	3667.46	1049.97	437.73	538.46	262.42	157.28	196.53	793.59	93.36	516.86	203.08	324.19	116.50	155.00	30	2	1
3155	2023-02-05 13:42:48.000	65535.00	1462.71	41942.44	2233.87	4827.16	18135.34	580.34	229.29	3474.88	173.04	901.98	492.35	359.31	403.56	575.15	815.37	814.27	120.62	155.00	30	1	2
3156	2023-02-05 13:42:54.000	7921.15	986.40	28506.03	2179.06	8970.73	18163.01	193.98	197.79	1114.43	279.66	260.20	99.94	993.75	143.28	400.83	331.85	1437.63	224.78	155.00	30	3	1
3157	2023-02-05 13:42:57.000	14123.05	4749.52	15318.90	2751.68	4026.93	3437.24	596.21	803.72	2822.83	462.48	616.58	120.55	153.16	171.70	588.06	861.80	142.00	76.13	155.00	30	0	2
3158	2023-02-05 13:42:58.000	14302.68	5505.29	14552.87	1241.22	3737.32	3654.21	1047.76	437.30	538.46	261.69	159.40	196.19	792.05	93.36	524.53	203.08	324.19	116.50	155.00	30	2	1
3159	2023-02-05 13:42:59.000	65535.00	1466.70	42040.48	2233.87	4833.03	18152.82	580.80	229.71	3473.75	173.04	901.98	492.72	358.51	403.56	575.15	817.61	814.27	120.62	155.00	30	1	2
3160	2023-02-05 13:43:05.000	7951.56	987.34	28725.62	2171.72	8932.86	18321.20	194.50	197.79	1114.43	279.66	259.14	99.94	995.40	143.28	400.83	333.01	1438.27	224.78	155.00	30	3	1
3161	2023-02-05 13:43:08.000	14205.56	4761.37	15361.05	2750.82	4034.64	3433.72	595.77	803.72	2819.38	463.20	589.72	120.55	153.16	171.70	587.25	861.80	142.00	76.13	155.00	30	0	2
3162	2023-02-05 13:43:09.000	14306.82	5523.55	14657.81	1243.81	3749.45	3658.39	1050.42	438.16	538.46	262.42	159.40	196.19	792.05	93.36	525.38	203.08	323.63	116.50	155.00	30	2	1
3163	2023-02-05 13:43:10.000	65535.00	1461.72	41753.08	2230.50	4824.23	18104.75	581.26	229.71	3477.14	172.31	901.98	492.72	359.31	403.56	575.99	815.37	811.47	118.00	155.00	30	1	2
3164	2023-02-05 13:43:16.000	7967.15	988.29	28785.94	2180.69	8953.51	18334.09	194.50	198.26	1114.43	280.06	260.20	99.94	990.46	143.28	400.83	331.85	1436.98	224.78	155.00	30	3	1
3165	2023-02-05 13:43:19.000	14206.36	4721.87	15364.72	2746.51	4013.04	3413.99	593.60	804.13	2820.53	462.84	617.57	120.55	153.16	171.70	587.25	861.80	142.00	76.13	155.00	30	0	2
3166	2023-02-05 13:43:20.000	14339.13	5513.94	14582.58	1244.67	3747.18	3654.21	1048.65	437.30	538.46	262.78	156.23	196.53	792.05	93.36	523.67	203.08	323.63	116.50	155.00	30	2	1
3167	2023-02-05 13:43:21.000	65535.00	1461.72	41672.34	2232.18	4816.17	18109.84	581.26	229.71	3474.88	173.04	901.98	492.72	358.51	403.56	575.15	814.25	814.27	120.62	155.00	30	1	2
3168	2023-02-05 13:43:26.000	7973.39	988.29	28719.03	2179.87	8962.46	18321.87	194.50	198.26	1113.28	280.06	260.20	99.94	990.46	142.42	400.83	331.85	1438.91	224.78	155.00	30	3	1
3169	2023-02-05 13:43:30.000	14153.49	4748.53	15391.29	2746.51	4031.56	3442.18	596.21	803.72	2812.48	462.11	614.59	120.55	152.37	170.89	587.25	860.68	142.00	76.13	155.00	30	0	2
3170	2023-02-05 13:43:31.000	14314.28	5483.19	14623.45	1242.08	3737.32	3656.30	1049.97	437.30	538.46	262.42	156.23	196.53	793.59	93.36	524.53	203.08	323.07	116.50	155.00	30	2	1
3171	2023-02-05 13:43:32.000	65535.00	1463.71	42009.73	2233.03	4821.30	18149.18	582.18	230.14	3479.41	173.40	901.98	493.81	359.31	404.38	575.99	816.49	814.27	120.62	155.00	30	1	2
3172	2023-02-05 13:43:37.000	7919.59	987.34	28717.14	2175.80	8965.91	18325.95	195.02	198.26	1110.99	280.46	260.20	99.94	994.58	143.28	401.71	331.85	1438.91	224.78	155.00	30	3	1
3173	2023-02-05 13:43:41.000	14165.50	4757.42	15416.03	2750.82	4033.87	3435.13	596.21	803.31	2807.88	462.11	588.73	120.55	152.37	170.89	585.63	861.80	142.00	76.13	155.00	30	0	2
3174	2023-02-05 13:43:42.000	14303.51	5490.88	14599.30	1243.81	3738.84	3659.79	1051.74	438.58	538.46	262.05	157.28	196.53	794.35	93.36	525.38	203.08	324.19	116.50	155.00	30	2	1
3175	2023-02-05 13:43:43.000	65535.00	1459.72	41928.98	2233.03	4835.96	18173.21	579.88	229.29	3474.88	173.04	901.98	491.99	359.31	402.74	575.99	815.37	812.59	120.62	155.00	30	1	2
3176	2023-02-05 13:43:48.000	7951.56	986.40	28595.56	2167.64	8943.87	18268.92	195.02	197.79	1114.43	280.46	260.20	99.94	989.64	143.28	399.07	331.85	1436.98	224.78	155.00	30	3	1
3177	2023-02-05 13:43:51.000	14167.91	4765.32	15367.47	2748.24	4041.58	3446.40	595.77	803.31	2814.78	462.11	614.59	120.55	153.16	170.89	588.06	860.68	142.00	76.13	155.00	30	0	2
3178	2023-02-05 13:43:53.000	14319.25	5501.45	14589.09	1243.81	3747.94	3662.58	1049.97	438.58	538.46	261.33	157.28	196.19	794.35	93.36	524.53	203.08	322.51	116.50	155.00	30	2	1
3179	2023-02-05 13:43:54.000	65535.00	1462.71	41911.68	2231.34	4833.03	18125.87	580.80	229.71	3474.88	173.04	901.98	492.35	358.51	403.56	575.99	815.37	813.71	120.62	155.00	30	1	2
3180	2023-02-05 13:43:59.000	7946.88	987.34	28719.03	2174.16	8949.38	18340.20	195.02	198.26	1110.99	280.46	260.20	100.36	993.75	143.28	399.95	331.85	1446.62	225.75	155.00	30	3	1
3181	2023-02-05 13:44:02.000	13993.27	4739.65	15386.71	2745.65	4038.50	3438.65	597.51	804.96	2815.93	462.84	615.58	120.89	153.16	171.70	587.25	860.68	141.45	76.13	155.00	30	0	2
3182	2023-02-05 13:44:04.000	14330.02	5522.58	14631.81	1236.90	3750.21	3667.46	1045.55	437.30	538.46	262.05	157.28	195.84	792.05	93.36	521.12	203.08	323.07	116.50	155.00	30	2	1
3183	2023-02-05 13:44:05.000	65535.00	1463.71	41943.40	2230.50	4817.63	18100.37	581.26	229.71	3474.88	173.04	901.98	493.08	358.51	403.56	575.99	815.37	815.39	120.62	155.00	30	1	2
3184	2023-02-05 13:44:10.000	7941.42	987.34	28741.65	2170.90	8961.09	18342.24	195.02	197.79	1112.14	280.06	259.14	99.94	995.40	143.28	399.95	331.85	1436.34	224.78	155.00	30	3	1
3185	2023-02-05 13:44:13.000	14022.11	4722.86	15317.99	2730.99	4026.93	3434.42	595.34	802.48	2823.98	462.48	590.72	120.55	153.16	171.70	588.88	860.68	142.00	76.13	155.00	30	0	2
3186	2023-02-05 13:44:14.000	14315.94	5476.47	14413.56	1237.76	3738.08	3654.21	1046.88	436.88	537.38	262.05	156.23	195.84	792.05	93.36	524.53	203.08	322.51	116.50	155.00	30	2	1
3187	2023-02-05 13:44:16.000	65535.00	1462.71	41899.19	2229.65	4802.97	18026.08	580.80	229.71	3476.01	173.04	903.01	492.72	358.51	403.56	575.15	816.49	762.26	120.62	155.00	30	1	2
3188	2023-02-05 13:44:21.000	7931.29	983.55	28545.61	2174.98	8951.45	18285.89	194.50	197.79	1114.43	280.46	260.20	99.94	994.58	142.42	400.83	333.01	1437.63	224.78	155.00	30	3	1
3189	2023-02-05 13:44:24.000	14158.29	4763.34	15425.19	2748.24	4036.95	3444.99	597.08	804.96	2809.03	463.20	586.74	120.89	153.16	170.89	586.44	862.93	142.00	76.13	155.00	30	0	2
3190	2023-02-05 13:44:25.000	14279.48	5524.51	14606.73	1244.67	3755.52	3672.34	1049.09	437.73	538.46	262.42	156.23	196.19	794.35	93.36	516.86	203.08	323.63	115.62	155.00	30	2	1
3191	2023-02-05 13:44:27.000	65535.00	1462.71	41638.70	2224.59	4819.83	18098.19	581.72	229.71	3482.80	173.40	904.03	493.08	360.12	404.38	576.83	816.49	813.71	120.62	155.00	30	1	2
3192	2023-02-05 13:44:32.000	7940.64	986.40	28342.98	2179.06	8967.97	18286.57	195.02	198.26	1114.43	279.66	259.14	99.94	992.93	143.28	397.31	331.85	1435.06	224.78	155.00	30	3	1
3193	2023-02-05 13:44:35.000	14178.32	4750.51	15377.54	2747.37	4032.33	3441.47	597.95	805.79	2805.58	463.20	616.58	120.89	152.37	170.89	583.19	855.07	142.00	76.13	155.00	30	0	2
3194	2023-02-05 13:44:36.000	14312.62	5504.33	14627.16	1242.08	3748.70	3661.88	1048.65	437.30	537.38	262.42	156.23	196.19	794.35	93.36	524.53	203.08	323.63	116.50	155.00	30	2	1
3195	2023-02-05 13:44:37.000	65535.00	1462.71	41802.10	2230.50	4822.77	18112.76	580.34	229.29	3477.14	171.21	903.01	491.99	359.31	403.56	576.83	815.37	812.59	115.37	155.00	30	1	2
3196	2023-02-05 13:44:43.000	7892.30	985.45	28629.49	2171.72	8944.56	18317.80	194.50	198.26	1114.43	280.46	259.14	99.94	994.58	143.28	400.83	331.85	1435.70	224.78	155.00	30	3	1
3197	2023-02-05 13:44:46.000	14135.86	4762.36	15414.20	2751.68	4046.98	3451.34	596.64	803.31	2817.08	462.84	616.58	120.89	153.16	171.70	588.06	861.80	142.00	76.13	155.00	30	0	2
3198	2023-02-05 13:44:47.000	14296.88	5492.80	14482.28	1241.22	3741.87	3654.90	1049.09	437.30	537.38	262.42	159.40	196.19	793.59	93.36	524.53	203.08	323.63	116.50	155.00	30	2	1
3199	2023-02-05 13:44:48.000	65535.00	1459.72	41860.74	2221.22	4817.63	18099.65	580.80	229.71	3463.56	173.04	901.98	492.35	357.70	402.74	574.31	814.25	813.71	120.62	155.00	30	1	2
3200	2023-02-05 13:44:54.000	7988.98	987.34	28480.58	2171.72	8948.69	18282.50	194.50	197.79	1115.58	280.46	260.20	99.94	993.75	143.28	399.95	331.85	1436.98	224.78	155.00	30	3	1
3201	2023-02-05 13:44:57.000	14147.08	4753.47	15391.29	2749.10	4039.27	3442.18	595.34	802.48	2817.08	461.75	618.56	120.55	153.16	171.70	588.88	861.80	141.45	76.13	155.00	30	0	2
3202	2023-02-05 13:44:58.000	14310.14	5512.02	14577.94	1243.81	3751.73	3661.88	1047.32	436.45	537.38	261.69	157.28	195.84	793.59	93.36	523.67	203.08	321.95	115.62	155.00	30	2	1
3203	2023-02-05 13:44:59.000	65535.00	1459.72	41572.37	2223.75	4807.37	18078.52	579.88	229.29	3473.75	172.67	903.01	491.99	358.51	403.56	575.15	815.37	814.27	120.62	155.00	30	1	2
3204	2023-02-05 13:45:05.000	7935.96	988.29	28700.18	2180.69	8923.22	18287.93	195.02	198.26	1114.43	280.46	260.20	99.94	995.40	143.28	400.83	331.85	1436.98	223.81	155.00	30	3	1
3205	2023-02-05 13:45:08.000	14194.34	4756.43	15401.37	2740.48	4029.24	3444.29	596.21	803.72	2810.18	462.48	588.73	120.55	153.16	170.89	586.44	860.68	142.00	76.13	155.00	30	0	2
3206	2023-02-05 13:45:09.000	12374.72	5450.53	14650.38	1239.49	3748.70	3654.90	1049.53	437.73	537.38	262.42	156.23	196.53	791.28	93.36	524.53	203.08	323.07	116.50	155.00	30	2	1
3207	2023-02-05 13:45:10.000	65535.00	1459.72	41573.33	2226.28	4802.24	18028.99	579.88	229.29	3466.96	173.04	900.96	491.26	358.51	403.56	575.99	815.37	812.59	120.62	155.00	30	1	2
3208	2023-02-05 13:45:16.000	7951.56	987.34	28739.76	2178.24	8941.81	18298.11	195.02	198.26	1114.43	280.46	260.20	100.36	994.58	143.28	399.07	331.85	1440.84	224.78	155.00	30	3	1
3209	2023-02-05 13:45:19.000	14083.79	4741.62	15349.14	2751.68	4036.95	3440.06	597.08	804.55	2813.63	462.84	588.73	120.55	153.16	170.89	587.25	864.05	142.56	76.13	155.00	30	0	2
3210	2023-02-05 13:45:20.000	14223.97	5124.82	14229.67	1242.08	3603.85	3613.75	1049.53	437.73	537.38	262.05	156.23	196.19	793.59	93.36	521.97	203.08	323.07	116.50	155.00	30	2	1
3211	2023-02-05 13:45:21.000	65535.00	1461.72	41760.77	2219.53	4808.84	18064.68	578.49	228.86	3473.75	173.04	903.01	490.90	359.31	403.56	575.15	815.37	813.71	120.62	155.00	30	1	2
3212	2023-02-05 13:45:27.000	7955.46	987.34	28616.30	2172.53	8910.14	18246.51	195.02	198.26	1110.99	280.46	260.20	100.36	991.29	143.28	399.95	331.85	1440.84	224.78	155.00	30	3	1
3213	2023-02-05 13:45:30.000	14111.03	4737.67	15277.67	2737.03	4029.24	3438.65	596.64	803.72	2800.98	462.48	613.59	120.55	150.79	169.29	584.82	864.05	142.00	76.13	155.00	30	0	2
3214	2023-02-05 13:45:31.000	14286.94	5518.74	14680.10	1241.22	3740.35	3666.76	1051.30	437.73	538.46	261.33	157.28	196.53	795.12	93.36	526.23	203.08	323.63	115.62	155.00	30	2	1
3215	2023-02-05 13:45:32.000	65535.00	1458.73	41746.35	2219.53	4794.18	18046.47	579.88	229.71	3476.01	173.04	901.98	491.99	359.31	404.38	577.67	820.97	812.59	120.62	155.00	30	1	2
3216	2023-02-05 13:45:37.000	7962.47	987.34	28633.26	2178.24	8948.69	18321.20	195.02	197.79	1115.58	280.46	260.20	100.36	994.58	143.28	399.95	331.85	1437.63	224.78	155.00	30	3	1
3217	2023-02-05 13:45:40.000	14144.68	4756.43	15393.12	2756.86	4042.35	3451.34	596.21	803.72	2822.83	461.39	616.58	120.55	153.16	171.70	587.25	861.80	142.00	76.13	155.00	30	0	2
3218	2023-02-05 13:45:42.000	14319.25	5526.43	14662.45	1246.40	3746.42	3606.08	1050.86	438.58	537.38	262.42	157.28	196.53	792.05	93.36	523.67	203.08	323.07	116.50	155.00	30	2	1
3219	2023-02-05 13:45:43.000	65535.00	1463.71	41636.78	2227.12	4799.31	18022.44	576.65	228.86	3474.88	173.04	901.98	489.08	359.31	403.56	575.99	816.49	812.59	120.62	155.00	30	1	2
3220	2023-02-05 13:45:48.000	7933.62	987.34	28447.59	2173.35	8954.20	18242.44	194.50	197.79	1112.14	280.46	259.14	99.94	992.93	143.28	400.83	331.85	1434.41	224.78	155.00	30	3	1
3221	2023-02-05 13:45:51.000	14102.22	4755.45	15390.37	2743.06	4031.56	3440.77	598.81	807.03	2814.78	463.56	617.57	120.89	152.37	170.89	587.25	861.80	142.00	76.13	155.00	30	0	2
3222	2023-02-05 13:45:53.000	14317.59	5515.86	14649.45	1244.67	3747.94	3662.58	1042.90	438.58	536.30	262.78	156.23	195.50	793.59	93.36	524.53	203.08	323.07	116.50	155.00	30	2	1
3223	2023-02-05 13:45:54.000	65535.00	1463.71	41722.32	2225.44	4820.57	18034.09	561.89	225.89	3473.75	172.31	900.96	479.99	359.31	403.56	575.99	817.61	815.39	120.62	155.00	30	1	2
3224	2023-02-05 13:45:59.000	7925.05	985.45	28763.32	2176.61	8966.59	18315.76	194.50	198.26	1113.28	280.46	261.26	100.36	995.40	143.28	401.71	333.01	1435.70	224.78	155.00	30	3	1
3225	2023-02-05 13:46:02.000	14177.52	4754.46	15356.47	2751.68	4041.58	3442.88	598.38	806.62	2805.58	462.84	588.73	120.89	153.16	170.89	587.25	860.68	142.00	76.13	155.00	30	0	2
3226	2023-02-05 13:46:04.000	14283.62	5518.74	14582.58	1242.94	3744.90	3664.67	1050.42	437.73	537.38	261.69	159.40	196.53	792.82	93.36	525.38	203.08	323.63	116.50	155.00	30	2	1
3227	2023-02-05 13:46:05.000	65535.00	1459.72	41607.94	2228.81	4795.64	17976.55	580.80	229.71	3473.75	173.04	903.01	493.08	359.31	403.56	575.99	817.61	814.83	120.62	155.00	30	1	2
3228	2023-02-05 13:46:10.000	7974.17	988.29	28774.63	2179.87	8963.84	18311.01	195.02	198.26	1115.58	280.46	259.14	100.36	993.75	143.28	400.83	333.01	1442.77	224.78	155.00	30	3	1
3229	2023-02-05 13:46:13.000	14167.91	4755.45	15389.46	2749.10	4042.35	3446.40	596.64	804.13	2811.33	462.48	617.57	120.55	152.37	170.89	588.06	861.80	142.00	76.13	155.00	30	0	2
3230	2023-02-05 13:46:15.000	14224.80	5486.08	14606.73	1240.35	3738.84	3650.72	1049.97	438.58	537.38	262.42	156.23	196.53	793.59	93.36	516.01	203.08	323.63	116.50	155.00	30	2	1
3231	2023-02-05 13:46:16.000	65535.00	1458.73	41796.33	2222.06	4809.57	18054.49	579.42	229.29	3473.75	173.04	904.03	491.63	358.51	402.74	575.99	815.37	810.36	120.62	155.00	30	1	2
3232	2023-02-05 13:46:21.000	7944.54	987.34	28697.35	2179.06	8927.35	18324.59	194.50	197.79	1114.43	280.06	259.14	99.94	992.93	143.28	399.95	331.85	1436.34	224.78	155.00	30	3	1
3233	2023-02-05 13:46:24.000	14070.17	4746.56	15406.87	2754.27	4034.64	3436.54	596.64	803.72	2812.48	462.48	589.72	120.89	153.16	170.89	586.44	860.68	142.00	76.13	155.00	30	0	2
3234	2023-02-05 13:46:25.000	14054.12	5506.25	14633.66	1242.08	3741.11	3660.48	1048.21	437.73	536.30	262.05	159.40	196.19	792.82	93.36	523.67	203.08	323.07	116.50	155.00	30	2	1
3235	2023-02-05 13:46:27.000	65535.00	1459.72	41538.73	2223.75	4815.44	18091.63	582.18	229.71	3480.54	173.04	904.03	493.44	360.12	404.38	576.83	817.61	813.71	120.62	155.00	30	1	2
3236	2023-02-05 13:46:32.000	7949.22	985.45	28641.75	2170.90	8932.86	18299.47	194.50	198.26	1113.28	280.46	260.20	99.94	994.58	143.28	399.95	331.85	1440.20	224.78	155.00	30	3	1
3237	2023-02-05 13:46:35.000	14184.73	4768.28	15448.10	2755.13	4042.35	3451.34	597.08	804.55	2821.68	462.84	618.56	120.89	153.16	170.89	585.63	862.93	142.00	76.13	155.00	30	0	2
3238	2023-02-05 13:46:36.000	14256.28	5513.94	14608.59	1244.67	3748.70	3668.85	1044.67	437.73	537.38	261.69	159.40	195.50	792.05	93.36	522.82	203.08	323.07	115.62	155.00	30	2	1
3239	2023-02-05 13:46:38.000	65535.00	1463.71	41674.26	2229.65	4818.37	18106.93	580.34	229.71	3480.54	173.04	903.01	492.35	359.31	403.56	575.99	816.49	813.71	120.62	155.00	30	1	2
3240	2023-02-05 13:46:43.000	7963.25	986.40	27534.34	2174.16	8957.64	18113.45	195.02	198.26	1114.43	280.87	259.14	99.94	992.93	143.28	400.83	331.85	1440.20	218.96	155.00	30	3	1
3241	2023-02-05 13:46:46.000	14143.07	4751.50	15324.40	2751.68	4039.27	3435.83	597.08	804.55	2823.98	462.84	614.59	120.89	153.16	171.70	588.06	861.80	142.00	76.13	155.00	30	0	2
3242	2023-02-05 13:46:47.000	14244.68	5499.53	14666.17	1241.22	3744.15	3657.69	1049.53	437.73	537.38	261.69	156.23	196.53	793.59	93.36	523.67	203.08	323.07	116.50	155.00	30	2	1
3243	2023-02-05 13:46:49.000	65535.00	1462.71	41449.34	2226.28	4804.44	18055.22	579.42	229.29	3480.54	172.67	901.98	490.90	359.31	404.38	574.31	812.01	813.71	120.62	155.00	30	1	2
3244	2023-02-05 13:46:54.000	7971.83	987.34	28500.37	2175.80	8948.01	18280.46	195.02	198.26	1114.43	280.46	260.20	99.94	991.29	143.28	399.95	331.85	1435.70	223.81	155.00	30	3	1
3245	2023-02-05 13:46:57.000	14156.69	4763.34	15440.77	2747.37	4027.70	3440.06	597.51	804.55	2813.63	462.84	588.73	120.89	152.37	170.89	587.25	862.93	142.00	76.13	155.00	30	0	2
3246	2023-02-05 13:46:58.000	14280.31	5507.21	14657.81	1237.76	3735.05	3651.42	1047.32	437.30	536.30	262.05	156.23	196.19	791.28	93.36	524.53	203.08	323.63	116.50	155.00	30	2	1
3247	2023-02-05 13:46:59.000	65535.00	1461.72	41740.58	2227.97	4822.77	18133.15	579.88	229.71	3473.75	173.04	904.03	491.99	358.51	403.56	575.15	816.49	814.27	120.62	155.00	30	1	2
3248	2023-02-05 13:47:05.000	7917.25	988.29	28752.96	2174.98	8925.29	18343.60	194.50	197.31	1114.43	280.46	260.20	99.94	996.22	143.28	401.71	331.85	1433.13	223.81	155.00	30	3	1
3249	2023-02-05 13:47:08.000	14155.09	4756.43	15428.86	2741.34	4018.44	3430.90	592.73	794.19	2812.48	460.31	615.58	120.55	153.16	170.89	587.25	859.56	141.45	76.13	155.00	30	0	2
3250	2023-02-05 13:47:09.000	14250.48	5512.02	14645.74	1244.67	3744.90	3665.37	1049.53	437.30	536.30	262.42	157.28	196.19	792.82	93.36	524.53	203.08	323.07	112.12	155.00	30	2	1
3251	2023-02-05 13:47:10.000	65535.00	1457.73	41792.49	2227.97	4812.50	18081.44	580.34	229.71	3477.14	173.04	904.03	491.99	359.31	403.56	575.99	816.49	812.59	120.62	155.00	30	1	2
3252	2023-02-05 13:47:16.000	7989.76	987.34	28766.15	2179.87	8895.68	18264.84	195.02	198.26	1115.58	280.87	260.20	100.36	995.40	143.28	399.07	331.85	1440.84	224.78	155.00	30	3	1
3253	2023-02-05 13:47:18.000	14125.45	4741.62	15236.44	2739.61	4019.21	3431.61	596.64	803.31	2806.73	462.48	613.59	120.89	152.37	170.89	588.06	864.05	142.00	76.13	155.00	30	0	2
3254	2023-02-05 13:47:20.000	13880.96	5502.41	14585.37	1241.22	3744.15	3661.18	1045.55	436.45	536.30	262.42	156.23	195.84	791.28	93.36	521.12	203.08	323.63	116.50	155.00	30	2	1
3255	2023-02-05 13:47:21.000	65535.00	1459.72	41507.97	2226.28	4816.17	18067.60	580.80	229.71	3477.14	173.40	904.03	492.72	359.31	404.38	576.83	816.49	813.71	120.62	155.00	30	1	2
3256	2023-02-05 13:47:27.000	7953.90	986.40	28468.33	2179.87	8928.73	18190.16	195.02	198.26	1115.58	280.46	259.14	99.94	994.58	143.28	402.59	331.85	1439.56	224.78	155.00	30	3	1
3257	2023-02-05 13:47:29.000	14152.69	4714.96	15413.28	2743.93	4013.04	3435.13	595.77	802.89	2810.18	462.11	613.59	120.55	152.37	170.89	586.44	857.32	142.00	76.13	155.00	30	0	2
3258	2023-02-05 13:47:31.000	14346.59	5516.82	14649.45	1245.53	3746.42	3663.27	1049.09	436.88	537.38	261.69	157.28	196.19	790.52	93.36	523.67	203.08	323.07	115.62	155.00	30	2	1
3259	2023-02-05 13:47:32.000	65535.00	1458.73	41486.83	2222.91	4807.37	18039.92	579.88	229.71	3477.14	173.04	903.01	491.99	359.31	403.56	575.15	817.61	808.68	120.62	155.00	30	1	2
3260	2023-02-05 13:47:38.000	7975.73	987.34	28690.75	2174.98	8948.69	18317.80	194.50	197.79	1113.28	280.06	260.20	99.94	992.93	143.28	401.71	331.85	1432.49	224.78	155.00	30	3	1
3261	2023-02-05 13:47:40.000	14076.58	4745.57	15372.05	2742.20	4031.56	3442.18	597.51	805.38	2811.33	462.48	615.58	120.89	153.16	171.70	587.25	861.80	142.00	76.13	155.00	30	0	2
3262	2023-02-05 13:47:42.000	14318.42	5508.17	14579.80	1245.53	3749.45	3658.39	1048.21	437.73	537.38	262.05	155.17	196.19	792.05	93.36	523.67	203.08	323.63	116.50	155.00	30	2	1
3263	2023-02-05 13:47:43.000	65535.00	1461.72	41694.45	2221.22	4809.57	18081.44	580.80	229.29	3469.22	173.04	901.98	492.35	358.51	403.56	575.99	814.25	814.27	120.62	155.00	30	1	2
3264	2023-02-05 13:47:48.000	7928.95	984.50	28607.82	2170.09	8923.22	18289.97	195.02	198.26	1114.43	280.46	260.20	99.94	995.40	143.28	399.95	331.85	1438.27	224.78	155.00	30	3	1
3265	2023-02-05 13:47:51.000	14153.49	4751.50	15337.23	2747.37	4034.64	3440.77	596.64	804.13	2815.93	463.20	590.72	120.55	153.16	170.89	588.06	860.68	142.56	76.13	155.00	30	0	2
3266	2023-02-05 13:47:53.000	14245.51	5518.74	14633.66	1241.22	3742.63	3662.58	1049.53	437.30	536.30	262.42	157.28	196.53	792.82	93.36	524.53	203.08	323.63	116.50	155.00	30	2	1
3267	2023-02-05 13:47:54.000	65535.00	1460.72	41689.64	2222.91	4799.31	18052.30	579.42	229.29	3474.88	173.40	901.98	491.26	359.31	403.56	575.15	814.25	813.15	120.62	155.00	30	1	2
3268	2023-02-05 13:47:59.000	7958.58	986.40	28729.39	2174.98	8940.43	18294.72	194.50	197.79	1112.14	280.06	258.08	99.94	994.58	143.28	401.71	331.85	1441.48	224.78	155.00	30	3	1
3269	2023-02-05 13:48:02.000	14179.12	4743.60	15364.72	2742.20	4029.24	3440.77	597.95	805.38	2815.93	463.20	616.58	120.89	153.16	170.89	585.63	860.68	142.00	76.13	155.00	30	0	2
3270	2023-02-05 13:48:04.000	14236.40	5497.60	14596.52	1243.81	3748.70	3665.37	1049.97	437.73	536.30	262.05	156.23	196.19	792.82	93.36	523.67	203.08	323.63	116.50	155.00	30	2	1
3271	2023-02-05 13:48:05.000	65535.00	1455.74	41167.70	2192.55	4746.53	17854.18	580.80	229.71	3457.90	173.04	899.93	492.72	357.70	401.10	573.46	812.01	814.83	120.62	155.00	30	1	2
3272	2023-02-05 13:48:10.000	7953.90	988.29	28527.71	2176.61	8936.99	18285.89	194.50	197.79	1113.28	280.06	260.20	99.94	993.75	143.28	399.95	331.85	1436.98	224.78	155.00	30	3	1
3273	2023-02-05 13:48:13.000	14167.11	4758.41	15377.54	2729.27	4035.41	3438.65	596.64	804.55	2820.53	462.84	615.58	120.55	153.16	171.70	588.88	860.68	142.00	76.13	155.00	30	0	2
3274	2023-02-05 13:48:14.000	14234.74	5479.35	14575.16	1242.08	3739.60	3654.21	1049.53	438.16	536.30	262.42	159.40	195.50	794.35	93.36	524.53	203.08	324.19	116.50	155.00	30	2	1
3275	2023-02-05 13:48:16.000	65535.00	1461.72	41526.23	2222.91	4805.17	18023.89	580.80	229.71	3478.28	173.04	904.03	492.35	359.31	404.38	576.83	815.37	813.71	120.62	155.00	30	1	2
3276	2023-02-05 13:48:21.000	7893.86	986.40	28623.84	2177.43	8959.71	18309.65	195.02	197.79	1115.58	280.46	259.14	99.94	988.82	143.28	401.71	331.85	1439.56	223.81	155.00	30	3	1
3277	2023-02-05 13:48:24.000	14073.38	4742.61	15398.62	2746.51	4033.10	3444.29	597.08	804.96	2814.78	463.20	589.72	120.55	153.16	171.70	587.25	860.68	142.00	76.13	155.00	30	0	2
3278	2023-02-05 13:48:25.000	14187.52	5511.06	14614.16	1244.67	3744.15	3660.48	1048.21	437.30	536.30	262.05	156.23	196.19	792.05	93.36	521.97	203.08	323.63	116.50	155.00	30	2	1
3279	2023-02-05 13:48:27.000	65535.00	1458.73	41691.56	2221.22	4797.84	18037.73	581.26	229.71	3474.88	173.04	901.98	493.08	358.51	403.56	575.99	812.01	809.80	121.49	155.00	30	1	2
3280	2023-02-05 13:48:32.000	7954.68	985.45	28735.99	2178.24	8954.89	18315.08	195.02	198.26	1115.58	280.46	260.20	100.36	995.40	143.28	400.83	331.85	1436.98	224.78	155.00	30	3	1
3281	2023-02-05 13:48:35.000	14007.69	4751.50	15397.70	2748.24	4036.18	3440.77	598.38	805.38	2815.93	463.20	589.72	120.89	152.37	170.89	585.63	859.56	142.00	76.13	155.00	30	0	2
3282	2023-02-05 13:48:36.000	14275.34	5490.88	14609.52	1240.35	3738.84	3659.09	1047.32	436.88	536.30	262.78	159.40	195.15	792.05	93.36	510.90	203.08	323.63	116.50	155.00	30	2	1
3283	2023-02-05 13:48:38.000	65535.00	1459.72	41768.46	2224.59	4808.10	18063.96	580.34	229.29	3477.14	173.04	900.96	491.99	358.51	403.56	575.15	816.49	814.83	120.62	155.00	30	1	2
3284	2023-02-05 13:48:43.000	7970.27	985.45	28653.05	2175.80	8943.19	18316.44	195.02	197.79	1114.43	280.46	261.26	99.94	994.58	143.28	399.95	331.85	1437.63	224.78	155.00	30	3	1
3285	2023-02-05 13:48:46.000	14155.89	4740.63	15322.57	2740.48	4029.24	3440.06	597.51	804.96	2817.08	463.20	589.72	120.89	152.37	170.89	586.44	861.80	142.00	76.13	155.00	30	0	2
3286	2023-02-05 13:48:47.000	14275.34	5507.21	14600.23	1244.67	3744.90	3660.48	1048.65	437.73	536.30	262.05	156.23	195.84	792.82	93.36	524.53	203.08	323.63	116.50	155.00	30	2	1
3287	2023-02-05 13:48:49.000	65535.00	1458.73	41842.47	2218.69	4813.24	18079.98	578.95	229.29	3477.14	173.40	903.01	490.53	359.31	404.38	575.99	816.49	815.95	121.49	155.00	30	1	2
3288	2023-02-05 13:48:54.000	7963.25	987.34	28701.12	2176.61	8962.46	18319.16	195.02	198.26	1115.58	280.46	260.20	99.94	994.58	143.28	400.83	331.85	1435.70	224.78	155.00	30	3	1
3289	2023-02-05 13:48:57.000	14131.86	4764.33	15396.79	2747.37	4038.50	3445.70	596.21	803.31	2818.23	462.11	588.73	120.55	153.16	170.89	579.94	851.71	142.00	76.13	155.00	30	0	2
3290	2023-02-05 13:48:58.000	14272.85	5473.58	14549.15	1242.08	3739.60	3655.60	1044.23	435.60	536.30	262.42	156.23	195.50	794.35	93.36	522.82	203.08	323.07	116.50	155.00	30	2	1
3291	2023-02-05 13:49:00.000	65535.00	1458.73	41687.72	2219.53	4793.44	18023.17	578.95	229.29	3476.01	173.04	903.01	491.26	359.31	403.56	575.15	815.37	809.24	121.49	155.00	30	1	2
3292	2023-02-05 13:56:43.000	7813.55	968.36	28089.46	2132.57	8780.71	18014.33	191.40	195.88	1107.55	278.45	260.20	99.94	994.58	143.28	399.95	331.85	1440.20	222.84	204.00	40	3	1
3293	2023-02-05 13:56:46.000	13877.12	4669.54	15011.04	2677.55	3945.94	3380.87	587.95	796.68	2799.83	460.31	588.73	119.86	152.37	170.09	584.82	860.68	141.45	75.28	207.00	40	0	2
3294	2023-02-05 13:56:47.000	13854.45	5410.17	14401.49	1210.14	3667.55	3604.68	1035.39	433.47	534.14	259.51	159.40	195.84	792.05	93.36	522.82	201.93	322.51	114.75	204.00	40	2	1
3295	2023-02-05 13:56:49.000	65535.00	1432.82	40413.15	2175.68	4685.68	17607.99	567.42	225.46	3460.17	171.21	900.96	485.81	357.70	401.92	574.31	818.73	814.27	119.74	207.00	40	1	2
3296	2023-02-05 13:56:54.000	7826.80	969.31	28064.01	2132.57	8786.90	17985.81	190.89	195.41	1109.84	276.84	261.26	99.51	997.05	144.15	399.07	331.85	1439.56	221.87	204.00	40	3	1
3297	2023-02-05 13:56:56.000	13879.52	4668.55	15029.37	2680.13	3948.26	3382.28	583.60	789.22	2804.43	457.06	615.58	119.52	152.37	170.89	585.63	859.56	140.89	75.28	207.00	40	0	2
3298	2023-02-05 13:56:58.000	13897.54	5407.29	14359.69	1219.64	3681.96	3611.66	1035.83	433.04	533.06	259.87	159.40	195.50	792.05	93.36	523.67	201.93	323.07	114.75	204.00	40	2	1
3299	2023-02-05 13:57:00.000	65535.00	1429.83	40345.87	2168.94	4674.69	17624.01	563.73	224.18	3451.11	171.21	903.01	483.63	356.89	401.10	575.15	816.49	813.71	119.74	207.00	40	1	2
3300	2023-02-05 13:57:05.000	7812.77	967.41	28079.09	2133.39	8783.46	17974.95	191.92	195.41	1107.55	278.45	260.20	99.94	992.93	143.28	399.95	333.01	1434.41	223.81	204.00	40	3	1
3301	2023-02-05 13:57:07.000	13890.73	4651.77	15055.02	2591.34	3888.87	3378.05	586.65	794.61	2795.23	459.95	615.58	119.86	152.37	170.09	581.57	857.32	141.45	75.28	207.00	40	0	2
3302	2023-02-05 13:57:09.000	14089.75	5390.00	14328.12	1218.77	3671.34	3601.20	1035.83	432.61	534.14	258.41	158.34	196.19	792.05	93.36	523.67	201.93	322.51	114.75	204.00	40	2	1
3303	2023-02-05 13:57:11.000	65535.00	1436.81	40618.85	2179.90	4698.88	17682.28	567.88	225.46	3457.90	171.58	901.98	485.81	357.70	401.10	574.31	817.61	813.71	119.74	207.00	40	1	2
3304	2023-02-05 13:57:16.000	7827.58	968.36	28178.05	2126.86	8799.30	18034.01	191.92	195.88	1105.26	278.45	259.14	99.94	989.64	142.42	398.19	331.85	1438.91	222.84	204.00	40	3	1
3305	2023-02-05 13:57:18.000	13936.39	4667.56	14998.21	2689.62	3945.17	3378.76	586.21	793.78	2797.53	459.58	613.59	119.86	152.37	170.09	584.00	856.19	141.45	75.28	207.00	40	0	2
3306	2023-02-05 13:57:20.000	14136.15	5402.49	14297.47	1220.50	3683.48	3610.96	1035.39	433.04	534.14	259.51	156.23	195.84	790.52	93.36	524.53	201.93	322.51	114.75	204.00	40	2	1
3307	2023-02-05 13:57:22.000	65535.00	1434.81	40656.34	2179.90	4684.95	17655.33	566.96	225.04	3461.30	171.21	900.96	485.08	358.51	401.92	572.62	816.49	807.56	119.74	207.00	40	1	2
3308	2023-02-05 13:57:27.000	7803.41	968.36	28194.07	2131.76	8808.94	18036.73	191.92	195.88	1108.70	278.85	258.08	99.51	994.58	143.28	399.95	331.85	1437.63	222.84	204.00	40	3	1
3309	2023-02-05 13:57:29.000	13842.67	4607.33	14953.32	2675.82	3932.83	3377.35	586.65	794.61	2800.98	459.95	613.59	119.86	152.37	170.09	584.82	858.44	141.45	75.28	207.00	40	0	2
3310	2023-02-05 13:57:31.000	14083.12	5407.29	14380.13	1220.50	3682.72	3615.15	1035.83	433.47	533.06	259.87	156.23	195.84	792.82	93.36	523.67	201.93	322.51	114.75	204.00	40	2	1
3311	2023-02-05 13:57:33.000	65535.00	1427.84	40578.48	2179.05	4665.89	17641.49	567.42	225.04	3454.51	171.21	900.96	485.81	357.70	401.92	572.62	815.37	812.59	118.87	207.00	40	1	2
3312	2023-02-05 13:57:37.000	7820.57	969.31	28271.35	2132.57	8760.05	18008.90	191.40	195.41	1108.70	278.05	260.20	99.51	994.58	143.28	398.19	330.69	1431.20	221.87	204.00	40	3	1
3313	2023-02-05 13:57:40.000	13889.13	4635.97	14968.89	2656.00	3921.26	3368.89	586.65	795.43	2800.98	459.22	587.74	119.86	152.37	170.89	585.63	861.80	141.45	75.28	207.00	40	0	2
3314	2023-02-05 13:57:42.000	14128.69	5424.58	14352.26	1217.05	3677.41	3603.98	1032.74	432.61	533.06	259.51	156.23	195.50	792.05	92.54	523.67	201.93	322.51	115.62	204.00	40	2	1
3315	2023-02-05 13:57:44.000	65535.00	1435.81	40461.21	2179.90	4688.62	17642.95	566.04	225.04	3455.64	171.21	898.91	484.72	357.70	401.10	573.46	817.61	809.80	119.74	207.00	40	1	2
3316	2023-02-05 13:57:48.000	7833.82	969.31	28174.28	2133.39	8801.36	18040.12	191.92	195.88	1108.70	278.45	259.14	99.94	993.75	143.28	399.07	331.85	1441.48	222.84	204.00	40	3	1
3317	2023-02-05 13:57:51.000	13864.30	4634.98	15015.62	2681.86	3939.77	3376.64	585.78	792.53	2775.68	458.14	587.74	119.86	151.58	170.09	584.00	860.68	140.89	75.28	207.00	40	0	2
3318	2023-02-05 13:57:53.000	14152.72	5418.82	14356.91	1220.50	3678.93	3608.17	1034.51	433.04	534.14	259.14	155.17	195.50	792.05	93.36	523.67	201.93	323.07	114.75	204.00	40	2	1
3319	2023-02-05 13:57:55.000	65535.00	1434.81	40627.50	2174.84	4678.35	17640.04	566.96	225.04	3454.51	171.21	899.93	485.44	357.70	401.10	573.46	817.61	810.91	119.74	207.00	40	1	2
3320	2023-02-05 13:57:59.000	7750.39	969.31	28121.50	2132.57	8700.16	17909.09	191.40	195.88	1107.55	277.65	260.20	99.94	992.93	143.28	399.07	331.85	1440.84	221.87	204.00	40	3	1
3321	2023-02-05 13:58:02.000	13918.77	4659.66	14946.90	2677.55	3941.31	3371.71	586.65	794.61	2791.78	459.95	615.58	119.86	152.37	170.09	585.63	857.32	141.45	75.28	207.00	40	0	2
3322	2023-02-05 13:58:04.000	14062.41	5425.55	14274.25	1217.91	3677.41	3608.17	1031.41	432.61	534.14	258.78	158.34	195.50	792.82	92.54	522.82	201.93	323.07	114.75	204.00	40	2	1
3323	2023-02-05 13:58:06.000	65535.00	1434.81	40761.11	2178.21	4689.35	17668.44	565.58	225.04	3457.90	171.21	900.96	484.35	358.51	401.92	574.31	816.49	812.59	119.74	207.00	40	1	2
3324	2023-02-05 13:58:10.000	7765.99	966.46	28158.26	2133.39	8804.12	18017.72	191.92	195.88	1108.70	278.85	259.14	99.94	992.93	143.28	399.95	331.85	1438.27	223.81	204.00	40	3	1
3325	2023-02-05 13:58:13.000	13877.92	4625.11	14977.14	2681.00	3935.91	3372.42	585.78	793.78	2804.43	458.86	617.57	119.86	152.37	170.89	586.44	859.56	141.45	75.28	207.00	40	0	2
3326	2023-02-05 13:58:14.000	14073.18	5430.35	14275.18	1218.77	3670.58	3583.06	1033.18	433.04	533.06	260.23	156.23	195.84	791.28	92.54	523.67	201.93	321.95	115.62	204.00	40	2	1
3327	2023-02-05 13:58:16.000	65535.00	1435.81	40580.41	2172.31	4686.42	17613.08	568.80	225.89	3456.77	171.58	899.93	486.90	357.70	401.92	573.46	816.49	812.03	119.74	207.00	40	1	2
3328	2023-02-05 13:58:21.000	7811.21	967.41	27960.34	2126.05	8788.28	17996.00	191.92	195.88	1109.84	278.85	258.08	99.51	995.40	143.28	399.95	331.85	1440.84	223.81	204.00	40	3	1
3329	2023-02-05 13:58:24.000	13877.12	4657.69	15069.68	2678.41	3939.00	3375.94	587.95	796.26	2796.38	460.67	584.75	120.21	152.37	170.09	584.00	859.56	141.45	75.28	207.00	40	0	2
3330	2023-02-05 13:58:25.000	14112.95	5421.70	14215.74	1219.64	3677.41	3606.08	1034.95	433.04	533.06	259.87	156.23	195.84	791.28	93.36	522.82	201.93	323.07	114.75	204.00	40	2	1
3331	2023-02-05 13:58:27.000	65535.00	1430.83	39924.86	2175.68	4679.09	17634.94	566.50	225.04	3456.77	171.21	901.98	485.08	357.70	401.92	575.15	818.73	799.17	119.74	207.00	40	1	2
3332	2023-02-05 13:58:32.000	7827.58	970.26	28042.33	2135.84	8795.85	18004.14	191.40	195.41	1108.70	278.45	259.14	99.94	964.96	142.42	399.95	331.85	1442.13	222.84	204.00	40	3	1
3333	2023-02-05 13:58:34.000	13932.39	4641.89	14937.74	2680.13	3944.40	3379.46	588.38	795.43	2796.38	459.58	614.59	120.21	152.37	170.09	585.63	860.68	141.45	75.28	207.00	40	0	2
3334	2023-02-05 13:58:36.000	14069.04	5415.94	14335.55	1220.50	3675.89	3609.57	1034.95	433.47	533.06	259.51	156.23	195.84	792.82	92.54	523.67	201.93	322.51	114.75	204.00	40	2	1
3335	2023-02-05 13:58:38.000	65535.00	1430.83	40513.12	2168.09	4682.02	17640.76	566.50	225.46	3454.51	171.58	900.96	484.72	357.70	401.10	573.46	815.37	811.47	119.74	207.00	40	1	2
3336	2023-02-05 13:58:43.000	7825.24	970.26	27977.30	2130.94	8808.25	18009.57	191.92	196.36	1110.99	278.45	260.20	99.94	996.22	143.28	399.07	331.85	1441.48	222.84	204.00	40	3	1
3337	2023-02-05 13:58:45.000	13874.71	4663.61	15092.59	2681.86	3944.40	3382.28	587.95	791.71	2799.83	453.80	615.58	120.21	152.37	170.89	586.44	853.95	141.45	75.28	207.00	40	0	2
3338	2023-02-05 13:58:47.000	14127.86	5425.55	14302.11	1213.60	3671.34	3604.68	1033.62	431.76	534.14	259.51	156.23	195.84	789.75	92.54	522.82	201.93	322.51	114.75	204.00	40	2	1
3339	2023-02-05 13:58:49.000	65535.00	1433.82	40717.86	2179.05	4687.88	17647.32	568.34	225.46	3447.71	171.21	901.98	486.17	356.89	401.10	572.62	814.25	810.36	119.74	207.00	40	1	2
3340	2023-02-05 13:58:54.000	7830.70	969.31	28154.49	2122.79	8799.99	18023.15	191.40	195.41	1109.84	278.85	258.08	99.51	994.58	143.28	399.95	331.85	1442.13	222.84	204.00	40	3	1
3341	2023-02-05 13:58:56.000	13928.38	4670.53	15097.17	2685.31	3956.74	3386.51	587.52	795.85	2802.13	460.31	588.73	119.86	152.37	170.89	585.63	859.56	141.45	75.28	207.00	40	0	2
3342	2023-02-05 13:58:58.000	14121.24	5434.19	14372.70	1217.91	3677.41	3609.57	1034.06	432.61	534.14	259.87	156.23	195.84	791.28	92.54	522.82	201.93	322.51	115.62	204.00	40	2	1
3343	2023-02-05 13:59:00.000	65535.00	1432.82	40565.99	2170.62	4682.75	17648.78	566.50	224.61	3445.45	171.21	903.01	485.08	356.89	401.92	574.31	817.61	813.71	118.87	207.00	40	1	2
3344	2023-02-05 13:59:05.000	7821.35	969.31	27941.49	2132.57	8809.62	18039.45	191.40	195.88	1108.70	278.45	261.26	99.51	991.29	142.42	399.07	331.85	1440.20	222.84	204.00	40	3	1
3345	2023-02-05 13:59:07.000	13929.18	4635.97	14940.49	2681.00	3939.00	3375.23	587.08	794.61	2802.13	459.58	589.72	119.86	152.37	170.89	586.44	860.68	141.45	75.28	207.00	40	0	2
3346	2023-02-05 13:59:09.000	14099.69	5406.33	14358.77	1219.64	3677.41	3602.59	1035.83	432.61	533.06	259.51	158.34	195.84	788.98	92.54	521.97	201.93	321.95	114.75	204.00	40	2	1
3347	2023-02-05 13:59:11.000	65535.00	1435.81	40759.19	2182.43	4691.55	17652.42	566.96	225.04	3454.51	171.21	900.96	485.08	357.70	401.92	572.62	818.73	813.15	119.74	207.00	40	1	2
3348	2023-02-05 13:59:16.000	7804.19	969.31	28243.08	2136.65	8816.51	18063.89	191.92	195.88	1108.70	278.85	258.08	99.94	993.75	143.28	399.95	330.69	1440.20	223.81	204.00	40	3	1
3349	2023-02-05 13:59:18.000	13816.23	4643.87	15015.62	2674.96	3941.31	3378.05	584.91	792.95	2803.28	457.78	617.57	119.52	152.37	170.89	585.63	860.68	140.89	75.28	207.00	40	0	2
3350	2023-02-05 13:59:20.000	14054.95	5051.80	13380.83	1154.04	3534.83	3468.67	1034.95	433.04	534.14	259.51	156.23	195.84	791.28	92.54	522.82	201.93	321.39	114.75	204.00	40	2	1
3351	2023-02-05 13:59:22.000	65535.00	1433.82	40546.76	2178.21	4676.89	17577.39	566.96	225.04	3454.51	171.21	899.93	485.44	357.70	401.10	573.46	818.73	812.03	119.74	207.00	40	1	2
3352	2023-02-05 13:59:27.000	7798.73	969.31	28072.49	2128.50	8784.15	18010.25	191.40	195.88	1108.70	278.85	259.14	99.94	992.93	143.28	399.95	330.69	1439.56	223.81	204.00	40	3	1
3353	2023-02-05 13:59:29.000	13877.92	4648.80	15000.05	2677.55	3944.40	3381.58	586.65	793.78	2810.18	458.86	615.58	119.86	153.16	170.89	586.44	860.68	141.45	75.28	207.00	40	0	2
3354	2023-02-05 13:59:31.000	14115.44	5425.55	14322.55	1212.73	3664.52	3601.20	1032.30	433.47	533.06	259.87	156.23	195.50	791.28	93.36	524.53	201.93	321.95	114.75	204.00	40	2	1
3355	2023-02-05 13:59:33.000	65535.00	1433.82	40664.99	2179.90	4691.55	17697.58	568.34	225.46	3452.24	171.21	899.93	486.53	357.70	400.29	573.46	817.61	814.83	119.74	207.00	40	1	2
3356	2023-02-05 13:59:37.000	7816.67	970.26	28171.45	2111.37	8812.38	18049.63	191.92	195.88	1108.70	278.45	259.14	99.94	995.40	143.28	399.07	331.85	1442.13	222.84	204.00	40	3	1
3357	2023-02-05 13:59:40.000	13905.95	4641.89	15033.95	2676.68	3932.83	3375.23	588.38	796.68	2795.23	460.67	584.75	120.21	152.37	170.09	585.63	860.68	141.45	75.28	207.00	40	0	2
3358	2023-02-05 13:59:42.000	14102.18	5430.35	14387.56	1220.50	3678.17	3615.15	1029.65	432.19	534.14	259.51	157.28	195.15	792.05	92.54	523.67	201.93	322.51	114.75	204.00	40	2	1
3359	2023-02-05 13:59:44.000	65535.00	1434.81	40624.62	2176.52	4684.22	17639.31	566.04	225.04	3444.32	171.21	898.91	485.08	356.89	400.29	572.62	817.61	814.83	119.74	207.00	40	1	2
3360	2023-02-05 13:59:48.000	7821.35	968.36	28178.99	2132.57	8806.87	18027.90	191.92	195.88	1108.70	278.85	258.08	99.94	993.75	143.28	399.95	331.85	1439.56	222.84	204.00	40	3	1
3361	2023-02-05 13:59:51.000	13935.59	4656.70	15033.95	2684.44	3947.48	3379.46	587.95	795.43	2809.03	459.22	615.58	120.21	152.37	170.89	586.44	860.68	141.45	75.28	207.00	40	0	2
3362	2023-02-05 13:59:53.000	14081.47	5428.43	14381.98	1218.77	3681.20	3612.36	1036.27	433.04	534.14	259.14	156.23	196.19	792.82	92.54	522.82	201.93	321.39	114.75	204.00	40	2	1
3363	2023-02-05 13:59:55.000	65535.00	1433.82	40491.01	2174.84	4677.62	17610.90	568.34	225.46	3460.17	171.21	901.98	486.90	358.51	401.92	571.78	814.25	812.03	119.74	207.00	40	1	2
3364	2023-02-05 13:59:59.000	7814.33	970.26	28159.20	2134.20	8802.74	18026.55	191.40	195.88	1108.70	278.45	259.14	99.94	994.58	143.28	399.95	330.69	1440.20	222.84	204.00	40	3	1
3365	2023-02-05 14:00:02.000	13905.15	4647.82	15010.13	2682.72	3940.54	3374.53	586.65	794.61	2796.38	459.58	587.74	119.86	152.37	170.09	586.44	859.56	141.45	75.28	207.00	40	0	2
3366	2023-02-05 14:00:04.000	14110.46	5420.74	14308.62	1215.32	3672.86	3604.68	1030.53	432.19	534.14	259.14	156.23	195.50	790.52	92.54	523.67	201.93	321.39	114.75	204.00	40	2	1
3367	2023-02-05 14:00:06.000	65535.00	1433.82	40606.35	2177.37	4686.42	17628.38	566.96	225.46	3455.64	171.21	901.98	485.44	357.70	401.92	573.46	818.73	813.71	118.87	207.00	40	1	2
3368	2023-02-05 14:00:10.000	7822.12	969.31	28215.75	2134.20	8785.53	18037.41	191.92	195.88	1109.84	278.45	260.20	99.94	996.22	143.28	399.95	331.85	1439.56	223.81	204.00	40	3	1
3369	2023-02-05 14:00:12.000	13912.36	4636.95	15032.12	2683.58	3934.37	3374.53	585.78	793.36	2786.03	458.86	616.58	119.86	151.58	169.29	583.19	859.56	141.45	75.28	207.00	40	0	2
3370	2023-02-05 14:00:14.000	14139.46	5414.02	14317.90	1219.64	3676.65	3603.98	1032.74	432.61	533.06	259.51	156.23	195.84	791.28	92.54	523.67	201.93	322.51	114.75	204.00	40	2	1
3371	2023-02-05 14:00:17.000	65535.00	1434.81	40414.11	2179.05	4685.68	17632.02	566.04	225.04	3456.77	171.58	899.93	484.72	357.70	401.92	572.62	815.37	813.71	119.74	207.00	40	1	2
3372	2023-02-05 14:00:21.000	7826.02	969.31	27907.56	2136.65	8791.72	18006.18	191.92	195.88	1110.99	278.45	259.14	99.94	995.40	143.28	399.95	331.85	1441.48	222.84	204.00	40	3	1
3373	2023-02-05 14:00:23.000	13913.16	4667.56	15041.28	2688.75	3949.80	3379.46	585.78	793.78	2794.08	459.58	615.58	119.52	152.37	170.89	585.63	859.56	140.89	75.28	207.00	40	0	2
3374	2023-02-05 14:00:25.000	14069.04	5336.19	14327.19	1217.05	3650.87	3598.41	1033.62	433.04	534.14	259.87	158.34	195.84	792.82	93.36	521.97	201.93	323.07	114.75	204.00	40	2	1
3375	2023-02-05 14:00:27.000	65535.00	1434.81	40697.67	2178.21	4693.02	17632.02	563.27	223.76	3463.56	169.75	900.96	485.44	357.70	401.10	573.46	816.49	798.61	118.87	207.00	40	1	2
3376	2023-02-05 14:00:32.000	7793.28	966.46	28152.60	2126.05	8784.84	18011.61	191.92	195.88	1107.55	278.45	259.14	99.94	993.75	143.28	399.95	331.85	1440.20	222.84	204.00	40	3	1
3377	2023-02-05 14:00:34.000	13904.35	4658.68	15004.63	2680.13	3951.34	3378.76	583.17	790.88	2799.83	458.86	587.74	119.52	152.37	170.09	586.44	861.80	141.45	75.28	207.00	40	0	2
3378	2023-02-05 14:00:36.000	14149.40	5402.49	14326.26	1217.91	3668.31	3595.62	1031.86	432.61	533.06	259.51	155.17	195.50	791.28	92.54	522.82	201.93	322.51	115.62	204.00	40	2	1
3379	2023-02-05 14:00:38.000	65535.00	1435.81	40549.64	2176.52	4687.15	17656.06	566.04	225.04	3455.64	171.21	899.93	484.35	357.70	401.10	566.73	810.89	810.36	119.74	207.00	40	1	2
3380	2023-02-05 14:00:43.000	7831.48	969.31	28208.21	2133.39	8796.54	18036.05	191.40	195.88	1109.84	277.65	259.14	99.94	995.40	143.28	399.95	331.85	1441.48	222.84	204.00	40	3	1
3381	2023-02-05 14:00:45.000	13897.94	4662.63	15066.93	2691.34	3956.74	3389.33	586.21	794.19	2800.98	459.95	615.58	119.86	152.37	170.89	585.63	859.56	141.45	75.28	207.00	40	0	2
3382	2023-02-05 14:00:47.000	13261.23	5348.68	14320.69	1205.83	3641.76	3592.13	1031.86	432.19	533.06	259.87	158.34	195.50	789.75	93.36	523.67	201.93	318.04	115.62	204.00	40	2	1
3383	2023-02-05 14:00:49.000	65535.00	1434.81	40461.21	2175.68	4687.88	17615.27	566.50	225.04	3459.03	171.21	901.98	484.35	358.51	401.10	573.46	816.49	787.99	119.74	207.00	40	1	2
3384	2023-02-05 14:00:54.000	7819.79	969.31	28195.01	2135.84	8813.75	18052.34	191.40	195.41	1108.70	278.45	258.08	99.51	993.75	143.28	399.95	331.85	1433.13	222.84	204.00	40	3	1
3385	2023-02-05 14:00:56.000	13849.88	4648.80	15035.78	2681.00	3942.09	3376.64	587.08	795.02	2797.53	459.95	587.74	119.86	152.37	170.09	586.44	861.80	141.45	75.28	207.00	40	0	2
3386	2023-02-05 14:00:58.000	14114.61	5419.78	14390.34	1219.64	3678.93	3605.38	1034.95	432.61	533.06	259.87	158.34	195.84	791.28	92.54	517.71	201.93	323.07	114.75	204.00	40	2	1
3387	2023-02-05 14:01:00.000	65535.00	1434.81	40539.07	2173.15	4665.89	17597.06	564.19	224.61	3457.90	170.85	900.96	483.26	357.70	401.10	571.78	817.61	815.39	119.74	207.00	40	1	2
3388	2023-02-05 14:01:05.000	7828.36	970.26	28190.30	2137.47	8807.56	18034.69	191.92	195.88	1108.70	278.45	259.14	99.94	993.75	143.28	399.07	331.85	1440.20	223.81	204.00	40	3	1
3389	2023-02-05 14:01:07.000	13921.17	4658.68	15014.71	2682.72	3945.94	3372.42	587.08	795.85	2792.93	460.31	613.59	119.86	152.37	170.09	586.44	855.07	141.45	75.28	207.00	40	0	2
3390	2023-02-05 14:01:09.000	14114.61	5425.55	14280.75	1218.77	3676.65	3606.78	1033.18	432.19	533.06	259.87	158.34	195.84	792.05	92.54	520.27	201.93	322.51	115.62	204.00	40	2	1
3391	2023-02-05 14:01:11.000	65535.00	1436.81	40308.38	2174.00	4678.35	17632.75	566.50	225.04	3459.03	171.21	901.98	485.08	358.51	401.92	572.62	818.73	807.00	119.74	207.00	40	1	2
3392	2023-02-05 14:01:16.000	7782.36	967.41	28196.90	2133.39	8811.00	17984.45	191.40	195.88	1108.70	278.05	259.14	99.94	995.40	143.28	399.07	331.85	1437.63	223.81	204.00	40	3	1
3393	2023-02-05 14:01:18.000	13913.96	4653.74	14995.47	2674.96	3944.40	3378.76	587.52	795.43	2794.08	460.31	587.74	119.86	151.58	170.09	584.00	860.68	141.45	75.28	207.00	40	0	2
3394	2023-02-05 14:01:20.000	14007.73	5416.90	14246.39	1217.91	3675.89	3604.68	1031.86	432.61	533.06	259.87	156.23	195.50	791.28	92.54	522.82	201.93	323.07	114.75	204.00	40	2	1
3395	2023-02-05 14:01:22.000	65535.00	1433.82	40527.54	2179.05	4679.09	17632.75	567.42	225.46	3447.71	171.21	900.96	485.81	357.70	400.29	572.62	815.37	814.83	119.74	207.00	40	1	2
3396	2023-02-05 14:01:27.000	7812.77	968.36	28228.94	2136.65	8817.89	18066.60	191.92	195.88	1107.55	277.65	258.08	99.51	994.58	143.28	399.95	330.69	1440.84	222.84	204.00	40	3	1
3397	2023-02-05 14:01:29.000	13914.77	4665.59	15011.96	2688.75	3947.48	3376.64	587.52	795.43	2798.68	459.58	614.59	119.86	152.37	170.09	585.63	861.80	141.45	75.28	207.00	40	0	2
3398	2023-02-05 14:01:31.000	14112.95	5409.21	14310.47	1216.19	3675.13	3604.68	1033.62	432.19	533.06	259.14	156.23	195.84	789.75	92.54	522.82	201.93	322.51	114.75	204.00	40	2	1
3399	2023-02-05 14:01:33.000	65535.00	1429.83	40491.97	2164.72	4683.49	17598.52	567.88	225.46	3455.64	171.21	900.96	486.17	358.51	401.92	574.31	818.73	811.47	119.74	207.00	40	1	2
3400	2023-02-05 14:01:38.000	7784.70	969.31	28246.85	2130.13	8795.17	18059.13	191.92	195.88	1109.84	278.05	258.08	99.94	996.22	143.28	394.66	331.85	1440.84	222.84	204.00	40	3	1
3401	2023-02-05 14:01:40.000	13916.37	4620.17	14679.36	2678.41	3913.55	3337.89	587.95	795.85	2802.13	459.95	587.74	120.21	152.37	170.89	586.44	861.80	141.45	75.28	207.00	40	0	2
3402	2023-02-05 14:01:42.000	14108.81	5422.66	14375.48	1214.46	3667.55	3578.88	1033.18	432.61	534.14	259.87	156.23	195.84	790.52	92.54	522.82	201.93	321.95	114.75	204.00	40	2	1
3403	2023-02-05 14:01:44.000	65535.00	1435.81	40616.93	2172.31	4681.29	17653.15	567.88	225.46	3459.03	171.21	900.96	485.81	357.70	401.10	573.46	815.37	811.47	119.74	207.00	40	1	2
3404	2023-02-05 14:01:48.000	7825.24	969.31	28135.64	2138.28	8788.28	17991.24	191.92	195.88	1109.84	278.45	259.14	99.94	995.40	143.28	399.95	331.85	1438.91	222.84	204.00	40	3	1
3405	2023-02-05 14:01:51.000	13924.38	4668.55	15040.36	2677.55	3944.40	3372.42	588.38	796.26	2800.98	460.31	615.58	120.21	152.37	170.89	584.82	861.80	141.45	75.28	207.00	40	0	2
3406	2023-02-05 14:01:53.000	14148.58	5386.15	14297.47	1217.05	3662.24	3597.71	1032.30	432.61	534.14	259.87	155.17	195.50	788.21	92.54	521.12	200.78	322.51	115.62	204.00	40	2	1
3407	2023-02-05 14:01:55.000	65535.00	1429.83	40330.49	2167.25	4679.09	17646.59	561.42	223.33	3455.64	171.21	898.91	480.72	357.70	401.10	572.62	816.49	813.71	119.74	207.00	40	1	2
3408	2023-02-05 14:01:59.000	7819.01	966.46	27738.86	2134.20	8788.28	17991.92	191.92	195.88	1109.84	278.05	259.14	99.94	994.58	143.28	399.07	330.69	1438.27	222.84	204.00	40	3	1
3409	2023-02-05 14:02:01.000	13921.98	4662.63	15062.35	2678.41	3948.26	3385.80	587.52	795.02	2800.98	459.95	586.74	120.21	152.37	170.89	587.25	862.93	141.45	75.28	207.00	40	0	2
3410	2023-02-05 14:02:04.000	14121.24	5409.21	14340.19	1217.05	3662.24	3598.41	1033.18	432.19	533.06	259.51	156.23	195.50	792.05	92.54	522.82	200.78	321.95	114.75	204.00	40	2	1
3411	2023-02-05 14:02:06.000	65535.00	1429.83	40602.51	2168.09	4678.35	17605.80	566.96	225.04	3454.51	171.21	901.98	485.44	357.70	401.92	573.46	817.61	814.83	119.74	207.00	40	1	2
3412	2023-02-05 14:02:10.000	7797.17	968.36	28118.67	2134.20	8813.75	18018.40	191.92	195.88	1108.70	278.45	258.08	99.94	993.75	143.28	399.95	331.85	1436.34	222.84	204.00	40	3	1
3413	2023-02-05 14:02:12.000	13918.77	4661.64	15058.69	2681.00	3946.71	3382.28	587.95	796.68	2802.13	460.31	588.73	120.21	152.37	170.89	585.63	859.56	141.45	75.28	207.00	40	0	2
3414	2023-02-05 14:02:15.000	13938.96	5415.94	14346.69	1217.05	3675.13	3603.98	1025.67	431.76	533.06	259.87	155.17	194.47	792.05	92.54	522.82	201.93	322.51	115.62	204.00	40	2	1
3415	2023-02-05 14:02:17.000	65535.00	1422.86	40333.37	2170.62	4664.43	17582.49	564.19	224.61	3456.77	171.21	900.96	482.90	357.70	401.92	571.78	814.25	813.15	119.74	207.00	40	1	2
3416	2023-02-05 14:02:21.000	7820.57	968.36	28226.11	2136.65	8740.09	18046.91	191.92	195.88	1108.70	278.45	259.14	99.94	993.75	143.28	398.19	330.69	1440.84	222.84	204.00	40	3	1
3417	2023-02-05 14:02:23.000	13888.33	4633.99	15015.62	2668.93	3925.89	3360.44	588.38	796.26	2799.83	459.95	587.74	120.21	152.37	170.09	585.63	861.80	141.45	75.28	207.00	40	0	2
3418	2023-02-05 14:02:25.000	14049.15	5370.78	14316.97	1217.05	3653.14	3594.92	1033.62	432.61	533.06	259.87	158.34	195.50	786.68	92.54	521.12	200.78	322.51	114.75	204.00	40	2	1
3419	2023-02-05 14:02:28.000	65535.00	1427.84	40589.05	2173.15	4671.02	17587.59	566.04	225.04	3462.43	171.21	903.01	484.72	358.51	402.74	575.15	817.61	814.27	119.74	207.00	40	1	2
3420	2023-02-05 14:02:32.000	7797.95	969.31	28201.61	2135.02	8814.44	18057.78	191.40	195.41	1109.84	278.45	261.26	99.94	993.75	143.28	398.19	330.69	1441.48	222.84	204.00	40	3	1
3421	2023-02-05 14:10:32.000	7680.22	950.32	27626.70	2089.35	8620.30	17732.58	188.31	193.03	1101.82	276.04	259.14	99.51	992.11	143.28	399.07	331.85	1438.27	220.90	256.00	50	3	1
3422	2023-02-05 14:10:34.000	13603.95	4544.14	14343.09	2606.86	3836.42	3290.68	577.52	785.91	2781.43	456.33	612.60	119.18	151.58	169.29	581.57	859.56	140.89	74.42	258.00	50	0	2
3423	2023-02-05 14:10:36.000	13887.59	5267.02	13958.49	1181.66	3591.71	3537.03	1011.53	425.80	529.83	256.96	155.17	194.81	788.98	92.54	522.82	201.93	321.39	113.87	256.00	50	2	1
3424	2023-02-05 14:10:39.000	65535.00	1386.99	37879.40	2079.55	4400.53	16658.90	548.05	219.08	3391.12	169.02	899.93	475.26	354.47	393.74	568.41	812.01	813.15	118.00	258.00	50	1	2
3425	2023-02-05 14:10:43.000	7677.88	950.32	27600.31	2088.54	8606.53	17740.72	188.31	193.51	1102.96	276.04	258.08	99.08	992.11	142.42	399.07	331.85	1438.27	220.90	256.00	50	3	1
3426	2023-02-05 14:10:45.000	13556.68	4524.39	14587.73	2599.96	3828.70	3299.84	577.09	786.32	2782.58	454.53	606.63	119.18	150.01	167.68	582.38	861.80	140.34	74.42	258.00	50	0	2
3427	2023-02-05 14:10:47.000	13686.26	5287.19	14023.50	1186.84	3590.95	3539.12	1012.85	424.94	529.83	256.59	155.17	195.15	785.91	91.72	522.82	201.93	319.72	113.87	256.00	50	2	1
3428	2023-02-05 14:10:50.000	65535.00	1386.99	37922.66	2078.70	4391.00	16607.18	547.58	219.08	3387.72	169.02	890.71	475.26	353.66	393.74	566.73	815.37	812.03	118.00	258.00	50	1	2
3429	2023-02-05 14:10:54.000	7666.18	949.37	27604.08	2090.98	8603.77	17719.68	188.31	193.03	1100.67	275.23	260.20	99.51	987.17	142.42	399.95	331.85	1438.27	220.90	256.00	50	3	1
3430	2023-02-05 14:10:56.000	13663.23	4556.97	14628.05	2612.89	3847.22	3308.29	575.35	783.42	2782.58	456.33	586.74	119.18	152.37	169.29	584.82	859.56	140.34	74.42	258.00	50	0	2
3431	2023-02-05 14:10:58.000	13743.43	5282.39	13991.00	1185.97	3589.44	3537.03	1015.06	426.22	530.90	256.59	155.17	195.15	788.21	92.54	522.82	203.08	321.39	113.87	256.00	50	2	1
3432	2023-02-05 14:11:01.000	65535.00	1383.00	38112.01	2082.08	4404.92	16690.22	545.74	218.65	3387.72	169.02	895.83	474.17	353.66	393.74	566.73	816.49	812.59	118.00	258.00	50	1	2
3433	2023-02-05 14:11:05.000	7617.84	950.32	27454.23	2086.90	8611.35	17720.36	188.31	193.51	1101.82	276.04	260.20	99.51	992.11	142.42	398.19	333.01	1438.91	221.87	256.00	50	3	1
3434	2023-02-05 14:11:07.000	13611.16	4555.00	14624.38	2599.10	3828.70	3289.97	576.65	785.49	2784.88	456.69	617.57	119.18	151.58	169.29	584.82	860.68	140.89	74.42	258.00	50	0	2
3435	2023-02-05 14:11:09.000	13871.85	5264.13	14001.21	1185.97	3583.37	3535.63	1013.30	426.22	529.83	256.23	156.23	195.15	788.98	92.54	522.82	201.93	321.95	113.00	256.00	50	2	1
3436	2023-02-05 14:11:11.000	65535.00	1386.99	38183.14	2079.55	4404.19	16693.86	548.05	219.51	3393.38	169.02	895.83	475.63	354.47	393.74	566.73	812.01	812.59	118.00	258.00	50	1	2
3437	2023-02-05 14:11:16.000	7695.81	951.27	27565.44	2090.98	8629.25	17669.44	188.31	193.51	1101.82	276.04	258.08	99.51	992.93	142.42	399.07	331.85	1436.34	221.87	256.00	50	3	1
3438	2023-02-05 14:11:18.000	13595.13	4545.12	14628.96	2586.17	3837.19	3307.59	567.09	772.23	2786.03	453.44	587.74	117.82	151.58	170.09	585.63	861.80	139.79	73.56	258.00	50	0	2
3439	2023-02-05 14:11:20.000	13832.08	5263.17	13962.21	1181.66	3572.75	3520.29	1004.46	424.52	530.90	256.23	156.23	193.78	788.98	92.54	521.12	201.93	321.39	113.87	256.00	50	2	1
3440	2023-02-05 14:11:22.000	65535.00	1384.99	38346.55	2072.80	4408.59	16727.37	546.20	218.65	3392.25	169.02	896.86	474.17	353.66	395.37	567.57	815.37	809.80	118.00	258.00	50	1	2
3441	2023-02-05 14:11:27.000	7709.85	950.32	27518.32	2090.17	8621.67	17713.57	188.83	193.51	1102.96	275.63	259.14	99.51	993.75	143.28	397.31	331.85	1440.84	221.87	256.00	50	3	1
3442	2023-02-05 14:11:29.000	13619.97	4532.29	14620.72	2611.17	3839.50	3309.70	575.78	783.83	2789.48	456.33	583.76	119.18	151.58	168.49	583.19	859.56	139.79	74.42	258.00	50	0	2
3443	2023-02-05 14:11:31.000	13780.71	5268.94	13811.76	1182.52	3589.44	3539.82	1011.53	425.37	530.90	257.32	158.34	195.15	789.75	92.54	522.82	201.93	321.39	113.87	256.00	50	2	1
3444	2023-02-05 14:11:33.000	65535.00	1384.99	38182.18	2089.67	4404.19	16739.75	548.05	219.08	3393.38	168.66	894.81	475.63	354.47	393.74	567.57	816.49	811.47	118.00	258.00	50	1	2
3445	2023-02-05 14:11:38.000	7698.93	952.22	27635.18	2091.80	8615.48	17750.91	188.83	193.51	1098.38	276.04	259.14	99.51	991.29	142.42	399.07	330.69	1439.56	220.90	256.00	50	3	1
3446	2023-02-05 14:11:39.000	13597.54	4540.19	14666.53	2612.89	3842.59	3307.59	576.22	785.08	2780.28	456.69	613.59	119.18	151.58	169.29	585.63	861.80	140.89	74.42	258.00	50	0	2
3447	2023-02-05 14:11:42.000	13879.31	5287.19	13954.78	1187.70	3595.50	3546.79	1012.41	425.80	530.90	255.87	158.34	194.81	788.21	92.54	523.67	201.93	320.28	113.87	256.00	50	2	1
3448	2023-02-05 14:11:44.000	65535.00	1382.01	37930.35	2081.23	4387.33	16621.75	545.74	218.65	3393.38	169.02	894.81	474.17	353.66	393.74	564.20	813.13	813.15	118.00	258.00	50	1	2
3449	2023-02-05 14:11:49.000	7688.79	951.27	27576.75	2088.54	8613.41	17723.75	188.83	193.51	1102.96	276.04	259.14	99.51	992.93	142.42	398.19	331.85	1435.70	221.87	256.00	50	3	1
3450	2023-02-05 14:11:50.000	13627.98	4508.59	14473.20	2598.24	3820.22	3291.38	576.65	785.08	2782.58	456.69	611.60	119.18	151.58	169.29	584.82	861.80	140.89	74.42	258.00	50	0	2
3451	2023-02-05 14:11:53.000	13818.00	5174.78	13950.13	1182.52	3556.83	3528.66	1013.30	425.80	529.83	256.59	158.34	194.81	788.98	92.54	523.67	201.93	320.84	113.87	256.00	50	2	1
3452	2023-02-05 14:11:55.000	65535.00	1384.00	38159.11	2086.29	4423.98	16776.90	544.82	218.23	3395.65	167.93	898.91	473.81	354.47	394.56	567.57	814.25	812.03	115.37	258.00	50	1	2
3453	2023-02-05 14:12:00.000	7644.35	949.37	27593.71	2090.17	8615.48	17729.86	188.83	193.51	1101.82	275.63	259.14	99.51	991.29	142.42	399.07	331.85	1438.91	221.87	256.00	50	3	1
3454	2023-02-05 14:12:01.000	13580.71	4487.85	14545.58	2594.79	3820.22	3293.50	576.65	785.08	2782.58	456.69	586.74	119.18	151.58	169.29	582.38	857.32	140.89	74.42	258.00	50	0	2
3455	2023-02-05 14:12:04.000	13895.88	5246.84	14002.14	1186.84	3604.60	3547.49	1014.62	426.65	530.90	255.50	156.23	195.15	789.75	92.54	523.67	201.93	321.39	113.00	256.00	50	2	1
3456	2023-02-05 14:12:06.000	65535.00	1388.98	38350.39	2086.29	4427.65	16796.57	542.51	217.80	3389.99	168.66	899.93	471.26	353.66	395.37	566.73	815.37	811.47	116.25	258.00	50	1	2
3457	2023-02-05 14:12:10.000	7701.27	946.52	27621.99	2072.23	8616.85	17747.51	188.31	193.03	1101.82	276.04	258.08	99.51	986.35	142.42	397.31	331.85	1437.63	221.87	256.00	50	3	1
3458	2023-02-05 14:12:12.000	13636.79	4546.11	14635.38	2609.44	3835.65	3302.66	575.35	783.42	2779.13	456.69	586.74	119.18	152.37	169.29	585.63	861.80	140.89	74.42	258.00	50	0	2
3459	2023-02-05 14:12:14.000	13842.02	5292.00	13970.57	1185.97	3587.16	3540.51	1014.62	427.07	529.83	256.96	155.17	194.81	789.75	92.54	522.82	201.93	321.95	113.87	256.00	50	2	1
3460	2023-02-05 14:12:17.000	65535.00	1386.99	38382.11	2092.20	4441.58	16772.53	544.82	218.23	3391.12	168.66	896.86	474.17	353.66	394.56	565.04	809.77	810.36	118.00	258.00	50	1	2
3461	2023-02-05 14:12:21.000	7686.45	951.27	27385.43	2090.98	8622.36	17700.67	188.83	193.51	1104.11	276.04	259.14	99.51	990.46	142.42	399.07	331.85	1438.91	220.90	256.00	50	3	1
3462	2023-02-05 14:12:23.000	13515.03	4523.40	14521.76	2599.96	3827.93	3293.50	576.22	784.66	2782.58	456.33	583.76	119.18	152.37	169.29	584.00	860.68	140.34	74.42	258.00	50	0	2
3463	2023-02-05 14:12:25.000	13875.99	5269.90	13998.43	1185.97	3590.95	3539.12	1012.85	426.22	531.98	256.96	158.34	195.15	789.75	92.54	522.82	201.93	321.95	113.00	256.00	50	2	1
3464	2023-02-05 14:12:28.000	65535.00	1390.97	38315.79	2092.20	4428.38	16777.63	544.35	218.23	3403.57	168.66	898.91	473.44	354.47	396.19	565.04	816.49	811.47	118.00	258.00	50	1	2
3465	2023-02-05 14:12:32.000	7692.69	950.32	27556.02	2089.35	8616.16	17745.48	188.31	193.03	1101.82	275.63	259.14	99.51	991.29	142.42	399.95	331.85	1437.63	220.90	256.00	50	3	1
3466	2023-02-05 14:12:34.000	13588.73	4547.10	14598.73	2599.10	3834.88	3301.95	576.22	785.08	2779.13	456.69	615.58	119.18	151.58	169.29	584.82	860.68	140.89	74.42	258.00	50	0	2
3467	2023-02-05 14:12:36.000	13859.42	5294.88	13975.21	1185.97	3590.95	3539.12	1012.41	425.80	530.90	256.96	158.34	195.15	786.68	91.72	524.53	203.08	320.84	113.87	256.00	50	2	1
3468	2023-02-05 14:12:39.000	65535.00	1386.99	38232.17	2083.76	4420.32	16744.85	545.74	218.23	3387.72	168.66	897.88	474.17	353.66	394.56	566.73	815.37	813.71	118.00	258.00	50	1	2
3469	2023-02-05 14:12:43.000	7666.96	949.37	27586.17	2091.80	8643.01	17759.05	188.83	193.51	1104.11	276.04	259.14	99.51	992.11	142.42	399.07	331.85	1433.77	220.90	256.00	50	3	1
3470	2023-02-05 14:12:45.000	13594.33	4524.39	14532.76	2576.69	3819.45	3297.02	575.78	785.49	2779.13	457.06	614.59	119.18	151.58	169.29	583.19	861.80	140.89	74.42	258.00	50	0	2
3471	2023-02-05 14:12:47.000	13814.68	5292.00	13997.50	1186.84	3596.26	3547.49	1014.62	426.65	530.90	256.96	155.17	195.15	789.75	92.54	522.82	203.08	321.39	113.87	256.00	50	2	1
3472	2023-02-05 14:12:50.000	65535.00	1385.99	38161.03	2077.86	4417.39	16747.03	545.28	218.65	3391.12	168.66	896.86	474.17	354.47	395.37	563.36	814.25	812.03	118.00	258.00	50	1	2
3473	2023-02-05 14:12:54.000	7680.22	951.27	27580.52	2093.43	8615.48	17703.38	188.83	193.51	1101.82	276.04	258.08	99.51	992.93	142.42	399.07	330.69	1437.63	220.90	256.00	50	3	1
3474	2023-02-05 14:12:56.000	13621.57	4544.14	14597.81	2593.07	3837.96	3301.25	575.78	784.66	2786.03	456.69	586.74	119.18	151.58	168.49	584.00	864.05	140.89	74.42	258.00	50	0	2
3475	2023-02-05 14:12:58.000	13866.88	5280.47	13986.35	1187.70	3593.23	3542.61	1015.95	427.07	529.83	256.96	158.34	195.15	786.68	91.72	522.82	201.93	321.39	113.87	256.00	50	2	1
3476	2023-02-05 14:13:01.000	65535.00	1388.98	38064.91	2085.45	4413.72	16708.43	546.66	218.65	3389.99	168.66	894.81	474.90	353.66	394.56	568.41	815.37	813.15	118.00	258.00	50	1	2
3477	2023-02-05 14:13:05.000	7689.57	952.22	27690.79	2094.24	8587.25	17718.32	188.31	193.51	1104.11	275.63	258.08	99.51	992.93	142.42	392.90	331.85	1438.91	220.90	256.00	50	3	1
3478	2023-02-05 14:13:07.000	13627.18	4540.19	14593.23	2599.96	3844.90	3309.70	575.35	785.08	2768.78	456.33	611.60	118.84	151.58	169.29	585.63	861.80	140.89	74.42	258.00	50	0	2
3479	2023-02-05 14:13:09.000	13854.45	5288.15	13970.57	1186.84	3595.50	3545.40	1013.74	426.22	530.90	257.32	156.23	195.15	788.21	92.54	522.82	203.08	321.39	113.87	256.00	50	2	1
3480	2023-02-05 14:13:11.000	65535.00	1379.02	37474.73	2075.33	4395.39	16637.78	546.20	218.65	3394.52	169.02	895.83	474.53	354.47	395.37	569.25	816.49	810.91	118.00	258.00	50	1	2
3481	2023-02-05 14:13:16.000	7698.15	951.27	27652.15	2089.35	8624.43	17742.08	188.83	193.51	1102.96	276.04	258.08	99.51	992.93	142.42	396.43	331.85	1432.49	219.93	256.00	50	3	1
3482	2023-02-05 14:13:17.000	13575.91	4532.29	14625.30	2606.00	3841.05	3306.18	575.78	782.59	2794.08	454.89	614.59	119.18	152.37	169.29	582.38	848.34	140.89	74.42	258.00	50	0	2
3483	2023-02-05 14:13:20.000	13838.71	5264.13	14008.64	1180.80	3580.34	3537.03	1014.18	426.22	533.06	256.96	156.23	195.15	788.98	92.54	517.71	203.08	321.39	113.87	256.00	50	2	1
3484	2023-02-05 14:13:22.000	65535.00	1384.99	38155.27	2079.55	4411.52	16730.28	544.35	218.23	3397.91	168.66	896.86	473.08	354.47	395.37	567.57	815.37	812.03	118.00	258.00	50	1	2
3485	2023-02-05 14:13:27.000	7639.67	950.32	27636.13	2086.09	8636.82	17742.08	188.83	193.51	1100.67	275.63	260.20	99.51	992.93	142.42	395.55	331.85	1438.91	220.90	256.00	50	3	1
3486	2023-02-05 14:13:28.000	13550.27	4502.66	14516.26	2599.10	3830.25	3297.72	577.52	786.32	2784.88	457.42	612.60	119.52	152.37	170.09	584.82	862.93	140.89	74.42	258.00	50	0	2
3487	2023-02-05 14:13:31.000	13818.83	5265.09	13870.26	1184.25	3587.16	3535.63	1013.30	426.22	530.90	256.96	158.34	194.81	787.45	92.54	522.82	203.08	321.95	113.87	256.00	50	2	1
3488	2023-02-05 14:13:33.000	65535.00	1383.00	38252.35	2082.92	4412.26	16678.57	545.74	218.65	3401.31	168.29	896.86	474.53	353.66	394.56	565.04	816.49	811.47	117.12	258.00	50	1	2
3489	2023-02-05 14:13:38.000	7697.37	950.32	27568.27	2090.98	8629.25	17728.50	188.83	193.51	1104.11	276.04	260.20	99.51	993.75	143.28	399.95	330.69	1438.27	221.87	256.00	50	3	1
3490	2023-02-05 14:13:39.000	13583.12	4512.54	14549.25	2606.00	3831.02	3297.72	576.22	785.08	2788.33	457.06	611.60	119.18	152.37	169.29	584.82	859.56	140.34	74.42	258.00	50	0	2
3491	2023-02-05 14:13:42.000	13875.17	5274.70	13997.50	1185.97	3586.40	3537.72	1013.74	426.65	530.90	256.96	154.12	195.15	789.75	92.54	522.82	203.08	321.39	113.00	256.00	50	2	1
3492	2023-02-05 14:13:44.000	65535.00	1380.01	38331.17	2074.49	4425.45	16733.20	546.20	218.65	3393.38	168.66	897.88	475.26	354.47	396.19	567.57	817.61	812.03	117.12	258.00	50	1	2
3493	2023-02-05 14:13:49.000	7663.06	950.32	27656.86	2086.09	8636.13	17750.91	188.31	193.51	1101.82	276.44	259.14	99.51	992.93	142.42	399.07	331.85	1438.91	220.90	256.00	50	3	1
3494	2023-02-05 14:13:50.000	13609.55	4554.01	14620.72	2607.72	3847.22	3308.29	576.22	783.42	2787.18	456.33	614.59	119.18	151.58	169.29	584.82	861.80	140.34	74.42	258.00	50	0	2
3495	2023-02-05 14:13:53.000	13848.65	5293.92	13944.56	1185.11	3597.02	3544.00	1014.62	425.80	530.90	254.77	155.17	195.15	789.75	92.54	522.82	203.08	319.16	113.00	256.00	50	2	1
3496	2023-02-05 14:13:55.000	65535.00	1379.02	38157.19	2064.37	4395.39	16667.64	544.35	217.80	3388.86	168.29	896.86	473.08	352.85	394.56	568.41	817.61	808.12	117.12	258.00	50	1	2
3497	2023-02-05 14:14:00.000	7658.38	950.32	27649.32	2087.72	8642.33	17747.51	188.31	193.51	1102.96	274.83	259.14	99.51	992.93	143.28	399.07	330.69	1433.77	219.93	256.00	50	3	1
3498	2023-02-05 14:14:01.000	13592.73	4502.66	14490.61	2599.10	3832.56	3299.84	575.35	783.01	2777.98	455.97	612.60	118.84	151.58	169.29	583.19	858.44	140.34	74.42	258.00	50	0	2
3499	2023-02-05 14:14:04.000	13884.28	5255.49	13927.84	1168.71	3576.54	3528.66	1013.74	425.37	530.90	256.59	156.23	195.15	784.38	92.54	524.53	203.08	322.51	113.87	256.00	50	2	1
3500	2023-02-05 14:14:06.000	65535.00	1379.02	37612.18	2064.37	4377.80	16593.35	543.89	216.95	3394.52	167.93	895.83	474.17	352.85	394.56	566.73	815.37	812.59	118.00	258.00	50	1	2
3501	2023-02-05 14:14:11.000	7681.78	950.32	27599.37	2086.90	8636.13	17735.97	188.83	193.51	1104.11	276.04	258.08	99.51	990.46	142.42	399.07	331.85	1440.84	221.87	256.00	50	3	1
3502	2023-02-05 14:14:12.000	13549.47	4528.34	14382.49	2606.86	3837.96	3301.95	576.65	785.08	2784.88	457.06	612.60	119.18	151.58	169.29	579.13	843.85	140.89	74.42	258.00	50	0	2
3503	2023-02-05 14:14:14.000	13878.48	5250.68	14002.14	1186.84	3587.92	3546.09	1015.50	426.65	530.90	256.96	156.23	194.81	791.28	92.54	522.82	203.08	321.95	113.87	256.00	50	2	1
3504	2023-02-05 14:14:17.000	65535.00	1377.02	37121.01	2066.90	4377.80	16556.93	545.28	218.23	3405.84	168.66	897.88	474.90	354.47	396.19	566.73	814.25	812.59	118.00	258.00	50	1	2
3505	2023-02-05 14:14:21.000	7662.28	951.27	27566.38	2091.80	8616.16	17754.30	188.83	193.51	1104.11	276.04	259.14	99.51	991.29	142.42	399.07	330.69	1437.63	219.93	256.00	50	3	1
3506	2023-02-05 14:14:23.000	13385.25	4516.49	14620.72	2606.86	3842.59	3306.18	567.96	774.31	2787.18	454.16	616.58	118.16	151.58	169.29	582.38	862.93	140.34	73.56	258.00	50	0	2
3507	2023-02-05 14:14:25.000	13847.00	5282.39	13956.63	1185.11	3590.95	3542.61	1011.97	425.80	530.90	256.96	155.17	194.81	789.75	92.54	522.82	203.08	321.39	113.00	256.00	50	2	1
3508	2023-02-05 14:14:28.000	65535.00	1382.01	37771.75	2066.05	4359.48	16553.28	543.89	217.80	3405.84	168.66	896.86	473.44	355.28	396.19	566.73	815.37	814.27	118.00	258.00	50	1	2
3509	2023-02-05 14:14:32.000	7705.95	951.27	27687.02	2082.83	8633.38	17766.52	188.83	193.51	1101.82	275.63	259.14	99.51	992.11	142.42	399.07	331.85	1440.20	221.87	256.00	50	3	1
3510	2023-02-05 14:14:34.000	13637.59	4552.04	14610.64	2608.58	3842.59	3304.07	577.09	785.08	2780.28	456.33	614.59	119.18	151.58	170.09	584.00	861.80	140.34	74.42	258.00	50	0	2
3511	2023-02-05 14:14:36.000	13875.17	5276.62	13976.14	1186.84	3590.95	3523.77	1016.83	426.22	530.90	256.59	158.34	195.50	789.75	92.54	522.82	203.08	321.39	113.87	256.00	50	2	1
3512	2023-02-05 14:14:39.000	65535.00	1362.08	37933.23	2062.68	4353.61	16556.93	542.05	217.38	3394.52	168.66	896.86	471.99	354.47	396.19	567.57	809.77	810.91	118.00	258.00	50	1	2
3513	2023-02-05 14:14:43.000	7655.27	950.32	27685.13	2093.43	8635.44	17768.56	188.83	193.51	1105.26	276.04	258.08	99.51	992.11	142.42	399.07	331.85	1440.84	221.87	256.00	50	3	1
3514	2023-02-05 14:14:45.000	13570.30	4542.16	14596.89	2602.55	3839.50	3306.88	575.35	782.18	2772.23	454.16	611.60	119.18	151.58	169.29	583.19	861.80	140.34	74.42	258.00	50	0	2
3515	2023-02-05 14:14:47.000	13872.68	5288.15	14028.15	1185.97	3590.95	3542.61	1017.27	427.07	530.90	256.96	158.34	195.15	789.75	92.54	521.97	203.08	321.95	113.87	256.00	50	2	1
3516	2023-02-05 14:14:50.000	65535.00	1381.01	37717.92	2067.74	4377.07	16518.32	538.82	216.53	3402.44	167.56	898.91	470.17	354.47	396.19	568.41	816.49	811.47	116.25	258.00	50	1	2
3517	2023-02-05 14:14:54.000	7689.57	951.27	27689.85	2091.80	8604.46	17721.03	188.83	193.51	1102.96	276.04	259.14	99.51	992.11	142.42	399.95	330.69	1433.13	220.90	256.00	50	3	1
3518	2023-02-05 14:14:56.000	13571.90	4542.16	14346.75	2605.13	3844.90	3299.13	576.22	785.08	2774.53	457.06	615.58	119.18	151.58	170.09	583.19	866.29	140.89	74.42	258.00	50	0	2
3519	2023-02-05 14:14:58.000	13770.77	5288.15	13977.07	1187.70	3593.23	3537.03	1016.83	427.07	530.90	256.59	158.34	195.50	788.98	92.54	523.67	203.08	321.39	113.87	256.00	50	2	1
3520	2023-02-05 14:15:01.000	65535.00	1376.03	37592.96	2063.52	4364.61	16549.64	541.13	217.38	3409.23	168.66	895.83	471.63	355.28	396.19	568.41	814.25	810.91	118.00	258.00	50	1	2
3521	2023-02-05 14:15:05.000	7702.83	950.32	27612.56	2092.61	8635.44	17744.80	188.83	193.51	1102.96	276.04	259.14	99.51	989.64	142.42	399.95	331.85	1439.56	221.87	256.00	50	3	1
3522	2023-02-05 14:15:06.000	13496.60	4520.44	14608.80	2612.03	3836.42	3273.06	576.22	785.08	2774.53	456.69	612.60	119.18	151.58	169.29	584.00	859.56	140.34	74.42	258.00	50	0	2
3523	2023-02-05 14:15:09.000	13909.96	5293.92	13989.14	1187.70	3598.54	3544.00	1012.85	425.80	530.90	256.96	158.34	194.81	789.75	92.54	522.82	203.08	318.60	113.87	256.00	50	2	1
3524	2023-02-05 14:15:12.000	65535.00	1379.02	37750.60	2067.74	4358.01	16564.21	542.51	217.38	3409.23	168.66	898.91	472.72	355.28	397.01	567.57	817.61	812.03	118.00	258.00	50	1	2
3525	2023-02-05 14:15:16.000	7703.61	949.37	27590.89	2089.35	8599.64	17727.82	188.83	193.51	1104.11	276.04	258.08	99.51	992.11	142.42	399.07	331.85	1440.20	221.87	256.00	50	3	1
3526	2023-02-05 14:15:17.000	13595.94	4494.77	14383.41	2562.89	3822.53	3277.99	576.22	783.83	2788.33	455.25	613.59	119.18	152.37	169.29	584.82	859.56	140.89	74.42	258.00	50	0	2
3527	2023-02-05 14:15:20.000	13799.77	5277.58	13908.34	1185.11	3590.95	3539.82	1010.64	426.65	530.90	256.96	156.23	193.78	788.98	92.54	522.82	203.08	321.39	113.87	256.00	50	2	1
3528	2023-02-05 14:15:22.000	65535.00	1378.02	37850.57	2058.46	4353.61	16538.72	541.59	217.38	3408.10	168.66	898.91	472.35	355.28	396.19	570.10	816.49	814.27	118.00	258.00	50	1	2
3529	2023-02-05 14:15:27.000	7696.59	949.37	27067.82	2089.35	8597.58	17628.02	188.83	193.51	1105.26	276.44	258.08	99.51	992.93	142.42	399.07	331.85	1437.63	221.87	256.00	50	3	1
3530	2023-02-05 14:15:28.000	13538.26	4532.29	14650.95	2602.55	3834.88	3303.36	576.22	784.25	2787.18	457.06	586.74	119.18	151.58	170.09	584.82	857.32	140.34	74.42	258.00	50	0	2
3531	2023-02-05 14:15:31.000	13862.74	5272.78	13977.07	1185.97	3590.19	3541.91	1014.62	426.65	530.90	256.96	158.34	195.15	789.75	92.54	522.82	203.08	321.39	113.87	256.00	50	2	1
3532	2023-02-05 14:15:33.000	65535.00	1379.02	37716.96	2064.37	4354.34	16534.35	541.59	217.38	3408.10	168.29	896.86	471.63	354.47	396.19	568.41	813.13	810.36	118.00	258.00	50	1	2
3533	2023-02-05 14:15:38.000	7698.93	950.32	27638.01	2088.54	8595.51	17735.29	188.83	193.51	1104.11	276.04	258.08	99.51	989.64	142.42	399.95	331.85	1438.91	220.90	256.00	50	3	1
3534	2023-02-05 14:15:39.000	13611.16	4544.14	14642.71	2613.75	3844.13	3310.41	577.09	785.49	2789.48	457.42	610.61	119.52	152.37	170.09	585.63	858.44	140.89	74.42	258.00	50	0	2
3535	2023-02-05 14:15:42.000	13861.91	5283.35	13932.49	1185.97	3591.71	3537.72	1015.06	424.09	530.90	256.96	158.34	195.15	785.91	92.54	522.82	203.08	321.95	113.87	256.00	50	2	1
3536	2023-02-05 14:15:44.000	65535.00	1383.00	37866.91	2067.74	4344.81	16568.58	542.05	217.38	3410.36	168.66	897.88	472.35	355.28	397.01	565.89	808.65	810.91	118.00	258.00	50	1	2
3537	2023-02-05 14:15:49.000	7655.27	949.37	27711.52	2089.35	8634.07	17744.12	188.83	193.51	1102.96	276.44	260.20	99.51	992.11	142.42	399.95	331.85	1440.20	220.90	256.00	50	3	1
3538	2023-02-05 14:15:50.000	13596.74	4524.39	14584.07	2603.41	3832.56	3291.38	577.09	786.32	2783.73	456.69	611.60	119.18	152.37	170.09	584.00	859.56	140.89	74.42	258.00	50	0	2
3539	2023-02-05 14:15:53.000	13890.08	5292.00	14004.00	1187.70	3597.02	3546.09	1014.62	426.65	531.98	256.96	158.34	194.47	789.75	92.54	522.82	203.08	321.39	113.87	256.00	50	2	1
3540	2023-02-05 14:15:55.000	65535.00	1380.01	37737.14	2065.21	4380.00	16585.33	542.51	217.38	3397.91	168.29	896.86	473.44	354.47	396.19	568.41	817.61	812.59	117.12	258.00	50	1	2
3541	2023-02-05 14:16:00.000	7698.93	950.32	27669.11	2070.59	8623.74	17738.69	188.83	193.51	1104.11	275.63	260.20	99.51	992.11	143.28	397.31	331.85	1426.70	220.90	256.00	50	3	1
3542	2023-02-05 14:16:01.000	13567.90	4539.20	14613.39	2599.96	3841.82	3307.59	577.09	785.91	2783.73	457.42	587.74	119.18	151.58	169.29	584.00	860.68	140.89	74.42	258.00	50	0	2
3543	2023-02-05 14:16:03.000	13871.02	5293.92	13976.14	1186.84	3584.89	3534.93	1012.85	424.94	531.98	256.59	154.12	194.81	787.45	92.54	520.27	203.08	320.84	113.87	256.00	50	2	1
3544	2023-02-05 14:16:06.000	65535.00	1382.01	37686.20	2061.84	4348.48	16644.33	536.97	216.10	3410.36	168.29	892.76	468.72	354.47	395.37	568.41	817.61	807.56	117.12	258.00	50	1	2
3545	2023-02-05 14:22:22.000	7569.50	930.38	26892.51	2036.34	8405.49	17350.35	184.18	190.18	1096.08	260.75	260.20	98.65	990.46	142.42	397.31	331.85	1433.13	217.03	303.00	60	3	1
3546	2023-02-05 14:22:23.000	13438.12	4445.39	14349.50	2541.34	3768.54	3249.81	570.13	778.86	2772.23	454.89	615.58	118.84	151.58	169.29	584.82	858.44	139.23	73.56	303.00	60	0	2
3547	2023-02-05 14:22:25.000	13574.41	5192.08	13601.87	1148.86	3512.08	3473.55	995.62	421.53	527.67	254.05	158.34	194.12	783.61	91.72	522.82	201.93	320.84	112.12	303.00	60	2	1
3548	2023-02-05 14:22:28.000	65535.00	1379.02	38498.42	2082.08	4435.71	16790.01	541.59	216.95	3404.70	167.93	895.83	472.72	354.47	397.01	567.57	812.01	814.27	117.12	303.00	60	1	2
3549	2023-02-05 14:22:33.000	7495.42	929.43	26754.91	2034.71	8388.97	17344.91	184.70	190.18	1093.79	260.34	258.08	98.23	988.82	141.55	399.95	331.85	1431.20	217.03	303.00	60	3	1
3550	2023-02-05 14:22:34.000	13446.93	4482.92	14356.83	2565.48	3780.11	3246.29	569.26	779.28	2760.74	455.97	585.75	118.50	151.58	169.29	583.19	857.32	140.34	73.56	303.00	60	0	2
3551	2023-02-05 14:22:36.000	13645.67	5111.37	13690.10	1165.26	3506.01	3483.32	992.08	418.12	527.67	253.68	158.34	193.43	785.91	91.72	521.97	201.93	319.16	112.12	303.00	60	2	1
3552	2023-02-05 14:22:39.000	65535.00	1374.03	38272.53	2072.80	4429.85	16806.03	541.13	216.53	3409.23	167.20	896.86	472.72	355.28	397.01	565.04	807.53	813.15	117.12	303.00	60	1	2
3553	2023-02-05 14:22:44.000	7524.27	932.28	26984.88	2039.60	8391.72	17358.50	184.70	190.65	1093.79	260.75	259.14	99.08	988.82	142.42	399.07	333.01	1438.27	217.03	303.00	60	3	1
3554	2023-02-05 14:22:44.000	13477.38	4476.99	14363.25	2531.00	3760.83	3252.63	569.70	778.86	2775.68	455.25	612.60	118.84	151.58	169.29	584.82	860.68	140.34	73.56	303.00	60	0	2
3555	2023-02-05 14:22:47.000	13615.84	5193.04	13740.25	1164.40	3521.94	3491.69	985.01	419.83	528.75	253.32	155.17	192.75	785.91	91.72	522.82	201.93	320.28	112.12	303.00	60	2	1
3556	2023-02-05 14:22:50.000	65535.00	1380.01	38169.69	2065.21	4428.38	16751.41	540.66	216.53	3409.23	167.93	897.88	471.26	356.08	397.01	567.57	813.13	812.03	117.12	303.00	60	1	2
3557	2023-02-05 14:22:54.000	7502.44	930.38	26976.40	2037.16	8399.99	17381.58	184.18	189.70	1096.08	259.94	259.14	98.65	989.64	142.42	396.43	333.01	1442.13	218.00	303.00	60	3	1
3558	2023-02-05 14:22:55.000	13425.31	4477.98	14341.26	2553.41	3773.94	3256.15	568.83	779.28	2773.38	456.33	585.75	118.50	151.58	168.49	580.75	849.46	140.34	73.56	303.00	60	0	2
3559	2023-02-05 14:22:58.000	13632.41	5187.27	13695.67	1165.26	3522.70	3485.41	998.27	421.53	527.67	254.05	155.17	194.47	788.98	92.54	521.12	201.93	321.39	112.12	303.00	60	2	1
3560	2023-02-05 14:23:01.000	65535.00	1378.02	38403.26	2082.08	4426.92	16793.65	539.74	216.53	3412.63	167.93	897.88	471.63	355.28	397.83	569.25	815.37	812.03	117.12	303.00	60	1	2
3561	2023-02-05 14:23:05.000	7538.31	927.53	26638.05	2027.37	8344.22	17339.49	185.21	190.65	1097.23	260.75	258.08	99.08	989.64	142.42	399.07	331.85	1434.41	214.12	303.00	60	3	1
3562	2023-02-05 14:23:06.000	13365.22	4474.03	14400.81	2556.86	3775.49	3256.85	569.70	778.86	2774.53	455.25	584.75	118.84	151.58	168.49	575.88	839.36	140.34	73.56	303.00	60	0	2
3563	2023-02-05 14:23:09.000	13491.56	5174.78	13687.31	1157.49	3509.05	3479.83	995.18	420.68	525.51	253.68	154.12	194.12	785.14	90.90	521.97	201.93	320.28	112.12	303.00	60	2	1
3564	2023-02-05 14:23:12.000	65535.00	1378.02	38284.07	2080.39	4434.98	16775.44	538.82	216.10	3411.49	167.93	896.86	470.53	356.08	397.83	568.41	813.13	813.71	117.12	303.00	60	1	2
3565	2023-02-05 14:23:16.000	7419.79	927.53	26891.57	2033.90	8386.22	17329.98	184.70	190.65	1096.08	260.75	259.14	98.65	987.17	142.42	399.07	331.85	1442.77	217.03	303.00	60	3	1
3566	2023-02-05 14:23:17.000	13494.20	4484.89	14389.82	2555.13	3782.43	3193.44	569.26	778.86	2777.98	454.53	610.61	118.50	151.58	169.29	579.94	850.58	139.79	73.56	303.00	60	0	2
3567	2023-02-05 14:23:20.000	13658.09	5185.35	13427.27	1163.53	3510.56	3476.34	996.50	421.53	527.67	252.95	158.34	194.12	785.14	91.72	521.12	201.93	317.48	112.12	303.00	60	2	1
3568	2023-02-05 14:23:23.000	65535.00	1377.02	38250.43	2083.76	4437.91	16834.44	539.28	216.10	3408.10	167.93	895.83	470.53	355.28	396.19	569.25	814.25	810.91	117.12	303.00	60	1	2
3569	2023-02-05 14:23:27.000	7564.04	930.38	26690.83	2038.79	8417.89	17370.04	185.21	190.65	1097.23	260.34	259.14	98.65	990.46	142.42	398.19	333.01	1429.27	218.00	303.00	60	3	1
3570	2023-02-05 14:23:28.000	13396.47	4483.90	14360.50	2556.86	3784.74	3264.61	570.13	778.86	2774.53	455.61	586.74	118.84	151.58	169.29	585.63	860.68	140.34	73.56	303.00	60	0	2
3571	2023-02-05 14:23:30.000	13621.64	5175.74	13674.31	1162.67	3506.01	3467.28	996.94	421.53	526.59	254.05	155.17	194.12	785.14	91.72	522.82	200.78	321.95	112.12	303.00	60	2	1
3572	2023-02-05 14:23:33.000	65535.00	1378.02	38367.69	2074.49	4433.51	16802.39	539.28	216.53	3404.70	167.93	895.83	470.53	354.47	397.01	566.73	810.89	810.36	117.12	303.00	60	1	2
3573	2023-02-05 14:23:38.000	7532.07	927.53	26745.49	2033.90	8363.50	17078.10	184.70	189.70	1096.08	260.34	261.26	99.08	988.82	142.42	393.78	331.85	1440.20	217.03	303.00	60	3	1
3574	2023-02-05 14:23:39.000	13495.80	4488.84	14381.57	2561.17	3783.20	3263.90	568.83	777.21	2776.83	454.89	586.74	118.50	151.58	169.29	584.82	859.56	139.79	73.56	303.00	60	0	2
3575	2023-02-05 14:23:41.000	13621.64	5205.53	13711.46	1157.49	3512.84	3471.46	998.71	421.53	526.59	252.95	155.17	194.47	787.45	91.72	523.67	201.93	322.51	112.12	303.00	60	2	1
3576	2023-02-05 14:23:44.000	65535.00	1374.03	38389.80	2082.08	4438.65	16847.55	539.28	216.53	3404.70	167.56	896.86	471.26	354.47	396.19	568.41	814.25	813.15	117.12	303.00	60	1	2
3577	2023-02-05 14:23:49.000	7582.75	928.48	26765.28	2036.34	8408.94	17341.52	185.21	190.65	1093.79	261.15	259.14	99.08	985.53	141.55	398.19	331.85	1439.56	217.03	303.00	60	3	1
3578	2023-02-05 14:23:50.000	13491.79	4488.84	14332.09	2562.89	3773.17	3251.22	569.70	779.28	2768.78	454.89	614.59	118.84	151.58	169.29	582.38	860.68	140.34	73.56	303.00	60	0	2
3579	2023-02-05 14:23:52.000	13637.38	5147.88	13749.53	1164.40	3505.26	3484.71	997.39	421.53	525.51	253.32	157.28	194.12	779.77	90.90	521.97	201.93	321.39	112.12	303.00	60	2	1
3580	2023-02-05 14:23:55.000	65535.00	1379.02	38341.75	2081.23	4416.65	16763.79	539.74	216.53	3411.49	167.93	896.86	470.90	355.28	397.01	567.57	810.89	809.80	117.12	303.00	60	1	2
3581	2023-02-05 14:24:00.000	7546.88	931.33	26834.08	2040.42	8424.77	17365.28	184.70	190.65	1098.38	260.75	261.26	98.65	991.29	142.42	400.83	333.01	1422.85	217.03	303.00	60	3	1
3582	2023-02-05 14:24:01.000	13451.74	4482.92	14371.49	2560.31	3777.80	3255.45	570.13	779.28	2767.63	455.25	585.75	118.84	151.58	168.49	581.57	859.56	140.34	73.56	303.00	60	0	2
3583	2023-02-05 14:24:03.000	13613.35	5179.58	13587.94	1165.26	3519.66	3482.62	999.60	422.39	526.59	254.05	157.28	194.47	786.68	91.72	521.97	201.93	320.28	112.12	303.00	60	2	1
3584	2023-02-05 14:24:06.000	65535.00	1379.02	38387.88	2082.92	4445.24	16842.45	536.97	215.68	3389.99	167.56	893.78	469.44	353.66	395.37	567.57	814.25	810.36	117.12	303.00	60	1	2
3585	2023-02-05 14:24:11.000	7564.82	931.33	24842.64	2039.60	8412.38	17014.28	185.21	190.65	1097.23	260.75	259.14	99.08	990.46	142.42	399.07	331.85	1440.20	218.00	303.00	60	3	1
3586	2023-02-05 14:24:12.000	13439.72	4488.84	14383.41	2564.62	3779.34	3263.20	568.40	778.03	2767.63	455.61	612.60	118.50	151.58	168.49	582.38	858.44	139.79	73.56	303.00	60	0	2
3587	2023-02-05 14:24:14.000	13566.13	5075.82	13671.52	1161.81	3508.29	3481.92	994.73	417.70	526.59	253.68	155.17	194.12	785.91	91.72	521.97	201.93	318.60	112.12	303.00	60	2	1
3588	2023-02-05 14:24:17.000	65535.00	1381.01	37224.82	2080.39	4443.04	16805.31	539.28	216.53	3397.91	167.20	893.78	470.90	353.66	395.37	568.41	814.25	809.80	117.12	303.00	60	1	2
3589	2023-02-05 14:24:22.000	7589.77	932.28	26940.58	2042.87	8419.95	17384.97	184.70	190.65	1096.08	260.75	260.20	98.65	990.46	142.42	399.07	333.01	1438.91	217.03	303.00	60	3	1
3590	2023-02-05 14:24:23.000	13504.61	4476.99	14328.43	2562.89	3777.80	3251.92	569.26	778.03	2772.23	455.25	586.74	118.84	151.58	169.29	583.19	858.44	140.34	73.56	303.00	60	0	2
3591	2023-02-05 14:24:25.000	13522.22	5183.43	13647.37	1162.67	3520.42	3481.22	998.71	421.96	526.59	253.68	156.23	194.81	788.21	92.54	522.82	201.93	321.39	112.12	303.00	60	2	1
3592	2023-02-05 14:24:28.000	65535.00	1377.02	38362.89	2082.08	4443.78	16841.73	541.13	216.53	3400.18	167.93	895.83	472.35	354.47	396.19	568.41	810.89	801.41	117.12	303.00	60	1	2
3593	2023-02-05 14:24:33.000	7570.28	931.33	26914.19	2037.97	8411.00	17372.07	185.21	190.65	1098.38	260.75	260.20	98.65	990.46	142.42	397.31	331.85	1438.91	217.03	303.00	60	3	1
3594	2023-02-05 14:24:34.000	13466.16	4476.99	14310.11	2558.58	3774.71	3253.33	567.53	776.38	2769.93	454.89	585.75	118.50	151.58	168.49	584.00	860.68	140.34	73.56	303.00	60	0	2
3595	2023-02-05 14:24:36.000	13613.35	5194.96	13718.89	1154.04	3518.91	3487.50	997.83	421.96	526.59	254.05	158.34	194.12	787.45	91.72	521.97	201.93	321.39	112.12	303.00	60	2	1
3596	2023-02-05 14:24:39.000	65535.00	1381.01	38158.15	2085.45	4448.18	16838.81	542.05	216.95	3406.97	167.93	896.86	473.08	354.47	396.19	567.57	810.89	810.36	117.12	303.00	60	1	2
3597	2023-02-05 14:24:44.000	7567.16	928.48	26954.72	2036.34	8424.08	17384.97	184.70	190.65	1096.08	260.75	258.08	98.65	988.82	142.42	398.19	331.85	1428.63	217.03	303.00	60	3	1
3598	2023-02-05 14:24:44.000	13478.18	4487.85	14394.40	2549.10	3779.34	3256.15	569.26	777.62	2780.28	455.25	615.58	118.84	151.58	169.29	584.82	860.68	139.23	73.56	303.00	60	0	2
3599	2023-02-05 14:24:47.000	13506.48	5144.04	13597.22	1156.63	3509.05	3477.04	995.62	421.11	527.67	253.68	155.17	194.12	786.68	91.72	521.97	201.93	320.84	112.12	303.00	60	2	1
3600	2023-02-05 14:24:50.000	65535.00	1381.01	38376.35	2082.92	4446.71	16857.02	530.05	213.97	3408.10	167.93	897.88	462.53	355.28	397.01	567.57	813.13	810.36	117.12	303.00	60	1	2
3601	2023-02-05 14:24:54.000	7588.21	930.38	26939.64	2041.24	8418.58	17351.03	184.70	190.65	1096.08	260.75	259.14	98.65	982.24	142.42	398.19	333.01	1439.56	218.00	303.00	60	3	1
3602	2023-02-05 14:24:55.000	13422.10	4462.18	14307.36	2557.72	3770.09	3254.74	569.26	778.86	2781.43	455.25	586.74	118.50	151.58	169.29	583.19	858.44	140.34	73.56	303.00	60	0	2
3603	2023-02-05 14:24:58.000	13581.04	5202.64	13689.17	1162.67	3505.26	3489.60	996.06	421.11	527.67	252.95	155.17	194.47	787.45	91.72	521.97	201.93	320.84	112.12	303.00	60	2	1
3604	2023-02-05 14:25:01.000	65535.00	1381.01	38584.93	2082.92	4448.91	16891.25	541.59	216.95	3408.10	168.29	897.88	472.72	355.28	397.83	567.57	813.13	812.03	117.12	303.00	60	1	2
3605	2023-02-05 14:25:05.000	7557.80	928.48	26736.07	2028.19	8353.86	17295.35	184.70	190.65	1094.94	260.34	259.14	98.65	985.53	141.55	399.07	331.85	1436.34	217.03	303.00	60	3	1
3606	2023-02-05 14:25:06.000	13498.20	4472.05	14381.57	2554.27	3758.52	3250.51	569.26	778.03	2764.19	454.89	609.61	118.84	151.58	168.49	579.94	859.56	140.34	73.56	303.00	60	0	2
3607	2023-02-05 14:25:09.000	13627.44	5205.53	13745.82	1157.49	3519.66	3477.04	997.39	421.96	527.67	251.86	157.28	194.47	785.14	91.72	524.53	201.93	321.39	111.24	303.00	60	2	1
3608	2023-02-05 14:25:12.000	65535.00	1378.02	38598.39	2083.76	4447.44	16870.13	539.28	215.68	3408.10	167.93	897.88	470.17	354.47	396.19	567.57	812.01	812.03	117.12	303.00	60	1	2
3609	2023-02-05 14:25:16.000	7538.31	929.43	26856.70	2031.45	8399.99	17369.36	185.21	190.65	1096.08	260.75	259.14	99.08	988.00	142.42	399.07	333.01	1437.63	216.06	303.00	60	3	1
3610	2023-02-05 14:25:17.000	13514.23	4468.10	14322.93	2561.17	3776.26	3249.10	569.70	778.45	2751.54	455.25	611.60	118.84	150.79	168.49	583.19	852.83	140.34	73.56	303.00	60	0	2
3611	2023-02-05 14:25:20.000	13588.50	5198.80	13642.73	1161.81	3515.11	3488.90	995.62	421.53	527.67	252.59	155.17	194.47	785.91	91.72	521.97	200.78	320.84	112.12	303.00	60	2	1
3612	2023-02-05 14:25:23.000	65535.00	1376.03	38532.06	2079.55	4440.84	16851.19	542.05	216.95	3414.89	167.93	896.86	473.08	355.28	397.01	568.41	815.37	810.91	117.12	303.00	60	1	2
3613	2023-02-05 14:25:27.000	7557.80	930.38	26873.66	2034.71	8413.76	17370.04	185.21	190.65	1096.08	260.75	258.08	99.08	988.00	142.42	398.19	331.85	1425.42	217.03	303.00	60	3	1
3614	2023-02-05 14:25:28.000	13389.26	4471.07	14358.67	2548.24	3765.46	3255.45	569.26	778.86	2765.34	455.25	613.59	118.84	151.58	169.29	580.75	851.71	140.34	73.56	303.00	60	0	2
3615	2023-02-05 14:25:30.000	13614.18	5166.13	13691.02	1160.94	3495.40	3480.53	999.15	421.53	527.67	253.32	158.34	194.47	785.91	91.72	522.82	201.93	314.13	112.12	303.00	60	2	1
3616	2023-02-05 14:25:33.000	65535.00	1376.03	38385.00	2077.02	4443.04	16841.73	541.13	216.53	3404.70	167.93	892.76	472.35	352.05	396.19	566.73	810.89	805.88	117.12	303.00	60	1	2
3617	2023-02-05 14:25:38.000	7468.91	928.48	27008.44	2030.63	8397.92	17370.04	185.21	190.65	1093.79	260.75	260.20	99.08	981.42	141.55	399.07	333.01	1436.98	217.03	303.00	60	3	1
3618	2023-02-05 14:25:39.000	13413.29	4475.02	14117.69	2566.34	3780.11	3257.56	568.83	777.21	2775.68	454.89	612.60	118.50	151.58	168.49	583.19	860.68	140.34	73.56	303.00	60	0	2
3619	2023-02-05 14:25:41.000	13595.95	5166.13	13528.50	1160.08	3515.87	3484.02	994.29	419.83	527.67	253.32	157.28	193.78	787.45	91.72	521.12	201.93	320.84	112.12	303.00	60	2	1
3620	2023-02-05 14:25:44.000	65535.00	1379.02	38554.17	2087.98	4453.31	16878.14	539.74	216.10	3380.93	167.93	896.86	470.90	353.66	397.01	567.57	810.89	810.91	117.12	303.00	60	1	2
3621	2023-02-05 14:25:49.000	7558.58	930.38	26860.47	2034.71	8389.66	17365.28	185.21	190.65	1096.08	260.75	259.14	99.08	989.64	142.42	399.95	333.01	1440.20	217.03	303.00	60	3	1
3622	2023-02-05 14:25:50.000	12982.31	4445.39	14320.18	2556.86	3772.40	3256.15	569.26	778.45	2767.63	454.89	612.60	118.50	151.58	169.29	584.00	860.68	140.34	73.56	303.00	60	0	2
3623	2023-02-05 14:25:52.000	13599.27	5190.15	13698.45	1162.67	3518.91	3479.83	998.27	422.39	527.67	252.95	155.17	194.47	781.31	91.72	523.67	201.93	320.28	112.12	303.00	60	2	1
3624	2023-02-05 14:25:55.000	65535.00	1377.02	38469.58	2078.70	4435.71	16828.61	539.74	216.53	3391.12	167.93	897.88	471.26	354.47	397.01	568.41	813.13	813.15	117.12	303.00	60	1	2
3625	2023-02-05 14:26:00.000	7518.81	930.38	26739.83	2036.34	8404.81	17334.05	184.70	190.65	1093.79	260.75	260.20	99.08	985.53	142.42	398.19	331.85	1436.98	217.03	303.00	60	3	1
3626	2023-02-05 14:26:01.000	13475.77	4488.84	14370.58	2553.41	3773.17	3251.92	569.70	778.45	2766.48	454.89	584.75	118.84	151.58	169.29	582.38	857.32	140.34	73.56	303.00	60	0	2
3627	2023-02-05 14:26:03.000	13640.70	5139.23	13646.45	1161.81	3485.54	3483.32	996.06	421.53	526.59	253.68	157.28	194.47	788.21	91.72	522.82	201.93	320.84	112.12	303.00	60	2	1
3628	2023-02-05 14:26:06.000	65535.00	1380.01	38513.80	2085.45	4441.58	16848.28	539.28	216.53	3411.49	167.93	897.88	470.90	355.28	397.01	569.25	810.89	812.03	117.12	303.00	60	1	2
3629	2023-02-05 14:26:11.000	7568.72	930.38	26892.51	2027.37	8392.41	17302.82	184.70	190.65	1093.79	260.75	259.14	98.65	985.53	141.55	399.07	333.01	1440.84	216.06	303.00	60	3	1
3630	2023-02-05 14:26:12.000	13472.57	4474.03	14320.18	2561.17	3777.03	3260.38	569.70	778.86	2771.08	455.61	612.60	118.84	151.58	169.29	584.00	860.68	139.79	73.56	303.00	60	0	2
3631	2023-02-05 14:26:14.000	13572.76	5184.39	13715.17	1164.40	3521.94	3484.71	998.71	421.53	526.59	253.32	155.17	194.47	779.00	91.72	522.82	201.93	321.39	112.12	303.00	60	2	1
3632	2023-02-05 14:26:17.000	65535.00	1376.03	38583.97	2077.86	4444.51	16883.24	542.05	216.95	3409.23	168.29	897.88	473.08	355.28	397.01	568.41	813.13	810.91	117.12	303.00	60	1	2
3633	2023-02-05 14:26:22.000	7511.02	929.43	26813.35	2039.60	8382.77	17335.41	184.70	190.65	1098.38	260.75	260.20	99.08	991.29	142.42	398.19	333.01	1435.70	217.03	303.00	60	3	1
3634	2023-02-05 14:26:23.000	13454.14	4461.19	14300.03	2566.34	3767.00	3254.04	569.26	778.45	2771.08	455.97	585.75	118.84	150.79	168.49	572.63	855.07	140.34	73.56	303.00	60	0	2
3635	2023-02-05 14:26:25.000	13630.75	5187.27	13690.10	1164.40	3515.11	3481.92	995.62	421.11	527.67	253.32	158.34	194.47	785.91	92.54	526.23	201.93	321.39	112.12	303.00	60	2	1
3636	2023-02-05 14:26:28.000	65535.00	1382.01	38244.66	2087.14	4448.18	16857.02	542.51	217.38	3410.36	168.29	898.91	473.44	355.28	397.01	569.25	792.97	812.03	117.12	303.00	60	1	2
3637	2023-02-05 14:26:33.000	7514.92	929.43	26757.74	2037.97	8392.41	17323.19	184.70	190.65	1094.94	260.34	259.14	99.08	988.82	142.42	396.43	331.85	1431.84	217.03	303.00	60	3	1
3638	2023-02-05 14:26:33.000	13468.56	4480.94	14373.33	2561.17	3770.86	3254.74	569.70	778.86	2753.84	455.25	611.60	118.84	150.79	168.49	583.19	860.68	140.34	73.56	303.00	60	0	2
3639	2023-02-05 14:26:36.000	13526.36	5194.00	13690.10	1162.67	3524.21	3464.48	990.32	421.11	527.67	253.32	155.17	193.78	788.21	92.54	514.31	201.93	321.39	112.12	303.00	60	2	1
3640	2023-02-05 14:26:39.000	65535.00	1379.02	38038.00	2068.58	4445.24	16854.11	542.05	216.95	3402.44	168.29	897.88	472.72	355.28	397.01	568.41	813.13	810.91	117.12	303.00	60	1	2
3641	2023-02-05 14:26:44.000	7497.76	930.38	26895.34	2035.53	8394.48	17335.41	185.21	190.65	1097.23	260.75	259.14	99.08	989.64	142.42	399.95	334.17	1438.91	216.06	303.00	60	3	1
3642	2023-02-05 14:26:44.000	13514.23	4477.98	14311.02	2549.96	3776.26	3252.63	569.26	778.03	2769.93	454.53	586.74	118.84	151.58	169.29	579.94	858.44	139.79	73.56	303.00	60	0	2
3643	2023-02-05 14:26:47.000	13615.84	5171.90	13638.09	1158.35	3506.77	3473.55	993.85	415.99	526.59	252.95	155.17	194.12	782.84	91.72	523.67	201.93	320.84	112.12	303.00	60	2	1
3644	2023-02-05 14:26:50.000	65535.00	1382.01	38400.38	2087.14	4429.85	16898.54	542.05	216.95	3403.57	168.29	897.88	472.72	355.28	397.01	569.25	813.13	812.59	117.12	303.00	60	1	2
3645	2023-02-05 14:26:55.000	7571.84	930.38	26934.93	2038.79	8393.79	17356.46	184.70	190.65	1096.08	260.75	260.20	99.08	988.82	142.42	399.07	331.85	1440.84	217.03	303.00	60	3	1
3646	2023-02-05 14:26:55.000	13491.79	4487.85	14315.60	2569.79	3783.97	3259.67	570.13	779.28	2765.34	454.16	586.74	118.84	150.79	168.49	568.57	856.19	140.34	73.56	303.00	60	0	2
3647	2023-02-05 14:26:58.000	13633.24	5210.33	13734.67	1160.94	3496.91	3483.32	996.94	421.11	525.51	254.05	155.17	194.12	786.68	91.72	520.27	201.93	320.28	112.12	303.00	60	2	1
3648	2023-02-05 14:27:01.000	65535.00	1379.02	38491.69	2077.86	4449.64	16897.08	542.05	216.95	3405.84	167.93	893.78	472.72	354.47	396.19	568.41	815.37	809.80	117.12	303.00	60	1	2
3649	2023-02-05 14:27:05.000	7540.65	930.38	26838.79	2034.71	8391.72	17325.91	184.70	190.65	1094.94	260.34	258.08	98.23	988.00	142.42	399.07	331.85	1436.98	217.03	303.00	60	3	1
3650	2023-02-05 14:27:06.000	13517.43	4466.13	14351.34	2562.03	3767.77	3251.22	570.13	779.28	2774.53	455.61	612.60	118.84	151.58	169.29	584.82	860.68	139.79	73.56	303.00	60	0	2
3651	2023-02-05 14:27:09.000	13499.85	5151.72	13723.53	1156.63	3499.95	3474.25	990.76	419.83	526.59	253.68	158.34	193.78	787.45	91.72	520.27	201.93	320.84	112.12	303.00	60	2	1
3652	2023-02-05 14:27:12.000	65535.00	1379.02	38523.41	2086.29	4451.11	16883.24	539.74	216.53	3403.57	167.93	895.83	471.63	354.47	396.19	564.20	809.77	812.59	117.12	303.00	60	1	2
3653	2023-02-05 14:27:16.000	7565.60	929.43	26766.22	2029.00	8351.79	17317.08	184.70	190.18	1093.79	260.34	258.08	99.08	986.35	142.42	395.55	331.85	1431.20	217.03	303.00	60	3	1
3654	2023-02-05 14:27:17.000	13478.98	4474.03	14334.84	2560.31	3775.49	3252.63	569.26	778.03	2761.89	455.25	586.74	118.84	151.58	169.29	584.00	860.68	139.79	73.56	303.00	60	0	2
3655	2023-02-05 14:27:19.000	13648.15	5196.88	13706.81	1161.81	3509.05	3474.25	994.29	419.83	525.51	253.68	155.17	194.12	788.21	91.72	518.57	201.93	320.84	112.12	303.00	60	2	1
3656	2023-02-05 14:27:23.000	65535.00	1379.02	38687.78	2089.67	4448.91	16872.32	541.59	216.53	3406.97	167.93	895.83	472.72	355.28	396.19	567.57	810.89	811.47	117.12	303.00	60	1	2
3657	2023-02-05 14:27:27.000	7538.31	930.38	26779.42	2028.19	8395.17	17332.02	184.18	190.18	1092.64	260.34	258.08	99.08	987.17	142.42	399.07	331.85	1436.98	216.06	303.00	60	3	1
3658	2023-02-05 14:27:28.000	13364.42	4471.07	14312.85	2556.00	3767.00	3250.51	571.00	780.93	2756.14	455.61	585.75	119.18	151.58	169.29	579.94	852.83	140.34	73.56	303.00	60	0	2
3659	2023-02-05 14:27:30.000	13579.38	5087.35	13690.10	1158.35	3484.02	3477.74	998.71	421.96	526.59	253.68	155.17	193.78	787.45	91.72	521.97	201.93	321.39	112.12	303.00	60	2	1
3660	2023-02-05 14:27:34.000	65535.00	1378.02	38502.26	2082.92	4452.57	16877.42	541.13	216.53	3397.91	167.56	896.86	472.35	354.47	397.01	567.57	812.01	810.36	117.12	303.00	60	1	2
3661	2023-02-05 14:27:38.000	7479.83	927.53	26841.62	2034.71	8394.48	17352.38	184.70	190.18	1093.79	260.34	260.20	98.65	983.88	141.55	399.07	330.69	1437.63	217.03	303.00	60	3	1
3662	2023-02-05 14:27:39.000	13513.42	4481.93	14424.64	2559.45	3772.40	3262.49	571.44	780.93	2771.08	455.61	615.58	118.84	151.58	169.29	588.06	802.33	140.34	73.56	303.00	60	0	2
3663	2023-02-05 14:27:41.000	13618.33	5201.68	13656.66	1166.12	3521.94	3480.53	992.08	420.68	526.59	254.05	155.17	194.12	786.68	91.72	522.82	201.93	320.28	112.12	303.00	60	2	1
3664	2023-02-05 14:27:44.000	65535.00	1377.02	38589.74	2085.45	4447.44	16788.55	540.20	216.53	3411.49	167.93	897.88	471.99	355.28	397.83	568.41	814.25	810.91	117.12	303.00	60	1	2
3665	2023-02-05 14:27:49.000	7564.04	934.18	27090.43	2057.55	8430.28	17477.98	184.70	190.18	1094.94	260.75	258.08	99.08	989.64	142.42	399.07	333.01	1433.77	217.03	303.00	60	3	1
3666	2023-02-05 14:27:50.000	13509.42	4476.99	14252.38	2556.86	3776.26	3253.33	571.00	780.11	2773.38	456.33	612.60	118.84	151.58	169.29	582.38	859.56	140.34	74.42	303.00	60	0	2
3667	2023-02-05 14:27:52.000	13553.70	5190.15	13689.17	1160.94	3522.70	3484.71	993.41	419.83	526.59	253.68	158.34	193.78	787.45	91.72	523.67	201.93	320.84	112.12	303.00	60	2	1
3668	2023-02-05 14:27:55.000	65535.00	1380.01	38438.83	2086.29	4445.24	16876.69	540.20	216.53	3416.02	167.93	897.88	471.99	355.28	397.83	568.41	815.37	800.85	117.12	303.00	60	1	2
3669	2023-02-05 14:28:00.000	7450.98	929.43	26894.40	2030.63	8362.12	17243.08	184.70	190.65	1094.94	259.94	259.14	99.08	982.24	140.68	399.07	333.01	1434.41	217.03	303.00	60	3	1
3670	2023-02-05 14:28:01.000	13512.62	4476.00	14364.16	2557.72	3767.00	3245.58	569.70	778.86	2774.53	455.25	584.75	118.84	151.58	168.49	584.00	860.68	139.79	73.56	303.00	60	0	2
3671	2023-02-05 14:28:03.000	13596.78	5184.39	13599.08	1160.94	3504.50	3437.28	991.64	420.68	526.59	254.05	157.28	193.78	786.68	92.54	522.82	201.93	321.39	112.12	303.00	60	2	1
3672	2023-02-05 14:28:06.000	65535.00	1374.03	38436.90	2082.08	4448.18	16847.55	541.13	216.95	3399.04	167.93	895.83	472.35	354.47	397.01	568.41	816.49	811.47	117.12	303.00	60	1	2
3673	2023-02-05 14:28:11.000	7522.71	929.43	26962.26	2035.53	8407.56	17384.97	184.70	190.18	1097.23	260.75	259.14	99.08	990.46	142.42	397.31	331.85	1436.34	217.03	303.00	60	3	1
3674	2023-02-05 14:28:12.000	13513.42	4486.87	14339.42	2559.45	3774.71	3254.74	568.40	776.79	2768.78	454.89	614.59	118.50	151.58	169.29	584.00	859.56	140.34	73.56	303.00	60	0	2
3675	2023-02-05 14:28:14.000	13604.24	5182.47	13668.74	1160.94	3493.12	3457.51	997.39	420.25	526.59	252.59	155.17	194.47	787.45	91.72	520.27	201.93	321.39	112.12	303.00	60	2	1
3676	2023-02-05 14:28:17.000	65535.00	1351.12	38508.03	2067.74	4432.78	16825.70	542.05	216.95	3413.76	167.93	900.96	472.72	356.08	398.65	569.25	813.13	811.47	117.12	303.00	60	1	2
3677	2023-02-05 14:28:22.000	7559.36	930.38	26924.56	2037.16	8409.62	17331.34	184.18	190.18	1094.94	260.34	261.26	99.08	990.46	142.42	399.07	331.85	1433.13	217.03	303.00	60	3	1
3678	2023-02-05 14:28:23.000	13466.16	4477.98	14366.00	2552.55	3773.94	3259.67	570.13	780.11	2764.19	455.97	586.74	118.84	151.58	169.29	583.19	856.19	140.34	73.56	303.00	60	0	2
3679	2023-02-05 14:28:25.000	13616.67	5173.82	13610.23	1162.67	3506.01	3470.76	997.39	421.11	526.59	253.32	155.17	193.78	785.91	91.72	521.97	201.93	320.84	112.12	303.00	60	2	1
3680	2023-02-05 14:28:28.000	65535.00	1374.03	38391.73	2077.02	4451.11	16837.35	540.66	216.53	3412.63	168.29	898.91	471.99	355.28	397.83	569.25	814.25	812.59	117.12	303.00	60	1	2
3681	2023-02-05 14:28:33.000	7564.82	930.38	26917.96	2033.08	8407.56	17347.63	184.70	190.18	1093.79	260.34	259.14	99.08	987.17	142.42	398.19	331.85	1438.91	217.03	303.00	60	3	1
3682	2023-02-05 14:28:33.000	13508.62	4476.99	14389.82	2560.31	3777.80	3256.15	569.26	777.62	2780.28	453.80	614.59	118.84	151.58	169.29	583.19	858.44	140.34	73.56	303.00	60	0	2
3683	2023-02-05 14:28:36.000	13572.76	5204.57	13661.31	1163.53	3516.63	3469.37	993.85	420.68	526.59	253.68	157.28	194.12	780.54	91.72	521.97	201.93	320.28	112.12	303.00	60	2	1
3684	2023-02-05 14:28:39.000	65535.00	1376.03	38360.97	2082.08	4445.24	16830.80	542.05	216.95	3404.70	167.93	898.91	473.08	355.28	397.01	568.41	813.13	810.91	117.12	303.00	60	1	2
3685	2023-02-05 14:28:44.000	7516.48	930.38	26880.26	2039.60	8406.18	17370.04	184.18	189.70	1094.94	260.34	259.14	98.65	991.29	141.55	398.19	331.85	1440.20	217.03	303.00	60	3	1
3686	2023-02-05 14:28:44.000	13502.21	4467.12	14355.00	2558.58	3778.57	3257.56	569.70	779.28	2768.78	455.25	612.60	118.84	151.58	169.29	584.00	860.68	140.34	73.56	303.00	60	0	2
3687	2023-02-05 14:28:47.000	13576.90	5170.94	13664.09	1162.67	3502.22	3475.64	997.39	421.11	526.59	253.68	157.28	194.12	785.91	92.54	523.67	201.93	320.28	112.12	303.00	60	2	1
3688	2023-02-05 14:28:50.000	65535.00	1376.03	38155.27	2086.29	4438.65	16778.36	541.13	216.53	3410.36	167.93	897.88	472.72	355.28	397.83	569.25	812.01	813.71	116.25	303.00	60	1	2
3689	2023-02-05 14:28:55.000	7512.58	930.38	26893.46	2037.16	8407.56	17353.06	184.18	189.70	1094.94	259.94	259.14	98.65	990.46	142.42	396.43	331.85	1438.91	217.03	303.00	60	3	1
3690	2023-02-05 14:28:55.000	13498.20	4483.90	14198.32	2562.89	3780.11	3256.85	570.13	779.28	2777.98	454.89	613.59	118.84	151.58	169.29	584.00	859.56	140.34	73.56	303.00	60	0	2
3691	2023-02-05 14:28:58.000	13626.61	5198.80	13720.74	1162.67	3519.66	3484.71	993.85	420.68	526.59	253.68	158.34	193.78	785.91	91.72	521.12	200.78	321.39	112.12	303.00	60	2	1
3692	2023-02-05 14:29:01.000	65535.00	1380.01	38530.14	2085.45	4431.31	16815.50	538.36	216.10	3417.15	167.56	898.91	469.08	356.08	397.83	570.10	815.37	812.59	117.12	303.00	60	1	2
3693	2023-02-05 14:29:06.000	7541.43	930.38	26991.48	2040.42	8408.25	17382.26	184.70	190.18	1094.94	260.34	259.14	99.08	988.00	142.42	398.19	333.01	1437.63	217.03	303.00	60	3	1
3694	2023-02-05 14:29:06.000	13486.19	4462.18	14387.07	2563.76	3778.57	3258.26	569.70	777.21	2771.08	455.61	612.60	118.84	151.58	169.29	583.19	860.68	140.34	73.56	303.00	60	0	2
3695	2023-02-05 14:29:09.000	13593.47	5187.27	13637.16	1161.81	3521.18	3485.41	997.39	421.53	526.59	253.68	155.17	194.47	784.38	91.72	521.97	201.93	320.28	112.12	303.00	60	2	1
3696	2023-02-05 14:29:12.000	65535.00	1381.01	38586.85	2086.29	4446.71	16873.05	541.59	216.53	3413.76	167.93	896.86	472.35	356.08	397.83	569.25	815.37	813.15	117.12	303.00	60	1	2
3697	2023-02-05 14:29:16.000	7546.10	930.38	26805.81	2037.16	8401.36	17354.42	184.70	190.18	1094.94	260.75	259.14	98.65	988.00	142.42	399.07	331.85	1431.20	217.03	303.00	60	3	1
3698	2023-02-05 14:29:17.000	13515.03	4481.93	14376.08	2564.62	3778.57	3255.45	570.13	778.86	2771.08	455.61	611.60	118.84	151.58	169.29	584.82	860.68	140.34	73.56	303.00	60	0	2
3699	2023-02-05 14:29:19.000	13641.52	5204.57	13494.14	1162.67	3519.66	3484.02	997.83	420.68	526.59	254.05	155.17	194.47	784.38	91.72	520.27	201.93	321.39	112.12	303.00	60	2	1
3700	2023-02-05 14:36:28.000	65535.00	1330.19	35631.13	1977.51	4110.24	15655.91	526.82	211.85	3354.90	166.10	893.78	464.72	352.85	392.10	563.36	808.65	808.68	116.25	353.00	70	1	2
3701	2023-02-05 14:36:33.000	7443.18	915.19	26374.16	1998.83	8262.98	17093.04	182.12	188.28	1090.35	270.81	258.08	98.65	989.64	142.42	395.55	331.85	1442.77	218.00	352.00	70	3	1
3702	2023-02-05 14:36:33.000	13296.33	4406.88	13954.60	2503.41	3697.58	3196.96	561.01	770.58	2753.84	452.72	610.61	118.16	150.79	167.68	579.94	857.32	139.79	72.71	353.00	70	0	2
3703	2023-02-05 14:36:36.000	13289.40	5097.92	13340.90	1128.14	3438.52	3420.54	983.25	416.84	522.27	251.50	155.17	194.12	784.38	91.72	521.12	201.93	320.84	111.24	352.00	70	2	1
3704	2023-02-05 14:36:39.000	65535.00	1330.19	35587.87	1977.51	4113.17	15645.72	526.82	211.85	3345.85	166.10	903.01	464.72	351.24	392.10	560.83	813.13	810.91	116.25	353.00	70	1	2
3705	2023-02-05 14:36:44.000	7454.88	914.24	26521.18	1998.01	8236.82	17096.43	181.60	188.28	1089.21	270.81	258.08	98.65	988.82	142.42	399.07	331.85	1436.98	218.00	352.00	70	3	1
3706	2023-02-05 14:36:44.000	13257.08	4406.88	14096.62	2506.86	3689.87	3196.26	561.88	771.41	2764.19	454.16	610.61	118.50	150.79	168.49	582.38	861.80	139.23	73.56	353.00	70	0	2
3707	2023-02-05 14:36:47.000	13455.94	5094.08	13426.34	1139.36	3441.55	3417.75	981.92	416.42	523.35	251.13	154.12	193.78	781.31	90.90	521.97	201.93	319.72	111.24	352.00	70	2	1
3708	2023-02-05 14:36:50.000	65535.00	1328.20	35576.34	1972.45	4110.24	15639.89	525.90	211.85	3351.50	166.10	892.76	463.99	352.85	392.10	563.36	810.89	809.24	116.25	353.00	70	1	2
3709	2023-02-05 14:36:55.000	7475.93	915.19	26409.97	1999.64	8246.46	17071.31	182.12	188.28	1089.21	271.21	259.14	98.65	988.82	141.55	398.19	331.85	1436.34	218.00	352.00	70	3	1
3710	2023-02-05 14:36:55.000	13276.30	4403.92	14094.78	2500.83	3689.10	3194.14	561.01	769.33	2764.19	453.44	610.61	118.50	151.58	168.49	581.57	859.56	139.23	72.71	353.00	70	0	2
3711	2023-02-05 14:36:58.000	13474.99	5105.60	13445.84	1130.73	3443.07	3418.45	981.48	415.99	523.35	250.77	157.28	193.09	783.61	91.72	519.42	201.93	320.28	111.24	352.00	70	2	1
3712	2023-02-05 14:37:01.000	65535.00	1328.20	35445.62	1974.98	4103.64	15655.91	524.06	211.42	3346.98	166.10	893.78	462.17	352.05	392.10	564.20	812.01	808.12	116.25	353.00	70	1	2
3713	2023-02-05 14:37:06.000	7445.52	912.34	26040.52	1991.49	8224.43	17021.07	182.12	188.28	1090.35	270.81	257.01	98.65	987.17	141.55	399.07	333.01	1440.84	218.00	352.00	70	3	1
3714	2023-02-05 14:37:06.000	13333.98	4402.93	14077.38	2508.58	3699.13	3193.44	559.70	770.58	2752.69	450.91	584.75	117.48	150.79	168.49	582.38	855.07	139.23	72.71	353.00	70	0	2
3715	2023-02-05 14:37:09.000	13436.88	5104.64	13401.27	1136.78	3448.38	3421.24	980.15	415.57	522.27	250.77	154.12	193.43	779.77	90.90	521.12	201.93	320.28	111.24	352.00	70	2	1
3716	2023-02-05 14:37:12.000	65535.00	1332.19	35634.01	1978.35	4121.97	15679.95	527.75	211.85	3356.03	166.10	893.78	465.44	352.05	392.10	564.20	810.89	812.59	116.25	353.00	70	1	2
3717	2023-02-05 14:37:17.000	7429.93	911.40	26409.03	1998.01	8225.80	17062.49	181.60	188.28	1088.06	271.21	257.01	98.65	988.82	141.55	399.07	331.85	1435.70	218.00	352.00	70	3	1
3718	2023-02-05 14:37:17.000	13350.00	4381.21	14115.86	2512.03	3649.76	3154.68	561.44	770.16	2752.69	452.36	611.60	118.50	150.79	168.49	579.13	861.80	139.23	72.71	353.00	70	0	2
3719	2023-02-05 14:37:19.000	13460.91	5050.84	13443.99	1136.78	3437.76	3420.54	981.04	415.99	523.35	251.50	157.28	193.78	784.38	91.72	522.82	201.93	320.28	111.24	352.00	70	2	1
3720	2023-02-05 14:37:23.000	65535.00	1331.19	35828.17	1985.10	4129.30	15741.86	526.36	211.42	3356.03	165.37	891.73	464.72	352.85	392.10	560.83	810.89	810.91	115.37	353.00	70	1	2
3721	2023-02-05 14:37:28.000	7436.94	914.24	26306.30	1998.83	8254.03	17060.45	181.60	187.80	1088.06	270.81	259.14	98.65	988.00	141.55	399.07	329.53	1435.70	218.00	352.00	70	3	1
3722	2023-02-05 14:37:28.000	13337.19	4405.90	14073.71	2509.45	3699.90	3199.07	561.44	771.82	2759.59	453.80	584.75	118.16	150.79	168.49	581.57	861.80	137.57	72.71	353.00	70	0	2
3723	2023-02-05 14:37:30.000	13486.59	5097.92	13355.76	1139.36	3445.34	3417.75	979.27	415.14	523.35	251.50	157.28	193.78	785.14	91.72	521.97	201.93	319.72	111.24	352.00	70	2	1
3724	2023-02-05 14:37:34.000	65535.00	1333.18	35992.54	1991.00	4156.42	15807.42	524.52	211.00	3354.90	165.37	893.78	463.99	352.85	392.10	562.52	810.89	810.36	115.37	353.00	70	1	2
3725	2023-02-05 14:37:39.000	7447.86	913.29	26434.47	1994.75	8224.43	17051.62	182.12	188.28	1089.21	271.21	257.01	98.65	985.53	141.55	395.55	330.69	1442.77	218.00	352.00	70	3	1
3726	2023-02-05 14:37:39.000	13330.78	4408.86	14089.29	2492.20	3693.73	3195.55	563.62	773.48	2756.14	454.16	611.60	118.50	150.79	168.49	583.19	859.56	139.79	73.56	353.00	70	0	2
3727	2023-02-05 14:37:41.000	13378.88	5071.02	13338.12	1139.36	3435.48	3420.54	979.71	414.71	522.27	250.04	154.12	193.43	785.14	91.72	521.97	201.93	320.84	111.24	352.00	70	2	1
3728	2023-02-05 14:37:45.000	65535.00	1335.17	36069.44	1995.22	4181.34	15903.56	523.13	210.15	3354.90	165.74	891.73	462.90	352.05	391.28	563.36	812.01	807.56	116.25	353.00	70	1	2
3729	2023-02-05 14:37:49.000	7416.67	913.29	26379.81	1995.57	8221.67	17039.40	181.60	188.28	1086.91	270.81	258.08	98.65	988.82	141.55	398.19	331.85	1441.48	218.00	352.00	70	3	1
3730	2023-02-05 14:37:50.000	13257.88	4396.02	14068.21	2497.38	3690.64	3201.19	561.01	770.16	2756.14	452.36	611.60	118.16	150.79	168.49	581.57	860.68	139.79	72.71	353.00	70	0	2
3731	2023-02-05 14:37:52.000	13474.99	5101.76	13391.05	1139.36	3446.86	3421.94	979.27	415.14	523.35	250.04	155.17	193.78	782.07	91.72	521.12	201.93	320.84	110.37	352.00	70	2	1
3732	2023-02-05 14:37:56.000	65535.00	1340.16	36669.24	2010.40	4228.99	16091.49	524.06	210.57	3350.37	165.74	890.71	463.26	352.05	391.28	561.67	808.65	807.56	116.25	353.00	70	1	2
3733	2023-02-05 14:38:00.000	7362.87	914.24	26161.16	1990.67	8236.13	17049.59	181.60	188.28	1088.06	270.81	259.14	98.65	984.71	142.42	399.07	330.69	1439.56	217.03	352.00	70	3	1
3734	2023-02-05 14:38:01.000	13242.66	4298.27	14099.37	2504.27	3673.67	3189.91	559.70	768.92	2760.74	452.36	611.60	117.48	151.58	168.49	578.32	856.19	139.23	72.71	353.00	70	0	2
3735	2023-02-05 14:38:03.000	13430.25	5039.31	13031.64	1134.19	3432.45	3408.68	977.94	415.99	522.27	250.77	154.12	193.78	781.31	91.72	518.57	201.93	323.07	110.37	352.00	70	2	1
3736	2023-02-05 14:38:07.000	65535.00	1342.15	36572.16	1996.06	4204.07	15996.07	523.60	210.57	3357.16	165.37	893.78	462.90	352.85	392.92	564.20	812.01	810.36	116.25	353.00	70	1	2
3737	2023-02-05 14:38:11.000	7461.90	915.19	26294.05	1997.20	8260.23	16909.05	181.60	188.28	1084.62	270.81	260.20	98.65	985.53	141.55	398.19	331.85	1438.91	216.06	352.00	70	3	1
3738	2023-02-05 14:38:11.000	13305.94	4397.01	14051.72	2497.38	3688.33	3191.32	562.75	771.82	2753.84	452.72	612.60	118.16	150.79	168.49	582.38	860.68	139.23	72.71	353.00	70	0	2
3739	2023-02-05 14:38:14.000	13315.92	5061.41	13397.55	1130.73	3423.35	3409.38	981.04	415.99	523.35	250.41	154.12	193.78	783.61	91.72	524.53	201.93	320.84	111.24	352.00	70	2	1
3740	2023-02-05 14:38:17.000	65535.00	1337.17	36463.54	1997.75	4195.27	15977.86	522.21	210.15	3361.69	165.74	890.71	461.44	352.85	392.10	563.36	810.89	810.36	116.25	353.00	70	1	2
3741	2023-02-05 14:38:22.000	7475.93	911.40	26346.82	1997.20	8225.12	17059.09	181.60	187.80	1080.03	271.21	257.01	98.65	988.00	140.68	399.07	330.69	1440.84	218.00	352.00	70	3	1
3742	2023-02-05 14:38:22.000	13298.73	4380.22	14034.31	2501.69	3687.56	3189.91	561.44	770.58	2761.89	453.08	585.75	118.16	151.58	168.49	583.19	859.56	139.79	72.71	353.00	70	0	2
3743	2023-02-05 14:38:25.000	13397.94	5091.19	13408.70	1135.91	3437.00	3414.96	980.59	415.57	523.35	251.13	157.28	194.12	784.38	91.72	523.67	201.93	320.84	111.24	352.00	70	2	1
3744	2023-02-05 14:38:28.000	65535.00	1337.17	36271.30	1992.69	4178.41	15931.24	523.13	210.15	3365.09	165.74	893.78	461.81	353.66	392.92	563.36	809.77	812.03	116.25	353.00	70	1	2
3745	2023-02-05 14:38:33.000	7395.62	913.29	26339.28	1995.57	8242.33	17040.08	181.60	187.33	1088.06	271.21	258.08	98.23	988.00	141.55	399.07	330.69	1431.20	218.00	352.00	70	3	1
3746	2023-02-05 14:38:33.000	13338.79	4403.92	13949.10	2500.83	3690.64	3190.62	561.01	770.99	2756.14	453.08	614.59	118.16	150.79	168.49	583.19	856.19	139.23	72.71	353.00	70	0	2
3747	2023-02-05 14:38:36.000	13340.77	5103.68	13471.85	1135.05	3437.76	3417.06	980.59	415.57	523.35	251.50	155.17	193.78	782.84	90.90	519.42	203.08	320.28	111.24	352.00	70	2	1
3748	2023-02-05 14:38:39.000	65535.00	1337.17	36277.06	2001.96	4194.54	15928.33	522.21	210.57	3356.03	165.74	894.81	461.44	352.85	392.92	563.36	810.89	812.03	116.25	353.00	70	1	2
3749	2023-02-05 14:38:44.000	7386.26	910.45	26422.22	1993.94	8234.75	17031.94	181.60	187.80	1088.06	270.81	257.01	98.65	987.17	141.55	399.07	331.85	1441.48	218.00	352.00	70	3	1
3750	2023-02-05 14:38:44.000	13243.46	4397.01	14038.89	2505.14	3695.27	3199.78	560.57	769.33	2754.99	452.72	612.60	118.16	150.79	168.49	581.57	851.71	139.23	72.71	353.00	70	0	2
3751	2023-02-05 14:38:47.000	13428.59	5092.15	13406.84	1137.64	3443.83	3422.63	979.71	415.99	523.35	251.86	155.17	193.78	785.91	91.72	523.67	201.93	320.28	111.24	352.00	70	2	1
3752	2023-02-05 14:38:50.000	65535.00	1334.18	36284.75	1996.06	4177.68	15889.00	524.52	211.00	3358.30	166.10	893.78	462.90	352.05	392.10	562.52	809.77	810.36	116.25	353.00	70	1	2
3753	2023-02-05 14:38:55.000	7413.55	911.40	26314.78	1994.75	8240.26	17041.44	181.60	188.28	1088.06	270.81	258.08	98.65	990.46	141.55	394.66	331.85	1435.70	218.00	352.00	70	3	1
3754	2023-02-05 14:38:55.000	13335.58	4398.00	14022.40	2496.52	3699.90	3197.66	561.01	770.16	2757.29	452.72	612.60	118.16	150.79	168.49	582.38	859.56	139.23	72.71	353.00	70	0	2
3755	2023-02-05 14:38:58.000	13477.48	5102.72	13456.06	1141.09	3441.55	3396.13	979.71	411.30	523.35	251.13	155.17	193.78	785.14	90.90	519.42	201.93	321.39	111.24	352.00	70	2	1
3756	2023-02-05 14:39:01.000	65535.00	1331.19	36017.53	1987.63	4143.96	15797.22	525.44	211.42	3365.09	166.10	892.76	464.35	352.85	393.74	564.20	812.01	810.91	116.25	353.00	70	1	2
3757	2023-02-05 14:39:06.000	7440.06	911.40	26309.12	1996.38	8243.02	17065.88	181.60	187.80	1086.91	271.21	258.08	98.65	987.17	141.55	398.19	331.85	1431.20	218.00	352.00	70	3	1
3758	2023-02-05 14:39:06.000	13348.40	4408.86	14088.37	2499.96	3693.73	3189.91	561.01	770.58	2746.94	452.36	610.61	118.16	150.79	168.49	582.38	860.68	139.23	72.71	353.00	70	0	2
3759	2023-02-05 14:39:09.000	13467.54	5102.72	13356.69	1133.32	3444.58	3424.73	979.27	414.71	523.35	251.13	157.28	193.43	785.91	91.72	521.12	201.93	320.28	111.24	352.00	70	2	1
3760	2023-02-05 14:39:12.000	65535.00	1330.19	35551.35	1984.26	4115.37	15694.52	524.98	211.42	3365.09	166.10	884.56	463.99	352.85	392.10	564.20	810.89	811.47	116.25	353.00	70	1	2
3761	2023-02-05 14:39:17.000	7425.25	912.34	26094.24	1993.12	8204.46	17016.32	182.12	188.28	1088.06	270.81	259.14	98.65	983.06	142.42	398.19	331.85	1435.70	218.00	352.00	70	3	1
3762	2023-02-05 14:39:17.000	13332.38	4391.08	14023.32	2499.96	3692.96	3194.14	563.18	773.06	2760.74	453.80	584.75	118.50	150.79	167.68	578.32	851.71	139.23	73.56	353.00	70	0	2
3763	2023-02-05 14:39:19.000	13382.20	5078.70	13410.55	1138.50	3443.83	3419.84	978.83	415.57	523.35	251.13	154.12	193.43	784.38	91.72	520.27	201.93	320.84	111.24	352.00	70	2	1
3764	2023-02-05 14:39:23.000	65535.00	1328.20	35708.99	1980.88	4097.77	15623.14	524.98	211.42	3373.01	166.10	892.76	463.63	353.66	392.92	563.36	812.01	810.36	116.25	353.00	70	1	2
3765	2023-02-05 14:39:28.000	7432.27	913.29	26045.23	1995.57	8233.38	16864.25	181.60	187.33	1088.06	270.40	258.08	98.65	988.82	142.42	397.31	331.85	1438.27	218.00	352.00	70	3	1
3766	2023-02-05 14:39:28.000	13246.66	4375.29	13972.92	2505.14	3690.64	3188.50	561.01	770.58	2759.59	453.44	584.75	118.16	150.79	168.49	579.13	855.07	139.23	73.56	353.00	70	0	2
3767	2023-02-05 14:39:30.000	13470.85	5102.72	13409.62	1138.50	3446.86	3412.17	968.66	412.16	522.27	250.77	154.12	193.09	784.38	91.72	523.67	201.93	318.60	111.24	352.00	70	2	1
3768	2023-02-05 14:39:34.000	65535.00	1329.20	35563.84	1979.20	4105.84	15675.58	524.06	211.42	3362.82	166.10	892.76	462.90	352.05	392.92	564.20	810.89	808.12	116.25	353.00	70	1	2
3769	2023-02-05 14:39:39.000	7461.12	912.34	26222.42	1989.04	8139.75	16988.49	181.60	187.80	1088.06	270.81	258.08	98.65	986.35	141.55	398.19	331.85	1434.41	217.03	352.00	70	3	1
3770	2023-02-05 14:39:39.000	13317.16	4407.87	14084.71	2505.14	3703.76	3208.23	560.57	769.75	2750.39	453.08	612.60	117.82	150.79	168.49	583.19	860.68	139.23	72.71	353.00	70	0	2
3771	2023-02-05 14:39:41.000	13445.99	5092.15	13443.06	1136.78	3441.55	3426.12	976.62	415.14	522.27	251.50	155.17	192.75	784.38	91.72	521.97	201.93	320.84	111.24	352.00	70	2	1
3772	2023-02-05 14:39:45.000	65535.00	1327.20	35565.76	1977.51	4103.64	15693.79	524.52	211.00	3362.82	165.74	894.81	463.63	352.85	393.74	562.52	809.77	808.12	116.25	353.00	70	1	2
3773	2023-02-05 14:39:49.000	7441.62	914.24	26294.05	1999.64	8241.64	17059.09	181.09	188.28	1086.91	270.81	260.20	98.65	987.17	141.55	397.31	330.69	1444.70	218.00	352.00	70	3	1
3774	2023-02-05 14:39:50.000	13347.60	4366.40	14005.91	2509.45	3685.24	3196.96	561.88	770.99	2759.59	453.80	611.60	118.50	151.58	168.49	583.19	860.68	139.79	73.56	353.00	70	0	2
3775	2023-02-05 14:39:52.000	13474.16	5043.15	13450.49	1137.64	3439.28	3426.82	977.94	414.71	522.27	251.13	157.28	193.43	784.38	90.90	520.27	203.08	320.28	111.24	352.00	70	2	1
3776	2023-02-05 14:39:56.000	65535.00	1328.20	35637.86	1977.51	4121.97	15728.75	523.60	210.57	3370.75	165.37	894.81	463.26	353.66	394.56	565.04	812.01	809.80	114.50	353.00	70	1	2
3777	2023-02-05 14:40:00.000	7428.37	912.34	26291.22	1995.57	8248.52	17073.35	181.60	187.80	1088.06	271.21	258.08	98.65	984.71	141.55	398.19	330.69	1441.48	218.00	352.00	70	3	1
3778	2023-02-05 14:40:01.000	13281.91	4403.92	13972.01	2501.69	3691.41	3194.85	561.44	770.58	2757.29	453.44	583.76	118.16	150.79	167.68	583.19	859.56	139.79	73.56	353.00	70	0	2
3779	2023-02-05 14:40:03.000	13470.85	5109.45	13450.49	1138.50	3455.20	3430.31	981.48	415.57	522.27	251.50	157.28	193.78	783.61	90.90	521.97	201.93	320.28	111.24	352.00	70	2	1
3780	2023-02-05 14:40:07.000	65535.00	1331.19	35865.66	1985.10	4132.96	15770.27	524.06	210.57	3369.61	165.74	894.81	462.90	353.66	394.56	563.36	810.89	807.00	115.37	353.00	70	1	2
3781	2023-02-05 14:40:11.000	7445.52	913.29	26300.64	1990.67	8219.61	17018.36	181.09	187.80	1088.06	270.81	257.01	98.65	988.00	141.55	398.19	331.85	1435.70	218.00	352.00	70	3	1
3782	2023-02-05 14:40:11.000	13309.95	4388.12	14062.72	2503.41	3696.04	3192.03	561.01	770.58	2761.89	453.44	614.59	118.16	150.79	168.49	579.13	860.68	139.79	72.71	353.00	70	0	2
3783	2023-02-05 14:40:14.000	13400.43	5085.43	13345.54	1136.78	3440.79	3417.75	980.15	416.42	523.35	250.77	157.28	193.78	785.91	91.72	520.27	201.93	319.72	111.24	352.00	70	2	1
3784	2023-02-05 14:40:17.000	65535.00	1331.19	35978.12	1990.16	4146.16	15769.54	522.21	210.15	3366.22	165.37	895.83	461.81	353.66	393.74	565.04	812.01	808.12	115.37	353.00	70	1	2
3785	2023-02-05 14:40:22.000	7446.30	914.24	26045.23	1995.57	8194.13	16967.44	181.60	188.28	1085.77	270.81	258.08	98.65	985.53	141.55	398.19	331.85	1433.77	218.00	352.00	70	3	1
3786	2023-02-05 14:40:22.000	13301.14	4389.11	14089.29	2494.79	3687.56	3197.66	561.88	771.41	2756.14	453.44	610.61	118.50	150.79	167.68	580.75	858.44	139.79	73.56	353.00	70	0	2
3787	2023-02-05 14:40:25.000	13452.62	5096.96	13386.41	1136.78	3445.34	3424.03	981.48	415.99	522.27	250.77	157.28	193.78	784.38	90.90	521.97	201.93	320.28	111.24	352.00	70	2	1
3788	2023-02-05 14:40:28.000	65535.00	1333.18	35934.87	1993.53	4151.29	15824.17	524.06	210.57	3369.61	165.74	892.76	463.26	352.85	393.74	562.52	813.13	810.91	116.25	353.00	70	1	2
3789	2023-02-05 14:40:33.000	7453.32	913.29	25568.34	1994.75	8215.48	16913.13	182.12	188.28	1088.06	269.60	259.14	98.65	984.71	141.55	398.19	331.85	1443.41	218.00	352.00	70	3	1
3790	2023-02-05 14:40:33.000	13297.13	4398.00	14057.22	2511.17	3693.73	3186.39	561.01	769.75	2753.84	452.36	583.76	118.16	150.79	167.68	582.38	859.56	139.79	72.71	353.00	70	0	2
3791	2023-02-05 14:40:36.000	13367.29	5074.86	13377.12	1135.91	3439.28	3418.45	978.83	414.71	522.27	251.50	157.28	193.43	783.61	90.90	521.12	201.93	320.84	111.24	352.00	70	2	1
3792	2023-02-05 14:40:39.000	65535.00	1335.17	36069.44	1992.69	4168.15	15897.01	524.52	211.00	3369.61	165.74	887.63	463.63	353.66	392.92	564.20	812.01	810.36	116.25	353.00	70	1	2
3793	2023-02-05 14:40:44.000	7461.12	913.29	26347.77	1995.57	8224.43	16989.16	182.12	188.28	1086.91	271.21	258.08	98.65	988.82	141.55	398.19	331.85	1435.70	218.00	352.00	70	3	1
3794	2023-02-05 14:40:44.000	13326.77	4408.86	14059.97	2504.27	3689.87	3196.26	562.31	771.41	2763.04	453.44	610.61	118.16	151.58	168.49	581.57	853.95	139.79	72.71	353.00	70	0	2
3795	2023-02-05 14:40:47.000	13461.74	5090.23	13380.83	1136.78	3441.55	3420.54	978.38	415.14	523.35	251.13	155.17	193.43	784.38	91.72	521.97	201.93	319.16	111.24	352.00	70	2	1
3796	2023-02-05 14:40:50.000	65535.00	1335.17	36105.97	1996.90	4176.94	15921.04	523.13	210.57	3368.48	165.37	894.81	462.53	352.85	393.74	563.36	805.29	795.26	116.25	353.00	70	1	2
3797	2023-02-05 14:40:55.000	7440.06	913.29	26274.25	1998.01	8202.40	17023.11	181.60	188.28	1089.21	270.81	258.08	98.65	988.82	142.42	397.31	331.85	1441.48	217.03	352.00	70	3	1
3798	2023-02-05 14:40:55.000	13316.36	4402.93	14015.99	2506.00	3699.90	3193.44	560.57	769.75	2761.89	453.08	584.75	118.16	150.79	168.49	582.38	858.44	139.79	73.56	353.00	70	0	2
3799	2023-02-05 14:40:58.000	13439.37	5076.78	13331.61	1137.64	3446.86	3423.33	978.38	415.14	523.35	251.50	157.28	193.43	785.14	90.90	522.82	201.93	320.84	111.24	352.00	70	2	1
3800	2023-02-05 14:41:01.000	65535.00	1337.17	36292.44	1998.59	4183.54	15972.03	521.75	210.57	3366.22	165.37	893.78	461.81	352.85	393.74	564.20	812.01	809.80	115.37	353.00	70	1	2
3801	2023-02-05 14:41:06.000	7389.38	912.34	26273.31	1989.86	8234.75	17052.30	181.60	188.28	1086.91	271.21	258.08	98.65	985.53	141.55	399.07	330.69	1442.13	218.00	352.00	70	3	1
3802	2023-02-05 14:41:06.000	13241.86	4401.95	14074.63	2502.55	3695.27	3198.37	559.70	768.92	2754.99	452.00	583.76	118.16	150.79	167.68	581.57	858.44	139.79	72.71	353.00	70	0	2
3803	2023-02-05 14:41:09.000	13400.43	5096.96	13423.56	1138.50	3442.31	3424.03	976.62	415.14	523.35	250.41	154.12	193.43	785.14	91.72	521.97	201.93	319.72	111.24	352.00	70	2	1
3804	2023-02-05 14:41:12.000	65535.00	1340.16	36438.55	2004.49	4195.27	15977.13	522.67	210.57	3348.11	165.74	894.81	462.53	352.05	392.10	564.20	812.01	806.44	116.25	353.00	70	1	2
3805	2023-02-05 14:41:17.000	7466.57	913.29	26376.98	1999.64	8247.83	17050.27	181.60	187.80	1085.77	270.81	259.14	98.65	985.53	141.55	399.07	331.85	1435.06	218.00	352.00	70	3	1
3806	2023-02-05 14:41:17.000	13325.97	4411.82	14084.71	2512.03	3698.36	3201.89	561.01	769.33	2754.99	452.72	584.75	118.16	150.79	168.49	580.75	857.32	139.23	72.71	353.00	70	0	2
3807	2023-02-05 14:41:19.000	13471.68	5091.19	13443.99	1132.46	3411.97	3405.89	972.20	414.29	522.27	250.77	154.12	192.06	783.61	91.72	522.82	201.93	317.48	110.37	352.00	70	2	1
3808	2023-02-05 14:41:23.000	65535.00	1334.18	36585.61	2009.55	4223.86	16122.81	521.29	210.57	3369.61	164.64	893.78	461.44	353.66	393.74	563.36	812.01	810.91	114.50	353.00	70	1	2
3809	2023-02-05 14:41:28.000	7471.25	913.29	26285.56	1998.01	8243.02	17050.27	182.12	188.28	1086.91	270.81	259.14	98.65	985.53	141.55	397.31	331.85	1436.34	218.00	352.00	70	3	1
3810	2023-02-05 14:41:28.000	13350.00	4415.77	14069.13	2482.72	3693.73	3197.66	559.27	768.09	2763.04	452.36	611.60	117.82	151.58	168.49	583.19	856.19	139.23	72.71	353.00	70	0	2
3811	2023-02-05 14:41:30.000	13487.42	5104.64	13395.69	1136.78	3450.65	3429.61	983.25	417.27	522.27	249.68	157.28	194.47	785.91	90.90	521.12	201.93	321.39	110.37	352.00	70	2	1
3812	2023-02-05 14:41:34.000	65535.00	1342.15	36572.16	2003.65	4225.33	16121.35	524.52	211.00	3362.82	165.74	892.76	463.63	352.85	393.74	565.04	810.89	809.80	116.25	353.00	70	1	2
3813	2023-02-05 14:41:39.000	7390.94	913.29	26241.27	1994.75	8233.38	17036.69	181.60	188.28	1089.21	270.81	258.08	98.65	987.17	141.55	399.07	331.85	1444.70	218.00	352.00	70	3	1
3814	2023-02-05 14:41:39.000	13347.60	4409.85	14097.53	2494.79	3695.27	3196.26	559.27	766.43	2758.44	452.72	613.59	117.82	151.58	168.49	582.38	857.32	139.23	72.71	353.00	70	0	2
3815	2023-02-05 14:41:41.000	13417.82	5106.57	13425.41	1137.64	3437.76	3403.80	979.71	415.57	522.27	250.41	154.12	193.78	785.14	91.72	521.97	201.93	320.84	111.24	352.00	70	2	1
3816	2023-02-05 14:41:45.000	65535.00	1339.16	36449.12	2001.12	4209.20	16016.46	523.13	211.00	3375.27	165.74	893.78	462.53	353.66	393.74	565.04	812.01	811.47	116.25	353.00	70	1	2
3817	2023-02-05 14:41:50.000	7381.58	912.34	26318.55	2008.61	8240.26	17023.11	181.60	188.28	1088.06	270.40	258.08	98.65	986.35	141.55	398.19	330.69	1426.06	217.03	352.00	70	3	1
3818	2023-02-05 14:41:50.000	13367.63	4403.92	14035.23	2507.72	3697.58	3195.55	560.57	768.92	2760.74	452.72	614.59	118.16	151.58	168.49	583.19	860.68	139.23	72.71	353.00	70	0	2
3819	2023-02-05 14:41:52.000	13337.46	5081.58	13396.62	1137.64	3430.93	3410.78	981.48	415.57	523.35	250.04	157.28	193.78	785.91	91.72	521.12	201.93	320.84	111.24	352.00	70	2	1
3820	2023-02-05 14:41:56.000	65535.00	1340.16	36151.14	2001.96	4203.33	15947.27	524.52	211.42	3373.01	165.74	894.81	463.63	353.66	394.56	563.36	810.89	809.24	116.25	353.00	70	1	2
3821	2023-02-05 14:42:00.000	7445.52	914.24	26379.81	1998.83	8262.29	17084.89	181.60	188.28	1088.06	271.21	257.01	98.65	989.64	142.42	397.31	331.85	1418.99	218.00	352.00	70	3	1
3822	2023-02-05 14:42:01.000	13350.80	4400.96	14035.23	2507.72	3695.27	3196.96	561.88	770.99	2758.44	453.80	612.60	118.16	150.79	168.49	583.19	859.56	139.23	73.56	353.00	70	0	2
3823	2023-02-05 14:42:03.000	13473.33	5103.68	13424.48	1139.36	3446.10	3424.03	981.04	415.99	522.27	251.13	154.12	193.78	785.91	90.90	522.82	201.93	320.84	111.24	352.00	70	2	1
3824	2023-02-05 14:42:07.000	65535.00	1336.17	36353.96	1994.37	4190.14	15972.03	524.52	211.00	3360.56	165.74	890.71	463.63	353.66	393.74	564.20	814.25	812.03	116.25	353.00	70	1	2
3825	2023-02-05 14:48:22.000	13084.85	4308.14	13717.29	2443.07	3601.94	3126.50	552.32	762.71	2741.19	450.91	584.75	117.48	150.79	166.88	580.75	859.56	139.79	72.71	400.00	80	0	2
3826	2023-02-05 14:48:22.000	7319.99	891.46	25624.89	1939.30	7998.61	16646.31	177.99	185.42	1080.03	267.59	258.08	98.23	978.12	141.55	389.38	331.85	1436.34	216.06	404.00	80	3	1
3827	2023-02-05 14:48:25.000	13102.99	4956.68	12975.92	1102.25	3352.06	3349.40	954.08	406.62	515.80	247.13	154.12	192.40	779.77	90.90	518.57	200.78	320.84	109.49	404.00	80	2	1
3828	2023-02-05 14:48:29.000	65535.00	1311.26	35832.98	1957.27	4154.95	15827.08	511.14	206.74	3362.82	164.28	894.81	455.26	353.66	393.74	563.36	810.89	810.36	115.37	400.00	80	1	2
3829	2023-02-05 14:48:33.000	13138.52	4322.95	13706.29	2444.79	3601.94	3122.97	549.28	757.32	2746.94	448.38	612.60	117.48	150.79	167.68	581.57	859.56	138.68	71.85	400.00	80	0	2
3830	2023-02-05 14:48:33.000	7270.08	891.46	25590.02	1945.82	8009.63	16632.73	177.47	184.95	1078.89	267.59	259.14	97.80	984.71	141.55	392.02	333.01	1436.98	216.06	404.00	80	3	1
3831	2023-02-05 14:48:36.000	13180.87	4964.37	13010.28	1103.98	3348.27	3345.21	956.73	408.32	515.80	247.13	156.23	192.40	779.77	90.90	521.12	200.78	318.60	109.49	404.00	80	2	1
3832	2023-02-05 14:48:40.000	65535.00	1314.25	35673.42	1975.82	4153.49	15786.29	512.99	207.17	3367.35	164.28	895.83	457.44	353.66	393.74	564.20	808.65	811.47	113.63	400.00	80	1	2
3833	2023-02-05 14:48:44.000	13098.46	4318.02	13734.70	2448.24	3609.66	3137.07	549.28	758.98	2743.49	449.11	611.60	117.14	150.01	167.68	575.88	858.44	138.68	71.85	400.00	80	0	2
3834	2023-02-05 14:48:44.000	7321.55	892.41	25714.42	1945.82	8022.02	16678.90	177.47	184.95	1080.03	267.59	259.14	97.80	982.24	140.68	397.31	331.85	1431.20	216.06	404.00	80	3	1
3835	2023-02-05 14:48:47.000	13155.18	4963.41	12983.35	1099.66	3337.65	3331.96	955.85	405.34	516.88	247.13	154.12	192.40	782.07	90.90	521.97	200.78	318.04	108.62	404.00	80	2	1
3836	2023-02-05 14:48:51.000	65535.00	1324.21	36064.64	1978.35	4154.22	15831.45	513.45	207.59	3359.43	164.64	894.81	457.81	353.66	392.10	561.67	813.13	809.80	115.37	400.00	80	1	2
3837	2023-02-05 14:48:55.000	13132.91	4319.99	13742.03	2437.03	3604.26	3130.72	551.88	761.88	2737.74	450.55	610.61	117.48	150.01	167.68	579.13	858.44	138.68	71.85	400.00	80	0	2
3838	2023-02-05 14:48:55.000	7309.85	893.36	25539.12	1945.82	8039.92	16638.16	176.96	184.47	1077.74	267.99	259.14	97.80	983.06	140.68	399.07	333.01	1438.91	216.06	404.00	80	3	1
3839	2023-02-05 14:48:58.000	13114.59	4958.60	13006.57	1101.39	3342.20	3341.72	952.75	407.47	516.88	246.77	154.12	192.40	779.77	90.90	520.27	200.78	319.16	108.62	404.00	80	2	1
3840	2023-02-05 14:49:01.000	65535.00	1323.22	36073.28	1977.51	4148.36	15840.92	513.45	207.59	3367.35	164.64	894.81	457.81	353.66	393.74	565.04	813.13	810.36	115.37	400.00	80	1	2
3841	2023-02-05 14:49:06.000	13092.06	4273.58	13719.12	2448.24	3585.75	3119.45	550.14	757.32	2750.39	448.38	611.60	117.48	150.79	167.68	581.57	858.44	138.68	71.85	400.00	80	0	2
3842	2023-02-05 14:49:06.000	7290.36	895.26	25731.39	1944.19	8000.68	16701.31	177.99	185.42	1078.89	268.39	258.08	98.23	980.59	141.55	398.19	333.01	1442.13	216.06	404.00	80	3	1
3843	2023-02-05 14:49:08.000	13070.68	4949.96	13010.28	1103.98	3343.72	3333.35	951.43	406.19	515.80	246.77	154.12	192.06	782.84	86.81	520.27	200.78	319.16	108.62	404.00	80	2	1
3844	2023-02-05 14:49:12.000	65535.00	1322.22	36051.18	1974.14	4093.38	15823.44	512.06	206.74	3367.35	164.28	892.76	456.35	353.66	392.92	564.20	810.89	810.91	115.37	400.00	80	1	2
3845	2023-02-05 14:49:17.000	12985.51	4303.20	13784.17	2439.62	3605.03	3137.07	552.32	761.88	2746.94	450.91	611.60	117.82	150.79	167.68	579.13	858.44	138.68	72.71	400.00	80	0	2
3846	2023-02-05 14:49:17.000	7323.11	895.26	25676.73	1948.27	8048.87	16709.45	177.99	185.42	1082.33	267.99	258.08	98.23	980.59	141.55	396.43	334.17	1438.91	216.06	404.00	80	3	1
3847	2023-02-05 14:49:19.000	13155.18	4954.76	12999.14	1100.52	3342.20	3345.91	956.73	407.89	515.80	247.50	154.12	192.75	780.54	90.90	521.97	200.78	319.16	109.49	404.00	80	2	1
3848	2023-02-05 14:49:23.000	65535.00	1319.23	35983.89	1963.17	4148.36	15819.80	513.45	207.17	3365.09	164.64	894.81	457.81	352.85	393.74	563.36	808.65	810.91	115.37	400.00	80	1	2
3849	2023-02-05 14:49:28.000	13030.37	4319.99	13728.28	2440.48	3607.34	3136.36	551.88	761.46	2748.09	450.19	584.75	117.82	150.79	167.68	580.75	858.44	138.68	72.71	400.00	80	0	2
3850	2023-02-05 14:49:28.000	7312.97	905.70	25808.67	1965.39	8024.77	16742.72	177.99	185.42	1080.03	268.39	259.14	98.23	981.42	141.55	396.43	333.01	1418.99	215.09	404.00	80	3	1
3851	2023-02-05 14:49:30.000	13251.29	4957.64	12958.27	1098.80	3334.62	3336.84	950.54	405.76	515.80	247.50	156.23	191.02	778.24	90.08	521.97	200.78	319.16	109.49	404.00	80	2	1
3852	2023-02-05 14:49:34.000	65535.00	1319.23	35863.74	1970.76	4135.16	15767.36	511.14	207.17	3366.22	164.64	893.78	456.35	353.66	393.74	564.20	810.89	809.80	115.37	400.00	80	1	2
3853	2023-02-05 14:49:39.000	13170.56	4301.23	13743.86	2443.93	3594.23	3130.02	553.19	763.53	2748.09	450.91	606.63	117.82	150.79	167.68	580.75	859.56	138.68	72.71	400.00	80	0	2
3854	2023-02-05 14:49:39.000	7302.83	893.36	25664.47	1950.71	8020.64	16692.48	177.47	184.95	1080.03	267.59	259.14	98.23	983.06	141.55	397.31	333.01	1439.56	216.06	404.00	80	3	1
3855	2023-02-05 14:49:41.000	13140.27	4939.39	12974.06	1100.52	3327.79	3330.56	954.52	407.47	514.72	246.40	153.06	192.40	779.77	90.90	522.82	200.78	319.16	109.49	404.00	80	2	1
3856	2023-02-05 14:49:45.000	65535.00	1322.22	35497.52	1969.08	4126.36	15743.32	512.52	207.17	3356.03	164.28	894.81	457.81	352.85	393.74	563.36	810.89	810.91	114.50	400.00	80	1	2
3857	2023-02-05 14:49:49.000	13152.94	4307.15	13746.61	2443.93	3601.17	3122.97	549.71	761.05	2740.04	450.91	583.76	117.48	150.79	167.68	579.13	860.68	138.68	72.71	400.00	80	0	2
3858	2023-02-05 14:49:50.000	7320.77	890.51	25484.46	1943.37	7996.54	16640.88	177.47	184.95	1075.45	267.99	257.01	97.80	977.30	140.68	396.43	331.85	1432.49	215.09	404.00	80	3	1
3859	2023-02-05 14:49:52.000	13137.79	4941.31	12888.62	1100.52	3331.58	3335.45	952.31	402.78	514.72	247.50	154.12	192.06	779.00	90.08	518.57	200.78	320.28	109.49	404.00	80	2	1
3860	2023-02-05 14:49:56.000	65535.00	1320.23	35712.83	1972.45	4124.16	15746.96	509.29	206.32	3358.30	164.28	893.78	453.81	353.66	392.92	564.20	808.65	810.91	115.37	400.00	80	1	2
3861	2023-02-05 14:50:00.000	13038.38	4309.13	13748.44	2441.34	3613.51	3134.95	551.45	761.46	2743.49	450.55	582.76	117.48	150.79	166.88	579.94	856.19	138.68	72.71	400.00	80	0	2
3862	2023-02-05 14:50:01.000	7213.95	890.51	25400.58	1933.59	8031.66	16674.15	177.47	184.95	1080.03	267.59	259.14	98.23	984.71	141.55	398.19	333.01	1441.48	216.06	404.00	80	3	1
3863	2023-02-05 14:50:03.000	13144.41	4950.92	12952.70	1099.66	3328.55	3331.26	956.29	407.47	515.80	246.40	156.23	192.40	779.00	90.90	521.12	200.78	319.72	108.62	404.00	80	2	1
3864	2023-02-05 14:50:07.000	65535.00	1322.22	35627.28	1976.67	4125.63	15721.47	512.06	206.74	3353.77	164.28	892.76	457.08	352.85	392.92	564.20	810.89	811.47	115.37	400.00	80	1	2
3865	2023-02-05 14:50:11.000	13140.12	4314.07	13725.53	2432.72	3598.09	3125.79	551.88	761.88	2734.29	450.19	609.61	117.82	150.01	166.88	576.69	848.34	139.23	72.71	400.00	80	0	2
3866	2023-02-05 14:50:12.000	7274.76	892.41	25639.03	1946.64	8017.20	16700.63	177.99	185.42	1078.89	267.18	257.01	98.23	983.88	141.55	398.19	333.01	1440.20	216.06	404.00	80	3	1
3867	2023-02-05 14:50:14.000	13160.16	4948.04	12995.42	1098.80	3321.73	3328.47	958.94	408.75	515.80	247.13	156.23	192.75	780.54	90.90	520.27	200.78	318.60	109.49	404.00	80	2	1
3868	2023-02-05 14:50:18.000	65535.00	1321.22	35725.33	1971.61	4136.63	15762.99	510.22	206.32	3360.56	164.28	893.78	455.63	352.85	392.10	563.36	810.89	809.24	114.50	400.00	80	1	2
3869	2023-02-05 14:50:22.000	13055.21	4316.04	13720.95	2447.38	3615.06	3139.18	550.58	761.46	2738.89	451.27	610.61	117.48	150.01	167.68	580.75	859.56	139.23	72.71	400.00	80	0	2
3870	2023-02-05 14:50:23.000	7288.80	889.56	25501.42	1940.93	8003.43	16649.71	177.47	184.95	1080.03	267.59	259.14	98.23	983.88	141.55	399.07	333.01	1442.13	216.06	404.00	80	3	1
3871	2023-02-05 14:50:25.000	13087.25	4942.27	13027.93	1100.52	3317.18	3338.24	955.85	406.62	515.80	247.86	153.06	192.40	781.31	90.08	521.12	200.78	319.72	109.49	404.00	80	2	1
3872	2023-02-05 14:50:29.000	65535.00	1320.23	35859.90	1974.98	4143.96	15795.76	506.53	205.04	3363.96	163.91	893.78	453.81	352.85	392.92	564.20	812.01	810.36	114.50	400.00	80	1	2
3873	2023-02-05 14:50:33.000	13115.29	4306.17	13736.53	2449.96	3615.06	3141.29	552.75	763.12	2746.94	451.27	583.76	117.82	150.79	167.68	580.75	857.32	139.23	72.71	400.00	80	0	2
3874	2023-02-05 14:50:33.000	7302.05	891.46	25516.50	1942.56	8006.18	16658.53	176.44	183.05	1078.89	265.98	259.14	97.80	983.88	141.55	397.31	331.85	1433.13	215.09	404.00	80	3	1
3875	2023-02-05 14:50:36.000	13192.47	4944.19	13005.64	1097.93	3335.38	3339.63	957.61	407.89	515.80	247.50	154.12	193.09	773.63	90.08	519.42	200.78	319.72	109.49	404.00	80	2	1
3876	2023-02-05 14:50:40.000	65535.00	1322.22	35641.70	1964.86	4134.43	15666.11	509.76	206.32	3358.30	164.28	893.78	455.99	352.05	392.92	561.67	807.53	810.91	115.37	400.00	80	1	2
3877	2023-02-05 14:50:44.000	13151.34	4323.94	13795.17	2444.79	3614.29	3139.18	552.32	761.88	2744.64	450.19	611.60	117.82	150.79	167.68	580.75	859.56	139.23	72.71	400.00	80	0	2
3878	2023-02-05 14:50:44.000	7305.95	890.51	25461.84	1942.56	7996.54	16559.41	177.99	185.42	1080.03	267.99	258.08	98.23	983.06	141.55	397.31	331.85	1436.34	216.06	404.00	80	3	1
3879	2023-02-05 14:50:47.000	12853.60	4902.88	12945.27	1099.66	3332.34	3321.50	955.41	408.75	515.80	247.86	154.12	192.40	780.54	90.90	517.71	200.78	313.57	109.49	404.00	80	2	1
3880	2023-02-05 14:50:50.000	65535.00	1320.23	35825.29	1974.98	4131.50	15779.74	510.68	206.74	3361.69	164.28	891.73	456.35	353.66	392.92	564.20	812.01	809.80	114.50	400.00	80	1	2
3881	2023-02-05 14:50:55.000	13124.90	4301.23	13654.06	2433.58	3602.72	3128.61	552.32	761.46	2725.09	450.55	609.61	117.48	150.79	167.68	578.32	857.32	138.68	72.71	400.00	80	0	2
3882	2023-02-05 14:50:55.000	7302.83	891.46	25515.56	1935.22	8031.66	16665.32	177.47	185.42	1078.89	267.99	258.08	98.23	983.06	140.68	398.19	333.01	1436.98	216.06	404.00	80	3	1
3883	2023-02-05 14:50:58.000	13184.18	4913.45	12743.74	1096.21	3328.55	3329.87	959.82	408.75	515.80	246.77	156.23	193.09	779.77	90.90	513.46	200.78	319.72	109.49	404.00	80	2	1
3884	2023-02-05 14:51:01.000	65535.00	1321.22	35787.81	1971.61	4127.10	15728.75	511.14	206.74	3366.22	164.28	894.81	456.72	352.85	393.74	564.20	809.77	811.47	115.37	400.00	80	1	2
3885	2023-02-05 14:51:06.000	13168.16	4319.99	13714.54	2450.83	3609.66	3134.95	552.32	761.88	2736.59	450.91	609.61	117.82	150.01	167.68	581.57	856.19	138.68	71.85	400.00	80	0	2
3886	2023-02-05 14:51:06.000	7251.37	891.46	25439.22	1940.93	7985.53	16584.53	176.96	184.95	1081.18	267.59	259.14	98.23	985.53	141.55	399.95	331.85	1440.84	214.12	404.00	80	3	1
3887	2023-02-05 14:51:08.000	13065.70	4930.74	12984.28	1097.93	3321.73	3330.56	954.96	408.32	515.80	247.13	154.12	192.75	780.54	90.90	520.27	200.78	319.16	109.49	404.00	80	2	1
3888	2023-02-05 14:51:12.000	65535.00	1318.24	36081.94	1980.88	4157.15	15850.39	511.14	206.74	3367.35	164.28	894.81	456.72	353.66	393.74	565.04	810.89	811.47	115.37	400.00	80	1	2
3889	2023-02-05 14:51:17.000	13148.93	4313.08	13734.70	2436.17	3611.20	3137.07	551.88	762.71	2744.64	451.27	610.61	117.48	150.79	167.68	580.75	858.44	139.23	72.71	400.00	80	0	2
3890	2023-02-05 14:51:17.000	7291.92	892.41	25452.42	1937.67	8006.87	16517.32	177.99	185.42	1080.03	267.18	257.01	98.23	983.88	141.55	398.19	331.85	1440.84	215.09	404.00	80	3	1
3891	2023-02-05 14:51:19.000	13154.36	4938.43	12935.98	1097.07	3331.58	3332.66	952.31	407.89	515.80	246.77	153.06	192.06	779.77	90.08	519.42	200.78	319.16	108.62	404.00	80	2	1
3892	2023-02-05 14:51:23.000	65535.00	1322.22	36046.37	1983.41	4171.08	15824.90	512.06	206.74	3366.22	164.28	894.81	457.44	353.66	393.74	564.20	812.01	806.44	114.50	400.00	80	1	2
3893	2023-02-05 14:51:28.000	13120.89	4318.02	13683.38	2445.65	3608.89	3134.95	551.88	761.88	2742.34	450.55	608.62	117.82	150.79	167.68	577.51	851.71	139.23	72.71	400.00	80	0	2
3894	2023-02-05 14:51:28.000	7308.29	892.41	25651.28	1940.93	8019.95	16686.37	177.99	185.42	1080.03	267.59	259.14	98.23	985.53	141.55	394.66	331.85	1435.06	216.06	404.00	80	3	1
3895	2023-02-05 14:51:30.000	13140.27	4918.25	12852.40	1087.58	3316.42	3313.82	956.29	408.32	515.80	247.50	156.23	192.40	779.00	90.08	519.42	200.78	319.72	108.62	404.00	80	2	1
3896	2023-02-05 14:51:34.000	65535.00	1326.21	35995.43	1979.20	4163.75	15867.87	511.14	206.74	3361.69	164.28	893.78	456.72	352.85	392.10	564.20	810.89	807.56	115.37	400.00	80	1	2
3897	2023-02-05 14:51:38.000	13108.88	4307.15	13724.62	2444.79	3614.29	3136.36	551.45	761.05	2745.79	451.27	585.75	117.48	150.79	167.68	582.38	861.80	139.23	72.71	400.00	80	0	2
3898	2023-02-05 14:51:39.000	7335.58	894.31	25632.43	1949.08	8030.97	16655.82	177.99	184.95	1081.18	267.59	259.14	98.23	979.77	141.55	397.31	331.85	1444.05	216.06	404.00	80	3	1
3899	2023-02-05 14:51:41.000	13133.64	4908.64	12770.67	1094.48	3322.48	3326.38	954.96	407.89	515.80	246.40	153.06	191.71	777.47	90.08	521.97	200.78	319.72	108.62	404.00	80	2	1
3900	2023-02-05 14:51:45.000	65535.00	1329.20	35939.68	1985.94	4168.88	15862.77	511.60	206.74	3367.35	164.28	894.81	456.72	353.66	393.74	565.04	813.13	806.44	115.37	400.00	80	1	2
3901	2023-02-05 14:51:49.000	13105.67	4295.30	13723.70	2443.93	3599.63	3128.61	552.32	761.88	2742.34	450.91	584.75	117.48	150.79	167.68	581.57	856.19	138.68	72.71	400.00	80	0	2
3902	2023-02-05 14:51:50.000	7295.04	893.36	25645.62	1946.64	8039.23	16695.19	177.47	184.95	1080.03	267.59	260.20	98.23	985.53	141.55	396.43	331.85	1437.63	215.09	404.00	80	3	1
3903	2023-02-05 14:51:52.000	12885.92	4919.21	12870.97	1098.80	3327.79	3334.75	958.50	409.17	515.80	247.86	154.12	193.09	779.77	90.90	520.27	200.78	320.28	109.49	404.00	80	2	1
3904	2023-02-05 14:51:56.000	65535.00	1327.20	36117.50	1988.47	4170.35	15885.35	513.91	207.59	3359.43	164.64	892.76	458.53	352.05	392.92	563.36	810.89	802.53	114.50	400.00	80	1	2
3905	2023-02-05 14:52:00.000	13126.50	4321.97	13757.60	2445.65	3611.20	3137.77	551.01	761.05	2730.84	444.41	582.76	117.48	150.01	167.68	578.32	859.56	138.68	71.00	400.00	80	0	2
3906	2023-02-05 14:52:01.000	7273.20	889.56	25515.56	1935.22	8012.38	16626.62	177.47	184.95	1081.18	267.59	258.08	98.23	985.53	141.55	398.19	333.01	1416.42	215.09	404.00	80	3	1
3907	2023-02-05 14:52:03.000	13131.16	4897.11	12934.13	1096.21	3322.48	3322.89	955.85	407.47	515.80	247.50	154.12	192.75	781.31	90.90	521.12	200.78	318.60	108.62	404.00	80	2	1
3908	2023-02-05 14:52:07.000	65535.00	1325.21	36182.86	1984.26	4169.61	15907.93	512.52	207.17	3362.82	164.28	893.78	457.44	352.85	393.74	564.20	812.01	810.36	115.37	400.00	80	1	2
3909	2023-02-05 14:52:11.000	13111.28	4304.19	13757.60	2443.93	3608.11	3137.07	551.45	761.05	2741.19	450.55	609.61	117.48	150.79	167.68	581.57	858.44	138.68	71.85	400.00	80	0	2
3910	2023-02-05 14:52:12.000	7293.48	889.56	25188.52	1948.27	8020.64	16660.57	177.47	184.95	1078.89	267.18	257.01	98.23	979.77	141.55	398.19	333.01	1439.56	216.06	404.00	80	3	1
3911	2023-02-05 14:52:14.000	13192.47	4949.00	12940.63	1100.52	3342.96	3334.75	956.73	407.47	515.80	247.50	154.12	192.75	782.07	90.90	524.53	200.78	320.28	109.49	404.00	80	2	1
3912	2023-02-05 14:52:18.000	65535.00	1323.22	35837.79	1983.41	4163.75	15833.64	508.37	206.32	3367.35	164.64	893.78	454.17	352.85	393.74	561.67	809.77	810.91	115.37	400.00	80	1	2
3913	2023-02-05 14:52:22.000	13057.61	4295.30	13763.10	2440.48	3603.49	3136.36	551.01	760.22	2746.94	450.19	613.59	117.48	150.79	167.68	582.38	859.56	138.68	71.85	400.00	80	0	2
3914	2023-02-05 14:52:23.000	7288.80	892.41	25613.58	1946.64	8017.89	16685.69	176.96	184.47	1080.03	267.18	257.01	97.80	982.24	141.55	397.31	331.85	1432.49	216.06	404.00	80	3	1
3915	2023-02-05 14:52:25.000	13092.22	4958.60	12991.71	1098.80	3345.24	3336.84	954.52	406.62	514.72	247.13	154.12	192.40	779.00	90.08	521.12	201.93	319.72	108.62	404.00	80	2	1
3916	2023-02-05 14:52:29.000	65535.00	1325.21	36076.17	1984.26	4172.55	15890.45	513.45	207.59	3370.75	164.64	893.78	457.81	353.66	393.74	565.04	812.01	807.00	115.37	400.00	80	1	2
3917	2023-02-05 14:52:33.000	13116.09	4314.07	13656.81	2444.79	3598.09	3125.79	552.75	762.29	2736.59	450.19	611.60	117.82	150.79	167.68	581.57	848.34	139.23	72.71	400.00	80	0	2
3918	2023-02-05 14:52:33.000	7295.82	888.61	25622.06	1934.40	8013.76	16519.36	177.47	184.95	1077.74	267.59	257.01	98.23	984.71	141.55	397.31	331.85	1435.06	216.06	404.00	80	3	1
3919	2023-02-05 14:52:36.000	13161.81	4744.35	12843.11	1102.25	3244.37	3306.15	954.96	407.89	516.88	247.50	157.28	192.40	780.54	90.90	520.27	200.78	319.16	109.49	404.00	80	2	1
3920	2023-02-05 14:52:40.000	65535.00	1323.22	36082.90	1984.26	4165.22	15883.17	515.29	207.59	3362.82	164.64	895.83	458.90	353.66	393.74	565.04	804.17	807.56	115.37	400.00	80	1	2
3921	2023-02-05 14:52:44.000	13140.92	4312.09	13764.93	2449.10	3608.89	3140.59	551.88	762.29	2741.19	450.55	611.60	117.82	150.01	167.68	578.32	848.34	138.68	72.71	400.00	80	0	2
3922	2023-02-05 14:52:44.000	7288.02	891.46	25376.08	1930.33	8001.36	16627.98	177.99	185.42	1080.03	267.99	258.08	98.23	980.59	140.68	398.19	331.85	1439.56	215.09	404.00	80	3	1
3923	2023-02-05 14:52:47.000	13127.02	4942.27	12996.35	1066.00	3305.80	3330.56	952.75	407.04	517.96	247.86	156.23	192.40	779.00	90.90	519.42	200.78	319.16	109.49	404.00	80	2	1
3924	2023-02-05 14:52:51.000	65535.00	1324.21	36059.83	1980.88	4171.81	15890.45	514.83	207.59	3367.35	164.64	894.81	458.53	353.66	393.74	564.20	810.89	811.47	114.50	400.00	80	1	2
3925	2023-02-05 14:52:55.000	13170.56	4314.07	13753.94	2437.90	3601.17	3130.72	551.45	761.46	2748.09	451.27	609.61	117.82	150.79	167.68	579.94	858.44	139.23	72.71	400.00	80	0	2
3926	2023-02-05 14:52:55.000	7268.53	890.51	25689.92	1943.37	8027.53	16641.56	177.99	185.42	1078.89	268.39	258.08	98.23	980.59	141.55	399.07	331.85	1436.34	215.09	404.00	80	3	1
3927	2023-02-05 14:52:57.000	12927.34	4949.00	13014.92	1097.07	3337.65	3341.72	958.50	408.75	516.88	247.50	153.06	193.09	781.31	90.90	518.57	200.78	319.16	109.49	404.00	80	2	1
3928	2023-02-05 14:53:02.000	65535.00	1330.19	36164.60	1988.47	4175.48	15950.18	514.83	207.59	3360.56	164.64	893.78	458.90	352.85	392.92	562.52	809.77	809.80	115.37	400.00	80	1	2
3929	2023-02-05 14:53:06.000	13096.06	4319.99	13689.80	2446.52	3612.74	3134.95	551.88	761.46	2741.19	451.27	610.61	117.82	150.79	167.68	580.75	858.44	139.23	72.71	400.00	80	0	2
3930	2023-02-05 14:53:06.000	7333.24	891.46	25598.50	1947.45	7987.59	16587.25	177.99	185.42	1078.89	267.99	258.08	98.23	983.06	140.68	398.19	331.85	1438.91	216.06	404.00	80	3	1
3931	2023-02-05 14:53:08.000	13066.53	4912.49	12963.84	1095.34	3326.28	3333.35	956.73	408.32	516.88	247.13	154.12	192.40	781.31	90.90	518.57	200.78	319.72	109.49	404.00	80	2	1
3932	2023-02-05 14:53:12.000	65535.00	1328.20	36148.26	1987.63	4177.68	15890.45	509.76	207.17	3362.82	164.64	893.78	455.26	352.85	392.92	562.52	807.53	808.12	115.37	400.00	80	1	2
3933	2023-02-05 14:53:17.000	13128.10	4277.53	13745.69	2393.93	3558.75	3118.04	551.45	761.05	2744.64	449.83	584.75	117.48	150.79	167.68	579.94	857.32	139.23	72.71	400.00	80	0	2
3934	2023-02-05 14:53:17.000	7302.05	892.41	25698.40	1942.56	8017.89	16709.45	177.99	184.95	1081.18	267.18	257.01	97.80	985.53	141.55	393.78	333.01	1432.49	213.15	404.00	80	3	1
3935	2023-02-05 14:53:19.000	13096.36	4932.66	12913.70	1095.34	3336.14	3336.14	950.10	405.76	516.88	247.86	153.06	192.06	778.24	90.08	523.67	200.78	318.04	109.49	404.00	80	2	1
3936	2023-02-05 14:53:23.000	65535.00	1330.19	36331.85	1984.26	4176.94	15910.85	515.29	208.02	3361.69	164.64	891.73	458.53	352.85	392.92	562.52	809.77	810.36	115.37	400.00	80	1	2
3937	2023-02-05 14:53:28.000	13179.37	4261.73	13745.69	2445.65	3568.01	3099.72	553.19	763.12	2744.64	450.19	584.75	117.82	150.79	167.68	582.38	860.68	138.68	72.71	400.00	80	0	2
3938	2023-02-05 14:53:28.000	7295.04	891.46	25503.31	1936.85	7989.66	16663.29	177.47	184.95	1082.33	267.99	259.14	97.80	986.35	141.55	397.31	333.01	1436.34	215.09	404.00	80	3	1
3939	2023-02-05 14:53:30.000	13045.82	4927.86	12947.13	1100.52	3336.14	3336.14	956.29	407.89	516.88	247.13	156.23	192.75	780.54	90.90	521.12	200.78	319.16	109.49	404.00	80	2	1
3940	2023-02-05 14:53:34.000	65535.00	1327.20	36240.53	1981.73	4168.88	15925.42	514.37	207.59	3368.48	164.28	893.78	457.08	353.66	393.74	564.20	810.89	811.47	115.37	400.00	80	1	2
3941	2023-02-05 14:53:38.000	13169.76	4325.91	13638.49	2442.21	3604.26	3127.91	551.45	761.46	2746.94	450.19	610.61	117.48	150.79	167.68	580.75	859.56	138.68	72.71	400.00	80	0	2
3942	2023-02-05 14:53:39.000	7260.73	891.46	25628.66	1945.00	8022.02	16708.09	177.99	185.42	1081.18	267.99	259.14	98.23	983.06	141.55	397.31	331.85	1433.77	216.06	404.00	80	3	1
3943	2023-02-05 14:53:41.000	12919.06	4945.15	12962.92	1091.89	3315.66	3308.25	959.82	408.32	516.88	246.77	156.23	193.09	780.54	90.90	520.27	200.78	320.28	109.49	404.00	80	2	1
3944	2023-02-05 14:53:45.000	65535.00	1322.22	36273.22	1989.32	4180.61	15934.88	516.68	208.44	3363.96	164.64	893.78	459.63	353.66	393.74	564.20	813.13	809.24	115.37	400.00	80	1	2
3945	2023-02-05 14:53:49.000	13136.12	4309.13	13667.81	2433.58	3592.69	3115.22	551.88	761.05	2749.24	449.83	611.60	117.82	150.79	167.68	580.75	858.44	138.68	72.71	400.00	80	0	2
3946	2023-02-05 14:53:50.000	7237.34	890.51	25459.96	1942.56	8035.79	16653.78	177.99	185.42	1078.89	267.59	257.01	98.23	983.88	141.55	397.31	331.85	1436.98	216.06	404.00	80	3	1
3947	2023-02-05 14:53:52.000	12921.54	4894.23	12828.25	1089.30	3317.18	3321.50	951.87	407.04	516.88	246.77	154.12	192.06	781.31	90.90	519.42	200.78	319.72	109.49	404.00	80	2	1
3948	2023-02-05 14:53:56.000	65535.00	1326.21	36294.36	1988.47	4176.94	15929.79	516.68	208.44	3368.48	164.28	891.73	460.35	353.66	393.74	564.20	812.01	810.91	114.50	400.00	80	1	2
3949	2023-02-05 14:54:00.000	13060.01	4311.10	13691.63	2444.79	3611.20	3125.79	551.88	763.12	2740.04	451.64	608.62	117.48	150.01	167.68	580.75	858.44	138.68	72.71	400.00	80	0	2
3950	2023-02-05 14:54:01.000	7319.21	892.41	25670.13	1933.59	8017.20	16687.05	177.99	185.42	1081.18	267.99	259.14	98.23	987.17	141.55	397.31	331.85	1433.13	215.09	404.00	80	3	1
3951	2023-02-05 14:54:03.000	13075.65	4949.00	12952.70	1099.66	3338.41	3336.14	952.31	407.89	515.80	247.13	156.23	191.71	780.54	90.90	520.27	200.78	318.60	109.49	404.00	80	2	1
3952	2023-02-05 14:54:07.000	65535.00	1325.21	36023.30	1978.35	4165.22	15920.32	517.14	208.02	3368.48	164.64	893.78	459.99	353.66	393.74	564.20	812.01	808.12	115.37	400.00	80	1	2
3953	2023-02-05 15:00:51.000	65535.00	1316.24	35913.73	1959.80	4157.89	15864.23	509.29	206.32	3354.90	163.55	892.76	454.90	352.85	392.92	563.36	813.13	809.24	114.50	457.00	90	1	2
3954	2023-02-05 15:00:55.000	12967.09	4211.37	13365.44	2393.93	3536.38	3082.10	544.93	755.66	2733.14	449.11	614.59	117.14	150.01	167.68	586.44	864.05	138.68	71.85	457.00	90	0	2
3955	2023-02-05 15:00:55.000	7192.89	874.37	25122.55	1904.23	7838.20	16389.68	174.90	183.05	1075.45	265.58	259.14	97.80	983.88	141.55	399.07	333.01	1437.63	214.12	457.00	90	3	1
3956	2023-02-05 15:00:58.000	12895.03	4767.41	12436.34	1049.60	3251.95	3278.25	942.59	404.06	513.64	244.95	153.06	192.06	779.00	90.08	521.12	200.78	317.48	108.62	457.00	90	2	1
3957	2023-02-05 15:01:02.000	65535.00	1323.22	35729.17	1980.88	4173.28	15852.58	508.37	205.89	3344.71	163.55	894.81	454.54	351.24	392.10	561.67	812.01	806.44	114.50	457.00	90	1	2
3958	2023-02-05 15:01:06.000	12949.46	4254.82	13490.05	2387.03	3545.64	3084.92	544.50	753.18	2734.29	448.38	582.76	117.14	150.01	166.88	579.94	857.32	138.68	71.85	457.00	90	0	2
3959	2023-02-05 15:01:06.000	7203.81	875.32	25142.34	1905.04	7862.98	16369.99	174.90	182.57	1078.89	264.77	259.14	97.80	982.24	140.68	397.31	333.01	1436.98	214.12	457.00	90	3	1
3960	2023-02-05 15:01:08.000	12924.03	4861.57	12727.02	1079.81	3289.12	3294.29	941.71	400.22	513.64	244.95	156.23	192.06	775.93	90.08	521.97	200.78	317.48	107.74	457.00	90	2	1
3961	2023-02-05 15:01:13.000	65535.00	1323.22	36283.79	1980.04	4187.21	15932.70	510.22	206.32	3353.77	163.55	893.78	455.99	352.85	392.10	563.36	813.13	808.68	114.50	457.00	90	1	2
3962	2023-02-05 15:01:16.000	12875.76	4228.16	13361.78	2383.59	3547.95	3087.74	544.93	755.25	2728.54	448.38	582.76	117.14	150.01	166.88	579.94	859.56	138.68	71.85	457.00	90	0	2
3963	2023-02-05 15:01:17.000	7199.91	875.32	25203.60	1903.41	7874.69	16425.66	174.38	182.57	1074.30	265.98	258.08	97.80	976.48	140.68	397.31	331.85	1438.27	214.12	457.00	90	3	1
3964	2023-02-05 15:01:19.000	12932.31	4815.45	12698.23	1079.81	3274.71	3285.92	940.82	404.91	513.64	244.22	156.23	192.40	777.47	90.08	521.12	200.78	318.60	108.62	457.00	90	2	1
3965	2023-02-05 15:01:24.000	65535.00	1313.25	36184.78	1985.10	4181.34	15934.16	510.22	206.74	3353.77	163.55	894.81	455.99	352.85	392.10	562.52	810.89	807.56	114.50	457.00	90	1	2
3966	2023-02-05 15:01:27.000	12982.31	4252.85	13518.46	2393.93	3549.50	3094.79	545.36	755.25	2735.44	448.38	608.62	117.14	150.01	166.88	577.51	858.44	138.68	71.85	457.00	90	0	2
3967	2023-02-05 15:01:28.000	7195.23	875.32	25161.19	1898.52	7872.62	16422.27	175.41	183.05	1075.45	265.17	258.08	97.80	978.95	141.55	397.31	333.01	1427.35	213.15	457.00	90	3	1
3968	2023-02-05 15:01:30.000	12984.51	4865.41	12764.17	1084.99	3292.91	3293.60	941.71	401.07	513.64	244.95	156.23	191.71	778.24	90.90	521.97	201.93	319.16	107.74	457.00	90	2	1
3969	2023-02-05 15:01:35.000	65535.00	1324.21	36244.38	1983.41	4188.67	15966.20	511.60	206.74	3349.24	163.55	892.76	456.72	352.05	392.10	563.36	812.01	807.56	113.63	457.00	90	1	2
3970	2023-02-05 15:01:38.000	12928.64	4230.13	13426.83	2401.69	3537.93	3080.69	544.06	753.59	2683.70	448.02	603.65	116.80	146.85	165.28	576.69	858.44	138.68	71.85	457.00	90	0	2
3971	2023-02-05 15:01:39.000	7182.76	874.37	25232.82	1904.23	7881.57	16415.48	175.41	183.05	1075.45	265.58	259.14	97.80	983.88	141.55	396.43	331.85	1441.48	214.12	457.00	90	3	1
3972	2023-02-05 15:01:41.000	12942.26	4851.96	12609.08	1082.40	3285.32	3290.81	939.50	403.21	511.48	243.49	154.12	191.37	779.77	90.90	523.67	201.93	318.60	107.74	457.00	90	2	1
3973	2023-02-05 15:01:46.000	65535.00	1319.23	36097.32	1981.73	4176.21	15901.38	512.06	206.74	3353.77	163.91	891.73	457.44	352.85	392.10	562.52	810.89	808.68	114.50	457.00	90	1	2
3974	2023-02-05 15:01:49.000	12957.47	4251.86	13514.79	2401.69	3537.16	3075.76	546.23	756.49	2723.94	449.11	609.61	117.14	150.01	166.88	582.38	860.68	138.68	71.85	457.00	90	0	2
3975	2023-02-05 15:01:50.000	7146.11	874.37	25219.63	1905.04	7868.49	16375.42	174.90	183.05	1074.30	265.17	258.08	97.80	982.24	140.68	398.19	334.17	1438.91	214.12	457.00	90	3	1
3976	2023-02-05 15:01:52.000	12948.06	4866.37	12847.76	1078.08	3292.15	3302.66	935.08	401.93	513.64	244.95	152.01	190.68	775.93	90.08	520.27	200.78	319.16	107.74	457.00	90	2	1
3977	2023-02-05 15:01:56.000	65535.00	1319.23	36015.61	1976.67	4177.68	15896.28	511.60	206.74	3356.03	163.55	896.86	456.72	352.85	392.92	563.36	809.77	809.80	113.63	457.00	90	1	2
3978	2023-02-05 15:02:00.000	13011.15	4222.24	13458.90	2401.69	3546.41	3087.74	544.93	754.42	2720.49	448.02	610.61	117.14	150.01	166.88	580.75	834.87	138.12	71.85	457.00	90	0	2
3979	2023-02-05 15:02:01.000	7200.69	890.51	25243.19	1912.38	7855.41	16454.18	175.41	183.05	1076.59	264.77	258.08	97.80	979.77	140.68	398.19	333.01	1433.77	204.43	457.00	90	3	1
3980	2023-02-05 15:02:03.000	12910.77	4877.90	12778.10	1077.22	3278.50	3297.78	934.64	403.63	513.64	244.22	156.23	192.06	779.77	90.90	517.71	200.78	319.16	108.62	457.00	90	2	1
3981	2023-02-05 15:02:07.000	65535.00	1321.22	35967.55	1980.04	4179.88	15950.18	511.60	206.74	3359.43	163.91	893.78	457.44	352.85	390.46	563.36	812.01	811.47	114.50	457.00	90	1	2
3982	2023-02-05 15:02:11.000	12995.93	4230.13	13436.00	2393.93	3529.44	3077.17	545.80	756.08	2723.94	448.75	606.63	117.14	149.22	166.08	576.69	858.44	138.12	71.85	457.00	90	0	2
3983	2023-02-05 15:02:12.000	7201.47	874.37	24983.07	1905.04	7869.18	16345.55	174.90	183.05	1072.01	265.58	258.08	97.80	982.24	140.68	397.31	331.85	1438.91	213.15	457.00	90	3	1
3984	2023-02-05 15:02:14.000	12980.37	4802.00	12760.46	1079.81	3273.19	3292.20	938.61	403.21	513.64	244.58	156.23	191.71	779.77	90.08	521.12	201.93	318.04	108.62	457.00	90	2	1
3985	2023-02-05 15:02:18.000	65535.00	1320.23	35768.58	1968.23	4181.34	15945.08	511.60	206.74	3354.90	163.55	893.78	457.08	352.05	392.10	564.20	808.65	811.47	113.63	457.00	90	1	2
3986	2023-02-05 15:02:22.000	12921.43	4228.16	13425.00	2394.79	3539.47	3084.22	546.23	756.49	2720.49	449.47	582.76	117.14	149.22	166.88	579.94	850.58	138.68	71.85	457.00	90	0	2
3987	2023-02-05 15:02:23.000	7185.88	876.27	25028.30	1905.04	7840.26	16369.99	174.90	183.05	1074.30	265.58	257.01	97.80	984.71	141.55	397.31	333.01	1436.34	214.12	457.00	90	3	1
3988	2023-02-05 15:02:25.000	12658.90	4875.02	12723.31	1083.26	3292.15	3300.57	937.29	402.35	509.32	244.58	153.06	191.37	778.24	90.08	520.27	201.93	319.16	107.74	457.00	90	2	1
3989	2023-02-05 15:02:29.000	65535.00	1321.22	35780.12	1983.41	4171.81	15912.30	510.68	206.32	3346.98	163.55	893.78	456.72	352.05	392.10	562.52	808.65	808.68	113.63	457.00	90	1	2
3990	2023-02-05 15:02:33.000	13000.73	4235.07	13480.89	2364.62	3520.19	3078.58	544.93	754.42	2729.69	448.75	607.62	117.14	150.01	166.88	580.75	859.56	138.12	71.85	457.00	90	0	2
3991	2023-02-05 15:02:34.000	7146.11	875.32	25038.67	1904.23	7865.74	16379.50	174.90	183.05	1074.30	265.58	257.01	97.80	978.95	140.68	397.31	331.85	1435.70	214.12	457.00	90	3	1
3992	2023-02-05 15:02:36.000	12916.57	4850.04	12671.30	1076.35	3271.67	3284.53	941.26	404.06	514.72	244.95	154.12	192.06	775.17	90.08	518.57	200.78	319.16	108.62	457.00	90	2	1
3993	2023-02-05 15:02:40.000	65535.00	1323.22	35787.81	1974.14	4176.21	15878.80	508.83	206.32	3350.37	163.55	894.81	454.90	352.05	392.10	562.52	807.53	810.91	113.63	457.00	90	1	2
3994	2023-02-05 15:02:44.000	13007.14	4254.82	13433.25	2404.28	3553.35	3089.85	546.23	756.49	2721.64	449.11	607.62	117.14	150.01	166.88	579.13	858.44	138.68	71.85	457.00	90	0	2
3995	2023-02-05 15:02:44.000	7200.69	873.42	24990.60	1889.55	7875.37	16423.63	174.90	183.52	1074.30	264.37	257.01	97.80	983.06	141.55	398.19	331.85	1440.20	213.15	457.00	90	3	1
3996	2023-02-05 15:02:47.000	12913.26	4851.96	12624.87	1084.99	3279.26	3292.90	939.94	403.21	513.64	244.95	156.23	192.06	780.54	90.90	521.97	200.78	318.60	108.62	457.00	90	2	1
3997	2023-02-05 15:02:51.000	65535.00	1320.23	36077.13	1980.04	4179.14	15894.82	509.76	205.89	3353.77	163.55	894.81	456.35	352.85	392.92	564.20	812.01	810.91	114.50	457.00	90	1	2
3998	2023-02-05 15:02:55.000	12970.29	4226.18	13353.53	2393.93	3534.07	3082.10	544.93	755.25	2721.64	448.38	581.77	117.14	149.22	166.88	579.13	856.19	138.68	71.85	457.00	90	0	2
3999	2023-02-05 15:02:55.000	7163.26	874.37	25012.28	1900.97	7834.75	16346.91	174.90	183.05	1075.45	265.58	259.14	97.80	983.06	140.68	399.95	331.85	1436.34	212.18	457.00	90	3	1
4000	2023-02-05 15:02:58.000	12972.91	4846.19	12714.02	1077.22	3278.50	3285.92	939.94	402.78	513.64	245.31	155.17	191.71	778.24	90.08	521.97	200.78	319.16	107.74	457.00	90	2	1
4001	2023-02-05 15:03:02.000	65535.00	1323.22	36032.91	1983.41	4190.87	15931.24	507.91	205.89	3350.37	163.55	893.78	454.90	352.85	392.10	563.36	812.01	810.91	113.63	457.00	90	1	2
4002	2023-02-05 15:03:05.000	12909.41	4208.41	13487.31	2402.55	3533.30	3087.74	546.23	756.08	2729.69	448.75	612.60	117.14	150.01	166.88	579.94	856.19	138.68	71.85	457.00	90	0	2
4003	2023-02-05 15:03:06.000	7196.01	874.37	25136.69	1896.07	7872.62	16410.05	175.41	182.57	1076.59	265.17	257.01	97.80	983.88	141.55	396.43	331.85	1429.27	214.12	457.00	90	3	1
4004	2023-02-05 15:03:08.000	12925.69	4837.55	12734.45	1072.04	3272.43	3292.90	940.82	402.78	513.64	244.22	153.06	192.06	772.10	89.27	521.97	200.78	318.60	107.74	457.00	90	2	1
4005	2023-02-05 15:03:13.000	65535.00	1318.24	35993.50	1979.20	4156.42	15894.82	506.53	205.47	3361.69	163.18	894.81	453.44	352.85	392.92	564.20	812.01	793.58	114.50	457.00	90	1	2
4006	2023-02-05 15:03:16.000	12808.47	4233.10	13377.36	2400.83	3542.55	3082.10	544.93	754.42	2731.99	448.38	610.61	116.80	150.79	166.88	580.75	855.07	138.12	71.85	457.00	90	0	2
4007	2023-02-05 15:03:17.000	7119.60	873.42	25053.75	1895.26	7875.37	16402.58	175.41	183.05	1073.15	265.58	258.08	97.80	982.24	140.68	397.31	331.85	1441.48	214.12	457.00	90	3	1
4008	2023-02-05 15:03:19.000	12961.31	4853.88	12739.10	1081.53	3286.84	3294.29	942.15	402.78	514.72	243.86	156.23	192.06	779.77	90.08	521.12	201.93	318.60	107.74	457.00	90	2	1
4009	2023-02-05 15:03:24.000	65535.00	1319.23	35721.48	1976.67	4156.42	15807.42	508.83	205.89	3360.56	163.55	892.76	455.63	352.85	391.28	561.67	803.05	809.80	113.63	457.00	90	1	2
4010	2023-02-05 15:03:27.000	12954.27	4240.01	13491.89	2397.38	3538.70	3073.65	546.23	756.49	2725.09	448.02	583.76	117.48	150.01	166.88	579.94	856.19	138.68	71.85	457.00	90	0	2
4011	2023-02-05 15:03:28.000	7134.41	876.27	25067.89	1904.23	7869.18	16416.16	174.90	183.05	1075.45	265.58	257.01	97.80	978.95	140.68	397.31	330.69	1433.13	214.12	457.00	90	3	1
4012	2023-02-05 15:03:30.000	12897.52	4869.25	12773.46	1082.40	3283.81	3292.90	941.26	403.63	513.64	241.67	153.06	191.71	779.77	90.08	518.57	201.93	315.80	107.74	457.00	90	2	1
4013	2023-02-05 15:03:35.000	65535.00	1316.24	36040.60	1976.67	4170.35	15895.55	507.91	205.47	3356.03	163.55	891.73	454.17	352.85	392.10	563.36	810.89	809.24	113.63	457.00	90	1	2
4014	2023-02-05 15:03:38.000	12931.04	4239.02	13474.48	2370.65	3536.38	3089.85	546.23	757.32	2725.09	449.47	608.62	117.48	150.01	166.88	570.20	857.32	138.68	71.85	457.00	90	0	2
4015	2023-02-05 15:03:39.000	7135.19	874.37	25187.58	1905.04	7882.95	16395.79	175.41	183.05	1076.59	265.58	259.14	97.80	982.24	140.68	397.31	331.85	1438.91	212.18	457.00	90	3	1
4016	2023-02-05 15:03:41.000	12931.49	4874.06	12689.88	1074.63	3285.32	3297.08	937.29	402.35	512.56	244.95	156.23	191.71	779.00	90.08	507.50	200.78	318.60	107.74	457.00	90	2	1
4017	2023-02-05 15:03:46.000	65535.00	1320.23	36022.34	1974.14	4169.61	15915.22	508.83	205.89	3361.69	163.55	890.71	455.63	353.66	392.92	561.67	812.01	811.47	114.50	457.00	90	1	2
4018	2023-02-05 15:03:49.000	12865.35	4239.02	13507.46	2398.24	3540.24	3089.15	541.89	749.45	2731.99	446.58	607.62	116.46	150.01	166.88	579.94	858.44	138.12	71.85	457.00	90	0	2
4019	2023-02-05 15:03:50.000	7171.06	876.27	25017.94	1900.15	7864.36	16362.53	175.41	183.05	1072.01	265.17	257.01	97.80	982.24	140.68	398.19	331.85	1438.91	214.12	457.00	90	3	1
4020	2023-02-05 15:03:52.000	12839.52	4874.06	12779.96	1082.40	3274.71	3297.08	943.92	403.21	513.64	240.94	156.23	192.06	769.03	90.08	521.12	200.78	318.04	108.62	457.00	90	2	1
4021	2023-02-05 15:03:56.000	65535.00	1316.24	35913.73	1971.61	4164.48	15887.54	508.37	205.89	3356.03	163.55	893.78	454.90	352.85	392.10	562.52	809.77	811.47	114.50	457.00	90	1	2
4022	2023-02-05 15:04:00.000	12872.56	4226.18	13512.04	2393.93	3542.55	3089.85	544.06	754.01	2727.39	448.38	581.77	117.14	150.01	166.88	579.13	856.19	138.68	71.85	457.00	90	0	2
4023	2023-02-05 15:04:01.000	7188.99	873.42	25089.57	1898.52	7839.57	16359.81	174.90	182.10	1074.30	265.17	259.14	97.80	981.42	140.68	396.43	331.85	1430.56	214.12	457.00	90	3	1
4024	2023-02-05 15:04:03.000	12904.14	4854.84	12759.53	1079.81	3289.12	3300.57	941.26	398.52	514.72	245.31	156.23	192.06	772.10	90.08	521.12	200.78	316.92	107.74	457.00	90	2	1
4025	2023-02-05 15:04:07.000	65535.00	1320.23	35727.25	1973.29	4166.68	15890.45	508.37	205.47	3353.77	163.18	894.81	455.26	352.05	391.28	562.52	812.01	803.64	114.50	457.00	90	1	2
4026	2023-02-05 15:04:11.000	12945.46	4235.07	13445.16	2375.83	3542.55	3084.22	547.10	757.32	2729.69	449.83	612.60	117.48	150.01	166.88	579.94	860.68	138.68	71.85	457.00	90	0	2
4027	2023-02-05 15:04:12.000	7194.45	875.32	25132.92	1896.89	7847.15	16367.28	174.90	183.05	1073.15	264.77	257.01	97.80	981.42	140.68	394.66	331.85	1436.34	214.12	457.00	90	3	1
4028	2023-02-05 15:04:14.000	12946.40	4862.53	12706.59	1074.63	3283.81	3285.23	938.17	403.63	513.64	244.58	156.23	191.71	778.24	90.08	520.27	201.93	317.48	108.62	457.00	90	2	1
4029	2023-02-05 15:04:18.000	65535.00	1317.24	36020.42	1979.20	4162.28	15874.43	510.22	206.32	3333.39	163.55	887.63	456.35	350.43	388.01	560.83	807.53	811.47	114.50	457.00	90	1	2
4030	2023-02-05 15:04:22.000	12436.77	4180.76	13450.66	2390.48	3528.67	3082.10	544.93	752.76	2679.10	446.22	609.61	117.14	147.64	166.08	575.88	858.44	138.68	71.85	457.00	90	0	2
4031	2023-02-05 15:04:23.000	7160.92	874.37	25115.95	1902.60	7852.65	16391.04	174.90	183.05	1074.30	263.97	257.01	97.80	979.77	140.68	399.07	331.85	1433.13	214.12	457.00	90	3	1
4032	2023-02-05 15:04:25.000	12931.49	4839.47	12781.82	1080.67	3272.43	3292.20	933.31	398.09	513.64	244.95	156.23	191.37	778.24	90.08	522.82	201.93	317.48	108.62	457.00	90	2	1
4033	2023-02-05 15:04:29.000	65535.00	1322.22	35970.44	1978.35	4160.08	15845.29	507.91	205.89	3345.85	163.55	890.71	454.17	351.24	389.64	560.83	809.77	809.24	113.63	457.00	90	1	2
4034	2023-02-05 15:04:33.000	12979.91	4241.00	13428.67	2393.07	3545.64	3093.38	543.63	754.83	2728.54	448.75	609.61	116.80	150.01	166.88	578.32	856.19	138.68	71.85	457.00	90	0	2
4035	2023-02-05 15:04:34.000	7108.68	874.37	24936.88	1879.76	7805.15	16162.92	175.41	183.05	1074.30	265.17	257.01	97.80	983.88	140.68	398.19	331.85	1436.34	214.12	457.00	90	3	1
4036	2023-02-05 15:04:36.000	12911.60	4826.02	12615.58	1080.67	3264.85	3258.72	933.31	402.35	513.64	244.95	156.23	191.71	778.24	90.08	519.42	200.78	318.60	108.62	457.00	90	2	1
4037	2023-02-05 15:04:40.000	65535.00	1320.23	35983.89	1974.14	4141.76	15827.81	507.91	205.89	3350.37	163.55	892.76	454.54	351.24	391.28	559.99	808.65	810.36	114.50	457.00	90	1	2
4038	2023-02-05 15:04:44.000	12974.30	4246.92	13499.22	2389.62	3537.16	3087.04	545.80	755.25	2740.04	448.38	607.62	117.14	150.01	166.88	579.94	858.44	138.68	71.85	457.00	90	0	2
4039	2023-02-05 15:04:45.000	7085.29	876.27	25044.33	1904.23	7856.79	16440.60	174.90	183.05	1076.59	265.17	257.01	97.80	982.24	141.55	397.31	328.37	1439.56	214.12	457.00	90	3	1
4040	2023-02-05 15:04:47.000	12926.51	4879.82	12603.51	1083.26	3285.32	3245.47	943.47	402.78	514.72	243.86	155.17	192.06	775.93	90.08	520.27	201.93	318.04	107.74	457.00	90	2	1
4041	2023-02-05 15:04:51.000	65535.00	1316.24	36113.66	1977.51	4185.74	15951.64	508.37	205.89	3352.64	163.55	894.81	454.54	352.05	392.10	562.52	810.89	809.24	114.50	457.00	90	1	2
4042	2023-02-05 15:04:55.000	12916.62	4246.92	13469.90	2387.03	3544.10	3088.45	544.50	753.59	2706.69	446.94	581.77	117.14	150.01	166.88	579.13	858.44	138.68	71.85	457.00	90	0	2
4043	2023-02-05 15:04:56.000	7161.70	872.47	25073.54	1901.78	7863.67	16401.90	174.90	183.05	1073.15	265.98	258.08	97.80	980.59	140.68	392.90	333.01	1436.34	214.12	457.00	90	3	1
4044	2023-02-05 15:04:58.000	12979.54	4875.98	12787.39	1081.53	3281.53	3294.29	939.50	402.78	514.72	244.58	156.23	191.71	779.00	90.08	517.71	200.78	319.16	107.74	457.00	90	2	1
4045	2023-02-05 15:05:02.000	65535.00	1322.22	36013.69	1983.41	4173.28	15871.51	509.29	206.32	3344.71	163.55	889.68	455.63	351.24	390.46	560.83	809.77	806.44	113.63	457.00	90	1	2
4046	2023-02-05 15:05:05.000	12967.09	4240.01	13441.49	2400.83	3547.95	3087.04	544.06	754.01	2725.09	448.02	577.79	117.14	150.01	166.08	578.32	858.44	138.68	71.85	457.00	90	0	2
4047	2023-02-05 15:05:06.000	7144.55	874.37	25109.36	1880.58	7835.44	16367.96	174.90	182.57	1076.59	263.97	258.08	97.80	978.12	141.55	399.07	333.01	1435.70	213.15	457.00	90	3	1
4048	2023-02-05 15:05:08.000	12847.80	4851.00	12798.54	1078.94	3279.26	3288.02	942.59	403.63	513.64	244.95	153.06	192.06	779.77	90.08	514.31	200.78	316.92	107.74	457.00	90	2	1
4049	2023-02-05 15:05:13.000	65535.00	1318.24	36181.90	1978.35	4179.88	15935.61	506.99	205.47	3344.71	163.55	892.76	453.08	351.24	390.46	562.52	810.89	810.91	113.63	457.00	90	1	2
4050	2023-02-05 15:05:16.000	12908.61	4242.97	13508.38	2402.55	3544.10	3094.08	543.63	753.59	2727.39	448.02	580.77	116.80	150.01	166.88	579.13	858.44	138.68	71.85	457.00	90	0	2
4051	2023-02-05 15:05:17.000	7108.68	875.32	25182.87	1902.60	7863.67	16409.37	174.90	182.57	1076.59	265.17	259.14	97.80	970.72	140.68	398.19	333.01	1428.63	214.12	457.00	90	3	1
4052	2023-02-05 15:05:19.000	12918.23	4839.47	12730.74	1081.53	3280.77	3280.34	943.47	404.06	514.72	244.95	153.06	192.40	778.24	90.90	516.86	200.78	319.16	107.74	457.00	90	2	1
4053	2023-02-05 15:05:24.000	65535.00	1318.24	35902.19	1969.92	4175.48	15902.11	510.22	206.32	3345.85	163.91	892.76	455.99	352.05	391.28	563.36	810.89	809.80	114.50	457.00	90	1	2
4054	2023-02-05 15:05:27.000	12947.86	4242.97	13477.23	2394.79	3543.33	3062.37	542.32	750.69	2718.19	445.85	607.62	116.80	150.01	166.88	579.94	859.56	138.12	71.00	457.00	90	0	2
4055	2023-02-05 15:05:28.000	7181.20	875.32	25100.87	1905.04	7859.54	16244.39	175.41	183.05	1075.45	265.58	258.08	97.80	984.71	141.55	399.07	330.69	1436.98	214.12	457.00	90	3	1
4056	2023-02-05 15:05:30.000	12885.09	4854.84	12481.85	1083.26	3291.39	3288.02	943.03	403.21	513.64	244.58	153.06	192.06	779.00	90.08	521.97	200.78	319.16	107.74	457.00	90	2	1
4057	2023-02-05 15:05:35.000	65535.00	1324.21	35963.71	1978.35	4196.00	15964.75	510.22	206.32	3343.58	163.55	889.68	455.99	352.05	391.28	562.52	812.01	804.76	113.63	457.00	90	1	2
4058	2023-02-05 15:05:38.000	12983.11	4244.95	13488.22	2395.65	3544.87	3087.04	544.93	755.25	2720.49	448.38	606.63	117.14	150.01	166.88	577.51	857.32	138.68	71.85	457.00	90	0	2
4059	2023-02-05 15:05:39.000	7185.10	874.37	25109.36	1900.15	7870.56	16406.66	174.90	182.57	1076.59	265.17	257.01	97.80	983.06	141.55	398.19	333.01	1437.63	214.12	457.00	90	3	1
4060	2023-02-05 15:05:41.000	12921.54	4877.90	12796.68	1084.12	3280.77	3282.44	940.38	402.78	513.64	244.95	153.06	191.71	780.54	90.08	518.57	200.78	318.60	108.62	457.00	90	2	1
4061	2023-02-05 15:05:46.000	65535.00	1319.23	36136.73	1976.67	4178.41	15909.39	508.83	206.32	3350.37	163.55	892.76	455.63	352.05	391.28	562.52	810.89	808.68	114.50	457.00	90	1	2
4062	2023-02-05 15:05:49.000	12992.72	4232.11	13423.17	2391.34	3518.64	3062.37	545.80	756.08	2729.69	449.11	607.62	117.14	150.01	166.88	578.32	857.32	138.68	71.85	457.00	90	0	2
4063	2023-02-05 15:05:50.000	7158.59	875.32	24957.62	1902.60	7860.23	16424.99	174.90	182.57	1075.45	265.58	259.14	97.80	978.12	140.68	398.19	333.01	1426.70	214.12	457.00	90	3	1
4064	2023-02-05 15:05:52.000	12861.06	4854.84	12654.58	1084.12	3292.91	3283.83	937.73	401.50	513.64	245.31	153.06	191.71	779.00	90.08	521.97	200.78	317.48	108.62	457.00	90	2	1
4065	2023-02-05 15:05:57.000	65535.00	1318.24	35940.64	1980.04	4170.35	15838.01	509.76	205.89	3350.37	163.55	893.78	455.63	352.05	392.10	562.52	810.89	811.47	113.63	457.00	90	1	2
4066	2023-02-05 15:06:00.000	12864.55	4240.01	13504.71	2393.93	3545.64	3091.26	545.36	756.49	2728.54	449.11	578.79	117.14	150.01	166.88	579.13	858.44	138.68	71.85	457.00	90	0	2
4067	2023-02-05 15:06:01.000	7159.37	877.22	24991.55	1905.86	7867.11	16394.43	174.90	182.57	1076.59	265.17	258.08	97.80	984.71	141.55	396.43	331.85	1442.13	214.12	457.00	90	3	1
4068	2023-02-05 15:06:03.000	12842.83	4877.90	12740.03	1085.85	3291.39	3301.27	941.26	403.63	513.64	244.95	153.06	192.06	776.70	90.08	520.27	200.78	318.60	107.74	457.00	90	2	1
4069	2023-02-05 15:06:08.000	65535.00	1318.24	36116.54	1979.20	4169.61	15882.44	510.22	206.32	3353.77	163.55	892.76	455.99	352.85	392.10	562.52	810.89	809.24	114.50	457.00	90	1	2
4070	2023-02-05 15:11:05.000	12729.97	4169.90	13206.93	2350.83	3457.71	3029.26	536.67	747.79	2720.49	446.22	580.77	116.46	150.01	166.08	579.13	858.44	138.12	71.00	504.00	100	0	2
4071	2023-02-05 15:11:06.000	7077.49	857.28	24459.05	1855.30	7655.06	16075.34	171.80	180.67	1069.71	262.76	257.01	97.37	978.12	140.68	398.19	334.17	1438.27	208.31	503.00	100	3	1
4072	2023-02-05 15:11:08.000	12760.81	4756.84	11927.41	1057.36	3201.90	3212.69	923.59	396.81	508.24	240.58	153.06	191.02	776.70	90.08	519.42	200.78	317.48	106.86	503.00	100	2	1
4073	2023-02-05 15:11:13.000	65535.00	1302.29	35184.17	1944.62	4102.17	15601.28	501.45	203.77	3340.19	162.45	892.76	451.63	351.24	388.01	559.99	812.01	809.24	112.75	504.00	100	1	2
4074	2023-02-05 15:11:16.000	12772.42	4161.01	13055.75	2348.24	3450.00	2972.18	536.24	747.38	2713.59	446.22	581.77	116.46	150.01	166.08	579.13	855.07	138.12	71.00	504.00	100	0	2
4075	2023-02-05 15:11:17.000	7036.17	856.33	24306.37	1850.41	7675.72	16071.95	171.28	179.72	1068.57	262.36	258.08	96.95	979.77	140.68	395.55	329.53	1425.42	210.25	503.00	100	3	1
4076	2023-02-05 15:11:19.000	12640.68	4727.06	12426.12	1042.69	3173.84	3195.25	921.38	397.24	509.32	240.22	153.06	190.68	775.17	89.27	521.12	201.93	315.80	105.99	503.00	100	2	1
4077	2023-02-05 15:11:24.000	65535.00	1303.29	35278.36	1948.84	4102.17	15639.89	500.99	203.34	3344.71	162.45	893.78	451.26	351.24	390.46	560.83	813.13	805.88	111.88	504.00	100	1	2
4078	2023-02-05 15:11:27.000	12700.33	4169.90	13197.77	2338.76	3471.60	3036.30	537.98	749.03	2722.79	446.94	608.62	116.46	150.01	166.08	577.51	859.56	138.12	71.00	504.00	100	0	2
4079	2023-02-05 15:11:28.000	7022.13	855.38	24487.33	1847.96	7665.39	16052.94	171.80	180.67	1068.57	263.16	257.01	97.37	979.77	140.68	394.66	333.01	1420.28	211.21	503.00	100	3	1
4080	2023-02-05 15:11:30.000	12694.53	4698.23	12284.96	1048.73	3201.14	3225.94	924.03	396.39	510.40	242.04	153.06	191.37	775.93	90.08	521.97	201.93	318.60	106.86	503.00	100	2	1
4081	2023-02-05 15:11:35.000	65535.00	1300.30	34797.76	1947.15	4091.18	15615.12	500.07	203.77	3339.05	162.45	896.86	450.54	351.24	390.46	561.67	813.13	805.88	112.75	504.00	100	1	2
4082	2023-02-05 15:11:38.000	12709.14	4172.86	13187.69	2340.48	3471.60	3036.30	536.24	744.48	2719.34	444.41	581.77	116.46	150.01	166.88	580.75	860.68	137.57	71.00	504.00	100	0	2
4083	2023-02-05 15:11:39.000	7024.47	855.38	24469.42	1849.59	7592.41	16062.45	171.80	180.67	1068.57	263.16	258.08	97.37	978.95	140.68	397.31	333.01	1424.77	212.18	503.00	100	3	1
4084	2023-02-05 15:11:41.000	12653.93	4737.62	12467.91	1041.83	3176.12	3205.71	924.91	395.96	509.32	240.58	155.17	191.37	775.17	89.27	521.12	201.93	317.48	105.99	503.00	100	2	1
4085	2023-02-05 15:11:46.000	65535.00	1302.29	35260.10	1946.31	4086.78	15637.70	501.45	203.77	3333.39	162.82	893.78	451.63	351.24	390.46	561.67	814.25	800.29	112.75	504.00	100	1	2
4086	2023-02-05 15:11:49.000	12685.91	4137.32	13040.17	2331.00	3458.48	3027.14	536.67	746.96	2708.99	445.85	607.62	116.46	150.01	166.08	579.13	858.44	137.57	71.00	504.00	100	0	2
4087	2023-02-05 15:11:50.000	7039.29	856.33	24436.43	1856.11	7622.71	15993.87	171.28	180.19	1069.71	263.16	259.14	97.37	978.95	140.68	395.55	333.01	1436.98	210.25	503.00	100	3	1
4088	2023-02-05 15:11:52.000	12681.27	4750.11	12203.23	1053.91	3201.14	3230.12	919.61	395.53	509.32	241.67	153.06	191.02	775.17	89.27	520.27	200.78	318.04	106.86	503.00	100	2	1
4089	2023-02-05 15:11:57.000	65535.00	1296.31	35080.35	1944.62	4099.24	15603.47	500.53	203.34	3345.85	162.45	893.78	450.90	352.05	390.46	554.94	800.81	811.47	112.75	504.00	100	1	2
4090	2023-02-05 15:12:00.000	12734.77	4162.00	13181.28	2341.34	3468.51	3034.19	537.98	748.21	2715.89	446.94	606.63	116.80	149.22	166.08	579.13	859.56	138.12	71.00	504.00	100	0	2
4091	2023-02-05 15:12:01.000	7031.49	855.38	24052.84	1851.22	7650.25	15901.54	171.28	180.19	1068.57	258.33	257.01	97.37	978.12	140.68	392.90	334.17	1424.77	211.21	503.00	100	3	1
4092	2023-02-05 15:12:03.000	12646.48	4727.06	12423.34	1043.55	3164.74	3195.25	922.70	397.24	510.40	240.58	156.23	191.02	774.40	90.08	512.60	200.78	318.04	106.86	503.00	100	2	1
4093	2023-02-05 15:12:08.000	65535.00	1306.28	35477.33	1952.21	4102.91	15644.99	502.38	203.77	3342.45	162.45	890.71	451.99	352.05	389.64	561.67	810.89	809.80	112.75	504.00	100	1	2
4094	2023-02-05 15:12:11.000	12701.13	4142.25	13040.17	2346.52	3462.34	3030.66	536.24	744.89	2720.49	444.41	581.77	116.46	149.22	166.08	579.13	859.56	137.57	71.00	504.00	100	0	2
4095	2023-02-05 15:12:12.000	7065.02	856.33	24313.91	1857.74	7645.43	16012.88	171.80	180.19	1068.57	261.95	258.08	97.80	980.59	140.68	394.66	333.01	1433.13	211.21	503.00	100	3	1
4096	2023-02-05 15:12:14.000	12583.51	4731.86	12391.76	1040.96	3182.18	3235.70	923.59	397.66	509.32	241.31	152.01	190.68	776.70	90.08	520.27	200.78	316.92	106.86	503.00	100	2	1
4097	2023-02-05 15:12:19.000	65535.00	1301.30	35381.21	1945.46	4101.44	15671.94	499.61	202.91	3339.05	162.45	891.73	449.08	352.05	389.64	559.15	800.81	784.07	112.75	504.00	100	1	2
4098	2023-02-05 15:12:21.000	12677.90	4137.32	13101.56	2325.83	3460.80	3025.73	536.24	746.55	2715.89	445.85	605.64	116.46	149.22	166.08	578.32	857.32	138.12	71.00	504.00	100	0	2
4099	2023-02-05 15:12:23.000	7004.98	855.38	24550.47	1838.99	7626.84	16088.24	171.80	180.19	1069.71	262.76	258.08	97.37	979.77	140.68	395.55	333.01	1435.70	212.18	503.00	100	3	1
4100	2023-02-05 15:12:25.000	12710.27	4759.72	12356.47	1053.91	3210.24	3233.61	923.15	398.09	509.32	240.22	152.01	191.02	772.86	90.08	520.27	200.78	318.04	106.86	503.00	100	2	1
4101	2023-02-05 15:12:30.000	65535.00	1303.29	35411.01	1945.46	4098.51	15627.51	499.61	203.34	3349.24	162.45	895.83	450.17	351.24	389.64	561.67	812.01	809.80	112.75	504.00	100	1	2
4102	2023-02-05 15:12:32.000	12771.62	4161.01	13092.40	2328.41	3463.88	3029.26	536.24	747.38	2715.89	446.58	580.77	116.46	150.01	166.08	579.13	857.32	138.12	71.00	504.00	100	0	2
4103	2023-02-05 15:12:34.000	7001.08	853.48	24541.99	1851.22	7621.33	16061.09	171.80	180.19	1068.57	262.76	257.01	97.37	978.12	140.68	398.19	333.01	1433.77	212.18	503.00	100	3	1
4104	2023-02-05 15:12:36.000	12658.90	4753.96	12380.62	1055.64	3198.11	3222.45	923.15	398.09	509.32	242.04	155.17	191.02	771.33	89.27	518.57	201.93	318.04	106.86	503.00	100	2	1
4105	2023-02-05 15:12:41.000	65535.00	1303.29	34885.23	1947.15	4105.11	15611.48	500.99	203.77	3335.66	162.45	890.71	451.26	350.43	388.83	559.15	808.65	809.80	112.75	504.00	100	1	2
4106	2023-02-05 15:12:43.000	12729.17	4146.20	13068.58	2341.34	3466.20	3034.19	534.07	743.65	2718.19	444.05	602.65	116.12	149.22	166.08	577.51	852.83	137.57	71.00	504.00	100	0	2
4107	2023-02-05 15:12:45.000	6993.29	857.28	24594.77	1856.93	7672.28	16100.46	171.80	180.67	1070.86	261.55	259.14	97.37	979.77	140.68	392.02	333.01	1444.05	211.21	503.00	100	3	1
4108	2023-02-05 15:12:46.000	12718.56	4748.19	12212.52	1053.91	3207.97	3225.24	918.28	396.81	510.40	242.04	155.17	190.68	775.17	90.08	517.71	200.78	318.04	106.86	503.00	100	2	1
4109	2023-02-05 15:12:51.000	65535.00	1300.30	35184.17	1861.14	4067.72	15604.93	500.99	203.77	3337.92	162.45	893.78	451.26	351.24	390.46	561.67	812.01	808.68	112.75	504.00	100	1	2
4110	2023-02-05 15:12:54.000	12767.62	4143.24	13065.83	2344.79	3457.71	3020.80	536.67	748.21	2715.89	446.58	607.62	116.46	150.01	166.08	576.69	858.44	138.12	71.00	504.00	100	0	2
4111	2023-02-05 15:12:56.000	7032.27	855.38	24466.59	1813.71	7672.28	16068.55	171.80	180.67	1069.71	261.95	258.08	97.37	982.24	140.68	399.07	334.17	1439.56	212.18	503.00	100	3	1
4112	2023-02-05 15:12:57.000	12713.58	4750.11	12463.27	1056.50	3201.14	3232.91	924.91	398.09	509.32	242.04	155.17	191.71	777.47	90.08	520.27	200.78	318.60	106.86	503.00	100	2	1
4113	2023-02-05 15:13:02.000	65535.00	1302.29	34845.82	1941.25	4082.38	15615.12	501.45	203.77	3349.24	162.45	894.81	451.63	352.05	390.46	561.67	810.89	803.09	112.75	504.00	100	1	2
4114	2023-02-05 15:13:05.000	12693.12	4132.38	13073.16	2332.72	3464.65	3031.37	535.37	745.31	2711.29	444.77	606.63	116.46	149.22	166.08	579.13	859.56	137.57	71.00	504.00	100	0	2
4115	2023-02-05 15:13:07.000	7021.35	853.48	24337.47	1836.54	7660.57	15953.82	171.80	180.19	1068.57	262.76	257.01	97.37	979.77	140.68	396.43	333.01	1441.48	212.18	503.00	100	3	1
4116	2023-02-05 15:13:08.000	12680.44	4749.15	12399.19	1053.05	3208.73	3232.91	924.47	394.68	509.32	242.04	153.06	191.37	774.40	89.27	521.97	200.78	316.36	106.86	503.00	100	2	1
4117	2023-02-05 15:13:13.000	65535.00	1304.29	35278.36	1948.84	4108.04	15679.22	501.45	203.77	3348.11	162.45	893.78	451.63	352.05	391.28	562.52	812.01	808.68	113.63	504.00	100	1	2
4118	2023-02-05 15:13:16.000	12762.01	4132.38	13063.08	2312.90	3451.54	3022.91	536.67	747.38	2726.24	445.49	608.62	116.46	150.01	166.88	578.32	857.32	137.57	71.00	504.00	100	0	2
4119	2023-02-05 15:13:17.000	7009.66	854.43	24465.65	1846.33	7676.41	16073.31	171.80	180.67	1069.71	262.36	259.14	97.37	979.77	140.68	397.31	334.17	1433.77	211.21	503.00	100	3	1
4120	2023-02-05 15:13:19.000	12682.10	4743.39	12377.83	1057.36	3214.04	3219.66	922.26	396.39	510.40	234.39	155.17	191.02	772.86	90.08	516.86	200.78	316.92	99.86	503.00	100	2	1
4121	2023-02-05 15:13:24.000	65535.00	1296.31	35375.44	1939.56	4103.64	15659.55	502.38	203.77	3332.26	162.45	893.78	452.35	351.24	390.46	560.83	809.77	812.03	113.63	504.00	100	1	2
4122	2023-02-05 15:13:27.000	12724.36	4145.22	13014.52	2328.41	3460.03	3019.39	536.67	746.55	2719.34	446.22	609.61	116.80	150.01	166.08	574.26	853.95	137.57	71.00	504.00	100	0	2
4123	2023-02-05 15:13:28.000	7029.15	855.38	24234.74	1859.38	7676.41	15977.58	171.80	180.67	1068.57	263.16	258.08	97.37	979.77	140.68	398.19	333.01	1444.05	212.18	503.00	100	3	1
4124	2023-02-05 15:13:30.000	12511.43	4749.15	12412.19	1046.14	3210.24	3232.22	923.15	396.39	509.32	241.67	153.06	191.02	772.86	90.08	521.97	200.78	318.60	105.99	503.00	100	2	1
4125	2023-02-05 15:13:35.000	65535.00	1306.28	35303.35	1948.84	4103.64	15701.07	500.99	203.77	3341.32	162.45	891.73	450.90	351.24	389.64	559.99	814.25	809.24	113.63	504.00	100	1	2
4126	2023-02-05 15:13:38.000	12731.57	4157.06	13130.88	2334.45	3467.74	3029.96	536.24	746.55	2717.04	445.49	606.63	116.46	150.01	166.08	578.32	853.95	137.57	71.00	504.00	100	0	2
4127	2023-02-05 15:13:39.000	7018.24	855.38	24551.41	1855.30	7678.47	16126.94	171.80	180.19	1067.42	261.55	257.01	97.37	979.77	140.68	397.31	333.01	1438.27	212.18	503.00	100	3	1
4128	2023-02-05 15:13:41.000	12655.59	4753.00	12497.63	1057.36	3201.14	3223.15	924.47	397.66	509.32	242.40	155.17	191.37	772.10	89.27	518.57	200.78	318.60	106.86	503.00	100	2	1
4129	2023-02-05 15:13:46.000	65535.00	1306.28	35035.18	1948.84	4098.51	15640.62	494.53	202.49	3341.32	162.09	892.76	446.54	351.24	389.64	561.67	815.37	803.64	112.75	504.00	100	1	2
4130	2023-02-05 15:13:49.000	12706.74	4146.20	13183.11	2324.10	3460.03	3029.26	535.37	744.89	2707.84	445.13	607.62	116.12	148.43	166.08	579.13	857.32	138.12	71.00	504.00	100	0	2
4131	2023-02-05 15:13:50.000	7048.64	856.33	24164.06	1860.19	7664.02	16017.64	171.80	180.19	1067.42	262.36	258.08	97.37	980.59	140.68	397.31	333.01	1438.91	212.18	503.00	100	3	1
4132	2023-02-05 15:13:52.000	12697.01	4746.27	12310.03	1054.78	3193.56	3219.66	925.80	398.09	510.40	241.67	153.06	191.37	759.05	89.27	522.82	200.78	318.60	106.86	503.00	100	2	1
4133	2023-02-05 15:13:57.000	65535.00	1293.33	35236.07	1938.72	4096.31	15597.64	500.07	202.91	3332.26	162.45	895.83	450.17	350.43	390.46	562.52	813.13	808.12	112.75	504.00	100	1	2
4134	2023-02-05 15:14:00.000	12733.97	4157.06	13139.13	2333.59	3464.65	3035.60	535.37	745.31	2712.44	445.49	609.61	116.12	149.22	166.08	577.51	858.44	137.57	71.00	504.00	100	0	2
4135	2023-02-05 15:14:01.000	6975.35	853.48	24395.91	1855.30	7654.38	16074.66	171.28	180.19	1067.42	260.75	258.08	97.37	974.83	141.55	396.43	333.01	1436.34	212.18	503.00	100	3	1
4136	2023-02-05 15:14:03.000	12688.73	4744.35	12402.91	1053.05	3204.93	3224.54	911.66	396.39	499.61	242.04	153.06	189.65	772.86	89.27	521.12	200.78	316.92	105.99	503.00	100	2	1
4137	2023-02-05 15:14:08.000	65535.00	1304.29	35463.88	1945.46	4098.51	15652.27	502.84	203.77	3341.32	162.45	894.81	452.72	352.05	390.46	561.67	812.01	810.36	112.75	504.00	100	1	2
4138	2023-02-05 15:14:11.000	12668.28	4165.95	13157.45	2315.48	3466.20	3034.19	536.67	746.96	2718.19	445.85	608.62	116.46	150.01	166.08	578.32	855.07	137.57	71.00	504.00	100	0	2
4139	2023-02-05 15:14:12.000	7054.10	855.38	24206.47	1855.30	7644.74	16003.38	171.80	180.67	1070.86	261.55	258.08	97.37	983.88	141.55	397.31	333.01	1438.27	211.21	503.00	100	3	1
4140	2023-02-05 15:14:14.000	12588.48	4747.23	12443.77	1054.78	3207.97	3226.64	923.15	397.66	510.40	241.31	153.06	191.37	774.40	89.27	520.27	200.78	318.60	105.99	503.00	100	2	1
4141	2023-02-05 15:14:19.000	65535.00	1297.31	35109.19	1942.09	4078.72	15545.93	498.68	203.34	3340.19	162.45	893.78	449.44	352.05	390.46	560.83	810.89	809.24	112.75	504.00	100	1	2
4142	2023-02-05 15:14:21.000	12711.54	4162.99	13215.18	2341.34	3470.05	3032.78	537.11	746.55	2713.59	445.85	607.62	116.46	150.01	166.08	577.51	857.32	137.57	71.00	504.00	100	0	2
4143	2023-02-05 15:14:23.000	7039.29	855.38	24506.17	1854.48	7639.92	16061.09	171.28	180.19	1070.86	262.36	259.14	97.37	982.24	140.68	396.43	331.85	1436.98	212.18	503.00	100	3	1
4144	2023-02-05 15:14:25.000	12619.96	4755.88	12471.63	1053.05	3202.66	3207.11	911.21	396.81	509.32	242.40	155.17	190.68	772.10	89.27	521.97	200.78	317.48	106.86	503.00	100	2	1
4145	2023-02-05 15:14:30.000	65535.00	1304.29	35257.22	1945.46	4095.58	15628.96	501.45	203.34	3351.50	162.45	893.78	451.63	352.85	391.28	562.52	810.89	810.36	112.75	504.00	100	1	2
4146	2023-02-05 15:14:32.000	12726.76	4139.29	13159.29	2347.38	3461.57	3025.03	536.24	747.38	2712.44	445.85	608.62	116.46	150.01	166.08	576.69	848.34	138.12	71.00	504.00	100	0	2
4147	2023-02-05 15:14:34.000	7026.03	854.43	24521.25	1855.30	7672.96	16080.78	171.80	180.67	1068.57	262.76	258.08	97.37	983.88	140.68	396.43	333.01	1437.63	212.18	503.00	100	3	1
4148	2023-02-05 15:14:36.000	12565.28	4713.60	12348.11	1040.96	3198.87	3220.36	921.82	396.39	510.40	241.31	155.17	191.37	776.70	90.08	519.42	200.78	317.48	106.86	503.00	100	2	1
4149	2023-02-05 15:14:41.000	65535.00	1304.29	35272.60	1948.84	4102.91	15636.25	491.30	201.64	3336.79	162.09	894.81	443.63	350.43	388.83	559.15	809.77	807.00	112.75	504.00	100	1	2
4150	2023-02-05 15:14:43.000	12727.56	4159.04	13099.73	2336.17	3461.57	3027.14	536.67	746.55	2712.44	446.22	611.60	116.46	149.22	166.08	579.94	856.19	137.57	71.00	504.00	100	0	2
4151	2023-02-05 15:14:45.000	7046.31	853.48	24459.05	1843.88	7608.94	16046.15	170.77	179.72	1066.27	262.36	257.01	96.95	979.77	140.68	395.55	334.17	1444.05	212.18	503.00	100	3	1
4152	2023-02-05 15:14:46.000	12713.58	4760.68	12431.70	1056.50	3198.87	3224.54	919.17	395.11	510.40	241.31	153.06	190.34	776.70	90.08	515.16	201.93	317.48	105.99	503.00	100	2	1
4153	2023-02-05 15:14:51.000	65535.00	1299.30	35153.41	1941.25	4094.11	15623.86	502.38	204.19	3350.37	162.45	895.83	451.99	352.85	392.10	562.52	814.25	809.24	113.63	504.00	100	1	2
4154	2023-02-05 15:14:54.000	12584.97	4171.88	13190.44	2337.90	3470.82	3035.60	533.63	743.65	2712.44	444.05	608.62	115.78	149.22	166.08	574.26	855.07	138.12	71.00	504.00	100	0	2
4155	2023-02-05 15:14:56.000	6994.84	854.43	24494.86	1855.30	7604.81	16025.10	171.80	180.67	1067.42	263.16	257.01	97.37	978.95	140.68	399.07	333.01	1440.84	212.18	503.00	100	3	1
4156	2023-02-05 15:14:57.000	12671.33	4765.49	12417.76	1041.83	3195.08	3225.24	925.80	398.94	510.40	241.67	155.17	191.71	776.70	90.08	521.97	200.78	318.60	106.86	503.00	100	2	1
4157	2023-02-05 15:15:02.000	65535.00	1297.31	35239.92	1928.60	4074.32	15514.61	502.38	203.77	3335.66	162.45	892.76	452.35	350.43	390.46	559.99	810.89	805.88	112.75	504.00	100	1	2
4158	2023-02-05 15:15:05.000	12754.80	4173.85	13156.54	2342.21	3469.28	3034.19	537.11	746.13	2718.19	445.49	608.62	116.46	149.22	166.08	579.13	860.68	138.12	71.00	504.00	100	0	2
4159	2023-02-05 15:15:07.000	6945.72	852.53	24480.73	1851.22	7577.96	16056.33	171.28	180.19	1067.42	262.36	258.08	97.37	980.59	140.68	397.31	333.01	1438.27	212.18	503.00	100	3	1
4160	2023-02-05 15:15:08.000	12687.07	4747.23	12463.27	1053.91	3200.38	3225.24	923.15	397.24	509.32	241.67	153.06	191.37	769.79	90.08	521.97	200.78	318.04	106.86	503.00	100	2	1
4161	2023-02-05 15:15:13.000	65535.00	1300.30	35277.40	1944.62	4100.71	15576.52	502.38	203.77	3334.53	162.82	891.73	452.72	350.43	389.64	560.83	815.37	812.59	112.75	504.00	100	1	2
4162	2023-02-05 15:15:16.000	12585.77	4148.18	13180.36	2247.38	3450.77	3037.01	537.54	747.79	2706.69	446.94	607.62	116.80	149.22	166.08	577.51	857.32	138.12	71.00	504.00	100	0	2
4163	2023-02-05 15:15:18.000	7029.93	851.58	24256.42	1838.17	7629.59	15952.46	171.80	180.19	1067.42	261.15	257.01	97.37	976.48	140.68	397.31	333.01	1444.05	211.21	503.00	100	3	1
4164	2023-02-05 15:15:19.000	12733.47	4752.04	12427.05	1060.82	3204.18	3230.82	924.91	396.81	508.24	240.94	155.17	191.71	778.24	90.08	518.57	200.78	318.04	105.99	503.00	100	2	1
4165	2023-02-05 15:15:24.000	65535.00	1297.31	35317.77	1946.31	4095.58	15653.00	500.07	203.34	3345.85	162.45	893.78	451.26	352.05	391.28	561.67	812.01	809.24	113.63	504.00	100	1	2
4166	2023-02-05 15:15:27.000	12759.61	4158.05	13156.54	2327.55	3468.51	3039.12	537.11	747.38	2708.99	445.49	582.76	116.46	149.22	166.08	577.51	859.56	138.12	71.00	504.00	100	0	2
4167	2023-02-05 15:15:28.000	7035.39	855.38	24480.73	1846.33	7671.59	16058.37	171.80	180.67	1068.57	262.76	258.08	97.37	982.24	140.68	393.78	333.01	1433.77	211.21	503.00	100	3	1
4168	2023-02-05 15:15:30.000	12617.48	4755.88	12427.98	1055.64	3198.87	3224.54	923.59	397.66	510.40	240.58	152.01	191.02	774.40	90.08	520.27	201.93	318.60	106.86	503.00	100	2	1
4169	2023-02-05 15:15:35.000	65535.00	1301.30	35308.16	1944.62	4102.17	15655.91	500.99	203.77	3344.71	162.45	891.73	451.26	352.05	389.64	560.83	813.13	808.12	112.75	504.00	100	1	2
4170	2023-02-05 15:15:38.000	12710.74	4088.93	13163.87	2331.00	3442.29	3026.44	534.93	742.41	2706.69	444.41	607.62	116.46	149.22	166.08	579.13	855.07	137.57	71.00	504.00	100	0	2
4171	2023-02-05 15:15:39.000	6955.08	852.53	24303.54	1847.96	7655.75	16058.37	171.28	179.72	1068.57	262.36	257.01	97.37	978.95	140.68	398.19	331.85	1439.56	210.25	503.00	100	3	1
4172	2023-02-05 15:15:41.000	12021.77	4746.27	12349.04	1048.73	3205.69	3224.54	920.05	397.24	510.40	240.94	153.06	191.02	776.70	90.08	521.97	201.93	317.48	106.86	503.00	100	2	1
4173	2023-02-05 15:15:46.000	65535.00	1298.31	35303.35	1946.31	4100.71	15629.69	500.99	203.34	3336.79	162.45	892.76	450.90	351.24	389.64	560.83	805.29	807.00	112.75	504.00	100	1	2
4174	2023-02-05 15:15:49.000	12773.23	4168.91	13187.69	2347.38	3475.45	3043.35	536.67	746.55	2720.49	445.49	582.76	116.46	150.01	166.08	575.07	858.44	137.57	71.00	504.00	100	0	2
4175	2023-02-05 15:15:50.000	7026.03	853.48	24502.41	1848.77	7641.98	16008.13	171.28	179.72	1067.42	262.36	258.08	96.95	979.77	140.68	393.78	331.85	1431.84	212.18	503.00	100	3	1
4176	2023-02-05 15:15:52.000	12750.87	4745.31	12430.77	1051.32	3204.18	3216.87	925.80	398.09	509.32	241.31	153.06	191.02	774.40	89.27	518.57	200.78	317.48	106.86	503.00	100	2	1
4177	2023-02-05 15:15:57.000	65535.00	1304.29	35229.34	1947.99	4103.64	15650.09	501.91	203.77	3339.05	162.45	894.81	451.26	351.24	391.28	559.15	808.65	810.91	113.63	504.00	100	1	2
4178	2023-02-05 15:16:00.000	12721.16	4161.01	13208.76	2348.24	3480.08	3042.64	537.54	746.55	2704.39	444.77	607.62	116.46	149.22	166.08	577.51	853.95	138.12	71.00	504.00	100	0	2
4179	2023-02-05 15:16:01.000	7014.34	854.43	24417.58	1854.48	7659.88	16040.72	171.28	180.19	1068.57	262.76	258.08	97.37	979.77	140.68	399.95	334.17	1436.98	212.18	503.00	100	3	1
4180	2023-02-05 15:16:03.000	12673.82	4768.37	12453.06	1058.23	3216.31	3232.22	920.05	396.81	510.40	241.67	155.17	189.99	774.40	89.27	521.12	201.93	317.48	106.86	503.00	100	2	1
4181	2023-02-05 15:16:08.000	65535.00	1301.30	35351.42	1941.25	4087.51	15621.68	501.91	203.77	3332.26	162.45	891.73	451.99	351.24	391.28	560.83	812.01	810.36	113.63	504.00	100	1	2
4182	2023-02-05 15:16:11.000	12685.91	4162.00	13154.70	2342.21	3456.94	3001.77	537.11	746.96	2712.44	446.58	580.77	116.46	149.22	166.08	579.94	858.44	138.12	71.00	504.00	100	0	2
4183	2023-02-05 15:16:12.000	7037.73	852.53	24626.81	1851.22	7640.61	16051.58	171.80	180.19	1067.42	262.76	258.08	97.37	976.48	140.68	399.95	333.01	1436.98	212.18	503.00	100	3	1
4184	2023-02-05 15:16:14.000	12494.86	4697.27	12310.96	1050.46	3180.67	3193.16	920.94	395.96	510.40	241.31	152.01	190.68	775.93	89.27	521.12	200.78	316.36	104.24	503.00	100	2	1
4185	2023-02-05 15:16:19.000	65535.00	1294.32	35214.92	1942.09	4086.78	15604.93	501.91	203.77	3345.85	162.45	892.76	451.99	352.05	390.46	561.67	813.13	811.47	113.63	504.00	100	1	2
4186	2023-02-05 15:16:21.000	12729.97	4144.23	13176.70	2337.90	3456.94	3030.66	536.24	746.55	2708.99	445.85	605.64	116.12	149.22	166.08	576.69	858.44	138.12	71.00	504.00	100	0	2
4187	2023-02-05 15:16:23.000	7005.76	853.48	24490.15	1851.22	7641.98	15990.48	171.80	180.67	1067.42	262.36	259.14	97.37	977.30	140.68	395.55	333.01	1438.27	212.18	503.00	100	3	1
4188	2023-02-05 15:16:25.000	12706.13	4703.04	12073.21	1047.01	3179.15	3207.11	924.91	393.83	509.32	240.58	152.01	191.37	775.17	89.27	520.27	201.93	312.45	105.99	503.00	100	2	1
4189	2023-02-05 15:16:30.000	65535.00	1300.30	35372.56	1948.84	4102.17	15648.63	499.15	203.34	3337.92	162.09	892.76	449.44	352.05	391.28	560.83	810.89	806.44	112.75	504.00	100	1	2
4190	2023-02-05 15:16:32.000	12768.42	4150.15	13036.51	2336.17	3454.63	3015.87	537.11	747.38	2707.84	446.22	607.62	116.46	149.22	166.08	577.51	852.83	138.12	71.00	504.00	100	0	2
4191	2023-02-05 15:16:34.000	7052.54	853.48	24471.30	1856.11	7658.51	16055.66	170.77	179.72	1069.71	262.36	257.01	96.95	982.24	140.68	396.43	334.17	1443.41	212.18	503.00	100	3	1
4192	2023-02-05 15:16:35.000	12644.82	4768.37	12422.41	1053.91	3207.21	3227.33	916.96	397.24	510.40	241.67	155.17	191.02	776.70	90.08	519.42	201.93	318.60	106.86	503.00	100	2	1
4193	2023-02-05 15:16:41.000	65535.00	1303.29	34878.50	1942.93	4099.24	15607.84	501.91	203.77	3343.58	162.45	891.73	451.99	352.05	390.46	561.67	809.77	807.56	113.63	504.00	100	1	2
4194	2023-02-05 15:16:43.000	12768.42	4144.23	13118.05	2336.17	3467.74	3029.96	537.11	746.96	2714.74	445.49	579.78	116.46	150.01	166.08	577.51	856.19	138.12	71.00	504.00	100	0	2
4195	2023-02-05 15:16:45.000	7068.92	855.38	24494.86	1852.04	7662.64	16045.47	171.28	180.19	1068.57	262.36	258.08	97.37	980.59	140.68	398.19	331.85	1418.99	212.18	503.00	100	3	1
4196	2023-02-05 15:16:46.000	12705.30	4750.11	12440.05	1057.36	3207.97	3234.31	909.45	396.81	510.40	241.67	155.17	191.37	778.24	90.08	521.12	200.78	318.04	106.86	503.00	100	2	1
4197	2023-02-05 15:16:52.000	65535.00	1297.31	35190.89	1944.62	4102.17	15648.63	502.84	203.77	3340.19	162.45	894.81	452.35	351.24	390.46	558.31	808.65	813.15	113.63	504.00	100	1	2
4198	2023-02-05 15:16:54.000	12740.38	4155.09	13179.44	2318.07	3462.34	3034.19	537.11	747.38	2720.49	445.49	581.77	116.46	150.01	166.08	578.32	857.32	138.12	71.00	504.00	100	0	2
4199	2023-02-05 15:16:56.000	6994.84	853.48	24581.57	1856.93	7670.90	16082.13	171.80	180.19	1069.71	261.95	258.08	97.37	979.77	140.68	398.19	333.01	1429.27	211.21	503.00	100	3	1
4200	2023-02-05 15:16:57.000	12707.79	4754.92	12362.97	1053.91	3204.93	3225.94	922.26	397.24	509.32	241.67	153.06	191.02	773.63	89.27	522.82	201.93	315.25	106.86	503.00	100	2	1
4201	2023-02-05 15:17:02.000	65535.00	1301.30	35168.78	1944.62	4095.58	15651.54	502.38	203.77	3350.37	162.45	891.73	452.35	352.85	391.28	560.83	813.13	794.70	113.63	504.00	100	1	2
4202	2023-02-05 15:17:05.000	12804.47	4149.17	13155.62	2308.59	3463.88	3033.48	536.67	746.13	2713.59	445.13	611.60	116.46	150.01	166.08	577.51	860.68	137.57	71.00	504.00	100	0	2
4203	2023-02-05 15:17:07.000	6973.01	854.43	24370.46	1854.48	7650.93	16004.06	171.28	180.19	1067.42	259.94	257.01	97.37	978.95	140.68	395.55	333.01	1437.63	212.18	503.00	100	3	1
4204	2023-02-05 15:17:08.000	12660.56	4691.51	12343.47	1053.05	3202.66	3220.36	921.82	396.81	510.40	241.67	152.01	191.02	778.24	90.08	518.57	200.78	317.48	106.86	503.00	100	2	1
4205	2023-02-05 15:17:13.000	65535.00	1302.29	35246.64	1943.78	4098.51	15639.89	500.07	203.34	3333.39	162.09	891.73	450.54	350.43	390.46	561.67	814.25	808.68	112.75	504.00	100	1	2
4206	2023-02-05 15:17:16.000	12730.77	4161.01	13177.61	2341.34	3469.28	3039.12	537.54	747.38	2712.44	446.22	608.62	116.46	150.01	166.08	575.88	841.61	138.12	71.00	504.00	100	0	2
4207	2023-02-05 15:17:18.000	7016.68	854.43	24517.48	1846.33	7646.80	16054.98	171.80	180.19	1068.57	261.55	258.08	97.37	980.59	140.68	396.43	333.01	1442.13	211.21	503.00	100	3	1
4208	2023-02-05 15:17:19.000	12620.79	4758.76	12518.99	1055.64	3200.38	3229.43	921.82	396.81	509.32	240.94	155.17	191.02	775.93	90.08	519.42	200.78	319.16	106.86	503.00	100	2	1
4209	2023-02-05 15:17:24.000	65535.00	1301.30	35254.33	1942.93	4099.24	15617.31	502.38	203.77	3343.58	162.45	893.78	451.99	352.05	391.28	562.52	813.13	809.24	112.75	504.00	100	1	2
4210	2023-02-05 15:17:27.000	12716.35	4123.49	13059.41	2332.72	3450.00	3022.21	537.98	748.21	2705.54	446.22	602.65	116.46	149.22	165.28	577.51	853.95	138.12	71.00	504.00	100	0	2
4211	2023-02-05 15:17:28.000	7019.80	854.43	24370.46	1858.56	7639.92	16037.33	171.28	180.19	1067.42	262.36	257.01	97.37	981.42	140.68	396.43	333.01	1438.91	212.18	503.00	100	3	1
4212	2023-02-05 15:17:30.000	12595.11	4740.51	12439.12	1053.91	3201.14	3220.36	922.26	397.66	509.32	242.04	155.17	191.02	775.93	90.08	525.38	201.93	318.60	106.86	503.00	100	2	1
4213	2023-02-05 15:17:35.000	65535.00	1302.29	34976.54	1947.15	4099.24	15634.79	500.53	203.34	3344.71	162.45	892.76	449.81	352.05	390.46	559.99	806.41	811.47	113.63	504.00	100	1	2
4214	2023-02-05 15:17:38.000	12756.40	4153.12	13081.40	2346.52	3463.88	3027.14	538.41	749.45	2698.65	446.94	605.64	116.80	148.43	164.48	578.32	859.56	138.12	71.00	504.00	100	0	2
4215	2023-02-05 15:17:39.000	7008.10	854.43	23950.12	1855.30	7648.87	15941.60	171.28	180.19	1069.71	263.16	258.08	97.37	975.66	138.07	396.43	333.01	1440.84	213.15	503.00	100	3	1
4216	2023-02-05 15:17:41.000	12590.14	4679.02	12155.87	1050.46	3191.28	3185.48	922.70	398.09	510.40	240.58	152.01	190.68	775.93	90.08	527.08	200.78	319.16	105.99	503.00	100	2	1
4217	2023-02-05 15:17:46.000	65535.00	1302.29	35386.02	1948.84	4107.30	15658.83	494.53	202.49	3349.24	162.09	894.81	446.54	352.05	391.28	561.67	809.77	810.91	111.88	504.00	100	1	2
4218	2023-02-05 15:17:49.000	12695.52	4136.33	13174.86	2334.45	3467.74	3037.01	538.85	749.86	2690.60	446.58	578.79	116.80	148.43	165.28	574.26	853.95	138.12	71.00	504.00	100	0	2
4219	2023-02-05 15:17:50.000	7042.41	853.48	24503.35	1856.93	7668.83	16048.19	171.28	180.19	1066.27	262.36	258.08	97.37	975.66	139.81	396.43	331.85	1441.48	211.21	503.00	100	3	1
4220	2023-02-05 15:17:52.000	12691.22	4763.57	12398.26	1053.91	3205.69	3234.31	921.82	395.11	509.32	242.40	155.17	191.37	776.70	90.08	518.57	200.78	318.04	105.99	503.00	100	2	1
4221	2023-02-05 15:17:57.000	65535.00	1300.30	35380.25	1937.03	4099.97	15646.44	502.84	203.77	3346.98	162.45	895.83	452.35	352.05	391.28	561.67	813.13	807.00	113.63	504.00	100	1	2
4222	2023-02-05 15:18:00.000	12675.49	4138.30	13105.23	2346.52	3467.74	3032.78	538.41	749.03	2696.35	446.94	607.62	116.80	149.22	166.08	579.13	859.56	138.12	71.00	504.00	100	0	2
4223	2023-02-05 15:18:01.000	7031.49	851.58	24500.52	1847.96	7647.49	16032.57	171.28	180.19	1062.83	262.36	257.01	96.95	980.59	138.94	397.31	331.85	1445.34	212.18	503.00	100	3	1
4224	2023-02-05 15:18:03.000	12189.96	4745.31	12357.40	1053.91	3201.90	3225.94	923.59	397.24	510.40	240.94	155.17	191.37	775.93	90.08	516.86	200.78	318.04	106.86	503.00	100	2	1
4225	2023-02-05 15:23:39.000	6919.21	838.29	23893.57	1803.92	7471.93	15754.90	168.70	178.29	1065.13	260.34	257.01	97.37	975.66	140.68	398.19	334.17	1442.13	211.21	552.00	110	3	1
4226	2023-02-05 15:23:41.000	12518.88	4665.57	12178.16	1034.06	3148.06	3185.48	905.47	391.70	505.01	239.12	152.01	190.34	775.17	89.27	521.12	200.78	318.04	105.99	552.00	110	2	1
4227	2023-02-05 15:23:46.000	65535.00	1285.35	34659.34	1916.79	4023.00	15383.50	491.30	200.36	3333.39	161.36	893.78	445.44	352.05	390.46	560.83	810.89	807.56	112.75	552.00	110	1	2
4228	2023-02-05 15:23:48.000	12572.16	4077.08	12922.89	2295.66	3395.24	2982.75	527.11	734.12	2697.50	438.63	581.77	115.44	146.06	163.67	572.63	856.19	137.57	70.14	552.00	110	0	2
4229	2023-02-05 15:23:50.000	6939.48	840.19	23857.75	1815.34	7493.96	15773.91	168.70	177.82	1063.98	260.34	257.01	96.95	974.83	140.68	396.43	333.01	1438.91	210.25	552.00	110	3	1
4230	2023-02-05 15:23:52.000	12442.66	4654.04	12138.22	1029.74	3135.16	3140.15	907.24	392.55	505.01	238.76	155.17	190.68	772.86	89.27	521.12	200.78	318.04	105.99	552.00	110	2	1
4231	2023-02-05 15:23:57.000	65535.00	1283.36	34641.08	1917.64	4028.87	15325.95	494.53	200.79	3331.13	161.36	895.83	448.72	351.24	390.46	554.94	801.93	808.12	111.88	552.00	110	1	2
4232	2023-02-05 15:23:59.000	12503.26	4095.84	12953.13	2306.86	3420.69	2998.25	530.15	741.16	2708.99	444.41	581.77	115.78	149.22	166.08	569.38	861.80	137.57	70.14	552.00	110	0	2
4233	2023-02-05 15:24:01.000	6930.13	836.39	23510.92	1811.26	7476.75	15764.40	168.70	177.82	1067.42	259.94	258.08	96.95	975.66	139.81	396.43	333.01	1435.70	211.21	552.00	110	3	1
4234	2023-02-05 15:24:03.000	12545.40	4657.88	12134.51	1028.88	3146.54	3182.00	909.00	392.55	506.09	236.58	155.17	191.02	773.63	90.08	521.97	200.78	316.92	105.11	552.00	110	2	1
4235	2023-02-05 15:24:08.000	65535.00	1286.35	34593.98	1919.32	4013.47	15390.05	492.69	200.79	3323.21	161.36	894.81	446.90	350.43	387.19	556.62	800.81	808.68	111.88	552.00	110	1	2
4236	2023-02-05 15:24:10.000	12548.12	4066.22	12821.19	2281.00	3392.92	2972.88	530.15	741.16	2697.50	444.05	603.65	116.12	148.43	165.28	578.32	859.56	137.57	70.14	552.00	110	0	2
4237	2023-02-05 15:24:12.000	6961.32	839.24	23833.25	1822.68	7511.18	15771.19	168.70	177.82	1060.54	259.94	257.01	96.52	969.90	139.81	395.55	333.01	1443.41	210.25	552.00	110	3	1
4238	2023-02-05 15:24:14.000	12503.14	4627.13	12125.22	1019.39	3133.65	3156.89	909.45	392.12	505.01	236.21	153.06	191.02	775.17	89.27	518.57	200.78	317.48	105.11	552.00	110	2	1
4239	2023-02-05 15:24:19.000	65535.00	1281.37	34377.71	1917.64	4018.61	15360.92	491.76	200.36	3328.87	161.36	893.78	445.44	351.24	389.64	562.52	813.13	809.80	112.75	552.00	110	1	2
4240	2023-02-05 15:24:21.000	12595.39	4088.93	12865.17	2289.62	3400.64	2991.91	528.42	741.16	2711.29	443.69	605.64	115.78	149.22	165.28	575.88	849.46	137.57	70.14	552.00	110	0	2
4241	2023-02-05 15:24:23.000	6957.42	839.24	23919.96	1819.42	7469.18	15780.02	168.70	178.29	1063.98	260.34	258.08	96.95	977.30	140.68	398.19	334.17	1442.13	209.28	552.00	110	3	1
4242	2023-02-05 15:24:25.000	12514.74	4659.80	12164.23	1020.25	3135.92	3177.81	911.66	393.40	505.01	238.03	152.01	190.68	771.33	89.27	520.27	200.78	316.36	105.11	552.00	110	2	1
4243	2023-02-05 15:24:30.000	65535.00	1281.37	34757.39	1905.83	4017.87	15363.10	494.07	200.79	3330.00	161.36	892.76	447.99	351.24	389.64	559.99	813.13	810.36	111.88	552.00	110	1	2
4244	2023-02-05 15:24:32.000	12039.44	4051.41	12895.40	2292.21	3395.24	2986.98	531.02	741.99	2700.94	444.41	580.77	116.12	149.22	166.08	577.51	859.56	137.57	70.14	552.00	110	0	2
4245	2023-02-05 15:24:34.000	6945.72	840.19	23833.25	1812.89	7491.90	15775.94	168.70	178.29	1065.13	260.34	274.01	96.95	973.19	145.02	398.19	333.01	1440.20	211.21	552.00	110	3	1
4246	2023-02-05 15:24:35.000	12474.14	4628.10	12104.79	1026.29	3140.47	3183.39	909.00	394.25	505.01	238.76	152.01	190.68	775.17	89.27	521.97	200.78	318.04	105.11	552.00	110	2	1
4247	2023-02-05 15:24:41.000	65535.00	1283.36	34568.03	1913.42	4006.88	15312.84	493.61	200.79	3333.39	161.36	891.73	447.99	352.05	390.46	558.31	813.13	807.00	112.75	552.00	110	1	2
4248	2023-02-05 15:24:43.000	12468.82	4092.88	12957.71	2300.83	3408.35	2989.80	528.85	739.51	2700.94	444.05	579.78	115.78	149.22	166.08	576.69	851.71	137.57	70.14	552.00	110	0	2
4249	2023-02-05 15:24:45.000	6966.00	839.24	23824.77	1816.15	7513.93	15789.52	169.22	178.29	1063.98	260.75	258.08	96.95	973.19	140.68	398.19	333.01	1422.20	210.25	552.00	110	3	1
4250	2023-02-05 15:24:46.000	12414.49	4647.31	12159.58	1029.74	3148.06	3185.48	903.26	393.83	505.01	238.40	152.01	190.34	774.40	89.27	521.97	200.78	316.92	105.99	552.00	110	2	1
4251	2023-02-05 15:24:52.000	65535.00	1282.37	34593.98	1912.58	4006.88	15325.23	494.07	201.21	3331.13	161.36	893.78	447.63	351.24	388.83	557.46	807.53	812.59	111.88	552.00	110	1	2
4252	2023-02-05 15:24:54.000	12568.95	4054.37	12921.06	2298.24	3379.81	2978.52	530.15	738.68	2714.74	443.33	580.77	116.12	150.01	166.08	573.44	860.68	137.57	70.14	552.00	110	0	2
4253	2023-02-05 15:24:56.000	6889.58	838.29	23821.94	1816.15	7497.41	15773.23	168.70	177.82	1063.98	259.54	259.14	96.95	975.66	140.68	392.90	334.17	1440.20	210.25	552.00	110	3	1
4254	2023-02-05 15:24:57.000	12450.95	4641.55	12140.08	1032.33	3140.47	3177.81	909.89	392.55	502.85	239.49	152.01	190.68	769.03	88.45	521.12	200.78	318.04	105.11	552.00	110	2	1
4255	2023-02-05 15:25:02.000	65535.00	1282.37	34681.45	1906.67	4007.61	15342.71	493.15	201.21	3340.19	161.36	893.78	445.81	351.24	390.46	554.94	806.41	808.68	112.75	552.00	110	1	2
4256	2023-02-05 15:25:05.000	12546.52	4065.23	12780.87	2278.41	3386.75	2975.00	528.42	737.43	2708.99	442.24	582.76	115.78	148.43	165.28	577.51	858.44	137.01	70.14	552.00	110	0	2
4257	2023-02-05 15:25:07.000	6851.38	840.19	23889.80	1813.71	7333.55	15763.04	168.70	177.82	1061.69	260.34	257.01	96.95	971.54	139.81	397.31	334.17	1417.06	210.25	552.00	110	3	1
4258	2023-02-05 15:25:08.000	12508.11	4678.06	12201.37	1029.74	3148.81	3177.81	900.61	390.85	505.01	239.12	155.17	189.99	767.49	89.27	521.12	200.78	316.92	105.99	552.00	110	2	1
4259	2023-02-05 15:25:13.000	65535.00	1284.36	34569.95	1915.11	4002.48	15327.41	493.15	200.79	3335.66	161.36	893.78	446.90	351.24	389.64	558.31	816.49	805.88	111.88	552.00	110	1	2
4260	2023-02-05 15:25:16.000	12588.18	4074.12	12878.00	2243.93	3390.61	2985.57	529.29	740.75	2702.09	444.77	580.77	115.78	149.22	165.28	577.51	858.44	137.57	70.14	552.00	110	0	2
4261	2023-02-05 15:25:18.000	6973.79	840.19	23945.40	1818.60	7512.55	15782.73	169.22	178.29	1062.83	259.54	258.08	96.95	978.95	139.81	392.90	333.01	1438.27	210.25	552.00	110	3	1
4262	2023-02-05 15:25:19.000	12559.48	4562.76	12113.15	1011.62	3083.59	3140.15	908.12	388.71	505.01	238.76	153.06	190.68	769.79	89.27	519.42	200.78	317.48	105.11	552.00	110	2	1
4263	2023-02-05 15:25:24.000	65535.00	1281.37	34827.56	1911.73	4010.54	15364.56	493.61	200.79	3336.79	161.36	893.78	447.63	352.05	389.64	560.83	818.73	807.56	111.88	552.00	110	1	2
4264	2023-02-05 15:25:27.000	12583.37	4088.93	12939.38	2300.83	3405.26	2985.57	531.02	741.99	2712.44	444.77	580.77	116.12	149.22	165.28	575.07	860.68	137.57	70.14	552.00	110	0	2
4265	2023-02-05 15:25:29.000	6954.30	838.29	23802.15	1815.34	7495.34	15718.24	168.70	178.29	1066.27	260.34	257.01	96.95	975.66	139.81	398.19	333.01	1442.13	210.25	552.00	110	3	1
4266	2023-02-05 15:25:30.000	12553.68	4678.06	12227.38	1032.33	3144.26	3174.32	905.91	391.70	505.01	238.76	154.12	190.34	772.86	89.27	521.97	200.78	317.48	105.99	552.00	110	2	1
4267	2023-02-05 15:25:35.000	65535.00	1282.37	34445.00	1914.26	4006.14	15363.10	494.07	201.21	3335.66	161.36	892.76	448.35	351.24	389.64	559.15	805.29	808.68	111.88	552.00	110	1	2
4268	2023-02-05 15:25:37.000	12397.52	4066.22	12784.54	2292.21	3398.32	2982.75	530.15	741.58	2705.54	445.13	607.62	115.78	149.22	165.28	571.82	850.58	137.57	70.14	552.00	110	0	2
4269	2023-02-05 15:25:39.000	6926.23	838.29	23763.51	1813.71	7506.36	15738.60	169.22	177.82	1062.83	260.34	258.08	96.95	978.12	140.68	397.31	333.01	1439.56	211.21	552.00	110	3	1
4270	2023-02-05 15:25:41.000	12445.97	4659.80	12205.09	1032.33	3151.09	3186.18	906.80	391.27	505.01	238.40	153.06	189.99	772.86	89.27	521.97	201.93	317.48	105.11	552.00	110	2	1
4271	2023-02-05 15:25:46.000	65535.00	1283.36	34754.50	1911.73	4020.07	15403.89	492.23	200.79	3332.26	160.99	893.78	446.90	351.24	389.64	560.83	813.13	808.68	111.88	552.00	110	1	2
4272	2023-02-05 15:25:48.000	12537.71	4088.93	12880.74	2290.48	3405.26	2985.57	528.42	739.09	2706.69	443.33	581.77	115.78	150.01	166.08	577.51	858.44	137.57	70.14	552.00	110	0	2
4273	2023-02-05 15:25:50.000	6943.38	838.29	23855.87	1815.34	7511.18	15768.47	168.70	177.82	1063.98	259.94	259.14	96.52	979.77	139.81	398.19	333.01	1428.63	210.25	552.00	110	3	1
4274	2023-02-05 15:25:52.000	12441.83	4630.02	12209.73	1022.84	3123.03	3172.23	904.14	391.70	505.01	238.40	153.06	189.99	774.40	89.27	521.12	200.78	317.48	105.11	552.00	110	2	1
4275	2023-02-05 15:25:57.000	65535.00	1282.37	34563.22	1913.42	4020.07	15410.45	493.15	201.21	3331.13	161.36	892.76	447.26	351.24	389.64	559.99	813.13	809.24	112.75	552.00	110	1	2
4276	2023-02-05 15:25:59.000	12498.45	4095.84	12825.77	2299.10	3401.41	2987.68	529.72	740.75	2707.84	443.69	607.62	115.78	150.01	166.08	559.64	832.63	137.57	70.14	552.00	110	0	2
4277	2023-02-05 15:26:01.000	6906.74	839.24	23990.64	1823.49	7542.84	15835.69	168.70	178.29	1062.83	260.34	259.14	96.52	975.66	139.81	397.31	333.01	1438.27	210.25	552.00	110	3	1
4278	2023-02-05 15:26:03.000	12399.58	4671.33	12142.87	1029.74	3135.92	3178.51	908.56	392.12	505.01	238.40	155.17	190.34	775.17	89.27	519.42	200.78	316.36	105.11	552.00	110	2	1
4279	2023-02-05 15:26:08.000	65535.00	1275.39	34675.69	1904.99	4017.87	15400.25	493.15	200.79	3332.26	160.99	892.76	446.90	351.24	389.64	560.83	808.65	801.41	112.75	552.00	110	1	2
4280	2023-02-05 15:26:10.000	12632.24	4072.15	12920.14	2293.07	3386.75	2979.23	530.15	740.75	2707.84	444.41	608.62	116.12	149.22	166.08	577.51	848.34	137.01	70.14	552.00	110	0	2
4281	2023-02-05 15:26:12.000	6930.13	840.19	23799.32	1822.68	7535.96	15797.67	169.22	178.77	1059.40	259.94	258.08	96.95	977.30	140.68	397.31	333.01	1436.34	210.25	552.00	110	3	1
4282	2023-02-05 15:26:14.000	12464.20	4636.74	12124.29	1030.61	3126.82	3179.90	909.00	392.12	505.01	238.76	153.06	190.68	774.40	89.27	519.42	200.78	317.48	105.11	552.00	110	2	1
4283	2023-02-05 15:26:19.000	65535.00	1281.37	34404.62	1914.26	4014.94	15365.29	485.77	199.09	3334.53	160.63	892.76	438.54	351.24	390.46	560.83	810.89	809.80	111.88	552.00	110	1	2
4284	2023-02-05 15:26:21.000	12556.93	4084.98	12886.24	2241.35	3394.47	2977.82	529.29	739.51	2699.80	442.96	578.79	115.78	149.22	165.28	577.51	859.56	137.57	70.14	552.00	110	0	2
4285	2023-02-05 15:26:23.000	6946.50	840.19	23884.14	1821.05	7475.37	15782.73	169.22	178.29	1059.40	261.15	259.14	96.95	978.12	140.68	392.90	333.01	1438.91	210.25	552.00	110	3	1
4286	2023-02-05 15:26:25.000	12496.51	4676.13	12202.30	1032.33	3141.23	3186.18	910.33	392.55	506.09	239.12	153.06	190.68	775.17	89.27	520.27	200.78	318.04	105.11	552.00	110	2	1
4287	2023-02-05 15:26:30.000	65535.00	1285.35	34703.56	1918.48	4027.40	15395.88	494.07	201.21	3333.39	161.36	890.71	447.63	351.24	389.64	557.46	807.53	806.44	111.88	552.00	110	1	2
4288	2023-02-05 15:26:32.000	12561.74	4084.98	12830.35	2296.52	3396.78	2979.23	530.15	741.58	2694.05	444.77	582.76	116.12	149.22	166.08	577.51	858.44	137.57	70.14	552.00	110	0	2
4289	2023-02-05 15:26:34.000	6969.11	839.24	23881.32	1819.42	7520.13	15754.22	168.70	178.29	1059.40	259.54	257.01	96.95	974.01	139.81	397.31	331.85	1438.91	210.25	552.00	110	3	1
4290	2023-02-05 15:26:35.000	12522.20	4662.68	12115.93	1028.02	3131.37	3151.31	908.12	392.12	505.01	237.67	152.01	190.68	775.93	89.27	520.27	200.78	317.48	105.99	552.00	110	2	1
4291	2023-02-05 15:26:41.000	65535.00	1281.37	34517.08	1910.89	4023.74	15330.33	490.84	200.36	3328.87	160.99	893.78	444.72	351.24	389.64	559.99	807.53	807.00	111.88	552.00	110	1	2
4292	2023-02-05 15:26:43.000	12553.73	4087.95	12936.64	2293.07	3399.87	2986.27	526.68	734.95	2713.59	440.80	580.77	115.78	150.01	166.08	578.32	858.44	137.57	70.14	552.00	110	0	2
4293	2023-02-05 15:26:45.000	6872.43	840.19	23926.55	1820.23	7511.18	15780.70	167.67	176.87	1063.98	259.54	258.08	96.95	976.48	139.81	398.19	333.01	1436.34	211.21	552.00	110	3	1
4294	2023-02-05 15:26:46.000	12414.49	4634.82	11946.91	1028.88	3132.89	3162.47	906.35	390.42	505.01	238.03	152.01	190.68	775.93	89.27	521.97	200.78	316.92	105.11	552.00	110	2	1
4295	2023-02-05 15:26:52.000	65535.00	1283.36	34809.29	1915.11	4027.40	15407.53	492.23	200.79	3324.34	160.99	891.73	446.90	350.43	389.64	560.83	810.89	808.12	111.88	552.00	110	1	2
4296	2023-02-05 15:26:54.000	12538.51	4069.18	12825.77	2296.52	3394.47	2977.82	528.85	739.09	2713.59	443.69	607.62	115.78	150.01	166.08	578.32	859.56	137.57	70.14	552.00	110	0	2
4297	2023-02-05 15:26:56.000	6943.38	840.19	23804.98	1819.42	7509.11	15779.34	168.19	177.82	1061.69	259.94	255.95	96.95	973.19	139.81	396.43	333.01	1443.41	210.25	552.00	110	3	1
4298	2023-02-05 15:26:57.000	12463.37	4565.64	12119.65	994.35	3062.36	3134.57	910.77	393.83	505.01	238.76	152.01	191.02	771.33	89.27	520.27	200.78	317.48	105.11	552.00	110	2	1
4299	2023-02-05 15:27:02.000	65535.00	1280.37	34623.78	1910.05	4008.34	15304.10	493.15	200.79	3330.00	161.36	890.71	446.54	351.24	388.83	559.99	807.53	809.24	112.75	552.00	110	1	2
4300	2023-02-05 15:27:05.000	12612.21	4088.93	12943.05	2293.07	3399.87	2986.98	530.59	741.58	2710.14	443.33	609.61	115.78	149.22	166.08	579.13	855.07	137.57	70.14	552.00	110	0	2
4301	2023-02-05 15:27:07.000	6872.43	837.34	23974.62	1816.15	7502.91	15792.92	168.19	177.82	1060.54	260.34	258.08	96.95	977.30	140.68	396.43	333.01	1438.91	209.28	552.00	110	3	1
4302	2023-02-05 15:27:08.000	12422.78	4608.88	11959.91	1023.70	3127.58	3163.86	905.91	391.70	505.01	239.12	152.01	190.68	774.40	89.27	519.42	200.78	316.92	105.99	552.00	110	2	1
4303	2023-02-05 15:27:13.000	65535.00	1276.39	34642.04	1910.05	3992.22	15360.19	491.76	200.79	3333.39	160.99	890.71	446.17	351.24	389.64	559.99	809.77	806.44	111.88	552.00	110	1	2
4304	2023-02-05 15:27:16.000	12566.55	3976.37	12761.63	2286.17	3369.78	2960.20	529.72	739.09	2705.54	443.69	608.62	116.12	149.22	165.28	576.69	850.58	137.01	70.14	552.00	110	0	2
4305	2023-02-05 15:27:18.000	6925.45	840.19	23957.66	1789.24	7504.29	15752.18	169.22	178.29	1062.83	260.34	257.01	97.37	979.77	140.68	397.31	333.01	1439.56	211.21	552.00	110	3	1
4306	2023-02-05 15:27:19.000	12418.63	4596.39	11945.05	1023.70	3108.62	3154.79	904.59	392.12	505.01	238.40	152.01	190.34	769.79	89.27	519.42	200.78	318.04	105.11	552.00	110	2	1
[truncated: 1,255 more rows]
