# Supplementary material for: A low-cost spectroscopic nutrient management system for Microscale Smart Hydroponic system
Source: PLoS One. 2024 May 8;19(5):e0302638. doi: 10.1371/journal.pone.0302638 (PMC11078404; doi:10.1371/journal.pone.0302638)
Supplement: S4 Table — https://doi.org/10.6084/m9.figshare.24784440.v3. (CSV) [file pone.0302638.s005.csv]

MyKey	RecordID	410nm	435nm	460nm	485nm	510nm	535nm	560nm	585nm	610nm	645nm	680nm	705nm	730nm	760nm	810nm	860nm	900nm	940nm	EC	ML	SensorNumber	Tank
1	2023-02-05 22:39:25.000	11048.50	3445.13	10766.02	1887.04	2859.96	2601.54	474.53	688.13	2611.26	428.87	571.82	112.03	146.06	161.27	573.44	860.68	133.68	65.87	0.00	186	0	2
2	2023-02-05 22:39:26.000	36077.96	1147.85	27183.05	1670.55	3350.06	12961.62	421.18	177.39	3199.83	151.50	881.48	409.08	342.36	374.91	550.73	806.41	806.44	104.01	0.00	187	1	2
3	2023-02-05 22:39:31.000	5984.33	733.86	19872.04	1553.56	6378.65	13703.22	148.07	161.65	1060.54	243.04	258.08	94.81	965.78	138.07	398.19	336.49	1431.20	199.59	0.00	181	3	1
4	2023-02-05 22:39:33.000	10856.05	3914.23	10066.27	840.71	2642.97	2772.56	790.13	352.06	474.79	219.11	145.67	186.55	751.37	84.35	514.31	198.49	313.57	96.35	0.00	194	2	1
5	2023-02-05 22:39:35.000	11079.74	3465.87	10799.92	1903.42	2860.73	2599.42	474.53	687.31	2606.66	429.23	600.66	112.03	146.06	161.27	572.63	860.68	133.68	65.87	0.00	183	0	2
6	2023-02-05 22:39:36.000	36075.58	1148.85	26770.69	1670.55	3367.65	12988.57	422.11	177.39	3200.96	151.14	880.46	409.81	343.97	375.73	550.73	805.29	803.64	104.89	0.00	183	1	2
7	2023-02-05 22:39:42.000	6076.34	733.86	19942.72	1553.56	6368.32	13700.50	148.58	162.13	1062.83	243.44	257.01	94.81	965.78	137.20	400.83	336.49	1426.70	199.59	0.00	183	3	1
8	2023-02-05 22:39:44.000	10938.07	3925.76	10069.99	835.53	2640.70	2768.38	789.69	352.49	473.71	218.74	145.67	186.89	756.75	84.35	517.71	198.49	314.69	95.48	0.00	193	2	1
9	2023-02-05 22:39:46.000	11108.58	3469.82	10774.27	1905.14	2865.36	2598.01	473.66	686.48	2613.56	428.15	573.81	112.03	146.06	161.27	574.26	859.56	133.68	65.87	0.00	185	0	2
10	2023-02-05 22:39:47.000	36329.13	1145.86	27046.56	1666.34	3363.99	13033.00	421.64	177.39	3202.10	151.14	881.48	409.08	343.97	375.73	549.89	804.17	807.00	104.01	0.00	189	1	2
11	2023-02-05 22:39:53.000	5991.35	732.91	19949.32	1552.74	6386.91	13733.77	148.58	162.13	1062.83	243.85	259.14	94.81	968.25	138.07	399.95	336.49	1433.77	200.56	0.00	181	3	1
12	2023-02-05 22:39:55.000	10826.22	3905.59	10081.13	837.26	2637.66	2766.98	790.13	351.63	474.79	219.47	145.67	186.89	755.98	84.35	517.71	198.49	315.25	96.35	0.00	197	2	1
13	2023-02-05 22:39:57.000	11032.48	3477.72	10809.09	1901.70	2869.99	2602.95	471.92	683.58	2615.86	428.15	598.67	112.03	146.06	161.27	570.20	852.83	133.68	65.87	0.00	184	0	2
14	2023-02-05 22:39:58.000	36273.84	1148.85	27125.37	1672.24	3355.92	13019.89	421.18	177.39	3204.36	151.14	880.46	408.35	343.16	375.73	549.04	804.17	805.32	104.01	0.00	187	1	2
15	2023-02-05 22:40:04.000	6041.25	734.81	20004.92	1556.82	6400.68	13736.48	148.07	161.65	1062.83	243.85	257.01	94.38	965.78	138.07	399.95	336.49	1426.06	199.59	0.00	181	3	1
16	2023-02-05 22:40:06.000	10735.09	3901.74	10134.07	843.30	2636.90	2749.55	790.13	352.91	474.79	218.38	148.84	186.89	755.21	84.35	508.35	198.49	314.13	96.35	0.00	195	2	1
17	2023-02-05 22:40:08.000	11054.91	3473.77	10664.32	1904.28	2865.36	2598.72	473.23	684.41	2607.81	427.43	572.82	112.03	146.06	160.46	573.44	861.80	133.68	65.87	0.00	187	0	2
18	2023-02-05 22:40:09.000	36433.39	1150.84	27095.58	1674.77	3366.92	13027.90	420.26	177.39	3203.23	151.14	882.51	407.99	343.97	375.73	549.04	806.41	806.44	104.89	0.00	184	1	2
19	2023-02-05 22:40:14.000	6073.22	735.76	19856.96	1556.00	6403.43	13741.24	148.07	162.13	1063.98	243.44	258.08	94.81	964.14	138.07	398.19	336.49	1429.92	200.56	0.00	182	3	1
20	2023-02-05 22:40:17.000	10813.80	3916.15	10052.34	841.58	2637.66	2765.59	788.81	351.63	474.79	219.11	145.67	186.55	754.44	84.35	517.71	198.49	314.13	96.35	0.00	194	2	1
21	2023-02-05 22:40:19.000	11100.57	3483.64	10804.50	1901.70	2868.44	2598.01	472.79	684.82	2612.41	426.71	574.81	111.69	146.06	161.27	572.63	853.95	133.68	65.01	0.00	187	0	2
22	2023-02-05 22:40:20.000	35961.85	1148.85	26939.86	1668.02	3350.06	12936.85	420.72	177.39	3200.96	151.14	882.51	408.35	343.16	375.73	549.04	805.29	799.73	104.01	0.00	186	1	2
23	2023-02-05 22:40:25.000	6032.67	733.86	19964.40	1551.11	6371.76	13710.00	148.58	162.13	1063.98	243.85	258.08	94.81	965.78	138.07	400.83	335.33	1422.85	198.62	0.00	178	3	1
24	2023-02-05 22:40:28.000	10900.79	3903.66	10104.35	843.30	2644.49	2766.29	789.25	352.91	473.71	218.01	145.67	186.21	754.44	84.35	518.57	198.49	314.13	95.48	0.00	194	2	1
25	2023-02-05 22:40:30.000	10998.83	3446.12	10725.71	1899.97	2860.73	2600.83	472.36	684.41	2610.11	427.79	573.81	112.03	146.06	161.27	572.63	859.56	133.13	65.01	0.00	184	0	2
26	2023-02-05 22:40:31.000	35939.73	1140.88	27077.31	1664.65	3360.32	13031.54	421.18	177.39	3204.36	151.14	880.46	409.08	343.97	375.73	548.20	806.41	806.44	104.01	0.00	184	1	2
27	2023-02-05 22:40:36.000	6045.93	732.91	19945.55	1552.74	6390.35	13710.00	148.58	162.13	1063.98	243.85	259.14	94.81	964.96	138.07	400.83	335.33	1427.99	199.59	0.00	182	3	1
28	2023-02-05 22:40:38.000	10819.60	3915.19	10074.63	844.17	2633.11	2749.55	792.78	352.91	474.79	218.38	145.67	186.89	752.91	84.35	516.01	198.49	314.69	95.48	0.00	195	2	1
29	2023-02-05 22:40:41.000	11062.12	3485.62	10711.96	1908.59	2873.84	2600.83	472.79	684.41	2602.06	427.07	600.66	112.03	146.06	161.27	573.44	859.56	132.57	65.01	0.00	187	0	2
30	2023-02-05 22:40:42.000	36079.53	1148.85	26939.86	1668.02	3361.06	13022.07	422.57	177.82	3189.65	151.14	881.48	409.81	342.36	374.91	549.04	805.29	806.44	104.01	0.00	186	1	2
31	2023-02-05 22:40:47.000	5922.73	734.81	19864.50	1560.08	6411.00	13686.92	148.58	162.13	1063.98	243.85	259.14	94.81	967.43	138.07	399.07	335.33	1431.84	199.59	0.00	182	3	1
32	2023-02-05 22:40:49.000	10624.90	3886.37	10135.93	841.58	2635.39	2770.47	786.60	353.34	474.79	218.74	144.62	186.21	755.98	84.35	516.01	198.49	313.57	96.35	0.00	193	2	1
33	2023-02-05 22:40:52.000	11046.10	3471.79	10712.88	1882.73	2864.59	2600.13	471.06	682.33	2615.86	427.07	573.81	112.03	146.06	161.27	575.07	859.56	133.68	65.87	0.00	188	0	2
34	2023-02-05 22:40:53.000	36042.41	1147.85	27140.75	1671.40	3351.53	12994.39	421.18	177.82	3203.23	151.50	880.46	409.45	343.97	372.45	550.73	808.65	803.09	104.01	0.00	186	1	2
35	2023-02-05 22:40:58.000	6056.06	733.86	19857.90	1556.00	6378.65	13665.20	148.07	162.13	1066.27	243.44	257.01	94.38	966.61	138.07	399.07	335.33	1435.06	199.59	0.00	184	3	1
36	2023-02-05 22:41:00.000	10911.56	3868.12	10141.50	826.90	2611.12	2773.96	791.02	352.91	474.79	218.01	147.78	186.55	755.21	84.35	516.86	198.49	315.25	96.35	0.00	193	2	1
37	2023-02-05 22:41:03.000	11118.19	3480.68	10751.36	1905.14	2873.84	2605.77	474.10	686.48	2610.11	427.79	573.81	112.03	146.06	161.27	573.44	861.80	133.68	65.87	0.00	187	0	2
38	2023-02-05 22:41:04.000	36021.08	1146.85	27057.13	1668.02	3363.99	13040.28	420.72	177.39	3205.49	151.50	883.53	408.72	343.97	376.55	549.89	805.29	805.32	104.01	0.00	183	1	2
39	2023-02-05 22:41:09.000	6069.32	731.01	20014.35	1550.30	6398.61	13715.44	148.58	162.13	1065.13	243.44	259.14	94.81	965.78	138.07	399.07	336.49	1429.92	199.59	0.00	178	3	1
40	2023-02-05 22:41:11.000	10862.68	3862.35	10075.56	844.17	2632.35	2761.40	789.69	350.78	474.79	219.83	144.62	186.55	755.21	84.35	517.71	198.49	313.57	96.35	0.00	195	2	1
41	2023-02-05 22:41:14.000	11014.05	3454.02	10733.95	1901.70	2863.04	2602.95	474.53	687.72	2617.01	428.15	573.81	112.37	146.06	161.27	573.44	856.19	133.68	65.87	0.00	184	0	2
42	2023-02-05 22:41:15.000	36060.58	1148.85	27213.81	1672.24	3364.72	13043.92	420.72	177.39	3194.17	151.50	881.48	408.72	343.16	375.73	551.57	808.65	798.05	104.89	0.00	183	1	2
43	2023-02-05 22:41:20.000	6042.03	733.86	20020.95	1549.48	6381.40	13737.16	148.07	162.13	1065.13	243.04	258.08	94.38	965.78	138.07	400.83	335.33	1433.77	199.59	0.00	180	3	1
44	2023-02-05 22:41:22.000	10774.86	3917.12	10115.50	842.44	2645.25	2769.08	788.36	352.49	474.79	219.11	145.67	186.21	755.98	84.35	516.86	198.49	313.01	96.35	0.00	194	2	1
45	2023-02-05 22:41:25.000	11126.20	3478.70	10780.68	1897.39	2869.21	2600.13	473.23	685.65	2614.71	427.79	601.66	112.03	146.06	160.46	574.26	858.44	133.68	65.01	0.00	183	0	2
46	2023-02-05 22:41:26.000	35818.89	1147.85	27026.37	1668.02	3353.72	13021.34	422.11	177.82	3195.31	151.50	881.48	409.81	343.16	375.73	549.04	806.41	803.09	104.01	0.00	185	1	2
47	2023-02-05 22:41:31.000	6045.15	733.86	19907.85	1551.93	6383.47	13717.47	148.07	162.13	1063.98	243.85	259.14	94.38	967.43	138.07	399.95	335.33	1428.63	199.59	0.00	178	3	1
48	2023-02-05 22:41:33.000	10877.59	3898.86	10101.56	844.17	2641.45	2773.96	790.13	352.06	474.79	218.38	147.78	186.55	749.07	84.35	511.75	198.49	313.57	96.35	0.00	193	2	1
49	2023-02-05 22:41:35.000	11078.14	3446.12	10730.29	1901.70	2854.56	2589.56	471.49	684.82	2614.71	428.51	600.66	111.69	146.06	161.27	571.82	856.19	133.68	65.87	0.00	185	0	2
50	2023-02-05 22:41:37.000	35996.60	1147.85	27143.64	1669.71	3344.19	12984.92	421.64	177.82	3197.57	151.50	881.48	409.81	343.16	374.09	549.04	807.53	805.88	104.01	0.00	182	1	2
51	2023-02-05 22:41:42.000	6036.57	733.86	20052.99	1555.19	6386.91	13710.68	148.58	162.13	1062.83	243.85	257.01	94.38	961.67	138.07	400.83	336.49	1436.34	199.59	0.00	179	3	1
52	2023-02-05 22:41:44.000	10872.62	3921.92	10055.13	843.30	2649.04	2772.56	787.04	352.49	474.79	219.11	147.78	186.21	755.21	84.35	519.42	198.49	312.45	96.35	997.00	194	2	1
53	2023-02-05 22:41:46.000	11066.92	3466.85	10733.95	1870.66	2863.04	2600.83	472.79	684.82	2606.66	427.79	574.81	112.03	146.06	161.27	573.44	856.19	133.68	65.01	1006.00	186	0	2
54	2023-02-05 22:41:48.000	36185.37	1148.85	27016.76	1667.18	3358.86	13030.81	423.03	177.82	3204.36	151.50	881.48	410.54	343.97	375.73	549.89	805.29	804.20	104.89	1006.00	182	1	2
55	2023-02-05 22:41:53.000	6044.37	732.91	20031.31	1543.77	6399.30	13737.84	148.07	162.13	1063.98	243.85	257.01	94.38	967.43	138.07	400.83	336.49	1431.84	199.59	997.00	180	3	1
56	2023-02-05 22:41:55.000	10786.46	3898.86	9986.41	839.85	2627.05	2750.24	790.13	352.06	474.79	218.74	145.67	186.55	754.44	85.17	517.71	198.49	314.13	96.35	997.00	193	2	1
57	2023-02-05 22:41:57.000	11151.84	3480.68	10759.61	1900.83	2856.87	2593.08	471.92	684.41	2607.81	428.51	572.82	111.69	146.06	161.27	573.44	857.32	133.68	65.01	1006.00	186	0	2
58	2023-02-05 22:41:58.000	36059.79	1148.85	27102.31	1673.93	3366.19	13041.01	422.11	177.82	3202.10	151.50	882.51	409.81	343.16	375.73	549.04	807.53	805.32	104.89	1006.00	184	1	2
59	2023-02-05 22:42:03.000	6031.89	732.91	19873.92	1552.74	6379.34	13731.05	148.58	162.13	1063.98	243.44	258.08	94.81	965.78	138.07	399.95	336.49	1436.34	199.59	997.00	179	3	1
60	2023-02-05 22:42:06.000	10750.00	3909.43	10022.62	838.99	2633.11	2766.29	786.15	352.06	474.79	218.01	145.67	185.52	756.75	84.35	517.71	198.49	313.57	96.35	997.00	193	2	1
61	2023-02-05 22:42:08.000	11078.94	3491.54	10839.32	1884.46	2867.67	2601.54	471.49	683.99	2595.16	427.79	600.66	111.35	145.27	160.46	573.44	860.68	133.68	65.01	1006.00	186	0	2
62	2023-02-05 22:42:09.000	36198.80	1148.85	26951.40	1662.12	3361.79	13010.42	421.64	177.39	3200.96	151.14	881.48	409.08	343.16	375.73	550.73	808.65	801.41	104.01	1006.00	184	1	2
63	2023-02-05 22:42:14.000	6062.30	732.91	19889.94	1548.66	6391.73	13702.54	148.58	162.13	1062.83	243.44	258.08	94.81	966.61	138.07	399.95	335.33	1429.92	199.59	997.00	180	3	1
64	2023-02-05 22:42:17.000	10943.05	3927.68	10093.21	804.46	2639.18	2769.77	791.02	351.63	474.79	219.11	145.67	186.89	749.84	84.35	517.71	198.49	314.13	96.35	997.00	193	2	1
65	2023-02-05 22:42:19.000	11088.55	3480.68	10722.96	1902.56	2877.70	2603.65	475.40	688.55	2613.56	429.60	573.81	112.03	146.06	161.27	573.44	856.19	133.68	65.87	1006.00	187	0	2
66	2023-02-05 22:42:20.000	35990.28	1148.85	27079.24	1668.87	3361.06	13017.70	420.72	177.39	3198.70	151.14	882.51	408.35	343.16	375.73	550.73	807.53	800.29	104.01	1006.00	186	1	2
67	2023-02-05 22:42:25.000	6079.46	735.76	19959.69	1556.00	6382.78	13710.00	148.07	162.13	1063.98	243.85	259.14	94.81	966.61	138.07	400.83	335.33	1429.92	199.59	997.00	181	3	1
68	2023-02-05 22:42:27.000	10850.25	3910.39	9843.38	842.44	2634.63	2733.50	786.15	350.78	474.79	219.11	145.67	186.21	755.98	84.35	518.57	198.49	314.13	96.35	997.00	198	2	1
69	2023-02-05 22:42:30.000	11018.06	3475.74	10671.65	1894.80	2857.65	2593.08	473.66	686.06	2613.56	428.87	598.67	112.03	146.06	161.27	573.44	855.07	133.68	65.87	1006.00	183	0	2
70	2023-02-05 22:42:31.000	36269.89	1147.85	27019.64	1673.08	3351.53	13019.89	422.57	177.82	3197.57	151.50	880.46	410.17	343.16	374.91	549.89	806.41	800.29	104.01	1006.00	185	1	2
71	2023-02-05 22:42:36.000	6013.96	733.86	20082.21	1551.11	6408.94	13670.63	148.07	162.13	1063.98	243.85	257.01	94.81	965.78	138.07	399.95	336.49	1426.70	199.59	997.00	179	3	1
72	2023-02-05 22:42:38.000	10902.45	3876.76	10043.06	840.71	2638.42	2765.59	787.04	351.21	473.71	217.65	147.78	186.21	754.44	84.35	514.31	198.49	314.13	96.35	997.00	193	2	1
73	2023-02-05 22:42:41.000	11037.29	3457.97	10716.54	1899.11	2856.87	2601.54	473.23	685.23	2606.66	427.79	598.67	111.69	146.06	161.27	574.26	860.68	133.13	65.01	1006.00	185	0	2
74	2023-02-05 22:42:42.000	36170.37	1146.85	27058.09	1669.71	3358.86	12998.04	422.11	177.82	3205.49	151.50	882.51	409.81	343.97	375.73	550.73	809.77	803.09	104.89	1006.00	183	1	2
75	2023-02-05 22:42:47.000	6077.12	732.91	19998.33	1556.82	6404.12	13755.49	148.58	162.60	1063.98	243.85	257.01	94.38	964.96	138.07	400.83	335.33	1430.56	199.59	997.00	182	3	1
76	2023-02-05 22:42:49.000	10873.45	3848.90	10033.77	840.71	2629.32	2764.89	789.69	352.49	474.79	218.74	145.67	186.89	755.21	84.35	518.57	198.49	314.13	96.35	997.00	197	2	1
77	2023-02-05 22:42:52.000	11129.41	3393.78	10746.78	1902.56	2836.05	2576.88	473.66	686.06	2608.96	428.15	573.81	112.03	146.06	161.27	573.44	859.56	133.13	65.87	1006.00	185	0	2
78	2023-02-05 22:42:53.000	36082.69	1147.85	26971.58	1669.71	3352.26	12987.11	423.03	177.82	3200.96	151.50	881.48	410.17	343.16	375.73	549.04	798.57	804.76	104.01	1006.00	184	1	2
79	2023-02-05 22:42:58.000	6065.42	733.86	19992.67	1556.00	6394.48	13760.92	148.58	162.13	1065.13	241.83	259.14	94.81	965.78	138.07	400.83	336.49	1431.84	199.59	997.00	177	3	1
80	2023-02-05 22:43:00.000	10937.25	3905.59	10041.20	840.71	2619.46	2757.22	790.57	352.91	474.79	218.74	148.84	186.89	755.98	84.35	516.86	198.49	315.25	95.48	997.00	195	2	1
81	2023-02-05 22:43:03.000	11048.50	3483.64	10733.04	1902.56	2873.84	2609.99	473.23	686.06	2614.71	428.51	599.67	112.03	146.06	161.27	574.26	861.80	133.68	65.87	1006.00	188	0	2
82	2023-02-05 22:43:04.000	36053.47	1149.84	27193.62	1673.08	3355.19	13003.13	422.57	177.82	3199.83	151.14	881.48	410.54	343.97	375.73	549.89	806.41	802.53	104.89	1006.00	183	1	2
83	2023-02-05 22:43:09.000	6036.57	733.86	20078.44	1552.74	6404.81	13750.74	148.07	161.65	1063.98	243.04	259.14	94.38	965.78	138.07	400.83	335.33	1431.20	198.62	997.00	180	3	1
84	2023-02-05 22:43:11.000	10769.06	3916.15	10047.70	845.89	2633.11	2755.82	790.57	352.49	474.79	219.11	145.67	186.89	752.14	84.35	516.01	198.49	314.13	96.35	997.00	193	2	1
85	2023-02-05 22:43:14.000	11043.69	3464.88	10739.45	1898.25	2864.59	2602.24	473.66	685.65	2611.26	428.51	600.66	112.03	146.06	161.27	573.44	856.19	133.68	65.87	1006.00	183	0	2
86	2023-02-05 22:43:15.000	36295.95	1146.85	27115.76	1670.55	3356.66	13025.71	421.64	177.39	3200.96	151.50	872.26	409.45	343.16	374.09	549.04	806.41	801.41	104.89	1006.00	185	1	2
87	2023-02-05 22:43:20.000	6030.33	734.81	19860.73	1556.82	6390.35	13718.15	148.07	161.65	1062.83	243.85	258.08	94.81	964.14	138.07	399.95	335.33	1431.84	199.59	997.00	182	3	1
88	2023-02-05 22:43:22.000	10919.02	3926.72	10095.99	843.30	2647.52	2772.56	791.46	352.06	474.79	218.74	145.67	186.89	755.98	84.35	516.86	198.49	313.57	96.35	997.00	192	2	1
89	2023-02-05 22:43:25.000	11066.12	3465.87	10740.37	1904.28	2863.82	2595.20	474.97	688.13	2612.41	429.23	573.81	112.37	146.06	161.27	572.63	858.44	133.68	65.87	1006.00	185	0	2
90	2023-02-05 22:43:26.000	35993.44	1145.86	27124.41	1672.24	3363.99	13034.45	423.03	177.82	3203.23	151.50	880.46	410.54	343.97	375.73	546.52	804.17	805.32	104.01	1006.00	183	1	2
91	2023-02-05 22:43:31.000	6068.54	733.86	19973.82	1552.74	6397.92	13755.49	148.07	162.13	1063.98	243.04	257.01	94.38	963.32	138.07	399.95	336.49	1435.70	199.59	997.00	183	3	1
92	2023-02-05 22:43:33.000	10903.28	3912.31	10049.56	841.58	2639.94	2758.61	789.25	351.21	475.87	218.38	145.67	186.89	755.98	84.35	516.86	198.49	314.13	96.35	997.00	195	2	1
93	2023-02-05 22:43:35.000	11121.40	3486.60	10709.21	1905.14	2866.90	2597.31	472.36	685.23	2602.06	429.23	597.68	111.69	146.06	160.46	572.63	858.44	133.68	65.87	1006.00	184	0	2
94	2023-02-05 22:43:37.000	36253.30	1149.84	27197.47	1673.08	3366.92	13026.44	422.57	177.82	3206.62	151.50	882.51	410.17	343.97	375.73	547.36	806.41	803.09	104.01	1006.00	182	1	2
95	2023-02-05 22:43:42.000	6046.71	733.86	20007.75	1556.00	6387.60	13736.48	148.58	162.13	1061.69	243.44	259.14	94.81	964.96	138.07	400.83	336.49	1429.92	199.59	997.00	177	3	1
96	2023-02-05 22:43:44.000	10844.45	3900.78	10020.77	839.85	2631.60	2765.59	785.71	353.76	473.71	218.74	145.67	186.21	755.21	84.35	517.71	198.49	313.01	96.35	997.00	194	2	1
97	2023-02-05 22:43:46.000	11123.80	3485.62	10734.87	1900.83	2869.99	2598.72	471.92	681.09	2611.26	425.98	573.81	112.03	146.06	161.27	574.26	855.07	133.68	65.01	1006.00	188	0	2
98	2023-02-05 22:43:48.000	36067.69	1146.85	27051.36	1668.02	3355.19	13027.17	422.11	177.82	3195.31	151.50	882.51	409.81	343.16	374.91	549.04	807.53	804.20	104.89	1006.00	182	1	2
99	2023-02-05 22:43:52.000	6069.32	732.91	19935.18	1549.48	6367.63	13735.12	148.07	162.13	1061.69	243.44	258.08	93.96	964.96	138.07	398.19	335.33	1425.42	199.59	997.00	181	3	1
100	2023-02-05 22:43:55.000	10780.66	3827.76	9972.47	832.94	2623.25	2764.89	790.57	352.91	475.87	219.11	147.78	186.55	756.75	84.35	517.71	198.49	313.57	95.48	997.00	194	2	1
101	2023-02-05 22:43:57.000	11114.19	3474.75	10687.22	1893.08	2867.67	2603.65	473.66	685.23	2611.26	426.34	573.81	112.03	146.06	161.27	572.63	855.07	133.68	65.87	1006.00	189	0	2
102	2023-02-05 22:43:59.000	36205.12	1149.84	27141.72	1673.93	3362.52	13022.07	422.11	177.82	3196.44	151.14	881.48	409.81	342.36	374.91	549.89	806.41	803.09	104.89	1006.00	184	1	2
103	2023-02-05 22:44:03.000	6070.88	736.71	20091.63	1560.90	6385.53	13754.81	149.10	162.60	1065.13	244.25	258.08	94.38	965.78	138.07	399.95	335.33	1429.27	199.59	997.00	177	3	1
104	2023-02-05 22:44:06.000	10916.53	3906.55	10013.34	842.44	2639.18	2766.29	792.78	353.34	474.79	218.38	147.78	186.55	757.51	84.35	516.86	198.49	314.13	96.35	997.00	193	2	1
105	2023-02-05 22:44:08.000	11108.58	3473.77	10678.98	1901.70	2859.96	2595.20	474.97	686.89	2613.56	428.15	599.67	112.37	146.06	161.27	573.44	857.32	133.68	65.87	1006.00	183	0	2
106	2023-02-05 22:44:10.000	36171.95	1146.85	26986.96	1672.24	3357.39	13013.33	420.72	177.82	3204.36	151.14	882.51	409.08	343.97	375.73	549.89	807.53	806.44	104.01	1006.00	186	1	2
107	2023-02-05 22:44:14.000	5981.21	733.86	19905.97	1548.66	6399.30	13703.89	148.58	162.13	1063.98	243.85	258.08	94.81	968.25	138.07	400.83	335.33	1422.85	199.59	997.00	178	3	1
108	2023-02-05 22:44:17.000	10800.54	3899.82	9964.12	838.12	2635.39	2761.40	790.57	352.49	474.79	218.74	145.67	186.89	757.51	85.17	516.86	198.49	314.69	96.35	997.00	194	2	1
109	2023-02-05 22:44:19.000	11001.24	3470.80	10734.87	1902.56	2873.07	2601.54	474.10	686.48	2613.56	428.87	599.67	112.37	146.06	160.46	571.82	858.44	133.68	65.87	1006.00	183	0	2
110	2023-02-05 22:44:20.000	36190.91	1148.85	27094.62	1669.71	3371.32	13014.79	422.57	177.82	3202.10	151.50	881.48	410.17	343.16	374.91	550.73	805.29	807.56	104.01	1006.00	183	1	2
111	2023-02-05 22:44:25.000	6077.90	735.76	19871.09	1556.82	6394.48	13717.47	148.58	162.13	1065.13	243.85	257.01	94.81	963.32	138.07	400.83	336.49	1428.63	199.59	997.00	184	3	1
112	2023-02-05 22:44:28.000	10897.48	3888.29	9928.83	842.44	2633.87	2759.31	791.90	352.91	474.79	218.74	145.67	187.24	756.75	85.17	516.01	198.49	314.69	96.35	997.00	194	2	1
113	2023-02-05 22:44:30.000	11052.51	3480.68	10789.84	1903.42	2863.04	2593.79	473.23	683.99	2605.51	427.43	572.82	112.03	145.27	160.46	571.82	856.19	133.68	65.87	1006.00	187	0	2
114	2023-02-05 22:44:31.000	36209.86	1149.84	27227.26	1669.71	3357.39	12981.28	423.49	177.82	3196.44	151.14	880.46	410.90	343.16	375.73	550.73	807.53	803.64	104.89	1006.00	185	1	2
115	2023-02-05 22:44:36.000	6024.88	731.96	19929.53	1551.93	6362.12	13695.07	148.58	162.13	1061.69	242.64	257.01	94.81	966.61	138.07	397.31	335.33	1435.70	198.62	997.00	181	3	1
116	2023-02-05 22:44:39.000	10876.76	3869.08	9971.55	839.85	2633.87	2762.10	786.60	351.21	474.79	219.11	145.67	186.55	756.75	84.35	518.57	198.49	314.13	96.35	997.00	194	2	1
117	2023-02-05 22:44:41.000	11120.60	3488.58	10765.11	1901.70	2869.99	2605.06	472.79	685.65	2612.41	428.15	604.64	111.69	146.06	161.27	571.82	855.07	133.68	65.87	1006.00	188	0	2
118	2023-02-05 22:44:42.000	35829.94	1146.85	27189.78	1672.24	3352.99	13008.96	422.11	177.82	3199.83	151.14	879.43	409.45	343.16	374.91	550.73	807.53	804.76	104.89	1006.00	186	1	2
119	2023-02-05 22:44:47.000	6042.81	731.01	19929.53	1547.03	6388.97	13715.44	148.58	162.13	1061.69	242.24	257.01	94.81	966.61	138.07	399.95	335.33	1427.35	199.59	997.00	180	3	1
120	2023-02-05 22:44:49.000	10844.45	3903.66	10063.49	842.44	2642.97	2773.26	789.69	352.06	474.79	218.38	145.67	186.55	756.75	84.35	515.16	198.49	314.13	96.35	997.00	195	2	1
121	2023-02-05 22:44:52.000	11034.88	3467.84	10711.96	1896.52	2862.27	2586.04	473.66	686.06	2617.01	428.87	605.64	112.03	146.06	161.27	574.26	858.44	133.68	65.87	1006.00	183	0	2
122	2023-02-05 22:44:53.000	36334.66	1145.86	27082.12	1672.24	3362.52	13014.79	422.11	177.82	3193.04	151.14	881.48	410.17	342.36	374.91	549.89	806.41	804.20	104.89	1006.00	185	1	2
123	2023-02-05 22:44:58.000	6039.69	732.91	19811.72	1549.48	6382.09	13688.96	148.07	162.13	1062.83	243.44	260.20	94.38	967.43	138.07	401.71	335.33	1429.92	198.62	997.00	182	3	1
124	2023-02-05 22:45:00.000	10947.19	3913.27	10091.35	840.71	2639.94	2764.89	788.81	353.34	474.79	218.38	147.78	186.55	753.68	84.35	514.31	198.49	314.13	96.35	997.00	195	2	1
125	2023-02-05 22:45:03.000	11080.54	3478.70	10733.95	1910.32	2873.84	2602.95	473.23	685.23	2606.66	428.15	599.67	112.03	146.06	161.27	574.26	860.68	133.68	65.87	1006.00	186	0	2
126	2023-02-05 22:45:04.000	36190.91	1149.84	27271.48	1675.61	3361.06	13017.70	422.57	177.82	3205.49	151.50	881.48	410.17	343.97	375.73	550.73	806.41	800.85	104.01	1006.00	187	1	2
127	2023-02-05 22:45:09.000	6055.29	731.96	19937.07	1551.93	6376.58	13752.78	148.58	162.13	1063.98	243.04	258.08	94.81	968.25	138.07	401.71	335.33	1433.13	199.59	997.00	180	3	1
128	2023-02-05 22:45:11.000	10508.07	3871.00	10019.84	839.85	2637.66	2768.38	787.04	352.06	473.71	217.65	145.67	186.55	755.98	84.35	510.90	198.49	314.13	96.35	997.00	193	2	1
129	2023-02-05 22:45:13.000	11085.35	3476.73	10754.11	1912.90	2864.59	2595.20	473.23	684.82	2605.51	427.79	598.67	112.03	146.06	160.46	573.44	857.32	133.68	65.87	1006.00	187	0	2
130	2023-02-05 22:45:15.000	36100.86	1145.86	27083.08	1673.08	3358.12	13010.42	421.18	177.39	3194.17	151.50	878.41	408.72	343.16	374.91	549.04	805.29	798.61	104.89	1006.00	182	1	2
131	2023-02-05 22:45:20.000	6076.34	732.91	19901.25	1542.96	6390.35	13736.48	148.58	162.13	1061.69	243.85	257.01	94.81	966.61	138.07	399.95	335.33	1431.84	199.59	997.00	180	3	1
132	2023-02-05 22:45:22.000	10928.13	3891.17	10157.29	838.12	2614.91	2767.68	787.48	352.91	474.79	219.47	145.67	186.55	750.61	84.35	515.16	198.49	314.13	96.35	997.00	198	2	1
133	2023-02-05 22:45:24.000	11053.31	3473.77	10767.85	1910.32	2873.07	2606.47	474.97	687.31	2610.11	428.87	597.68	112.37	146.06	161.27	574.26	860.68	133.68	65.87	1006.00	188	0	2
134	2023-02-05 22:45:26.000	36307.01	1149.84	27106.15	1669.71	3364.72	13025.71	422.11	177.82	3203.23	151.50	881.48	409.81	343.97	375.73	550.73	805.29	803.09	104.01	1006.00	185	1	2
135	2023-02-05 22:45:31.000	6006.16	734.81	19889.00	1551.11	6360.06	13688.96	148.58	162.13	1063.98	243.04	259.14	94.81	966.61	138.07	401.71	336.49	1433.77	199.59	997.00	180	3	1
136	2023-02-05 22:45:33.000	10892.51	3893.10	10056.99	843.30	2632.35	2760.71	792.78	353.76	474.79	218.38	145.67	186.89	756.75	84.35	512.60	198.49	313.57	96.35	997.00	191	2	1
137	2023-02-05 22:45:35.000	11043.69	3472.78	10752.28	1897.39	2870.76	2602.95	473.66	685.65	2612.41	428.87	602.65	112.03	146.06	161.27	571.82	857.32	133.68	65.87	1006.00	185	0	2
138	2023-02-05 22:45:37.000	36329.13	1144.86	27126.33	1668.02	3362.52	13022.80	421.18	177.39	3200.96	151.50	879.43	409.08	343.16	375.73	549.89	805.29	796.93	104.89	1006.00	183	1	2
139	2023-02-05 22:45:42.000	6075.56	735.76	20058.65	1551.93	6401.37	13726.30	148.58	162.13	1065.13	243.04	257.01	94.81	964.14	138.07	400.83	335.33	1431.84	199.59	997.00	182	3	1
140	2023-02-05 22:45:44.000	10852.74	3914.23	10132.21	839.85	2642.21	2771.87	787.48	351.63	474.79	218.74	145.67	186.55	755.21	84.35	517.71	198.49	314.13	96.35	997.00	193	2	1
141	2023-02-05 22:45:46.000	11118.19	3476.73	10737.62	1903.42	2868.44	2603.65	469.75	679.43	2612.41	425.26	596.69	111.69	146.06	160.46	573.44	859.56	133.68	65.01	1006.00	186	0	2
142	2023-02-05 22:45:48.000	36211.44	1147.85	27161.90	1673.08	3367.65	13043.92	423.03	177.82	3199.83	151.50	879.43	410.54	343.16	375.73	549.89	806.41	801.41	104.89	1006.00	185	1	2
143	2023-02-05 22:45:53.000	5992.91	733.86	19676.94	1558.45	6382.09	13688.28	148.58	162.13	1061.69	243.44	258.08	94.81	966.61	138.07	400.83	335.33	1426.70	198.62	997.00	181	3	1
144	2023-02-05 22:45:55.000	10911.56	3894.06	10091.35	838.99	2627.80	2759.31	793.22	353.76	475.87	219.11	145.67	187.24	755.98	84.35	516.01	198.49	313.57	96.35	997.00	195	2	1
145	2023-02-05 22:45:57.000	10961.18	3466.85	10804.50	1883.59	2865.36	2600.13	472.36	685.65	2610.11	428.15	600.66	111.69	146.06	161.27	573.44	860.68	133.68	65.87	1006.00	190	0	2
146	2023-02-05 22:45:59.000	36198.01	1149.84	27089.81	1668.87	3367.65	13017.70	423.03	177.82	3204.36	151.14	881.48	410.54	343.97	375.73	549.89	806.41	802.53	104.01	1006.00	184	1	2
147	2023-02-05 22:46:03.000	6028.00	733.86	19802.29	1549.48	6394.48	13687.60	148.58	162.13	1063.98	243.44	259.14	94.81	966.61	138.07	401.71	336.49	1430.56	199.59	997.00	183	3	1
148	2023-02-05 22:46:06.000	10885.05	3920.00	9762.59	846.76	2651.31	2769.08	792.34	353.34	474.79	219.47	147.78	186.89	756.75	84.35	519.42	198.49	313.01	96.35	997.00	192	2	1
149	2023-02-05 22:46:08.000	11070.93	3472.78	10491.14	1909.45	2872.30	2600.83	473.66	686.89	2602.06	429.23	573.81	111.69	145.27	160.46	571.01	856.19	133.68	65.87	1006.00	186	0	2
150	2023-02-05 22:46:10.000	36318.07	1148.85	26842.78	1673.08	3352.26	13008.96	423.49	177.82	3202.10	151.14	881.48	410.90	343.16	374.91	549.89	807.53	807.00	104.89	1006.00	185	1	2
151	2023-02-05 22:46:14.000	5961.72	733.86	19848.48	1551.93	6402.74	13661.12	148.58	162.13	1061.69	243.04	259.14	94.81	967.43	138.07	399.07	335.33	1426.70	199.59	997.00	183	3	1
152	2023-02-05 22:46:17.000	10779.00	3886.37	10017.98	841.58	2628.56	2752.34	792.34	353.34	474.79	219.11	148.84	186.89	755.98	85.17	519.42	198.49	314.69	96.35	997.00	192	2	1
153	2023-02-05 22:46:19.000	11090.16	3469.82	10730.29	1899.11	2870.76	2604.36	472.79	685.65	2620.46	428.51	573.81	111.69	146.06	161.27	574.26	860.68	133.68	65.87	1006.00	184	0	2
154	2023-02-05 22:46:21.000	36288.05	1147.85	27110.00	1674.77	3356.66	13016.97	422.11	177.39	3203.23	151.14	882.51	409.81	343.97	375.73	549.04	806.41	804.76	104.01	1006.00	187	1	2
155	2023-02-05 22:46:25.000	6054.51	734.81	19826.80	1557.63	6361.44	13717.47	148.07	161.65	1065.13	243.44	257.01	94.38	964.14	137.20	401.71	334.17	1429.92	198.62	997.00	184	3	1
156	2023-02-05 22:46:28.000	10890.85	3851.78	10115.50	836.40	2630.84	2758.61	791.46	352.91	474.79	219.11	147.78	186.55	755.21	85.17	516.01	198.49	314.69	96.35	997.00	192	2	1
157	2023-02-05 22:46:30.000	11107.78	3466.85	10755.03	1906.87	2865.36	2603.65	474.53	687.31	2592.86	429.23	601.66	112.37	146.06	161.27	573.44	856.19	133.68	65.87	1006.00	183	0	2
158	2023-02-05 22:46:31.000	36387.58	1149.84	27098.46	1673.08	3360.32	13011.87	422.57	177.39	3197.57	151.14	880.46	409.81	343.97	375.73	550.73	804.17	806.44	104.89	1006.00	185	1	2
159	2023-02-05 22:46:36.000	6034.23	733.86	19866.38	1558.45	6379.34	13692.35	148.07	161.65	1065.13	243.04	257.01	94.38	965.78	138.07	400.83	336.49	1431.84	199.59	997.00	182	3	1
160	2023-02-05 22:46:38.000	10584.30	3895.02	10040.27	843.30	2639.94	2761.40	791.02	352.91	474.79	218.74	148.84	186.89	754.44	84.35	513.46	198.49	314.13	96.35	997.00	194	2	1
161	2023-02-05 22:46:41.000	11108.58	3473.77	10726.62	1892.21	2865.36	2603.65	472.79	687.31	2602.06	429.60	573.81	112.03	145.27	161.27	572.63	859.56	134.24	65.87	1006.00	187	0	2
162	2023-02-05 22:46:42.000	36104.81	1143.87	27111.92	1668.02	3357.39	12966.71	420.72	177.39	3198.70	151.14	880.46	408.72	343.16	375.73	549.89	806.41	804.20	104.89	1006.00	188	1	2
163	2023-02-05 22:46:47.000	6052.95	734.81	20055.82	1554.37	6391.04	13725.62	148.58	162.13	1063.98	243.44	259.14	94.38	965.78	138.07	401.71	335.33	1435.70	199.59	997.00	182	3	1
164	2023-02-05 22:46:49.000	10904.93	3908.47	10109.92	844.17	2643.73	2773.96	789.25	352.06	474.79	218.74	148.84	186.89	756.75	84.35	517.71	198.49	313.57	96.35	997.00	194	2	1
165	2023-02-05 22:46:52.000	11061.32	3450.07	10676.23	1901.70	2859.19	2596.61	473.66	685.65	2603.21	428.15	574.81	112.03	145.27	160.46	571.01	858.44	133.68	65.87	1006.00	183	0	2
166	2023-02-05 22:46:53.000	36179.06	1140.88	27160.94	1664.65	3363.25	13033.73	419.80	177.39	3194.17	151.14	880.46	407.63	343.16	375.73	549.89	804.17	803.64	104.89	1006.00	186	1	2
167	2023-02-05 22:46:58.000	6014.74	735.76	20081.26	1560.08	6410.32	13751.42	148.07	161.65	1063.98	243.85	257.01	94.38	965.78	138.07	401.71	336.49	1429.92	199.59	997.00	180	3	1
168	2023-02-05 22:47:00.000	10910.73	3919.04	10109.92	842.44	2641.45	2773.96	791.46	351.21	474.79	218.01	145.67	186.89	755.21	84.35	519.42	198.49	314.13	96.35	997.00	195	2	1
169	2023-02-05 22:47:03.000	11106.98	3479.69	10742.20	1901.70	2865.36	2607.17	472.36	683.99	2608.96	428.15	602.65	111.69	146.06	160.46	572.63	858.44	133.68	65.87	1006.00	186	0	2
170	2023-02-05 22:47:04.000	36006.08	1144.86	27053.28	1668.87	3355.92	12949.23	421.18	177.39	3200.96	151.50	880.46	408.35	343.16	375.73	550.73	808.65	800.85	104.01	1006.00	187	1	2
171	2023-02-05 22:47:09.000	6053.73	735.76	19921.05	1552.74	6404.12	13708.65	148.58	162.13	1063.98	243.44	258.08	94.38	965.78	138.07	400.83	335.33	1422.20	199.59	997.00	183	3	1
172	2023-02-05 22:47:11.000	10875.11	3894.06	10024.48	839.85	2636.15	2771.87	792.34	353.34	474.79	219.11	147.78	186.89	756.75	85.17	518.57	198.49	315.25	96.35	997.00	196	2	1
173	2023-02-05 22:47:13.000	11060.52	3464.88	10733.04	1898.25	2867.67	2599.42	473.66	686.06	2608.96	428.87	574.81	112.03	146.85	161.27	572.63	857.32	133.68	65.87	1006.00	186	0	2
174	2023-02-05 22:47:15.000	36136.41	1146.85	27118.65	1669.71	3361.79	13006.78	419.80	177.39	3194.17	151.14	882.51	407.63	342.36	375.73	549.89	803.05	801.97	104.89	1006.00	183	1	2
175	2023-02-05 22:47:20.000	6081.02	734.81	20048.28	1556.00	6413.07	13754.13	148.58	162.13	1062.83	243.44	258.08	94.81	964.14	138.07	399.07	335.33	1429.92	199.59	997.00	182	3	1
176	2023-02-05 22:47:22.000	10658.86	3887.33	10029.13	841.58	2634.63	2761.40	791.90	352.91	474.79	219.11	145.67	186.89	752.14	85.17	517.71	198.49	314.13	96.35	997.00	193	2	1
177	2023-02-05 22:47:24.000	11125.40	3489.56	10705.55	1883.59	2866.13	2597.31	473.66	686.06	2621.61	428.51	574.81	112.03	146.85	161.27	570.20	859.56	133.68	65.87	1006.00	188	0	2
178	2023-02-05 22:47:26.000	36273.84	1143.87	26995.61	1664.65	3352.99	12982.74	421.18	177.82	3197.57	151.50	881.48	408.72	343.16	374.91	549.89	806.41	802.53	104.89	1006.00	187	1	2
179	2023-02-05 22:47:31.000	6072.44	734.81	20092.58	1551.11	6407.56	13711.36	148.58	162.13	1062.83	242.64	258.08	94.81	960.03	137.20	400.83	336.49	1428.63	198.62	997.00	180	3	1
180	2023-02-05 22:47:33.000	10856.05	3925.76	10091.35	843.30	2642.21	2753.73	789.69	352.91	474.79	218.74	145.67	186.55	754.44	84.35	517.71	199.64	314.13	96.35	997.00	193	2	1
181	2023-02-05 22:47:35.000	11013.25	3463.89	10735.79	1908.59	2860.73	2594.49	474.53	687.31	2617.01	429.23	599.67	112.37	146.06	161.27	574.26	853.95	133.68	65.87	1006.00	184	0	2
182	2023-02-05 22:47:37.000	35826.78	1147.85	27029.25	1672.24	3349.33	12955.06	421.64	177.39	3202.10	151.14	882.51	409.45	343.16	375.73	549.89	806.41	799.17	104.89	1006.00	184	1	2
183	2023-02-05 22:47:42.000	5965.62	731.96	19920.10	1547.85	6367.63	13695.07	148.07	161.65	1063.98	243.85	258.08	94.38	956.74	137.20	399.95	335.33	1435.06	199.59	997.00	182	3	1
184	2023-02-05 22:47:44.000	10823.74	3911.35	10043.06	846.76	2644.49	2771.87	783.06	353.34	475.87	218.74	146.73	185.86	754.44	84.35	515.16	198.49	314.13	96.35	997.00	194	2	1
185	2023-02-05 22:47:46.000	11064.52	3479.69	10730.29	1901.70	2870.76	2601.54	474.10	686.89	2612.41	428.51	600.66	112.03	146.06	161.27	573.44	859.56	133.68	65.87	1006.00	185	0	2
186	2023-02-05 22:47:48.000	36419.17	1147.85	27014.83	1673.08	3372.78	13012.60	422.11	177.82	3202.10	151.14	880.46	409.45	343.16	375.73	549.89	806.41	801.41	104.01	1006.00	186	1	2
187	2023-02-05 22:47:53.000	6067.76	733.86	19962.51	1555.19	6373.14	13688.96	148.07	161.65	1062.83	243.85	258.08	94.81	962.49	138.07	399.95	333.01	1428.63	199.59	997.00	183	3	1
188	2023-02-05 22:47:55.000	10905.76	3917.12	10082.06	828.63	2640.70	2775.35	785.71	352.06	474.79	219.11	148.84	185.86	756.75	84.35	516.86	198.49	313.57	96.35	997.00	190	2	1
189	2023-02-05 22:47:57.000	11032.48	3475.74	10753.19	1907.73	2874.61	2604.36	473.23	685.65	2612.41	427.79	601.66	112.03	146.06	161.27	573.44	857.32	133.68	65.87	1006.00	184	0	2
190	2023-02-05 22:47:59.000	36221.71	1142.87	27161.90	1673.93	3315.61	12936.85	421.18	177.39	3200.96	151.14	883.53	409.45	343.97	375.73	550.73	807.53	804.20	104.01	1006.00	185	1	2
191	2023-02-05 22:48:03.000	6066.20	732.91	19921.05	1545.40	6402.05	13693.71	148.07	161.65	1063.98	243.04	259.14	94.38	964.96	138.07	400.83	336.49	1425.42	198.62	997.00	183	3	1
192	2023-02-05 22:48:06.000	10833.68	3885.41	9974.33	842.44	2636.90	2762.10	791.46	353.34	474.79	218.38	148.84	186.89	754.44	85.17	514.31	198.49	313.57	95.48	997.00	195	2	1
193	2023-02-05 22:48:08.000	11142.23	3483.64	10682.64	1907.73	2873.84	2597.31	473.23	685.65	2620.46	427.79	573.81	112.03	146.06	161.27	573.44	857.32	133.68	65.87	1006.00	185	0	2
194	2023-02-05 22:48:10.000	36250.93	1150.84	27073.47	1671.40	3372.78	12959.43	421.64	177.82	3200.96	151.50	881.48	409.45	343.16	375.73	549.89	806.41	804.20	104.01	1006.00	182	1	2
195	2023-02-05 22:48:14.000	6018.64	731.96	19850.36	1552.74	6381.40	13713.40	148.58	162.13	1065.13	243.04	259.14	94.38	965.78	138.07	398.19	336.49	1433.77	199.59	997.00	183	3	1
196	2023-02-05 22:48:17.000	10789.77	3904.62	10033.77	837.26	2639.94	2758.61	790.13	352.06	474.79	218.38	144.62	186.89	754.44	84.35	520.27	198.49	314.13	96.35	997.00	193	2	1
197	2023-02-05 22:48:19.000	11110.98	3481.67	10683.56	1903.42	2873.84	2602.24	471.92	684.41	2613.56	427.79	600.66	111.69	146.06	161.27	574.26	856.19	133.13	65.01	1006.00	184	0	2
198	2023-02-05 22:48:21.000	36178.26	1144.86	27104.23	1672.24	3353.72	12975.45	422.57	177.82	3197.57	151.14	882.51	410.54	343.16	374.91	550.73	806.41	804.76	104.01	1006.00	183	1	2
199	2023-02-05 22:48:25.000	6030.33	732.91	19854.13	1550.30	6369.01	13696.43	148.07	162.13	1065.13	243.04	260.20	94.81	964.14	138.07	398.19	336.49	1433.13	199.59	997.00	179	3	1
200	2023-02-05 22:48:28.000	10713.55	3910.39	9878.67	838.99	2636.15	2769.08	789.69	352.06	474.79	218.38	147.78	186.55	757.51	84.35	518.57	198.49	313.01	95.48	997.00	195	2	1
201	2023-02-05 22:48:30.000	11054.11	3477.72	10728.46	1902.56	2875.39	2605.06	473.23	686.06	2615.86	429.23	600.66	112.03	146.85	161.27	573.44	857.32	133.68	65.87	1006.00	185	0	2
202	2023-02-05 22:48:31.000	36419.96	1151.84	27092.69	1671.40	3364.72	13045.38	422.57	177.82	3204.36	151.50	882.51	410.54	343.97	375.73	550.73	806.41	797.49	104.01	1006.00	186	1	2
203	2023-02-05 22:48:36.000	6024.10	733.86	20044.51	1552.74	6399.30	13743.27	148.07	161.65	1063.98	243.04	259.14	94.81	966.61	138.07	399.95	336.49	1435.70	198.62	997.00	179	3	1
204	2023-02-05 22:48:39.000	10828.71	3896.94	10098.78	840.71	2642.21	2771.87	787.04	350.35	474.79	219.47	145.67	186.55	754.44	84.35	518.57	198.49	313.57	96.35	997.00	194	2	1
205	2023-02-05 22:48:41.000	11069.33	3476.73	10697.30	1905.14	2870.76	2593.79	472.79	685.65	2615.86	428.15	599.67	111.35	146.06	161.27	573.44	856.19	133.68	65.01	1006.00	187	0	2
206	2023-02-05 22:48:42.000	36234.35	1144.86	27090.77	1665.49	3345.66	12963.07	423.03	177.82	3205.49	151.14	882.51	410.54	343.97	375.73	549.89	806.41	792.46	104.01	1006.00	183	1	2
207	2023-02-05 22:48:47.000	6052.17	734.81	19772.13	1552.74	6379.34	13640.08	148.07	162.13	1066.27	243.85	257.01	94.81	964.14	138.07	400.83	336.49	1431.84	199.59	997.00	182	3	1
208	2023-02-05 22:48:49.000	10817.94	3901.74	10114.57	843.30	2644.49	2772.56	791.90	350.78	474.79	219.11	147.78	186.89	755.98	84.35	517.71	198.49	314.13	96.35	997.00	195	2	1
209	2023-02-05 22:48:52.000	11050.10	3485.62	10800.84	1907.73	2876.93	2603.65	472.79	685.23	2610.11	427.07	599.67	111.69	146.06	161.27	571.82	853.95	133.13	65.01	1006.00	184	0	2
210	2023-02-05 22:48:53.000	36322.02	1148.85	27040.79	1670.55	3365.45	13035.18	421.18	177.39	3199.83	151.14	879.43	409.08	343.97	374.91	549.89	807.53	799.17	104.01	1006.00	184	1	2
211	2023-02-05 22:48:58.000	6056.84	732.91	19877.69	1554.37	6389.66	13731.05	148.07	162.13	1065.13	243.85	258.08	94.81	967.43	138.07	400.83	335.33	1428.63	199.59	997.00	181	3	1
212	2023-02-05 22:49:00.000	10898.31	3892.13	10028.20	839.85	2632.35	2762.10	787.04	351.63	473.71	218.38	145.67	186.21	755.98	84.35	518.57	198.49	314.13	96.35	997.00	196	2	1
213	2023-02-05 22:49:02.000	11069.33	3477.72	10696.39	1901.70	2870.76	2606.47	473.66	686.48	2619.31	428.15	574.81	112.03	146.85	161.27	572.63	857.32	133.68	65.87	1006.00	185	0	2
214	2023-02-05 22:49:04.000	35933.41	1145.86	27090.77	1676.46	3370.58	13047.57	421.64	177.39	3208.89	151.50	882.51	409.08	344.78	378.18	550.73	806.41	801.41	104.01	1006.00	186	1	2
215	2023-02-05 22:49:09.000	6069.32	733.86	19721.24	1555.19	6375.89	13693.03	148.58	162.13	1065.13	243.85	260.20	94.81	966.61	138.07	400.83	335.33	1435.06	199.59	997.00	180	3	1
216	2023-02-05 22:49:11.000	10716.86	3895.98	9985.48	839.85	2633.87	2768.38	788.81	353.34	474.79	218.74	145.67	186.55	755.21	84.35	516.86	199.64	313.57	95.48	997.00	196	2	1
217	2023-02-05 22:49:13.000	11082.15	3486.60	10721.13	1911.18	2874.61	2603.65	473.23	684.82	2614.71	427.07	599.67	112.03	146.06	161.27	573.44	859.56	133.68	65.01	1006.00	184	0	2
218	2023-02-05 22:49:15.000	36390.74	1146.85	27180.16	1677.30	3366.19	13049.02	420.26	177.39	3199.83	151.50	881.48	409.08	343.16	375.73	549.89	806.41	804.20	104.01	1006.00	183	1	2
219	2023-02-05 22:49:20.000	6052.17	733.86	19947.43	1554.37	6357.99	13737.84	148.58	162.13	1063.98	243.44	257.01	94.38	950.98	138.07	399.95	335.33	1431.20	199.59	997.00	181	3	1
220	2023-02-05 22:49:22.000	10850.25	3922.88	9902.82	843.30	2649.80	2782.33	792.34	352.91	474.79	218.01	148.84	187.24	753.68	84.35	517.71	199.64	314.13	96.35	997.00	194	2	1
221	2023-02-05 22:49:24.000	11034.88	3482.65	10725.71	1903.42	2873.07	2599.42	474.10	686.48	2608.96	429.60	601.66	112.03	146.06	161.27	574.26	858.44	133.68	65.87	1006.00	185	0	2
222	2023-02-05 22:49:26.000	36141.14	1150.84	27139.79	1677.30	3362.52	13024.99	422.11	177.82	3200.96	151.50	882.51	409.81	343.16	375.73	550.73	805.29	805.32	104.89	1006.00	183	1	2
223	2023-02-05 22:49:31.000	5963.28	733.86	19986.08	1555.19	6362.12	13719.51	148.58	162.13	1062.83	243.44	259.14	94.38	965.78	138.07	399.95	336.49	1426.06	198.62	997.00	179	3	1
224	2023-02-05 22:49:33.000	10871.79	3915.19	10089.49	845.03	2646.76	2776.05	789.25	348.65	474.79	218.74	146.73	186.55	755.21	85.17	518.57	199.64	313.57	96.35	997.00	196	2	1
225	2023-02-05 22:49:35.000	11151.04	3467.84	10729.37	1843.08	2863.82	2594.49	470.62	681.09	2612.41	425.26	598.67	111.69	146.06	161.27	573.44	858.44	133.68	65.01	1006.00	186	0	2
226	2023-02-05 22:49:37.000	36183.01	1148.85	27076.35	1672.24	3363.99	13021.34	421.18	177.39	3197.57	151.50	881.48	408.35	343.97	375.73	549.04	807.53	804.76	104.89	1006.00	184	1	2
227	2023-02-05 22:49:42.000	6075.56	734.81	19936.12	1551.93	6391.04	13704.57	148.58	162.13	1063.98	243.85	259.14	94.81	965.78	138.07	400.83	335.33	1430.56	199.59	997.00	182	3	1
228	2023-02-05 22:49:44.000	10839.48	3911.35	10007.77	840.71	2638.42	2775.35	792.34	352.91	474.79	218.38	145.67	186.55	755.21	84.35	516.01	198.49	312.45	96.35	997.00	197	2	1
229	2023-02-05 22:49:46.000	11096.57	3462.90	10712.88	1902.56	2869.21	2606.47	473.66	686.48	2604.36	428.51	572.82	112.03	146.85	161.27	571.82	853.95	133.68	65.87	1006.00	188	0	2
230	2023-02-05 22:49:48.000	36388.37	1143.87	27205.16	1673.08	3358.86	13001.68	420.72	177.39	3197.57	151.14	881.48	409.08	342.36	374.91	549.04	807.53	803.64	104.89	1006.00	184	1	2
231	2023-02-05 22:49:53.000	6073.22	731.01	19905.97	1543.77	6374.52	13688.28	148.07	161.65	1063.98	243.04	258.08	94.38	964.96	138.07	399.07	335.33	1429.27	199.59	997.00	181	3	1
232	2023-02-05 22:49:55.000	10455.88	3848.90	10039.34	840.71	2630.84	2753.03	790.57	352.49	474.79	218.01	145.67	186.55	756.75	85.17	516.86	198.49	313.57	95.48	997.00	194	2	1
233	2023-02-05 22:49:57.000	11096.57	3465.87	10766.94	1906.01	2866.13	2586.74	474.10	686.89	2615.86	428.87	599.67	112.03	146.06	161.27	574.26	857.32	133.68	65.87	1006.00	187	0	2
234	2023-02-05 22:49:59.000	36160.10	1146.85	27130.18	1665.49	3358.86	12988.57	419.80	177.39	3202.10	151.14	881.48	407.63	343.16	375.73	550.73	808.65	806.44	104.01	1006.00	187	1	2
235	2023-02-05 22:50:03.000	6025.66	732.91	19856.01	1542.14	6379.34	13650.26	148.07	161.65	1065.13	243.85	257.01	94.38	964.96	138.07	399.07	335.33	1430.56	200.56	997.00	181	3	1
236	2023-02-05 22:50:06.000	10484.05	3907.51	10043.06	841.58	2647.52	2760.71	791.02	352.91	474.79	218.38	145.67	186.89	754.44	84.35	519.42	198.49	315.25	96.35	997.00	195	2	1
237	2023-02-05 22:50:08.000	11083.75	3460.93	10768.77	1902.56	2861.50	2605.77	474.53	687.31	2621.61	428.15	573.81	112.37	146.85	161.27	574.26	856.19	133.68	65.87	1006.00	186	0	2
238	2023-02-05 22:50:10.000	36349.66	1148.85	27060.97	1671.40	3366.19	13017.70	422.11	177.82	3203.23	151.50	883.53	409.81	343.97	375.73	551.57	807.53	802.53	104.89	1006.00	184	1	2
239	2023-02-05 22:50:15.000	6007.72	733.86	19744.80	1544.59	6356.62	13663.16	148.58	161.65	1063.98	243.44	259.14	94.81	965.78	138.07	400.83	336.49	1428.63	199.59	997.00	183	3	1
240	2023-02-05 22:50:17.000	10853.57	3918.08	10004.98	838.12	2628.56	2759.31	792.34	353.34	474.79	219.11	145.67	187.24	755.21	84.35	517.71	198.49	314.13	96.35	997.00	195	2	1
241	2023-02-05 22:50:19.000	11109.38	3476.73	10808.17	1899.11	2864.59	2600.83	474.10	687.31	2607.81	428.87	600.66	112.03	146.06	161.27	571.82	858.44	133.68	65.87	1006.00	183	0	2
242	2023-02-05 22:50:21.000	35956.32	1146.85	26905.26	1673.08	3363.25	12992.94	419.80	177.39	3196.44	151.14	881.48	407.99	343.16	375.73	550.73	805.29	804.20	104.01	1006.00	185	1	2
243	2023-02-05 22:50:25.000	6002.26	732.91	19900.31	1547.03	6382.09	13671.31	148.58	162.13	1062.83	243.04	259.14	94.81	964.14	138.07	399.95	335.33	1432.49	199.59	997.00	186	3	1
244	2023-02-05 22:50:28.000	10859.37	3907.51	9912.11	841.58	2626.29	2755.82	792.78	353.76	474.79	219.11	148.84	186.89	756.75	85.17	517.71	198.49	313.57	96.35	997.00	193	2	1
245	2023-02-05 22:50:30.000	11098.17	3469.82	10743.12	1885.32	2872.30	2605.06	472.36	685.65	2611.26	428.87	601.66	111.69	146.06	161.27	571.82	860.68	133.68	65.87	1006.00	184	0	2
246	2023-02-05 22:50:32.000	36211.44	1148.85	27027.33	1673.93	3365.45	13041.01	422.11	177.82	3206.62	151.50	882.51	409.81	340.74	375.73	548.20	806.41	801.41	104.89	1006.00	186	1	2
247	2023-02-05 22:50:36.000	5986.67	731.96	19796.64	1555.19	6390.35	13667.23	148.58	162.13	1063.98	242.64	257.01	94.81	962.49	138.07	396.43	336.49	1432.49	199.59	997.00	182	3	1
248	2023-02-05 22:50:39.000	10817.94	3900.78	9984.55	839.85	2639.18	2766.29	787.92	351.63	474.79	219.11	145.67	186.21	756.75	84.35	517.71	198.49	313.57	96.35	997.00	191	2	1
249	2023-02-05 22:50:41.000	11060.52	3476.73	10741.28	1911.18	2874.61	2606.47	471.49	681.09	2607.81	427.79	599.67	111.35	146.06	161.27	574.26	860.68	133.68	65.01	1006.00	185	0	2
250	2023-02-05 22:50:42.000	36313.33	1147.85	26980.23	1673.08	3370.58	13022.80	422.11	177.82	3196.44	151.50	881.48	409.81	343.16	375.73	549.89	805.29	806.44	104.01	1006.00	183	1	2
251	2023-02-05 22:50:47.000	5972.64	731.96	19819.26	1556.00	6402.05	13673.34	148.58	162.13	1063.98	243.85	257.01	94.38	964.14	138.07	399.95	336.49	1427.99	199.59	997.00	182	3	1
252	2023-02-05 22:50:49.000	10935.59	3926.72	10046.77	845.03	2648.28	2773.26	788.81	351.63	474.79	219.47	148.84	186.55	755.98	85.17	518.57	198.49	313.57	96.35	997.00	194	2	1
253	2023-02-05 22:50:51.000	11035.68	3477.72	10734.87	1902.56	2876.93	2603.65	473.23	686.06	2606.66	428.51	599.67	111.69	146.06	161.27	574.26	858.44	133.68	65.87	1006.00	189	0	2
254	2023-02-05 22:50:53.000	36519.48	1147.85	27117.68	1672.24	3350.79	12983.47	419.80	176.97	3197.57	151.14	881.48	407.99	343.16	374.91	549.04	804.17	801.97	104.01	1006.00	184	1	2
255	2023-02-05 22:50:58.000	6021.76	733.86	19845.65	1555.19	6384.15	13741.24	148.58	162.13	1063.98	243.44	259.14	94.81	963.32	138.07	399.95	335.33	1432.49	199.59	997.00	183	3	1
256	2023-02-05 22:51:00.000	10904.93	3888.29	10053.27	842.44	2627.80	2753.03	785.27	351.21	473.71	218.01	145.67	185.86	755.21	84.35	516.86	198.49	313.01	96.35	997.00	193	2	1
257	2023-02-05 22:51:02.000	11114.99	3486.60	10584.60	1899.11	2866.90	2603.65	473.66	684.82	2614.71	427.07	598.67	112.03	146.06	161.27	573.44	857.32	133.68	65.01	1006.00	186	0	2
258	2023-02-05 22:51:04.000	36416.80	1147.85	27108.07	1673.93	3367.65	13016.25	421.18	177.82	3198.70	151.14	881.48	409.81	343.16	374.91	549.04	804.17	800.29	104.89	1006.00	186	1	2
259	2023-02-05 22:51:09.000	6031.89	731.01	19927.64	1552.74	6394.48	13699.14	148.58	162.13	1062.83	243.44	258.08	94.81	965.78	138.07	398.19	335.33	1426.70	199.59	997.00	181	3	1
260	2023-02-05 22:51:11.000	10725.15	3880.61	10015.20	843.30	2639.18	2770.47	790.57	353.34	473.71	216.92	147.78	186.89	755.21	84.35	516.86	198.49	314.13	96.35	997.00	195	2	1
261	2023-02-05 22:51:13.000	11082.95	3470.80	10735.79	1899.97	2863.04	2602.24	473.66	686.06	2608.96	428.51	600.66	112.03	146.06	161.27	572.63	858.44	133.68	65.87	1006.00	182	0	2
262	2023-02-05 22:51:15.000	36261.20	1145.86	26970.62	1671.40	3358.12	12992.21	422.11	177.82	3207.76	151.50	883.53	409.81	343.16	376.55	549.89	806.41	805.32	104.89	1006.00	186	1	2
263	2023-02-05 22:51:20.000	6016.30	732.91	20018.12	1548.66	6384.84	13692.35	148.58	162.13	1063.98	243.85	258.08	94.38	963.32	138.07	400.83	336.49	1431.84	199.59	997.00	182	3	1
264	2023-02-05 22:51:22.000	10894.16	3921.92	10008.69	841.58	2642.97	2766.98	790.13	351.63	474.79	218.01	145.67	186.21	755.21	84.35	519.42	199.64	313.01	95.48	997.00	197	2	1
265	2023-02-05 22:51:24.000	11068.53	3474.75	10735.79	1901.70	2867.67	2598.72	473.23	685.23	2608.96	427.79	600.66	112.03	146.06	161.27	574.26	858.44	133.68	65.87	1006.00	184	0	2
266	2023-02-05 22:51:26.000	36129.30	1146.85	27022.52	1672.24	3341.26	12974.00	419.80	177.39	3203.23	151.14	883.53	407.99	343.97	376.55	548.20	803.05	803.09	104.89	1006.00	183	1	2
267	2023-02-05 22:51:31.000	5968.74	733.86	20042.62	1551.93	6384.84	13720.19	148.07	161.65	1066.27	243.85	259.14	94.38	968.25	138.07	400.83	337.65	1432.49	199.59	997.00	181	3	1
268	2023-02-05 22:51:33.000	10905.76	3928.64	10022.62	843.30	2642.21	2766.29	790.57	352.91	474.79	219.11	147.78	186.89	755.21	84.35	516.86	198.49	314.13	96.35	997.00	195	2	1
269	2023-02-05 22:51:35.000	11064.52	3458.95	10609.34	1909.45	2869.21	2609.99	474.53	687.72	2613.56	429.60	600.66	112.37	146.06	161.27	572.63	855.07	133.68	65.87	1006.00	186	0	2
270	2023-02-05 22:51:37.000	36134.82	1142.87	26876.42	1668.87	3363.25	13006.78	421.18	177.39	3195.31	151.50	880.46	409.08	343.16	374.91	549.04	803.05	802.53	104.01	1006.00	183	1	2
271	2023-02-05 22:51:42.000	6076.34	733.86	19999.27	1544.59	6401.37	13746.67	148.58	162.13	1065.13	243.04	258.08	94.81	967.43	138.07	400.83	331.85	1431.20	199.59	997.00	183	3	1
272	2023-02-05 22:51:44.000	10583.47	3927.68	10027.27	841.58	2637.66	2769.77	791.90	353.34	474.79	219.47	145.67	186.89	756.75	85.17	515.16	198.49	314.13	96.35	997.00	193	2	1
273	2023-02-05 22:51:46.000	11098.17	3476.73	10792.59	1902.56	2869.99	2598.01	474.97	686.89	2612.41	428.87	599.67	112.37	146.06	161.27	573.44	853.95	133.68	65.87	1006.00	183	0	2
274	2023-02-05 22:51:48.000	36155.36	1144.86	26977.35	1671.40	3371.32	13035.91	420.72	177.39	3203.23	151.50	881.48	408.72	343.97	376.55	549.04	801.93	801.97	104.89	1006.00	186	1	2
275	2023-02-05 22:51:53.000	6024.10	733.86	19932.35	1547.03	6397.24	13699.14	148.58	162.13	1063.98	243.44	258.08	94.38	965.78	138.07	399.95	335.33	1432.49	199.59	997.00	180	3	1
276	2023-02-05 22:51:55.000	10869.31	3910.39	10072.78	842.44	2638.42	2767.68	789.25	352.49	474.79	217.29	145.67	186.21	755.98	84.35	510.05	198.49	314.13	96.35	997.00	192	2	1
277	2023-02-05 22:51:57.000	11071.73	3493.51	10742.20	1910.32	2877.70	2607.17	473.66	687.31	2613.56	429.23	598.67	112.03	146.06	161.27	573.44	856.19	133.68	65.87	1006.00	186	0	2
278	2023-02-05 22:51:59.000	36215.39	1145.86	27021.56	1671.40	3359.59	12993.66	420.72	177.39	3203.23	151.14	882.51	408.35	343.97	375.73	549.04	804.17	804.20	104.01	1006.00	185	1	2
279	2023-02-05 22:52:04.000	6017.86	732.91	19905.02	1553.56	6395.86	13667.23	148.07	162.13	1062.83	243.44	257.01	94.38	964.96	137.20	399.95	335.33	1435.06	199.59	997.00	181	3	1
280	2023-02-05 22:52:06.000	10921.50	3908.47	10002.19	842.44	2635.39	2763.50	789.69	352.49	474.79	218.38	144.62	186.89	754.44	84.35	516.86	198.49	312.45	96.35	997.00	194	2	1
281	2023-02-05 22:52:08.000	10990.02	3482.65	10714.71	1898.25	2866.90	2599.42	474.53	686.48	2610.11	428.15	572.82	112.03	146.06	160.46	572.63	858.44	133.68	65.87	1006.00	183	0	2
282	2023-02-05 22:52:10.000	36033.73	1148.85	27120.57	1667.18	3362.52	12990.02	420.72	177.39	3195.31	151.14	882.51	409.08	343.16	375.73	549.89	800.81	804.20	104.89	1006.00	185	1	2
283	2023-02-05 22:52:14.000	6047.49	732.91	20088.81	1551.11	6405.50	13749.38	148.58	162.13	1065.13	244.25	259.14	94.81	965.78	138.07	400.83	335.33	1435.06	199.59	997.00	180	3	1
284	2023-02-05 22:52:17.000	10827.88	3904.62	9973.40	840.71	2633.11	2766.98	790.13	352.49	474.79	219.11	145.67	186.55	755.98	84.35	516.01	198.49	313.01	96.35	997.00	194	2	1
285	2023-02-05 22:52:19.000	11060.52	3468.83	10787.10	1899.97	2849.16	2574.06	474.53	686.89	2612.41	428.51	601.66	112.37	146.06	161.27	575.88	864.05	133.68	65.87	1006.00	185	0	2
286	2023-02-05 22:52:21.000	35962.64	1148.85	26973.50	1668.02	3364.72	12976.18	423.03	177.82	3202.10	151.14	882.51	410.54	343.16	375.73	549.89	799.69	808.68	104.01	1006.00	187	1	2
287	2023-02-05 22:52:25.000	6010.06	734.81	19657.15	1553.56	6360.75	13699.14	148.07	162.13	1065.13	243.44	258.08	94.81	966.61	138.07	399.95	335.33	1426.06	200.56	997.00	180	3	1
288	2023-02-05 22:52:28.000	10877.59	3874.84	10043.99	841.58	2624.01	2753.73	789.69	352.49	474.79	216.92	148.84	186.55	755.98	84.35	515.16	198.49	312.45	96.35	997.00	193	2	1
289	2023-02-05 22:52:30.000	11097.37	3475.74	10753.19	1899.97	2871.53	2606.47	473.66	685.65	2591.71	428.51	599.67	112.03	145.27	160.46	571.82	857.32	133.68	65.87	1006.00	187	0	2
290	2023-02-05 22:52:32.000	36230.40	1151.84	26978.31	1672.24	3363.25	12984.20	420.26	176.97	3196.44	151.14	882.51	408.35	342.36	374.91	549.89	806.41	801.97	104.01	1006.00	186	1	2
291	2023-02-05 22:52:36.000	5975.75	733.86	19854.13	1556.82	6395.86	13718.83	148.58	162.13	1063.98	243.85	259.14	94.38	964.96	138.07	400.83	335.33	1422.85	199.59	997.00	180	3	1
292	2023-02-05 22:52:39.000	10653.89	3893.10	10017.98	839.85	2636.90	2765.59	785.71	349.93	474.79	218.74	145.67	186.21	755.21	84.35	517.71	198.49	313.57	96.35	997.00	195	2	1
293	2023-02-05 22:52:41.000	10885.08	3459.94	10690.89	1896.52	2865.36	2598.01	471.06	678.60	2606.66	426.71	598.67	111.69	146.06	161.27	574.26	859.56	133.68	65.01	1006.00	187	0	2
294	2023-02-05 22:52:43.000	36338.60	1147.85	27182.08	1673.08	3366.92	12931.02	421.18	177.82	3203.23	151.14	882.51	409.45	343.97	375.73	550.73	806.41	805.32	104.89	1006.00	187	1	2
295	2023-02-05 22:52:47.000	6023.32	734.81	19997.39	1549.48	6397.92	13709.33	148.58	162.13	1063.98	243.85	258.08	94.81	963.32	138.07	400.83	336.49	1431.20	200.56	997.00	183	3	1
296	2023-02-05 22:52:49.000	10877.59	3896.94	10073.70	839.85	2634.63	2766.29	790.57	353.34	474.79	218.01	145.67	186.55	754.44	84.35	519.42	199.64	314.13	96.35	997.00	195	2	1
297	2023-02-05 22:52:52.000	11027.67	3495.49	10759.61	1906.01	2877.70	2607.17	475.40	688.13	2608.96	429.23	603.65	112.03	146.06	161.27	574.26	859.56	133.68	65.87	1006.00	194	0	2
298	2023-02-05 22:52:53.000	36046.36	1147.85	26880.27	1669.71	3363.25	13041.01	422.11	177.82	3200.96	151.50	880.46	410.17	343.16	375.73	550.73	806.41	805.88	104.01	1006.00	186	1	2
299	2023-02-05 22:52:58.000	5999.93	734.81	19886.17	1551.11	6386.22	13686.92	148.58	161.65	1063.98	244.25	258.08	94.81	964.14	138.07	400.83	336.49	1430.56	198.62	997.00	182	3	1
300	2023-02-05 22:53:00.000	10778.17	3895.98	9998.48	841.58	2636.90	2762.80	789.69	353.34	475.87	219.11	145.67	186.55	755.98	84.35	517.71	198.49	314.13	96.35	997.00	195	2	1
301	2023-02-05 22:53:02.000	11036.48	3475.74	10730.29	1905.14	2871.53	2604.36	474.97	687.72	2617.01	429.60	599.67	112.37	146.06	161.27	574.26	858.44	133.68	65.87	1006.00	183	0	2
302	2023-02-05 22:53:04.000	36373.36	1147.85	27141.72	1672.24	3364.72	13043.92	420.26	177.39	3203.23	151.14	882.51	408.35	343.97	376.55	550.73	805.29	803.64	104.89	1006.00	183	1	2
303	2023-02-05 22:53:09.000	6049.83	734.81	19910.68	1555.19	6391.73	13729.01	148.58	162.13	1065.13	243.85	259.14	94.81	964.96	138.07	398.19	336.49	1427.35	199.59	997.00	186	3	1
304	2023-02-05 22:53:11.000	10884.22	3872.92	10043.06	842.44	2627.05	2764.19	789.25	352.49	474.79	217.65	147.78	186.55	755.98	84.35	515.16	198.49	313.57	96.35	997.00	191	2	1
305	2023-02-05 22:53:13.000	11083.75	3486.60	10777.93	1903.42	2869.99	2604.36	474.97	687.72	2617.01	428.87	599.67	112.37	146.06	161.27	575.07	859.56	133.68	65.87	1006.00	184	0	2
306	2023-02-05 22:53:15.000	36337.82	1149.84	26859.12	1670.55	3360.32	13011.15	421.18	177.82	3205.49	151.50	882.51	409.08	343.97	375.73	551.57	806.41	803.64	104.89	1006.00	186	1	2
307	2023-02-05 22:53:20.000	6041.25	733.86	19800.41	1550.30	6370.39	13661.80	148.58	162.13	1063.98	242.64	258.08	94.81	964.96	138.07	395.55	336.49	1428.63	199.59	997.00	180	3	1
308	2023-02-05 22:53:22.000	10923.16	3906.55	9962.26	838.99	2641.45	2758.61	790.57	353.34	474.79	219.47	148.84	186.89	756.75	84.35	515.16	198.49	314.13	96.35	997.00	194	2	1
309	2023-02-05 22:53:24.000	11103.77	3491.54	10766.02	1906.87	2874.61	2597.31	472.79	684.82	2613.56	428.15	572.82	112.03	146.06	161.27	573.44	858.44	133.68	65.87	1006.00	182	0	2
310	2023-02-05 22:53:26.000	36173.53	1143.87	27050.40	1673.08	3364.72	13030.81	421.64	177.82	3200.96	151.50	882.51	409.08	343.97	375.73	550.73	807.53	804.76	104.89	1006.00	184	1	2
311	2023-02-05 22:53:31.000	6073.22	732.91	19966.28	1555.19	6361.44	13737.84	148.07	162.13	1065.13	243.85	259.14	94.81	967.43	138.07	399.07	335.33	1435.06	199.59	997.00	180	3	1
312	2023-02-05 22:53:33.000	10914.05	3903.66	9996.62	841.58	2635.39	2762.10	791.02	352.49	474.79	218.01	145.67	186.55	755.21	84.35	518.57	198.49	313.01	96.35	997.00	193	2	1
313	2023-02-05 22:53:35.000	11050.90	3482.65	10396.77	1902.56	2859.96	2589.56	474.97	688.13	2612.41	428.87	573.81	112.03	146.06	161.27	575.07	857.32	133.68	65.87	1006.00	186	0	2
314	2023-02-05 22:53:37.000	36146.67	1146.85	27082.12	1670.55	3365.45	13038.83	420.72	177.39	3196.44	151.14	879.43	409.08	343.16	374.91	549.04	806.41	802.53	104.89	1006.00	185	1	2
315	2023-02-05 22:53:42.000	6054.51	733.86	20033.20	1548.66	6370.39	13722.90	148.07	162.13	1066.27	243.85	258.08	94.38	964.96	138.07	400.83	335.33	1429.27	199.59	997.00	177	3	1
316	2023-02-05 22:53:44.000	10914.05	3878.68	9999.41	841.58	2628.56	2757.92	787.48	352.06	474.79	219.47	148.84	186.21	757.51	85.17	516.86	198.49	314.13	96.35	997.00	194	2	1
317	2023-02-05 22:53:46.000	11085.35	3463.89	10487.48	1905.14	2847.62	2576.17	474.10	686.89	2622.76	428.87	572.82	112.03	146.85	161.27	574.26	860.68	133.68	65.87	1006.00	181	0	2
318	2023-02-05 22:53:48.000	36187.75	1147.85	26984.08	1668.87	3366.19	13030.81	420.26	177.39	3200.96	151.14	882.51	408.35	343.16	375.73	549.04	804.17	805.32	104.01	1006.00	187	1	2
319	2023-02-05 22:53:53.000	6033.45	732.91	19839.05	1542.96	6378.65	13545.03	148.58	162.13	1065.13	243.44	259.14	94.81	967.43	138.07	400.83	335.33	1435.06	199.59	997.00	178	3	1
320	2023-02-05 22:53:55.000	10749.17	3907.51	10022.62	842.44	2643.73	2773.26	790.57	354.19	474.79	218.38	145.67	186.21	755.98	84.35	514.31	198.49	312.45	96.35	997.00	192	2	1
321	2023-02-05 22:53:57.000	11071.73	3389.83	10293.23	1878.42	2844.53	2583.22	472.36	683.16	2615.86	427.07	598.67	111.69	146.06	161.27	575.07	860.68	133.68	65.01	1006.00	184	0	2
322	2023-02-05 22:53:59.000	36281.74	1152.83	27118.65	1678.14	3369.12	13025.71	421.64	177.39	3196.44	151.50	881.48	409.45	343.16	375.73	547.36	803.05	803.64	104.01	1006.00	186	1	2
323	2023-02-05 22:54:04.000	6052.95	733.86	19948.38	1552.74	6386.22	13695.07	148.58	162.13	1065.13	243.85	258.08	94.38	965.78	138.07	400.83	336.49	1424.13	197.65	997.00	184	3	1
324	2023-02-05 22:54:06.000	10948.85	3921.92	10053.27	841.58	2636.90	2766.98	789.69	352.49	474.79	218.38	145.67	186.55	754.44	84.35	512.60	198.49	314.13	96.35	997.00	192	2	1
325	2023-02-05 22:54:08.000	11060.52	3424.39	10772.44	1857.73	2841.45	2590.26	474.53	687.31	2613.56	429.23	599.67	112.03	146.06	161.27	574.26	859.56	133.68	65.87	1006.00	186	0	2
326	2023-02-05 22:54:10.000	36483.15	1150.84	26892.76	1671.40	3360.32	13004.59	422.57	177.82	3199.83	151.14	883.53	410.17	343.97	375.73	549.04	806.41	805.32	104.89	1006.00	183	1	2
327	2023-02-05 22:54:14.000	6056.06	734.81	19689.20	1553.56	6377.27	13703.22	148.07	162.13	1062.83	243.44	258.08	94.38	966.61	138.07	399.95	336.49	1431.20	199.59	997.00	181	3	1
328	2023-02-05 22:54:17.000	10857.71	3906.55	10030.98	839.85	2637.66	2763.50	790.57	353.34	474.79	218.38	145.67	186.89	755.98	84.35	517.71	198.49	311.89	96.35	997.00	193	2	1
329	2023-02-05 22:54:19.000	11152.64	3473.77	10744.95	1898.25	2858.42	2594.49	473.66	686.48	2612.41	428.87	573.81	112.03	146.06	161.27	573.44	858.44	133.68	65.87	1006.00	184	0	2
330	2023-02-05 22:54:21.000	35848.11	1147.85	27124.41	1673.08	3367.65	13051.21	422.11	177.82	3202.10	151.14	881.48	409.81	343.16	375.73	549.89	807.53	805.88	104.01	1006.00	186	1	2
331	2023-02-05 22:54:25.000	6037.35	732.91	19768.36	1547.85	6380.71	13659.09	148.07	161.65	1063.98	242.64	258.08	94.38	966.61	138.07	400.83	336.49	1431.20	198.62	997.00	179	3	1
332	2023-02-05 22:54:27.000	10856.05	3910.39	10064.42	843.30	2644.49	2759.31	792.78	353.76	474.79	219.47	147.78	186.89	755.98	85.17	516.01	198.49	313.57	95.48	997.00	194	2	1
333	2023-02-05 22:54:30.000	11154.24	3461.92	10677.15	1893.08	2840.68	2590.97	474.97	686.89	2608.96	428.15	599.67	112.37	146.06	160.46	571.82	851.71	133.68	65.87	1006.00	184	0	2
334	2023-02-05 22:54:32.000	36122.98	1146.85	27026.37	1673.08	3363.99	13029.36	421.64	177.82	3205.49	151.50	882.51	409.45	343.97	375.73	549.89	804.17	804.76	104.01	1006.00	185	1	2
335	2023-02-05 22:54:36.000	6084.13	736.71	19697.68	1554.37	6393.79	13677.42	148.58	162.13	1065.13	243.44	259.14	94.38	966.61	138.07	400.83	335.33	1427.35	199.59	997.00	183	3	1
336	2023-02-05 22:54:38.000	10865.99	3916.15	9982.69	840.71	2637.66	2764.19	791.90	352.49	474.79	219.11	144.62	187.24	757.51	84.35	516.01	198.49	311.89	96.35	997.00	192	2	1
337	2023-02-05 22:54:41.000	11030.08	3486.60	10804.50	1905.14	2876.16	2599.42	472.79	685.65	2612.41	428.51	599.67	112.03	146.06	160.46	571.01	855.07	133.13	65.87	1006.00	183	0	2
338	2023-02-05 22:54:43.000	36175.90	1144.86	27057.13	1675.61	3358.12	13016.25	419.34	176.97	3204.36	151.14	882.51	407.63	343.97	375.73	549.89	807.53	809.24	104.01	1006.00	183	1	2
339	2023-02-05 22:54:47.000	6076.34	734.81	20021.89	1553.56	6403.43	13710.00	148.07	161.65	1066.27	243.44	257.01	94.38	966.61	138.07	400.83	336.49	1426.06	199.59	997.00	181	3	1
340	2023-02-05 22:54:49.000	10892.51	3880.61	9972.47	838.12	2632.35	2756.52	791.02	351.63	474.79	218.74	145.67	186.89	755.98	84.35	514.31	198.49	314.13	96.35	997.00	194	2	1
341	2023-02-05 22:54:52.000	11103.77	3489.56	10701.88	1906.01	2870.76	2601.54	468.01	681.92	2608.96	427.79	599.67	111.01	146.06	161.27	571.01	851.71	133.68	65.87	1006.00	188	0	2
342	2023-02-05 22:54:54.000	36130.87	1146.85	26924.48	1671.40	3361.79	13009.69	422.11	177.82	3202.10	151.50	881.48	409.81	343.97	375.73	550.73	799.69	807.00	104.89	1006.00	186	1	2
343	2023-02-05 22:54:58.000	6056.84	733.86	19948.38	1546.22	6388.29	13712.04	148.07	162.13	1063.98	243.04	258.08	94.38	964.14	138.07	399.95	336.49	1426.06	199.59	997.00	182	3	1
344	2023-02-05 22:55:00.000	10892.51	3892.13	9972.47	840.71	2626.29	2753.03	787.04	353.34	475.87	218.01	145.67	186.55	755.98	84.35	518.57	198.49	314.13	95.48	997.00	195	2	1
345	2023-02-05 22:55:02.000	11073.33	3477.72	10697.30	1908.59	2869.21	2601.54	470.19	681.51	2610.11	426.71	574.81	111.35	146.06	161.27	572.63	861.80	133.68	65.01	1006.00	187	0	2
346	2023-02-05 22:55:04.000	36100.86	1146.85	27064.82	1671.40	3358.86	13008.23	421.64	177.39	3198.70	151.14	880.46	409.45	343.97	375.73	549.89	805.29	806.44	104.01	1006.00	185	1	2
347	2023-02-05 22:55:09.000	6046.71	733.86	20038.85	1552.74	6401.37	13714.76	148.58	161.65	1062.83	243.85	258.08	94.81	963.32	138.07	400.83	336.49	1430.56	199.59	997.00	179	3	1
348	2023-02-05 22:55:11.000	10928.96	3905.59	9875.89	841.58	2636.90	2757.22	788.36	352.49	474.79	218.74	145.67	185.86	755.21	85.17	514.31	198.49	314.13	96.35	997.00	191	2	1
349	2023-02-05 22:55:13.000	11087.75	3465.87	10711.96	1900.83	2859.19	2590.97	473.66	684.82	2610.11	427.79	572.82	112.03	146.06	160.46	571.82	855.07	133.13	65.01	1006.00	187	0	2
350	2023-02-05 22:55:15.000	36258.04	1149.84	27221.50	1674.77	3361.79	13019.16	420.72	177.39	3204.36	151.14	881.48	409.08	343.97	375.73	549.89	805.29	805.88	104.89	1006.00	186	1	2
351	2023-02-05 22:55:20.000	6049.83	732.91	19924.82	1551.93	6384.15	13701.86	148.58	162.13	1066.27	243.04	258.08	94.81	964.14	138.07	399.95	336.49	1428.63	199.59	997.00	185	3	1
352	2023-02-05 22:55:22.000	10834.51	3924.80	10048.63	839.85	2646.01	2773.96	792.34	353.34	474.79	218.74	145.67	186.89	755.98	84.35	518.57	198.49	313.57	96.35	997.00	191	2	1
353	2023-02-05 22:55:24.000	11046.10	3473.77	10630.42	1900.83	2873.07	2600.13	472.36	685.65	2608.96	428.87	572.82	111.69	145.27	160.46	572.63	849.46	133.68	65.87	1006.00	188	0	2
354	2023-02-05 22:55:26.000	36218.55	1147.85	27107.11	1675.61	3371.32	13003.86	421.18	177.39	3198.70	151.14	880.46	409.08	343.16	375.73	549.04	804.17	800.85	104.01	1006.00	186	1	2
355	2023-02-05 22:55:31.000	6043.59	734.81	19821.14	1547.03	6384.84	13554.53	148.07	162.13	1065.13	243.44	258.08	94.38	966.61	138.07	399.07	335.33	1427.35	198.62	997.00	181	3	1
356	2023-02-05 22:55:33.000	10702.78	3902.70	10069.99	839.85	2638.42	2769.08	790.57	352.49	475.87	218.74	145.67	186.89	755.98	84.35	518.57	198.49	315.25	96.35	997.00	194	2	1
357	2023-02-05 22:55:35.000	11144.63	3469.82	10724.79	1906.87	2867.67	2588.15	474.10	686.06	2612.41	427.07	573.81	112.03	146.06	161.27	574.26	859.56	133.68	65.01	1006.00	185	0	2
358	2023-02-05 22:55:37.000	35829.15	1149.84	27184.01	1678.14	3370.58	13035.91	421.64	177.39	3202.10	151.14	882.51	408.72	343.16	375.73	550.73	808.65	805.32	104.89	1006.00	186	1	2
359	2023-02-05 22:55:42.000	6046.71	733.86	19874.86	1544.59	6393.79	13671.99	148.58	162.13	1063.98	243.44	258.08	94.81	965.78	138.07	400.83	336.49	1432.49	199.59	997.00	181	3	1
360	2023-02-05 22:55:44.000	10933.93	3920.00	10009.62	842.44	2642.21	2768.38	789.69	352.49	474.79	219.47	145.67	186.89	756.75	83.53	517.71	198.49	313.01	96.35	997.00	193	2	1
361	2023-02-05 22:55:46.000	11052.51	3449.08	10753.19	1905.14	2826.02	2567.01	474.10	687.31	2614.71	428.15	573.81	112.03	146.06	161.27	572.63	857.32	133.68	65.87	1006.00	185	0	2
362	2023-02-05 22:55:48.000	36479.20	1149.84	26967.74	1673.08	3363.99	13006.78	421.64	177.39	3205.49	151.14	881.48	409.45	343.97	375.73	551.57	805.29	800.29	104.89	1006.00	188	1	2
363	2023-02-05 22:55:53.000	6029.55	734.81	19987.02	1554.37	6400.68	13735.80	148.07	161.65	1063.98	243.85	259.14	94.38	963.32	138.07	399.95	335.33	1429.92	197.65	997.00	182	3	1
364	2023-02-05 22:55:55.000	10876.76	3914.23	10038.41	840.71	2638.42	2762.80	785.71	352.91	475.87	218.01	145.67	186.21	754.44	84.35	516.01	198.49	314.13	96.35	997.00	194	2	1
365	2023-02-05 22:55:57.000	11057.31	3480.68	10798.09	1905.14	2868.44	2600.83	473.66	686.48	2605.51	428.51	600.66	112.03	146.06	161.27	572.63	857.32	133.68	65.87	1006.00	184	0	2
366	2023-02-05 22:55:59.000	36437.34	1144.86	27001.38	1669.71	3363.99	13008.96	420.72	177.39	3205.49	151.50	882.51	408.35	343.97	375.73	550.73	807.53	795.82	104.89	1006.00	187	1	2
367	2023-02-05 22:56:04.000	6047.49	732.91	20023.77	1546.22	6351.11	13746.67	148.58	162.13	1066.27	243.04	257.01	94.81	966.61	138.07	400.83	336.49	1426.06	199.59	997.00	182	3	1
368	2023-02-05 22:56:06.000	10901.62	3906.55	10030.98	843.30	2633.87	2767.68	787.04	351.63	475.87	218.38	145.67	186.21	755.21	84.35	518.57	198.49	314.13	95.48	997.00	192	2	1
369	2023-02-05 22:56:08.000	11080.54	3474.75	10791.68	1912.04	2875.39	2602.24	473.66	686.06	2614.71	428.87	574.81	112.03	146.06	161.27	575.07	857.32	133.68	65.87	1006.00	186	0	2
370	2023-02-05 22:56:10.000	36331.50	1149.84	27072.51	1676.46	3368.39	13019.16	421.64	177.39	3206.62	151.14	882.51	409.08	343.97	375.73	550.73	807.53	800.85	104.01	1006.00	185	1	2
371	2023-02-05 22:56:15.000	6027.22	731.01	20001.16	1551.11	6374.52	13735.80	148.58	162.13	1066.27	243.85	258.08	94.81	969.08	138.07	399.95	335.33	1433.13	199.59	997.00	180	3	1
372	2023-02-05 22:56:17.000	10923.16	3923.84	10056.99	845.03	2642.97	2769.08	788.36	352.49	474.79	219.11	144.62	186.55	753.68	84.35	516.01	198.49	314.13	96.35	997.00	192	2	1
373	2023-02-05 22:56:19.000	11129.41	3467.84	10659.74	1809.46	2849.16	2598.72	474.53	687.31	2613.56	428.87	574.81	112.03	146.06	161.27	573.44	858.44	133.68	65.87	1006.00	186	0	2
374	2023-02-05 22:56:21.000	36203.54	1144.86	27132.10	1668.02	3357.39	13000.95	421.18	177.39	3198.70	151.14	881.48	408.72	343.97	375.73	550.73	807.53	803.64	104.01	1006.00	186	1	2
375	2023-02-05 22:56:25.000	6069.32	735.76	20036.97	1556.00	6386.91	13733.77	148.58	162.13	1067.42	243.44	259.14	94.81	967.43	138.07	400.83	336.49	1433.77	198.62	997.00	180	3	1
376	2023-02-05 22:56:28.000	10828.71	3903.66	9979.90	837.26	2631.60	2762.10	789.25	351.63	473.71	217.65	144.62	186.55	755.98	84.35	517.71	198.49	314.69	96.35	997.00	193	2	1
377	2023-02-05 22:56:30.000	11068.53	3454.02	10660.65	1888.77	2862.27	2595.90	474.97	687.72	2607.81	428.87	601.66	112.37	146.06	160.46	570.20	857.32	133.68	65.87	1006.00	181	0	2
378	2023-02-05 22:56:32.000	36030.57	1144.86	27095.58	1670.55	3367.65	13061.40	418.88	177.39	3183.99	151.14	882.51	406.54	342.36	375.73	549.89	807.53	799.17	104.01	1006.00	186	1	2
379	2023-02-05 22:56:36.000	6027.22	731.96	20058.65	1551.93	6408.25	13766.36	148.58	162.13	1066.27	243.04	258.08	94.81	968.25	138.07	401.71	336.49	1431.84	199.59	997.00	180	3	1
380	2023-02-05 22:56:38.000	10799.71	3891.17	10030.98	835.53	2630.08	2761.40	791.02	352.91	473.71	219.11	145.67	186.89	755.21	84.35	518.57	198.49	314.69	96.35	997.00	197	2	1
381	2023-02-05 22:56:40.000	11063.72	3483.64	10696.39	1899.11	2869.21	2597.31	473.66	686.89	2605.51	428.87	598.67	112.03	145.27	160.46	567.76	862.93	133.68	65.87	1006.00	186	0	2
382	2023-02-05 22:56:43.000	36460.24	1150.84	27179.20	1678.14	3375.72	13092.73	421.64	177.39	3205.49	151.50	882.51	409.08	343.97	376.55	549.89	806.41	798.05	104.01	1006.00	186	1	2
383	2023-02-05 22:56:47.000	6038.13	733.86	19902.20	1558.45	6398.61	13718.83	148.07	161.65	1065.13	242.64	257.01	94.38	967.43	138.07	401.71	335.33	1429.92	199.59	997.00	181	3	1
384	2023-02-05 22:56:49.000	10899.13	3895.02	9765.37	843.30	2630.08	2760.71	787.48	351.21	473.71	216.56	145.67	186.89	755.21	84.35	519.42	198.49	314.69	96.35	997.00	196	2	1
385	2023-02-05 22:56:51.000	11033.28	3458.95	10733.04	1904.28	2865.36	2598.01	474.10	686.06	2617.01	428.87	597.68	112.03	146.06	161.27	574.26	859.56	133.68	65.87	1006.00	185	0	2
386	2023-02-05 22:56:54.000	36170.37	1147.85	26958.12	1671.40	3357.39	13002.41	422.57	177.39	3205.49	151.14	881.48	409.81	343.97	374.91	550.73	805.29	802.53	104.01	1006.00	184	1	2
387	2023-02-05 22:56:58.000	6014.74	733.86	19860.73	1549.48	6387.60	13703.89	148.58	162.13	1065.13	243.44	258.08	94.38	966.61	138.07	399.95	335.33	1424.77	199.59	997.00	182	3	1
388	2023-02-05 22:57:00.000	10715.20	3902.70	9779.30	840.71	2630.08	2755.82	790.13	352.06	474.79	218.01	145.67	186.89	753.68	84.35	517.71	198.49	311.89	95.48	997.00	197	2	1
389	2023-02-05 22:57:02.000	11062.12	3471.79	10723.87	1881.01	2853.02	2589.56	473.66	685.23	2611.26	427.79	572.82	112.03	146.06	161.27	572.63	857.32	133.68	65.01	1006.00	185	0	2
390	2023-02-05 22:57:05.000	36173.53	1148.85	26961.97	1669.71	3361.06	13017.70	422.57	177.82	3202.10	151.87	883.53	409.81	343.16	375.73	550.73	805.29	804.76	104.89	1006.00	187	1	2
391	2023-02-05 22:57:09.000	6038.91	734.81	20131.22	1551.93	6395.86	13733.77	148.07	162.13	1065.13	243.85	258.08	94.38	965.78	138.07	401.71	335.33	1434.41	199.59	997.00	181	3	1
392	2023-02-05 22:57:11.000	10875.11	3873.88	10033.77	841.58	2633.11	2761.40	787.48	352.06	473.71	219.47	145.67	186.21	755.21	84.35	518.57	198.49	314.69	96.35	997.00	194	2	1
393	2023-02-05 22:57:13.000	11070.93	3468.83	10739.45	1900.83	2868.44	2605.77	474.97	687.31	2614.71	428.51	599.67	112.37	146.06	161.27	574.26	860.68	133.68	65.87	1006.00	185	0	2
394	2023-02-05 22:57:16.000	36383.63	1149.84	27206.12	1673.08	3369.85	13052.66	422.57	177.82	3207.76	151.87	881.48	410.17	343.97	376.55	550.73	806.41	806.44	104.89	1006.00	183	1	2
395	2023-02-05 22:57:20.000	6048.27	733.86	19861.67	1547.03	6370.39	13698.46	148.07	161.65	1063.98	243.04	257.01	94.38	969.08	138.07	399.95	336.49	1422.85	198.62	997.00	179	3	1
396	2023-02-05 22:57:22.000	10877.59	3879.64	10039.34	840.71	2622.50	2764.19	785.71	352.49	474.79	219.11	144.62	186.55	755.21	84.35	516.86	198.49	314.13	96.35	997.00	195	2	1
397	2023-02-05 22:57:24.000	11091.76	3473.77	10652.41	1897.39	2874.61	2602.95	473.66	686.48	2611.26	428.15	574.81	112.03	146.06	160.46	568.57	857.32	133.68	65.87	1006.00	183	0	2
398	2023-02-05 22:57:27.000	36301.48	1149.84	27128.26	1674.77	3364.72	13029.36	422.57	177.39	3202.10	151.50	882.51	410.17	343.16	375.73	548.20	805.29	803.64	104.01	1006.00	181	1	2
399	2023-02-05 22:57:31.000	6088.03	735.76	20057.70	1544.59	6397.24	13722.23	148.58	162.13	1065.13	243.85	258.08	94.38	966.61	138.07	399.07	335.33	1420.92	198.62	997.00	182	3	1
400	2023-02-05 22:57:33.000	10766.57	3910.39	10039.34	843.30	2641.45	2765.59	789.25	351.21	473.71	218.01	145.67	186.55	752.91	84.35	518.57	198.49	313.57	96.35	997.00	193	2	1
401	2023-02-05 22:57:35.000	11148.63	3483.64	10773.35	1905.14	2865.36	2595.90	472.79	684.82	2620.46	428.51	600.66	111.69	146.06	161.27	573.44	858.44	133.68	65.87	1006.00	185	0	2
402	2023-02-05 22:57:37.000	36349.66	1150.84	26979.27	1674.77	3367.65	13003.13	422.57	177.82	3194.17	151.50	882.51	410.54	343.16	375.73	550.73	807.53	805.32	104.89	1006.00	184	1	2
403	2023-02-05 22:57:42.000	6065.42	733.86	19979.48	1552.74	6380.71	13713.40	148.58	162.13	1065.13	243.44	257.01	94.81	965.78	138.07	400.83	335.33	1428.63	199.59	997.00	180	3	1
404	2023-02-05 22:57:44.000	10928.13	3874.84	9983.62	840.71	2628.56	2755.82	791.02	351.63	475.87	218.74	148.84	187.24	755.98	85.17	517.71	198.49	314.13	95.48	997.00	196	2	1
405	2023-02-05 22:57:46.000	11086.95	3475.74	10796.26	1907.73	2863.04	2597.31	473.66	685.65	2617.01	427.79	599.67	112.03	146.06	161.27	572.63	859.56	133.68	65.87	1006.00	184	0	2
406	2023-02-05 22:57:48.000	36278.58	1146.85	27010.03	1673.93	3363.99	13011.87	423.49	177.82	3205.49	151.50	881.48	410.54	343.16	375.73	550.73	807.53	803.09	104.89	1006.00	185	1	2
407	2023-02-05 22:57:53.000	6061.52	735.76	20129.33	1558.45	6405.50	13734.45	148.07	162.13	1063.98	244.25	258.08	94.81	964.14	138.07	400.83	335.33	1435.06	199.59	997.00	181	3	1
408	2023-02-05 22:57:55.000	10774.86	3920.00	10047.70	842.44	2636.90	2765.59	788.81	354.62	474.79	218.38	148.84	186.89	755.21	84.35	515.16	198.49	314.13	95.48	997.00	193	2	1
409	2023-02-05 22:57:57.000	11121.40	3488.58	10750.45	1903.42	2870.76	2599.42	474.97	687.72	2612.41	428.87	573.81	112.03	146.06	161.27	574.26	856.19	133.13	65.01	1006.00	184	0	2
410	2023-02-05 22:57:59.000	36130.08	1148.85	27109.03	1673.08	3367.65	13036.64	422.11	177.82	3199.83	151.14	882.51	410.17	343.97	375.73	549.89	803.05	802.53	104.89	1006.00	185	1	2
411	2023-02-05 22:58:04.000	6050.61	734.81	20107.66	1548.66	6391.73	13765.00	148.58	162.13	1063.98	243.85	258.08	94.81	964.96	138.07	400.83	335.33	1435.06	200.56	997.00	179	3	1
412	2023-02-05 22:58:06.000	10892.51	3886.37	9967.83	837.26	2622.50	2753.03	787.48	344.81	474.79	218.01	145.67	187.24	755.98	84.35	519.42	198.49	314.69	96.35	997.00	192	2	1
413	2023-02-05 22:58:08.000	11074.13	3473.77	10756.86	1908.59	2870.76	2598.01	474.10	686.89	2611.26	429.23	601.66	112.03	145.27	160.46	572.63	858.44	133.68	65.87	1006.00	183	0	2
414	2023-02-05 22:58:10.000	36472.88	1150.84	27193.62	1671.40	3369.12	13046.11	420.72	177.39	3206.62	151.50	882.51	409.08	343.97	375.73	549.89	806.41	803.64	104.89	1006.00	187	1	2
415	2023-02-05 22:58:15.000	6060.74	733.86	19995.50	1550.30	6393.79	13718.15	148.58	162.13	1065.13	243.44	258.08	94.38	964.96	138.07	399.95	335.33	1425.42	199.59	997.00	180	3	1
416	2023-02-05 22:58:17.000	10858.54	3919.04	10021.70	845.03	2641.45	2769.77	791.46	352.91	474.79	218.74	145.67	186.89	755.98	85.17	518.57	198.49	314.13	96.35	997.00	201	2	1
417	2023-02-05 22:58:19.000	11082.95	3479.69	10822.83	1900.83	2876.93	2612.81	474.53	686.89	2617.01	428.51	599.67	112.03	146.06	161.27	574.26	851.71	133.68	65.87	1006.00	185	0	2
418	2023-02-05 22:58:21.000	36261.99	1151.84	27142.68	1675.61	3363.25	13019.89	421.18	177.82	3199.83	151.14	882.51	409.45	343.97	375.73	549.89	804.17	801.41	104.89	1006.00	184	1	2
419	2023-02-05 22:58:26.000	6054.51	733.86	19939.90	1548.66	6396.55	13711.36	148.58	162.13	1065.13	244.25	258.08	94.81	964.96	138.07	393.78	335.33	1429.27	199.59	997.00	180	3	1
420	2023-02-05 22:58:28.000	10902.45	3891.17	10065.35	838.12	2635.39	2766.29	789.69	353.34	474.79	219.11	148.84	186.55	755.21	84.35	517.71	198.49	313.57	96.35	997.00	193	2	1
421	2023-02-05 22:58:29.000	11153.44	3489.56	10732.12	1908.59	2872.30	2600.13	473.66	686.89	2610.11	428.15	597.68	112.03	146.06	160.46	570.20	858.44	133.68	65.87	1006.00	182	0	2
422	2023-02-05 22:58:32.000	36293.58	1143.87	26934.09	1673.93	3363.25	13023.53	421.18	177.39	3204.36	151.50	883.53	409.08	343.16	375.73	549.89	806.41	801.41	104.89	1006.00	185	1	2
423	2023-02-05 22:58:36.000	5968.74	733.86	20030.37	1556.00	6401.37	13752.78	148.58	162.13	1066.27	243.85	257.01	94.81	967.43	138.07	401.71	335.33	1422.20	199.59	997.00	179	3	1
424	2023-02-05 22:58:39.000	10774.86	3904.62	10003.12	832.94	2629.32	2767.68	787.92	352.49	474.79	219.11	148.84	186.55	755.98	84.35	517.71	198.49	314.13	96.35	997.00	193	2	1
425	2023-02-05 22:58:40.000	11030.08	3471.79	10768.77	1900.83	2873.07	2602.24	472.79	684.82	2607.81	428.15	599.67	112.03	145.27	161.27	574.26	859.56	133.68	65.87	1006.00	184	0	2
426	2023-02-05 22:58:43.000	36342.55	1150.84	27140.75	1673.93	3369.85	13028.63	421.18	177.39	3200.96	151.14	881.48	408.72	343.97	376.55	549.89	806.41	805.88	104.89	1006.00	186	1	2
427	2023-02-05 22:58:47.000	6013.96	733.86	19969.11	1554.37	6391.04	13724.26	148.07	161.65	1065.13	243.85	258.08	94.38	965.78	138.07	401.71	336.49	1431.20	199.59	997.00	183	3	1
428	2023-02-05 22:58:49.000	10865.16	3926.72	10011.48	840.71	2636.15	2762.10	791.90	352.06	475.87	218.74	148.84	187.24	755.21	85.17	517.71	198.49	314.13	96.35	997.00	194	2	1
429	2023-02-05 22:58:51.000	11019.66	3473.77	10724.79	1902.56	2865.36	2600.83	474.10	686.48	2614.71	428.15	602.65	112.03	146.06	161.27	574.26	859.56	133.68	65.87	1006.00	186	0	2
430	2023-02-05 22:58:54.000	36375.73	1150.84	27108.07	1672.24	3372.05	13016.25	422.57	177.82	3198.70	151.50	882.51	409.45	343.97	376.55	549.89	806.41	804.20	104.01	1006.00	186	1	2
431	2023-02-05 22:58:58.000	6018.64	734.81	19978.54	1552.74	6365.57	13734.45	148.58	162.13	1063.98	243.85	258.08	94.81	960.03	137.20	399.95	335.33	1432.49	199.59	997.00	183	3	1
432	2023-02-05 22:59:00.000	10702.78	3906.55	9974.33	843.30	2639.18	2759.31	791.02	352.49	474.79	218.74	144.62	186.55	752.14	84.35	516.86	198.49	314.69	96.35	997.00	192	2	1
433	2023-02-05 22:59:02.000	11107.78	3478.70	10783.43	1912.04	2869.21	2602.24	474.10	685.65	2608.96	428.15	573.81	112.03	146.06	161.27	573.44	858.44	133.68	65.01	1006.00	183	0	2
434	2023-02-05 22:59:05.000	36179.06	1149.84	27010.03	1675.61	3360.32	13041.01	422.57	177.82	3206.62	151.50	882.51	410.17	343.97	376.55	548.20	805.29	803.09	104.01	1006.00	183	1	2
435	2023-02-05 22:59:09.000	6071.66	734.81	19992.67	1555.19	6413.07	13721.55	148.58	162.13	1065.13	242.64	258.08	94.81	966.61	138.07	400.83	335.33	1435.06	199.59	997.00	181	3	1
436	2023-02-05 22:59:11.000	10887.54	3885.41	10016.12	839.85	2629.32	2756.52	790.57	352.49	473.71	218.74	147.78	186.55	749.84	84.35	513.46	198.49	313.01	96.35	997.00	193	2	1
437	2023-02-05 22:59:13.000	11018.06	3484.63	10735.79	1907.73	2876.16	2566.31	474.53	686.89	2610.11	429.23	599.67	112.37	146.06	160.46	567.76	857.32	133.68	65.87	1006.00	185	0	2
438	2023-02-05 22:59:16.000	36049.52	1145.86	27189.78	1673.93	3372.78	13038.10	422.57	177.82	3199.83	151.50	881.48	409.81	342.36	374.91	549.04	804.17	803.64	104.89	1006.00	181	1	2
439	2023-02-05 22:59:20.000	6064.64	732.91	19993.62	1549.48	6397.92	13737.16	148.58	162.13	1063.98	244.25	258.08	94.81	965.78	138.07	398.19	335.33	1428.63	199.59	997.00	181	3	1
440	2023-02-05 22:59:22.000	10910.73	3927.68	10038.41	844.17	2643.73	2768.38	786.15	352.49	473.71	219.11	145.67	186.55	755.21	84.35	516.86	198.49	314.13	96.35	997.00	194	2	1
441	2023-02-05 22:59:24.000	11147.83	3486.60	10781.60	1910.32	2871.53	2607.88	474.97	688.13	2612.41	429.60	598.67	112.03	146.06	161.27	570.20	847.22	133.68	65.87	1006.00	193	0	2
442	2023-02-05 22:59:27.000	36338.60	1146.85	27066.74	1671.40	3368.39	13031.54	422.57	177.82	3203.23	151.14	883.53	410.90	343.16	375.73	550.73	807.53	802.53	104.01	1006.00	186	1	2
443	2023-02-05 22:59:31.000	6076.34	733.86	19885.23	1558.45	6410.32	13732.41	148.58	162.13	1065.13	243.85	258.08	94.81	965.78	137.20	400.83	335.33	1433.77	199.59	997.00	180	3	1
444	2023-02-05 22:59:33.000	10880.08	3920.96	10009.62	841.58	2629.32	2749.55	793.22	350.78	474.79	218.38	148.84	187.24	753.68	83.53	519.42	198.49	314.13	95.48	997.00	195	2	1
445	2023-02-05 22:59:35.000	11129.41	3471.79	10683.56	1903.42	2865.36	2595.90	475.40	686.89	2611.26	428.87	601.66	112.03	146.06	161.27	572.63	858.44	133.68	65.87	1006.00	182	0	2
446	2023-02-05 22:59:38.000	36318.07	1150.84	27172.47	1674.77	3368.39	13039.55	422.11	177.82	3199.83	151.87	882.51	410.17	343.16	375.73	550.73	806.41	802.53	104.89	1006.00	186	1	2
447	2023-02-05 22:59:42.000	6071.66	735.76	19938.95	1554.37	6393.10	13687.60	148.58	162.60	1065.13	244.25	259.14	94.81	953.45	138.07	393.78	336.49	1429.27	198.62	997.00	180	3	1
448	2023-02-05 22:59:44.000	10850.25	3914.23	10002.19	837.26	2638.42	2761.40	792.34	351.63	474.79	218.38	147.78	187.24	755.21	84.35	517.71	198.49	314.69	96.35	997.00	196	2	1
449	2023-02-05 22:59:46.000	11074.94	3470.80	10740.37	1906.01	2863.04	2588.15	474.53	687.31	2611.26	427.79	599.67	112.37	146.06	161.27	574.26	855.07	133.68	65.87	1006.00	184	0	2
450	2023-02-05 22:59:48.000	36382.05	1146.85	27223.42	1678.14	3360.32	13033.73	422.11	177.82	3204.36	151.50	881.48	409.45	343.97	376.55	550.73	805.29	806.44	104.89	1006.00	182	1	2
451	2023-02-05 22:59:53.000	6066.98	733.86	19967.23	1554.37	6399.99	13756.85	149.10	162.60	1066.27	244.25	258.08	94.81	969.08	138.94	399.95	336.49	1433.13	199.59	997.00	176	3	1
452	2023-02-05 22:59:55.000	10927.30	3929.61	9972.47	829.49	2633.11	2760.71	789.25	352.49	474.79	218.74	147.78	185.86	755.98	85.17	518.57	198.49	314.69	95.48	997.00	196	2	1
453	2023-02-05 22:59:57.000	11049.30	3484.63	10625.83	1908.59	2876.93	2603.65	472.79	685.23	2613.56	428.51	601.66	112.03	146.06	161.27	572.63	859.56	133.68	65.87	1006.00	185	0	2
454	2023-02-05 22:59:59.000	36438.92	1151.84	27208.04	1673.93	3333.93	13019.16	419.80	177.39	3205.49	151.50	882.51	408.35	343.97	375.73	550.73	806.41	801.41	104.01	1006.00	183	1	2
455	2023-02-05 23:00:04.000	6039.69	733.86	19895.60	1553.56	6372.45	13688.96	148.58	162.13	1066.27	243.85	258.08	94.81	966.61	138.07	399.95	336.49	1431.20	198.62	997.00	178	3	1
456	2023-02-05 23:00:06.000	10822.08	3902.70	9967.83	842.44	2637.66	2762.80	787.48	351.21	473.71	219.11	147.78	185.86	754.44	84.35	515.16	198.49	311.89	96.35	997.00	193	2	1
457	2023-02-05 23:00:08.000	11127.81	3496.48	10799.92	1902.56	2874.61	2605.06	473.66	684.41	2614.71	426.34	600.66	112.03	146.06	161.27	571.01	862.93	133.68	65.01	1006.00	185	0	2
458	2023-02-05 23:00:10.000	36214.60	1148.85	27124.41	1670.55	3358.12	13011.15	423.03	177.82	3204.36	151.50	881.48	410.54	343.97	375.73	549.04	804.17	805.88	104.89	1006.00	179	1	2
459	2023-02-05 23:00:15.000	6042.81	735.76	20018.12	1551.93	6406.19	13762.96	148.58	162.13	1067.42	243.44	259.14	94.81	964.96	138.07	402.59	335.33	1431.84	199.59	997.00	181	3	1
460	2023-02-05 23:00:17.000	10946.36	3902.70	9981.76	841.58	2636.15	2759.31	788.81	353.34	474.79	219.11	145.67	186.55	752.91	84.35	517.71	198.49	314.13	96.35	997.00	194	2	1
461	2023-02-05 23:00:18.000	11108.58	3488.58	10747.70	1911.18	2878.47	2605.77	473.66	685.65	2613.56	428.51	573.81	112.03	146.06	161.27	572.63	858.44	133.68	65.01	1006.00	184	0	2
462	2023-02-05 23:00:21.000	36378.10	1147.85	27269.56	1672.24	3362.52	13027.17	421.64	177.82	3205.49	151.50	880.46	409.45	343.97	375.73	551.57	804.17	807.00	104.89	1006.00	184	1	2
463	2023-02-05 23:00:25.000	6045.93	734.81	19949.32	1550.30	6409.63	13737.84	148.07	162.13	1066.27	243.85	257.01	94.81	966.61	138.07	399.95	335.33	1436.34	199.59	997.00	181	3	1
464	2023-02-05 23:00:28.000	10870.14	3918.08	10051.41	844.17	2635.39	2765.59	789.69	353.34	474.79	219.11	145.67	186.89	752.91	84.35	517.71	198.49	314.13	96.35	997.00	192	2	1
465	2023-02-05 23:00:29.000	11110.18	3470.80	10697.30	1906.01	2866.13	2600.83	473.23	685.65	2606.66	428.51	573.81	112.03	146.06	160.46	571.82	858.44	133.68	65.87	1006.00	185	0	2
466	2023-02-05 23:00:32.000	36257.25	1150.84	27164.78	1677.30	3368.39	12992.94	420.72	177.39	3204.36	151.50	881.48	408.72	343.16	375.73	549.04	808.65	807.00	104.89	1006.00	183	1	2
467	2023-02-05 23:00:36.000	6052.17	734.81	19936.12	1553.56	6406.87	13727.66	148.58	162.13	1065.13	244.25	259.14	94.81	966.61	138.07	399.07	335.33	1436.34	199.59	997.00	179	3	1
468	2023-02-05 23:00:39.000	10880.91	3917.12	10107.14	842.44	2641.45	2769.77	790.13	353.34	474.79	218.01	145.67	186.89	755.98	84.35	516.01	198.49	313.57	96.35	997.00	192	2	1
469	2023-02-05 23:00:40.000	11090.16	3478.70	10734.87	1902.56	2872.30	2601.54	473.23	683.99	2619.31	427.79	601.66	112.03	146.06	161.27	572.63	856.19	133.68	65.01	1006.00	187	0	2
470	2023-02-05 23:00:43.000	36348.08	1148.85	27106.15	1673.08	3363.99	13035.18	422.11	177.39	3204.36	151.50	881.48	409.45	343.97	376.55	550.73	806.41	800.85	104.89	1006.00	183	1	2
471	2023-02-05 23:00:47.000	6052.17	734.81	19977.59	1556.82	6404.81	13724.26	148.58	162.13	1067.42	243.85	259.14	94.38	960.03	138.07	397.31	336.49	1432.49	199.59	997.00	180	3	1
472	2023-02-05 23:00:49.000	10871.79	3909.43	10030.98	838.12	2634.63	2760.01	785.27	351.63	473.71	219.11	147.78	185.52	755.98	84.35	518.57	198.49	313.01	96.35	997.00	194	2	1
473	2023-02-05 23:00:51.000	11102.17	3471.79	10736.70	1899.97	2863.82	2600.13	474.10	686.89	2613.56	428.87	572.82	112.03	146.06	160.46	573.44	860.68	133.68	65.87	1006.00	186	0	2
474	2023-02-05 23:00:54.000	36294.37	1148.85	27044.63	1670.55	3365.45	13014.06	420.72	176.97	3198.70	151.14	883.53	408.35	343.16	375.73	549.89	805.29	801.41	104.89	1006.00	185	1	2
475	2023-02-05 23:00:58.000	6023.32	735.76	19972.88	1557.63	6402.74	13742.59	148.58	162.13	1066.27	243.85	258.08	94.38	965.78	138.07	398.19	335.33	1428.63	198.62	997.00	179	3	1
476	2023-02-05 23:01:00.000	10816.28	3920.96	9975.26	842.44	2637.66	2764.19	790.57	353.34	473.71	218.74	145.67	187.24	752.91	85.17	516.86	198.49	314.69	96.35	997.00	194	2	1
477	2023-02-05 23:01:02.000	11144.63	3498.45	10762.36	1908.59	2868.44	2602.24	473.66	685.23	2614.71	427.07	603.65	112.03	146.06	161.27	573.44	860.68	133.68	65.87	1006.00	184	0	2
478	2023-02-05 23:01:05.000	36331.50	1148.85	27173.43	1673.93	3361.79	13041.74	420.26	177.39	3204.36	151.50	881.48	407.99	343.16	375.73	549.89	806.41	805.32	104.01	1006.00	189	1	2
479	2023-02-05 23:01:09.000	6074.00	734.81	20050.16	1561.71	6407.56	13773.82	148.58	162.13	1067.42	243.44	257.01	94.81	965.78	138.07	399.07	335.33	1434.41	199.59	997.00	180	3	1
480	2023-02-05 23:01:11.000	10928.96	3915.19	9978.05	844.17	2639.18	2772.56	788.81	352.91	474.79	218.74	145.67	186.21	755.21	84.35	515.16	198.49	313.57	96.35	997.00	194	2	1
481	2023-02-05 23:01:13.000	11048.50	3468.83	10710.13	1898.25	2864.59	2597.31	474.97	687.72	2617.01	428.87	600.66	112.03	146.06	161.27	573.44	859.56	133.68	65.87	1006.00	183	0	2
482	2023-02-05 23:01:16.000	35983.17	1152.83	27175.36	1668.87	3369.12	12995.85	420.26	177.39	3200.96	151.50	881.48	408.72	343.16	375.73	549.89	807.53	801.97	104.01	1006.00	182	1	2
483	2023-02-05 23:01:20.000	6062.30	734.81	19750.46	1550.30	6360.06	13729.01	148.07	162.13	1065.13	243.85	259.14	94.81	964.14	138.07	398.19	335.33	1431.84	199.59	997.00	179	3	1
484	2023-02-05 23:01:22.000	10819.60	3900.78	10072.78	842.44	2634.63	2766.29	789.69	352.06	473.71	219.47	145.67	186.89	752.14	84.35	518.57	198.49	314.13	96.35	997.00	192	2	1
485	2023-02-05 23:01:24.000	11070.93	3470.80	10708.30	1896.52	2868.44	2598.72	473.66	685.65	2611.26	428.51	573.81	112.03	146.06	161.27	575.07	858.44	133.68	65.87	1006.00	183	0	2
486	2023-02-05 23:01:27.000	36524.22	1149.84	26772.61	1675.61	3366.19	13026.44	421.64	177.82	3200.96	151.50	881.48	409.45	343.16	375.73	549.04	806.41	805.32	104.89	1006.00	182	1	2
487	2023-02-05 23:01:31.000	6047.49	735.76	19858.84	1547.85	6411.69	13617.67	148.58	162.13	1065.13	244.25	258.08	94.38	965.78	137.20	398.19	335.33	1426.06	199.59	997.00	178	3	1
488	2023-02-05 23:01:33.000	10906.59	3898.86	9991.05	842.44	2636.15	2764.19	789.69	352.49	474.79	219.11	147.78	186.89	753.68	84.35	518.57	198.49	314.69	96.35	997.00	195	2	1
489	2023-02-05 23:01:35.000	11089.36	3486.60	10756.86	1906.87	2874.61	2601.54	472.79	685.23	2608.96	428.15	599.67	111.69	146.06	160.46	575.07	858.44	133.13	65.87	1006.00	186	0	2
490	2023-02-05 23:01:38.000	36398.64	1142.87	26986.00	1671.40	3363.25	13030.08	422.57	177.82	3206.62	151.50	880.46	410.17	343.97	375.73	550.73	805.29	803.09	104.01	1006.00	184	1	2
491	2023-02-05 23:01:42.000	6028.77	733.86	20038.85	1549.48	6376.58	13760.92	148.07	162.13	1065.13	244.25	258.08	94.38	964.96	138.07	400.83	335.33	1429.92	200.56	997.00	182	3	1
492	2023-02-05 23:01:44.000	10798.06	3939.21	10095.99	845.03	2636.15	2764.89	791.02	353.76	473.71	218.38	145.67	186.55	751.37	84.35	516.86	198.49	314.69	96.35	997.00	193	2	1
493	2023-02-05 23:01:46.000	11063.72	3453.03	10738.53	1897.39	2862.27	2606.47	473.23	685.23	2614.71	427.43	597.68	112.03	146.06	161.27	574.26	858.44	133.68	65.87	1006.00	187	0	2
494	2023-02-05 23:01:48.000	35878.91	1147.85	27104.23	1674.77	3373.52	13023.53	422.11	177.82	3199.83	151.50	882.51	409.81	343.16	375.73	550.73	806.41	803.09	104.01	1006.00	184	1	2
495	2023-02-05 23:01:53.000	6008.50	736.71	20048.28	1554.37	6350.42	13658.41	148.58	162.13	1066.27	243.85	257.01	94.81	964.96	138.07	400.83	335.33	1429.27	199.59	997.00	178	3	1
496	2023-02-05 23:01:55.000	10902.45	3842.17	10004.05	839.85	2620.98	2761.40	790.57	352.91	474.79	219.47	145.67	186.89	753.68	84.35	517.71	198.49	314.69	96.35	997.00	193	2	1
497	2023-02-05 23:01:57.000	11106.18	3477.72	10755.94	1881.01	2862.27	2594.49	473.23	684.82	2615.86	428.15	600.66	111.69	146.06	161.27	574.26	858.44	133.68	65.01	1006.00	184	0	2
498	2023-02-05 23:01:59.000	36214.60	1150.84	27176.32	1676.46	3361.79	13021.34	422.57	177.82	3204.36	151.50	880.46	410.17	343.97	374.91	549.89	804.17	800.29	104.89	1006.00	184	1	2
499	2023-02-05 23:02:04.000	6052.95	735.76	20052.05	1555.19	6388.97	13752.10	148.58	162.13	1066.27	244.25	259.14	94.81	965.78	137.20	399.07	336.49	1433.77	199.59	997.00	182	3	1
500	2023-02-05 23:02:06.000	10928.13	3910.39	9936.25	844.17	2640.70	2764.89	789.25	352.91	473.71	218.74	145.67	186.55	753.68	84.35	516.86	198.49	314.13	96.35	997.00	193	2	1
501	2023-02-05 23:02:07.000	11135.02	3484.63	10782.51	1904.28	2864.59	2597.31	471.92	683.16	2612.41	427.79	599.67	111.69	146.06	161.27	574.26	857.32	133.13	65.01	1006.00	185	0	2
502	2023-02-05 23:02:10.000	36291.21	1151.84	27163.82	1681.52	3373.52	13049.75	422.57	178.24	3200.96	151.50	880.46	410.17	343.16	375.73	549.89	805.29	804.76	104.89	1006.00	184	1	2
503	2023-02-05 23:02:15.000	6028.00	733.86	20018.12	1555.19	6401.37	13742.59	148.58	162.13	1067.42	243.85	258.08	94.81	967.43	138.07	400.83	336.49	1435.06	198.62	997.00	179	3	1
504	2023-02-05 23:02:17.000	10715.20	3925.76	10079.28	845.89	2633.87	2771.87	792.34	352.49	474.79	219.47	147.78	187.24	753.68	84.35	518.57	198.49	311.89	96.35	997.00	194	2	1
505	2023-02-05 23:02:18.000	11107.78	3482.65	10711.05	1905.14	2872.30	2603.65	473.23	683.99	2608.96	426.71	600.66	111.69	146.06	161.27	566.95	860.68	133.68	65.87	1006.00	186	0	2
506	2023-02-05 23:02:21.000	36460.24	1149.84	27091.73	1677.30	3351.53	12985.65	422.11	177.82	3200.96	151.50	880.46	410.17	343.16	375.73	550.73	805.29	805.32	104.89	1006.00	183	1	2
507	2023-02-05 23:02:26.000	6025.66	735.76	19958.74	1549.48	6404.12	13743.27	148.58	162.13	1066.27	243.44	257.01	94.81	964.96	138.07	399.95	335.33	1433.13	199.59	997.00	181	3	1
508	2023-02-05 23:02:28.000	10899.96	3903.66	10027.27	840.71	2641.45	2766.29	786.60	352.49	474.79	219.47	145.67	186.55	755.98	84.35	518.57	198.49	314.69	96.35	997.00	193	2	1
509	2023-02-05 23:02:29.000	11119.00	3485.62	10753.19	1907.73	2869.21	2603.65	472.79	684.41	2613.56	428.15	573.81	112.03	146.06	160.46	571.82	858.44	133.68	65.87	1006.00	185	0	2
510	2023-02-05 23:02:32.000	36229.61	1148.85	27197.47	1673.08	3370.58	13058.49	419.34	177.39	3203.23	151.50	880.46	407.99	343.97	375.73	548.20	801.93	805.88	104.89	1006.00	182	1	2
511	2023-02-05 23:02:36.000	5927.41	735.76	19916.33	1557.63	6410.32	13726.98	148.58	162.13	1066.27	243.85	259.14	94.81	969.08	138.07	395.55	335.33	1427.99	199.59	997.00	181	3	1
512	2023-02-05 23:02:38.000	10916.53	3896.94	10021.70	837.26	2626.29	2756.52	791.90	350.78	474.79	217.65	148.84	186.89	757.51	84.35	516.86	198.49	315.25	96.35	997.00	193	2	1
513	2023-02-05 23:02:40.000	11103.77	3463.89	10749.53	1893.94	2857.65	2596.61	474.53	687.72	2610.11	428.87	571.82	112.03	146.06	160.46	573.44	858.44	133.68	65.87	1006.00	186	0	2
514	2023-02-05 23:02:43.000	36374.94	1151.84	27096.54	1677.30	3356.66	13035.91	422.11	177.82	3203.23	151.50	879.43	409.81	343.16	375.73	549.89	806.41	804.76	104.89	1006.00	183	1	2
515	2023-02-05 23:02:47.000	6039.69	733.86	19796.64	1556.00	6401.37	13741.24	148.07	162.13	1067.42	243.44	259.14	94.38	967.43	138.07	400.83	335.33	1433.13	199.59	997.00	182	3	1
516	2023-02-05 23:02:49.000	10892.51	3900.78	10097.85	840.71	2635.39	2773.96	774.66	352.49	474.79	219.47	145.67	185.52	756.75	84.35	518.57	198.49	312.45	96.35	997.00	197	2	1
517	2023-02-05 23:02:51.000	11037.29	3477.72	10768.77	1906.87	2871.53	2605.06	472.79	684.82	2612.41	427.07	599.67	111.69	146.06	161.27	574.26	859.56	133.68	65.01	1006.00	184	0	2
518	2023-02-05 23:02:54.000	36160.10	1149.84	27211.88	1673.93	3374.98	13056.31	423.49	177.82	3202.10	151.14	881.48	411.63	343.16	375.73	549.89	806.41	805.88	104.01	1006.00	182	1	2
519	2023-02-05 23:02:58.000	6054.51	733.86	19988.90	1551.11	6380.02	13703.22	148.07	162.13	1068.57	243.44	258.08	94.38	964.14	138.07	401.71	336.49	1424.77	199.59	997.00	178	3	1
520	2023-02-05 23:03:00.000	10877.59	3912.31	9995.69	838.99	2635.39	2764.89	785.27	352.49	474.79	219.11	145.67	183.45	757.51	85.17	517.71	198.49	314.13	96.35	997.00	192	2	1
521	2023-02-05 23:03:02.000	11101.37	3463.89	10758.69	1901.70	2860.73	2599.42	474.10	686.48	2614.71	428.51	597.68	112.03	146.06	161.27	572.63	853.95	133.68	65.87	1006.00	184	0	2
522	2023-02-05 23:03:05.000	36369.41	1147.85	27136.91	1673.08	3369.12	13051.21	422.57	177.82	3178.33	151.14	882.51	409.81	343.97	374.91	550.73	808.65	806.44	104.89	1006.00	186	1	2
523	2023-02-05 23:03:09.000	6063.86	736.71	19823.03	1552.74	6429.59	13724.26	148.58	162.13	1066.27	243.85	257.01	94.38	967.43	138.07	399.07	335.33	1421.56	199.59	997.00	179	3	1
524	2023-02-05 23:03:11.000	10636.49	3892.13	10049.56	837.26	2630.84	2766.29	785.71	351.21	474.79	218.01	145.67	186.21	752.91	84.35	514.31	198.49	313.57	96.35	997.00	188	2	1
525	2023-02-05 23:03:13.000	10901.10	3459.94	10766.94	1902.56	2869.99	2600.13	474.10	686.48	2618.16	428.87	571.82	112.03	146.06	161.27	573.44	858.44	133.68	65.87	1006.00	183	0	2
526	2023-02-05 23:03:16.000	36029.78	1145.86	27101.34	1673.08	3366.19	13033.73	422.11	177.82	3204.36	151.50	880.46	409.81	343.16	375.73	549.89	806.41	805.32	104.89	1006.00	189	1	2
527	2023-02-05 23:03:20.000	5992.13	731.96	19943.66	1553.56	6391.04	13735.12	148.58	162.13	1066.27	243.44	257.01	94.81	968.25	137.20	399.07	335.33	1431.84	200.56	997.00	181	3	1
528	2023-02-05 23:03:22.000	10832.85	3871.96	9980.83	838.99	2630.08	2762.80	789.25	352.49	474.79	219.11	147.78	186.55	755.21	84.35	517.71	198.49	315.25	96.35	997.00	195	2	1
529	2023-02-05 23:03:24.000	10974.80	3476.73	10768.77	1901.70	2868.44	2596.61	474.97	687.72	2608.96	429.60	573.81	112.03	146.06	160.46	573.44	859.56	133.68	65.87	1006.00	186	0	2
530	2023-02-05 23:03:27.000	36261.20	1150.84	27106.15	1673.93	3369.12	13019.16	422.57	177.82	3202.10	151.50	881.48	410.17	343.97	375.73	550.73	805.29	805.32	104.89	1006.00	184	1	2
531	2023-02-05 23:03:31.000	6042.81	735.76	20081.26	1553.56	6391.73	13741.24	148.07	161.65	1067.42	243.44	258.08	94.81	964.96	138.07	399.95	336.49	1429.27	199.59	997.00	181	3	1
532	2023-02-05 23:03:33.000	10832.02	3898.86	10011.48	842.44	2636.15	2762.80	785.71	353.34	474.79	218.74	148.84	186.21	755.21	84.35	516.86	198.49	314.13	96.35	997.00	194	2	1
533	2023-02-05 23:03:35.000	11038.09	3456.98	10663.40	1900.83	2862.27	2602.24	472.36	683.99	2605.51	427.79	570.83	111.69	146.06	160.46	571.82	857.32	133.68	65.01	1006.00	187	0	2
534	2023-02-05 23:03:38.000	36137.19	1147.85	27108.07	1673.93	3361.06	12987.11	421.18	177.39	3197.57	151.50	881.48	408.72	343.16	375.73	549.89	806.41	802.53	104.01	1006.00	185	1	2
535	2023-02-05 23:03:42.000	6044.37	734.81	19944.61	1553.56	6405.50	13733.09	148.58	162.13	1065.13	243.04	259.14	94.38	965.78	138.07	399.95	335.33	1432.49	199.59	997.00	182	3	1
536	2023-02-05 23:03:44.000	10879.25	3910.39	9947.40	835.53	2641.45	2773.26	789.69	352.91	475.87	218.74	145.67	186.89	756.75	84.35	516.86	198.49	314.13	96.35	997.00	192	2	1
537	2023-02-05 23:03:46.000	11114.99	3487.59	10744.95	1899.97	2869.21	2604.36	472.79	684.82	2606.66	427.79	572.82	112.03	146.06	161.27	573.44	857.32	133.68	65.87	1006.00	188	0	2
538	2023-02-05 23:03:49.000	35962.64	1148.85	27169.59	1668.87	3362.52	13006.78	423.03	177.82	3199.83	151.50	880.46	410.54	343.16	374.91	549.04	807.53	804.76	104.89	1006.00	183	1	2
539	2023-02-05 23:03:53.000	5985.11	734.81	20069.96	1556.00	6406.87	13761.60	148.58	162.13	1066.27	243.44	257.01	94.81	967.43	138.07	401.71	335.33	1424.13	199.59	997.00	180	3	1
540	2023-02-05 23:03:55.000	10757.46	3900.78	10047.70	842.44	2633.87	2771.17	794.11	352.49	475.87	219.47	144.62	187.24	756.75	84.35	517.71	198.49	314.13	96.35	997.00	193	2	1
541	2023-02-05 23:03:57.000	11097.37	3467.84	10774.27	1893.08	2867.67	2601.54	474.10	686.06	2606.66	428.51	598.67	112.03	146.06	161.27	575.07	859.56	133.68	65.87	1006.00	185	0	2
542	2023-02-05 23:03:59.000	36106.39	1140.88	27118.65	1674.77	3314.14	12982.74	418.88	176.97	3207.76	151.50	879.43	406.90	343.97	375.73	549.89	804.17	804.20	104.01	1006.00	184	1	2
543	2023-02-05 23:04:04.000	6015.52	733.86	19895.60	1554.37	6397.92	13748.70	148.58	162.13	1066.27	243.44	258.08	94.38	968.25	138.07	399.07	336.49	1435.70	198.62	997.00	183	3	1
544	2023-02-05 23:04:06.000	10827.05	3897.90	10033.77	842.44	2630.08	2762.80	788.81	352.06	474.79	219.11	146.73	185.86	756.75	84.35	520.27	198.49	314.69	96.35	997.00	192	2	1
545	2023-02-05 23:04:07.000	11078.14	3489.56	10803.59	1908.59	2880.78	2613.52	474.97	687.72	2604.36	429.23	598.67	112.37	146.06	161.27	572.63	857.32	133.68	65.87	1006.00	186	0	2
546	2023-02-05 23:04:10.000	36240.66	1147.85	26890.84	1673.93	3363.25	13019.16	422.11	177.82	3199.83	151.50	881.48	409.45	343.16	375.73	549.89	806.41	801.41	104.89	1006.00	179	1	2
547	2023-02-05 23:04:15.000	6051.39	731.96	19763.65	1551.93	6382.78	13698.46	148.58	162.13	1066.27	243.85	258.08	94.81	961.67	138.07	399.07	335.33	1423.49	199.59	997.00	179	3	1
548	2023-02-05 23:04:17.000	10681.23	3919.04	9985.48	839.85	2630.84	2750.94	787.92	352.91	474.79	219.11	145.67	185.86	755.21	85.17	516.01	198.49	314.69	96.35	997.00	192	2	1
549	2023-02-05 23:04:18.000	11111.79	3481.67	10751.36	1903.42	2873.07	2607.17	473.23	685.23	2606.66	428.87	599.67	112.03	146.06	161.27	573.44	859.56	133.68	65.87	1006.00	185	0	2
550	2023-02-05 23:04:21.000	35937.36	1146.85	27133.06	1670.55	3371.32	13041.74	423.49	177.82	3199.83	151.50	884.56	410.90	343.97	376.55	548.20	803.05	805.88	104.01	1006.00	184	1	2
551	2023-02-05 23:04:25.000	6028.77	733.86	20029.43	1551.93	6407.56	13750.74	148.58	162.13	1065.13	243.44	258.08	94.81	968.25	138.07	401.71	337.65	1431.84	198.62	997.00	181	3	1
552	2023-02-05 23:04:28.000	10747.52	3879.64	10039.34	845.03	2636.90	2769.77	788.81	350.78	474.79	217.65	145.67	186.55	754.44	84.35	518.57	198.49	313.57	95.48	997.00	191	2	1
553	2023-02-05 23:04:29.000	11140.62	3483.64	10722.04	1899.11	2869.21	2592.38	473.66	686.06	2607.81	428.87	572.82	112.03	146.06	161.27	574.26	858.44	133.68	65.87	1006.00	186	0	2
554	2023-02-05 23:04:32.000	36194.06	1149.84	26921.60	1664.65	3355.19	13008.23	423.03	177.82	3202.10	151.50	882.51	410.90	343.16	376.55	549.04	805.29	805.32	104.01	1006.00	184	1	2
555	2023-02-05 23:04:37.000	6017.08	733.86	19805.12	1555.19	6356.62	13717.47	148.58	162.13	1067.42	243.85	258.08	94.38	966.61	138.07	400.83	335.33	1427.99	199.59	997.00	181	3	1
556	2023-02-05 23:04:38.000	10879.25	3872.92	10062.56	842.44	2624.77	2762.80	792.34	352.91	474.79	218.74	147.78	187.24	753.68	84.35	517.71	198.49	315.25	96.35	997.00	196	2	1
557	2023-02-05 23:04:40.000	11079.74	3477.72	10688.14	1901.70	2860.73	2596.61	474.10	686.06	2612.41	428.15	599.67	112.37	146.06	160.46	571.01	856.19	133.68	65.87	1006.00	186	0	2
558	2023-02-05 23:04:43.000	36222.50	1151.84	27207.08	1675.61	3366.92	13019.16	423.03	177.82	3203.23	151.50	882.51	410.54	343.97	375.73	549.89	805.29	804.76	104.89	1006.00	182	1	2
559	2023-02-05 23:04:47.000	6034.23	733.86	20055.82	1555.19	6384.84	13767.03	148.58	162.13	1065.13	243.44	258.08	94.38	968.25	138.07	400.83	335.33	1431.20	199.59	997.00	180	3	1
560	2023-02-05 23:04:49.000	10892.51	3900.78	9916.75	844.17	2636.15	2769.08	783.50	351.63	474.79	218.01	147.78	186.21	755.98	84.35	519.42	198.49	314.13	95.48	997.00	194	2	1
561	2023-02-05 23:04:51.000	11071.73	3482.65	10642.33	1908.59	2858.42	2596.61	474.53	686.89	2610.11	429.23	599.67	112.37	146.06	160.46	575.07	858.44	133.68	65.87	1006.00	186	0	2
562	2023-02-05 23:04:54.000	36148.25	1149.84	27191.70	1674.77	3370.58	13048.29	422.57	177.82	3200.96	151.87	882.51	410.17	343.16	375.73	549.04	803.05	803.64	104.89	1006.00	184	1	2
563	2023-02-05 23:04:58.000	5997.59	733.86	19981.36	1556.00	6417.89	13724.26	148.58	162.13	1067.42	243.44	257.01	94.38	967.43	138.07	401.71	335.33	1433.13	198.62	997.00	179	3	1
564	2023-02-05 23:05:00.000	10873.45	3925.76	10048.63	840.71	2639.18	2767.68	791.46	352.91	473.71	216.92	145.67	186.55	754.44	84.35	510.05	198.49	314.69	96.35	997.00	194	2	1
565	2023-02-05 23:05:02.000	11048.50	3483.64	10789.84	1902.56	2875.39	2607.88	473.66	685.23	2606.66	428.15	598.67	112.03	146.06	161.27	571.82	859.56	133.68	65.87	1006.00	185	0	2
566	2023-02-05 23:05:05.000	35997.39	1148.85	27111.92	1673.93	3338.33	12936.85	422.57	177.82	3205.49	151.50	882.51	410.54	343.16	375.73	549.04	805.29	804.20	104.89	1006.00	182	1	2
567	2023-02-05 23:05:09.000	6079.46	735.76	19787.21	1556.00	6401.37	13762.96	148.58	162.13	1067.42	243.44	258.08	94.81	964.96	138.07	398.19	335.33	1431.84	199.59	997.00	181	3	1
568	2023-02-05 23:05:11.000	10939.73	3939.21	10042.13	841.58	2644.49	2766.29	784.39	349.50	474.79	218.38	145.67	185.86	754.44	84.35	516.86	198.49	313.57	96.35	997.00	196	2	1
569	2023-02-05 23:05:13.000	11094.16	3473.77	10731.20	1899.11	2868.44	2602.95	473.23	684.82	2615.86	428.51	597.68	112.03	146.06	160.46	572.63	855.07	133.68	65.87	1006.00	186	0	2
570	2023-02-05 23:05:16.000	36294.37	1148.85	27140.75	1672.24	3358.12	13006.78	420.72	177.82	3203.23	151.14	881.48	408.72	343.16	375.73	550.73	807.53	805.32	104.89	1006.00	181	1	2
571	2023-02-05 23:05:20.000	6061.52	736.71	19883.35	1556.82	6396.55	13736.48	148.58	162.13	1065.13	244.25	258.08	94.38	965.78	138.07	399.95	336.49	1430.56	199.59	997.00	179	3	1
572	2023-02-05 23:05:22.000	10845.28	3909.43	10083.92	838.99	2639.94	2769.77	788.81	352.06	474.79	217.29	147.78	186.55	755.98	84.35	518.57	198.49	311.33	95.48	997.00	195	2	1
573	2023-02-05 23:05:24.000	11127.01	3479.69	10748.61	1898.25	2868.44	2601.54	472.36	683.99	2600.91	428.15	601.66	111.69	146.06	161.27	573.44	856.19	133.68	65.87	1006.00	186	0	2
574	2023-02-05 23:05:27.000	36402.58	1151.84	27147.48	1675.61	3359.59	12930.29	422.11	177.82	3207.76	151.50	878.41	410.17	343.97	375.73	549.89	800.81	796.93	104.01	1006.00	184	1	2
575	2023-02-05 23:05:31.000	6052.95	732.91	19937.07	1558.45	6392.42	13703.89	148.58	162.13	1060.54	243.85	258.08	94.38	965.78	138.07	400.83	336.49	1429.92	198.62	997.00	180	3	1
576	2023-02-05 23:05:33.000	10818.77	3919.04	9938.11	838.99	2639.94	2768.38	792.78	354.19	473.71	218.74	145.67	186.89	757.51	84.35	512.60	198.49	313.57	96.35	997.00	196	2	1
577	2023-02-05 23:05:35.000	10990.02	3462.90	10613.01	1903.42	2863.82	2591.67	474.53	686.89	2611.26	428.51	600.66	112.37	146.06	160.46	572.63	853.95	133.68	65.87	1006.00	187	0	2
578	2023-02-05 23:05:38.000	36269.89	1146.85	27215.73	1670.55	3367.65	13045.38	422.11	177.82	3207.76	151.50	882.51	410.17	343.97	376.55	550.73	807.53	804.76	104.89	1006.00	181	1	2
579	2023-02-05 23:05:42.000	5921.95	736.71	19967.23	1550.30	6380.02	13686.92	148.58	162.60	1065.13	243.44	257.01	94.81	966.61	137.20	399.07	335.33	1431.84	199.59	997.00	181	3	1
580	2023-02-05 23:05:44.000	10880.08	3915.19	10018.91	841.58	2633.87	2760.71	789.69	352.06	473.71	218.01	145.67	186.89	755.21	84.35	518.57	198.49	314.13	96.35	997.00	195	2	1
581	2023-02-05 23:05:46.000	11110.98	3472.78	10729.37	1905.14	2861.50	2599.42	473.23	684.82	2614.71	427.43	572.82	112.03	146.06	161.27	573.44	855.07	133.68	65.87	1006.00	187	0	2
582	2023-02-05 23:05:49.000	36226.45	1150.84	27077.31	1670.55	3360.32	13030.08	423.03	178.24	3197.57	151.50	881.48	410.54	343.97	375.73	550.73	806.41	804.20	104.01	1006.00	183	1	2
583	2023-02-05 23:05:53.000	6066.20	734.81	19979.48	1557.63	6401.37	13741.91	148.58	162.60	1066.27	243.44	258.08	94.81	967.43	138.07	400.83	336.49	1435.06	199.59	997.00	180	3	1
584	2023-02-05 23:05:55.000	10898.31	3912.31	9999.41	840.71	2640.70	2768.38	789.69	353.34	474.79	219.11	145.67	186.89	755.98	84.35	516.86	197.34	313.57	96.35	997.00	196	2	1
585	2023-02-05 23:05:57.000	10978.81	3460.93	10644.16	1899.97	2868.44	2600.13	474.10	686.89	2604.36	427.43	600.66	112.03	145.27	160.46	572.63	856.19	133.68	65.87	1006.00	184	0	2
586	2023-02-05 23:06:00.000	36182.21	1148.85	27161.90	1671.40	3367.65	13054.85	422.57	178.24	3212.28	151.50	883.53	410.17	344.78	376.55	550.73	806.41	802.53	104.89	1006.00	181	1	2
587	2023-02-05 23:06:04.000	6043.59	734.81	19791.93	1553.56	6400.68	13729.69	148.58	162.13	1068.57	243.44	259.14	94.38	963.32	138.07	401.71	335.33	1428.63	199.59	997.00	177	3	1
588	2023-02-05 23:06:06.000	10808.83	3912.31	10023.55	837.26	2633.11	2769.08	790.57	352.91	473.71	218.01	145.67	187.24	753.68	85.17	518.57	198.49	314.69	96.35	997.00	192	2	1
589	2023-02-05 23:06:07.000	11102.17	3449.08	10728.46	1906.01	2856.87	2591.67	473.66	687.31	2607.81	428.87	573.81	112.03	146.06	160.46	572.63	859.56	133.68	65.87	1006.00	184	0	2
590	2023-02-05 23:06:10.000	36464.98	1149.84	27130.18	1674.77	3364.72	13040.28	423.49	177.82	3202.10	151.50	882.51	410.90	343.16	375.73	549.89	804.17	805.88	104.89	1006.00	182	1	2
591	2023-02-05 23:06:15.000	6028.77	734.81	20070.90	1559.27	6411.69	13781.29	148.58	162.13	1067.42	243.44	257.01	94.81	966.61	138.07	400.83	335.33	1422.85	199.59	997.00	181	3	1
592	2023-02-05 23:06:17.000	10851.91	3920.00	10097.85	842.44	2646.76	2772.56	787.48	351.63	474.79	218.38	147.78	186.55	755.21	84.35	515.16	198.49	313.57	96.35	997.00	196	2	1
593	2023-02-05 23:06:18.000	11092.56	3480.68	10805.42	1909.45	2875.39	2604.36	474.53	686.89	2612.41	429.23	573.81	112.37	146.06	161.27	573.44	859.56	133.68	65.87	1006.00	186	0	2
594	2023-02-05 23:06:21.000	36464.98	1151.84	27117.68	1668.87	3365.45	13041.01	423.03	177.82	3199.83	151.50	883.53	410.54	343.16	376.55	549.89	807.53	804.76	104.89	1006.00	185	1	2
595	2023-02-05 23:06:26.000	6059.18	736.71	20096.34	1559.27	6421.33	13762.96	148.58	162.13	1067.42	243.44	258.08	94.81	968.25	138.07	398.19	335.33	1429.92	200.56	997.00	181	3	1
596	2023-02-05 23:06:28.000	10906.59	3907.51	10015.20	842.44	2635.39	2765.59	789.25	352.91	474.79	219.11	145.67	186.55	755.98	84.35	517.71	198.49	314.13	96.35	997.00	195	2	1
597	2023-02-05 23:06:29.000	11104.58	3483.64	10779.77	1903.42	2870.76	2602.95	473.66	686.48	2612.41	428.51	599.67	112.03	146.06	160.46	573.44	857.32	133.68	65.87	1006.00	185	0	2
598	2023-02-05 23:06:32.000	36337.82	1148.85	27168.63	1669.71	3375.72	13030.81	421.64	177.39	3200.96	151.50	883.53	409.45	343.16	375.73	549.89	808.65	801.41	104.89	1006.00	184	1	2
599	2023-02-05 23:06:36.000	6038.91	735.76	19987.02	1553.56	6418.58	13753.46	148.58	162.13	1065.13	243.85	259.14	94.81	964.96	138.07	399.95	336.49	1430.56	199.59	997.00	180	3	1
600	2023-02-05 23:06:39.000	10935.59	3865.23	9950.19	837.26	2627.80	2752.34	788.81	351.63	474.79	219.11	145.67	186.55	754.44	84.35	519.42	198.49	313.57	96.35	997.00	193	2	1
601	2023-02-05 23:06:40.000	11050.10	3468.83	10794.43	1900.83	2863.82	2602.24	474.10	686.89	2614.71	428.87	600.66	112.03	146.06	161.27	575.07	860.68	133.68	65.87	1006.00	185	0	2
602	2023-02-05 23:06:43.000	36388.37	1150.84	27102.31	1672.24	3366.19	13011.15	422.11	177.82	3204.36	151.50	883.53	409.81	343.97	376.55	550.73	806.41	806.44	104.01	1006.00	186	1	2
603	2023-02-05 23:06:47.000	6076.34	735.76	19794.75	1556.82	6397.24	13671.99	148.07	162.13	1065.13	243.44	258.08	94.81	963.32	138.07	400.83	335.33	1432.49	199.59	997.00	181	3	1
604	2023-02-05 23:06:49.000	10868.48	3898.86	10013.34	839.85	2634.63	2758.61	790.57	352.06	474.79	218.38	147.78	186.89	755.21	84.35	516.86	198.49	313.57	96.35	997.00	194	2	1
605	2023-02-05 23:06:51.000	11081.34	3486.60	10721.13	1901.70	2870.76	2605.77	474.10	685.23	2602.06	426.34	573.81	112.37	146.06	161.27	573.44	858.44	133.68	65.87	1006.00	183	0	2
606	2023-02-05 23:06:54.000	36344.14	1146.85	27013.87	1672.24	3364.72	13036.64	423.03	177.82	3205.49	151.50	882.51	410.54	343.16	375.73	549.04	805.29	803.64	104.89	1006.00	182	1	2
607	2023-02-05 23:06:58.000	6054.51	734.81	19770.25	1557.63	6395.17	13700.50	148.58	162.13	1066.27	243.85	258.08	94.81	964.96	138.07	398.19	335.33	1429.27	199.59	997.00	180	3	1
608	2023-02-05 23:07:00.000	10870.14	3904.62	10050.49	837.26	2628.56	2752.34	773.34	351.21	474.79	219.83	147.78	185.17	754.44	84.35	518.57	198.49	314.13	96.35	997.00	195	2	1
609	2023-02-05 23:07:02.000	11068.53	3442.17	10757.78	1904.28	2859.96	2599.42	473.23	685.23	2614.71	428.51	602.65	112.03	146.06	161.27	574.26	858.44	133.68	65.87	1006.00	185	0	2
610	2023-02-05 23:07:05.000	36387.58	1149.84	27127.30	1672.24	3369.12	13046.84	422.11	177.82	3205.49	151.50	883.53	409.81	343.97	375.73	550.73	805.29	805.32	104.01	1006.00	185	1	2
611	2023-02-05 23:07:09.000	6079.46	735.76	19808.89	1553.56	6402.05	13602.06	148.58	162.13	1066.27	242.64	258.08	94.81	966.61	138.07	401.71	336.49	1427.35	198.62	997.00	181	3	1
612	2023-02-05 23:07:11.000	10942.22	3910.39	10092.28	838.99	2637.66	2765.59	787.04	349.93	474.79	218.74	147.78	186.21	752.91	84.35	516.01	198.49	311.89	96.35	997.00	191	2	1
613	2023-02-05 23:07:13.000	11043.69	3467.84	10791.68	1880.14	2864.59	2604.36	474.10	686.06	2618.16	428.51	573.81	112.03	146.06	160.46	571.01	856.19	133.68	65.87	1006.00	186	0	2
614	2023-02-05 23:07:16.000	36067.69	1147.85	27186.89	1668.87	3366.92	13022.07	422.11	177.82	3206.62	151.50	882.51	410.17	343.97	375.73	549.89	807.53	801.97	104.89	1006.00	183	1	2
615	2023-02-05 23:07:20.000	6026.44	735.76	19978.54	1554.37	6393.79	13713.40	148.07	162.13	1066.27	244.25	258.08	94.38	962.49	138.07	400.83	336.49	1429.27	199.59	997.00	184	3	1
616	2023-02-05 23:07:22.000	10806.34	3851.78	9764.44	838.99	2614.15	2761.40	789.25	352.49	474.79	219.11	147.78	186.55	755.21	84.35	515.16	198.49	313.57	96.35	997.00	195	2	1
617	2023-02-05 23:07:24.000	11094.16	3471.79	10718.38	1905.14	2872.30	2601.54	475.40	687.72	2606.66	429.23	599.67	112.37	146.06	160.46	573.44	859.56	134.24	65.87	1006.00	185	0	2
618	2023-02-05 23:07:27.000	36016.35	1147.85	27052.32	1669.71	3358.86	13038.10	422.57	177.82	3200.96	151.50	883.53	410.17	343.16	374.91	550.73	805.29	805.32	104.01	1006.00	184	1	2
619	2023-02-05 23:07:31.000	6010.06	732.91	20118.02	1551.93	6377.27	13763.64	148.58	162.13	1066.27	243.85	259.14	94.38	965.78	138.07	399.07	335.33	1421.56	198.62	997.00	179	3	1
620	2023-02-05 23:07:33.000	10772.37	3924.80	10105.28	841.58	2639.94	2766.29	791.46	353.34	473.71	219.47	144.62	186.89	754.44	84.35	518.57	197.34	315.80	95.48	997.00	192	2	1
621	2023-02-05 23:07:35.000	11041.29	3456.98	10744.95	1894.80	2857.65	2592.38	472.36	685.23	2618.16	428.87	601.66	112.03	146.06	161.27	573.44	855.07	133.68	65.87	1006.00	186	0	2
622	2023-02-05 23:07:38.000	36370.20	1148.85	27170.55	1673.93	3373.52	13057.76	423.03	178.24	3204.36	151.50	882.51	410.54	343.97	375.73	550.73	807.53	806.44	104.01	1006.00	184	1	2
623	2023-02-05 23:07:42.000	6047.49	732.91	20115.19	1551.93	6424.09	13784.69	148.58	162.13	1065.13	243.44	258.08	94.38	967.43	138.07	399.07	336.49	1424.13	199.59	997.00	180	3	1
624	2023-02-05 23:07:44.000	10958.79	3889.25	9950.19	838.99	2632.35	2763.50	788.81	353.34	474.79	218.01	145.67	186.89	756.75	84.35	518.57	198.49	314.69	95.48	997.00	193	2	1
625	2023-02-05 23:07:46.000	10988.42	3490.55	10810.00	1912.90	2882.33	2608.58	474.10	685.65	2595.16	428.15	573.81	112.03	146.06	160.46	574.26	859.56	133.68	65.01	1006.00	186	0	2
626	2023-02-05 23:07:49.000	36403.37	1150.84	26975.42	1672.24	3360.32	13035.18	422.57	177.82	3207.76	151.50	882.51	410.17	343.97	375.73	549.89	807.53	805.88	104.89	1006.00	183	1	2
627	2023-02-05 23:07:53.000	6056.84	737.66	20119.91	1551.93	6353.17	13758.89	148.07	162.13	1065.13	243.44	258.08	94.38	966.61	138.07	398.19	336.49	1428.63	200.56	997.00	180	3	1
628	2023-02-05 23:07:55.000	10857.71	3889.25	9821.09	841.58	2630.84	2763.50	791.46	353.34	473.71	218.01	147.78	186.89	757.51	84.35	516.86	198.49	313.57	95.48	997.00	194	2	1
629	2023-02-05 23:07:56.000	11071.73	3457.97	10541.54	1885.32	2853.02	2593.08	473.66	686.89	2612.41	428.15	573.81	112.03	146.06	161.27	573.44	858.44	133.68	65.87	1006.00	190	0	2
630	2023-02-05 23:08:00.000	36310.96	1150.84	27013.87	1671.40	3363.99	12992.94	422.11	177.82	3206.62	151.50	883.53	409.45	343.97	375.73	550.73	806.41	805.88	104.01	1006.00	183	1	2
631	2023-02-05 23:08:04.000	6008.50	733.86	19919.16	1558.45	6386.22	13718.83	148.58	162.13	1065.13	243.04	257.01	94.81	966.61	138.07	399.07	335.33	1434.41	199.59	997.00	176	3	1
632	2023-02-05 23:08:06.000	10805.51	3930.57	9939.04	838.99	2633.11	2769.77	788.36	352.49	474.79	218.01	147.78	186.55	755.98	85.17	517.71	198.49	314.13	95.48	997.00	195	2	1
633	2023-02-05 23:08:07.000	11064.52	3454.02	10734.87	1903.42	2859.19	2592.38	472.79	684.82	2612.41	427.43	599.67	112.03	146.06	161.27	574.26	856.19	133.68	65.87	1006.00	182	0	2
634	2023-02-05 23:08:11.000	36191.69	1150.84	27110.96	1674.77	3379.38	13053.39	422.57	177.82	3203.23	151.50	882.51	409.81	343.97	375.73	549.89	801.93	805.32	104.89	1006.00	183	1	2
635	2023-02-05 23:08:15.000	6060.74	734.81	19902.20	1558.45	6405.50	13720.87	148.58	162.13	1066.27	243.85	258.08	94.38	965.78	138.07	400.83	335.33	1429.27	199.59	997.00	181	3	1
636	2023-02-05 23:08:17.000	10857.71	3899.82	9671.57	842.44	2635.39	2750.24	791.02	352.49	475.87	215.83	148.84	186.89	756.75	84.35	516.01	198.49	313.57	96.35	997.00	193	2	1
637	2023-02-05 23:08:18.000	11123.00	3484.63	10712.88	1890.49	2870.76	2603.65	472.79	685.23	2618.16	428.51	600.66	112.03	146.85	161.27	573.44	856.19	133.68	65.87	1006.00	186	0	2
638	2023-02-05 23:08:21.000	35329.97	1141.87	27231.11	1664.65	3362.52	13017.70	421.18	177.82	3204.36	151.14	882.51	409.45	343.97	375.73	549.89	806.41	803.09	104.01	1006.00	186	1	2
639	2023-02-05 23:08:26.000	6057.62	733.86	19910.68	1557.63	6419.27	13767.03	148.07	161.65	1067.42	243.44	259.14	94.38	967.43	138.07	399.95	335.33	1426.06	199.59	997.00	180	3	1
640	2023-02-05 23:08:28.000	10827.88	3926.72	10057.92	839.85	2633.87	2757.22	791.90	352.91	474.79	218.74	144.62	186.89	755.98	84.35	516.86	197.34	313.57	96.35	997.00	194	2	1
641	2023-02-05 23:08:29.000	11026.87	3478.70	10779.77	1896.52	2869.99	2599.42	473.23	685.23	2611.26	428.51	570.83	112.03	146.06	161.27	572.63	851.71	133.68	65.87	1006.00	185	0	2
642	2023-02-05 23:08:32.000	36392.32	1147.85	27130.18	1671.40	3366.19	13052.66	423.49	178.24	3203.23	151.50	882.51	411.26	343.97	375.73	550.73	806.41	804.76	104.01	1006.00	185	1	2
643	2023-02-05 23:08:36.000	6054.51	733.86	19788.16	1554.37	6377.27	13704.57	148.58	161.65	1067.42	243.85	259.14	94.81	965.78	138.07	399.07	335.33	1431.84	199.59	997.00	181	3	1
644	2023-02-05 23:08:38.000	10924.82	3869.08	10005.91	839.85	2588.37	2758.61	789.69	350.78	474.79	218.74	145.67	186.55	755.21	85.17	518.57	198.49	314.13	96.35	997.00	192	2	1
645	2023-02-05 23:08:40.000	11127.81	3470.80	10728.46	1897.39	2861.50	2594.49	474.97	687.72	2605.51	428.51	599.67	112.03	146.06	161.27	574.26	857.32	133.68	65.01	1006.00	187	0	2
646	2023-02-05 23:08:43.000	36201.96	1141.87	27150.37	1673.08	3373.52	13062.13	422.11	177.82	3206.62	151.50	883.53	410.17	343.97	376.55	550.73	805.29	801.97	104.01	1006.00	183	1	2
647	2023-02-05 23:08:47.000	6005.38	733.86	19958.74	1548.66	6403.43	13732.41	148.58	162.60	1066.27	243.85	257.01	94.81	963.32	138.07	399.07	336.49	1434.41	199.59	997.00	183	3	1
648	2023-02-05 23:08:49.000	10893.33	3905.59	10028.20	842.44	2642.97	2772.56	789.69	352.06	474.79	218.38	145.67	186.55	755.21	84.35	517.71	197.34	311.89	96.35	997.00	191	2	1
649	2023-02-05 23:08:51.000	11031.68	3455.00	10810.00	1902.56	2861.50	2604.36	472.36	684.41	2602.06	427.79	574.81	111.69	146.06	161.27	572.63	853.95	133.13	65.01	1006.00	184	0	2
650	2023-02-05 23:08:54.000	35901.82	1149.84	27108.07	1673.08	3353.72	13011.87	421.64	177.82	3203.23	151.14	881.48	409.45	343.97	374.91	550.73	806.41	802.53	104.89	1006.00	184	1	2
651	2023-02-05 23:08:58.000	6067.76	733.86	20003.98	1551.11	6395.86	13735.12	148.58	162.60	1067.42	244.25	258.08	94.81	965.78	138.07	399.95	336.49	1426.06	199.59	997.00	178	3	1
652	2023-02-05 23:09:00.000	10791.43	3906.55	10026.34	841.58	2646.01	2773.96	788.81	351.21	474.79	218.74	145.67	186.21	752.14	84.35	516.01	197.34	314.69	96.35	997.00	193	2	1
653	2023-02-05 23:09:02.000	11086.95	3473.77	10784.35	1896.52	2861.50	2600.83	473.23	685.65	2615.86	427.07	569.83	112.03	146.06	160.46	574.26	858.44	133.68	65.87	1006.00	187	0	2
654	2023-02-05 23:09:05.000	36265.94	1150.84	27097.50	1674.77	3364.72	13016.97	421.18	177.82	3207.76	151.14	882.51	408.72	343.97	375.73	550.73	806.41	804.76	104.01	1006.00	185	1	2
655	2023-02-05 23:09:09.000	6076.34	732.91	20057.70	1554.37	6380.02	13692.35	148.58	162.13	1066.27	243.04	258.08	94.38	967.43	138.07	400.83	335.33	1431.84	198.62	997.00	178	3	1
656	2023-02-05 23:09:11.000	10707.75	3913.27	9970.62	838.99	2635.39	2762.80	789.69	352.06	474.79	218.74	145.67	186.89	756.75	84.35	516.01	197.34	314.69	95.48	997.00	193	2	1
657	2023-02-05 23:09:13.000	11063.72	3474.75	10741.28	1905.14	2867.67	2598.01	474.97	687.31	2617.01	427.79	601.66	112.37	146.06	161.27	574.26	847.22	133.68	65.87	1006.00	184	0	2
658	2023-02-05 23:09:16.000	36258.83	1149.84	27055.21	1673.08	3355.92	13010.42	422.57	177.82	3196.44	151.50	879.43	410.17	343.16	374.09	549.89	806.41	805.88	104.89	1006.00	184	1	2
659	2023-02-05 23:09:20.000	6002.26	734.81	19968.17	1553.56	6404.12	13704.57	148.58	162.13	1068.57	243.44	258.08	94.81	968.25	138.07	400.83	336.49	1428.63	199.59	997.00	180	3	1
660	2023-02-05 23:09:22.000	10989.44	3892.13	10027.27	841.58	2635.39	2767.68	790.13	352.91	474.79	219.11	148.84	186.89	752.91	84.35	512.60	198.49	314.69	96.35	997.00	193	2	1
661	2023-02-05 23:09:24.000	11110.98	3476.73	10779.77	1897.39	2867.67	2598.72	472.36	683.99	2618.16	427.07	574.81	111.69	146.06	161.27	574.26	859.56	133.68	65.87	1006.00	183	0	2
662	2023-02-05 23:09:27.000	36525.80	1148.85	26890.84	1677.30	3373.52	13065.05	423.49	177.82	3199.83	151.50	878.41	410.90	343.16	375.73	550.73	806.41	805.32	104.89	1006.00	184	1	2
663	2023-02-05 23:09:31.000	6074.00	736.71	19960.63	1556.00	6415.14	13641.43	148.58	162.13	1065.13	243.44	258.08	94.81	966.61	138.07	400.83	335.33	1424.77	199.59	997.00	182	3	1
664	2023-02-05 23:09:33.000	10844.45	3902.70	10034.70	841.58	2642.97	2768.38	784.83	349.08	474.79	218.01	145.67	185.86	755.21	85.17	519.42	198.49	313.01	95.48	997.00	193	2	1
665	2023-02-05 23:09:35.000	11121.40	3489.56	10720.21	1906.87	2873.84	2604.36	474.53	686.89	2613.56	428.87	600.66	112.03	146.06	160.46	566.95	858.44	133.68	65.87	1006.00	185	0	2
666	2023-02-05 23:09:38.000	36279.37	1147.85	27100.38	1673.93	3369.85	13035.91	423.03	177.82	3203.23	151.14	882.51	410.54	343.97	375.73	549.89	806.41	803.64	104.89	1006.00	186	1	2
667	2023-02-05 23:09:42.000	6040.47	734.81	20174.57	1559.27	6410.32	13759.57	148.07	162.13	1066.27	243.44	257.01	94.81	969.08	138.07	400.83	336.49	1427.35	199.59	997.00	183	3	1
668	2023-02-05 23:09:44.000	10899.96	3910.39	10047.70	837.26	2640.70	2769.77	788.36	352.91	474.79	218.74	148.84	186.55	746.77	84.35	517.71	198.49	314.69	95.48	997.00	196	2	1
669	2023-02-05 23:09:46.000	11118.19	3481.67	10692.72	1898.25	2866.90	2603.65	473.66	686.06	2613.56	428.15	598.67	112.03	146.06	161.27	575.07	856.19	133.68	65.87	1006.00	184	0	2
670	2023-02-05 23:09:49.000	36259.62	1148.85	27159.02	1675.61	3360.32	13017.70	422.11	177.82	3198.70	151.50	882.51	409.45	343.16	374.91	549.04	804.17	805.32	104.89	1006.00	187	1	2
671	2023-02-05 23:09:53.000	6043.59	734.81	20136.87	1555.19	6419.27	13720.87	148.58	162.13	1068.57	243.85	259.14	94.38	962.49	138.07	401.71	336.49	1432.49	199.59	997.00	180	3	1
672	2023-02-05 23:09:55.000	10815.45	3883.49	10019.84	838.12	2630.08	2757.22	790.57	352.49	474.79	218.01	148.84	186.89	743.70	84.35	517.71	197.34	314.69	96.35	997.00	193	2	1
673	2023-02-05 23:09:57.000	11102.17	3483.64	10759.61	1900.83	2872.30	2605.77	472.79	684.41	2594.01	426.71	598.67	112.03	145.27	160.46	572.63	860.68	133.68	65.01	1006.00	183	0	2
674	2023-02-05 23:10:00.000	36308.59	1142.87	27161.90	1666.34	3358.86	13027.17	421.64	177.82	3204.36	151.50	879.43	409.45	343.97	374.91	549.89	806.41	805.32	104.89	1006.00	184	1	2
675	2023-02-05 23:10:04.000	5986.67	733.86	19950.26	1551.11	6400.68	13754.81	148.58	162.13	1067.42	243.85	259.14	94.81	961.67	138.07	399.07	335.33	1433.13	199.59	997.00	181	3	1
676	2023-02-05 23:10:06.000	10788.94	3878.68	10082.06	833.81	2628.56	2765.59	787.92	352.06	474.79	217.29	146.73	186.55	756.75	85.17	516.86	198.49	314.69	96.35	997.00	192	2	1
677	2023-02-05 23:10:07.000	11070.13	3470.80	10718.38	1899.97	2871.53	2598.72	472.79	684.82	2607.81	428.15	600.66	111.69	146.06	161.27	571.82	853.95	133.68	65.01	1006.00	187	0	2
678	2023-02-05 23:10:11.000	36471.30	1149.84	26981.19	1673.93	3362.52	12992.21	422.57	177.82	3206.62	151.50	882.51	410.17	343.97	375.73	550.73	805.29	804.20	104.89	1006.00	184	1	2
679	2023-02-05 23:10:15.000	6058.40	733.86	20057.70	1556.82	6397.24	13720.19	148.58	162.13	1065.13	243.44	257.01	94.81	965.78	138.07	400.83	336.49	1435.70	199.59	997.00	181	3	1
680	2023-02-05 23:10:17.000	10864.34	3916.15	10022.62	843.30	2630.08	2752.34	789.25	352.91	473.71	216.92	145.67	185.86	755.98	84.35	520.27	198.49	314.69	96.35	997.00	196	2	1
681	2023-02-05 23:10:18.000	11072.53	3487.59	10766.02	1912.04	2869.99	2607.17	473.66	685.65	2605.51	428.51	572.82	112.03	146.06	161.27	575.07	858.44	133.68	65.87	1006.00	187	0	2
682	2023-02-05 23:10:21.000	35176.74	1143.87	26886.99	1668.87	3359.59	13003.13	423.03	177.82	3197.57	151.50	880.46	409.81	343.16	375.73	549.04	801.93	805.88	104.89	1006.00	184	1	2
683	2023-02-05 23:10:26.000	6048.27	737.66	19935.18	1558.45	6409.63	13687.60	148.07	162.13	1062.83	243.04	259.14	94.38	968.25	138.07	399.95	335.33	1423.49	199.59	997.00	181	3	1
684	2023-02-05 23:10:28.000	10953.82	3902.70	10014.27	840.71	2631.60	2755.82	783.50	351.63	474.79	218.74	145.67	186.21	755.98	84.35	514.31	198.49	314.13	96.35	997.00	194	2	1
685	2023-02-05 23:10:29.000	11146.23	3484.63	10760.52	1901.70	2869.21	2604.36	473.66	687.31	2600.91	429.60	573.81	112.03	146.06	161.27	572.63	858.44	133.68	65.87	1006.00	185	0	2
686	2023-02-05 23:10:32.000	35875.75	1146.85	26934.09	1667.18	3358.86	13000.22	423.95	178.24	3194.17	151.50	879.43	411.26	343.16	374.91	549.04	807.53	806.44	104.89	1006.00	186	1	2
687	2023-02-05 23:10:36.000	6032.67	733.86	20015.29	1553.56	6406.19	13759.57	148.58	162.13	1069.71	243.44	259.14	94.81	966.61	138.07	399.95	336.49	1431.20	199.59	997.00	180	3	1
688	2023-02-05 23:10:38.000	10793.91	3883.49	10016.12	835.53	2630.08	2762.10	789.69	350.78	474.79	218.74	144.62	186.55	756.75	84.35	517.71	197.34	314.69	96.35	997.00	193	2	1
689	2023-02-05 23:10:40.000	11071.73	3470.80	10609.34	1897.39	2862.27	2590.97	474.97	686.89	2617.01	428.87	599.67	112.03	146.06	161.27	574.26	858.44	133.68	65.87	1006.00	185	0	2
690	2023-02-05 23:10:43.000	36145.88	1149.84	26992.73	1674.77	3365.45	13003.13	422.11	177.82	3200.96	151.50	882.51	409.81	343.16	375.73	549.04	807.53	803.09	104.01	1006.00	184	1	2
691	2023-02-05 23:10:47.000	6017.08	733.86	20127.45	1553.56	6397.92	13789.44	148.07	162.13	1066.27	243.44	259.14	94.81	966.61	138.07	401.71	336.49	1433.77	199.59	997.00	180	3	1
692	2023-02-05 23:10:49.000	10882.56	3913.27	10014.27	843.30	2629.32	2763.50	788.36	353.34	474.79	219.11	147.78	186.89	755.98	84.35	516.86	198.49	315.25	96.35	997.00	195	2	1
693	2023-02-05 23:10:51.000	11030.08	3460.93	10781.60	1899.11	2870.76	2601.54	472.36	682.75	2610.11	427.07	573.81	112.03	146.06	160.46	575.88	858.44	133.68	65.87	1006.00	183	0	2
694	2023-02-05 23:10:54.000	36018.72	1152.83	27131.14	1676.46	3373.52	13049.75	421.64	177.82	3206.62	151.50	882.51	409.81	343.97	374.91	549.89	806.41	803.64	104.01	1006.00	183	1	2
695	2023-02-05 23:10:58.000	5979.65	734.81	20020.00	1548.66	6375.89	13691.67	148.58	161.65	1066.27	243.44	257.01	94.81	966.61	138.07	400.83	335.33	1433.77	198.62	997.00	179	3	1
696	2023-02-05 23:11:00.000	10868.48	3895.98	10049.56	833.81	2625.53	2755.82	787.92	352.49	474.79	219.83	145.67	186.55	755.98	84.35	516.01	198.49	314.13	96.35	997.00	192	2	1
697	2023-02-05 23:11:02.000	11083.75	3434.27	10682.64	1900.83	2851.47	2597.31	475.40	688.13	2611.26	428.51	599.67	112.37	146.06	161.27	572.63	856.19	133.68	65.87	1006.00	190	0	2
698	2023-02-05 23:11:05.000	36089.80	1149.84	27028.29	1673.08	3366.92	13036.64	422.57	177.82	3199.83	151.50	880.46	409.81	343.16	374.91	549.89	806.41	805.32	104.89	1006.00	183	1	2
699	2023-02-05 23:11:09.000	6000.70	735.76	20182.11	1556.82	6406.87	13777.90	148.58	162.13	1067.42	243.85	259.14	94.38	968.25	138.07	400.83	335.33	1433.77	199.59	997.00	185	3	1
700	2023-02-05 23:11:11.000	10874.28	3899.82	10003.12	840.71	2633.11	2760.71	790.57	352.06	474.79	218.74	147.78	186.55	755.98	84.35	517.71	197.34	314.13	96.35	997.00	193	2	1
701	2023-02-05 23:11:13.000	11069.33	3456.98	10780.68	1905.14	2863.04	2599.42	474.53	687.31	2607.81	428.51	599.67	112.03	146.06	161.27	574.26	861.80	133.68	65.87	1006.00	183	0	2
702	2023-02-05 23:11:16.000	35976.07	1150.84	27151.33	1674.77	3364.72	13051.21	422.57	177.82	3199.83	151.50	880.46	409.81	343.16	375.73	549.04	805.29	803.09	104.89	1006.00	185	1	2
703	2023-02-05 23:11:20.000	6050.61	732.91	19965.34	1554.37	6375.89	13710.68	148.58	162.13	1068.57	243.85	257.01	94.38	964.96	138.07	400.83	336.49	1433.77	198.62	997.00	180	3	1
704	2023-02-05 23:11:22.000	10761.60	3918.08	9967.83	826.04	2594.43	2753.73	790.13	351.63	473.71	218.74	147.78	186.55	755.21	84.35	519.42	197.34	314.69	96.35	997.00	193	2	1
705	2023-02-05 23:11:24.000	11014.05	3480.68	10766.94	1909.45	2873.84	2598.01	474.10	685.65	2607.81	428.15	602.65	112.03	146.06	161.27	574.26	858.44	133.68	65.87	1006.00	184	0	2
706	2023-02-05 23:11:27.000	36036.88	1148.85	27095.58	1671.40	3376.45	13063.59	421.18	177.82	3202.10	151.50	881.48	409.45	343.16	375.73	550.73	805.29	804.76	104.01	1006.00	183	1	2
707	2023-02-05 23:11:31.000	5964.06	735.76	19986.08	1555.19	6388.97	13729.01	148.58	162.13	1068.57	244.25	257.01	94.81	968.25	138.07	399.07	335.33	1430.56	199.59	997.00	179	3	1
708	2023-02-05 23:11:33.000	10928.13	3914.23	9702.22	843.30	2638.42	2764.19	787.92	350.35	474.79	218.38	147.78	185.86	754.44	85.17	516.86	198.49	314.69	96.35	997.00	193	2	1
709	2023-02-05 23:11:35.000	11085.35	3479.69	10721.13	1903.42	2873.07	2581.10	474.97	687.31	2613.56	428.87	600.66	112.37	146.06	161.27	575.07	859.56	133.68	65.87	1006.00	187	0	2
710	2023-02-05 23:11:38.000	36359.93	1149.84	27163.82	1667.18	3367.65	12996.58	421.64	177.82	3205.49	151.50	883.53	409.08	343.16	374.91	549.89	805.29	804.20	104.01	1006.00	183	1	2
711	2023-02-05 23:11:42.000	6011.62	736.71	19965.34	1557.63	6387.60	13686.92	148.58	162.13	1067.42	243.04	259.14	94.81	968.25	138.07	399.95	336.49	1431.84	199.59	997.00	181	3	1
712	2023-02-05 23:11:44.000	10746.69	3903.66	10055.13	841.58	2636.90	2769.77	791.02	352.91	473.71	219.11	147.78	186.89	752.91	84.35	516.01	198.49	315.25	96.35	997.00	192	2	1
713	2023-02-05 23:11:46.000	11119.00	3479.69	10670.73	1905.14	2858.42	2586.74	473.23	684.41	2611.26	425.98	572.82	111.69	146.06	161.27	574.26	859.56	133.68	65.01	1006.00	187	0	2
714	2023-02-05 23:11:49.000	36329.92	1149.84	27174.40	1673.08	3363.99	13017.70	423.03	177.82	3202.10	151.50	880.46	410.54	343.97	375.73	550.73	805.29	804.20	104.01	1006.00	183	1	2
715	2023-02-05 23:11:53.000	6057.62	735.76	20157.61	1554.37	6398.61	13775.86	148.58	162.13	1067.42	243.85	258.08	94.81	964.96	138.07	399.95	335.33	1428.63	198.62	997.00	182	3	1
716	2023-02-05 23:11:55.000	10916.53	3894.06	10057.92	837.26	2636.15	2769.77	790.57	352.49	474.79	218.38	144.62	186.55	752.91	84.35	517.71	198.49	314.13	95.48	997.00	195	2	1
717	2023-02-05 23:11:57.000	11098.17	3483.64	10744.03	1906.87	2869.99	2601.54	473.66	685.65	2622.76	428.87	573.81	112.03	146.85	161.27	571.01	861.80	133.68	65.87	1006.00	184	0	2
718	2023-02-05 23:12:00.000	36312.54	1148.85	27003.30	1670.55	3363.25	13012.60	422.11	177.82	3194.17	151.14	880.46	409.45	343.16	374.91	550.73	806.41	802.53	104.89	1006.00	183	1	2
719	2023-02-05 23:12:04.000	6070.88	736.71	20053.93	1555.19	6410.32	13684.89	148.58	162.13	1067.42	242.64	257.01	94.81	968.25	138.07	399.07	335.33	1399.71	199.59	997.00	180	3	1
720	2023-02-05 23:12:06.000	10840.31	3931.53	10017.05	840.71	2641.45	2771.87	791.46	353.34	474.79	218.38	145.67	187.24	757.51	84.35	518.57	197.34	314.69	96.35	997.00	194	2	1
721	2023-02-05 23:12:07.000	11127.01	3477.72	10766.94	1904.28	2869.21	2607.17	474.10	686.06	2620.46	428.51	573.81	112.03	146.85	161.27	575.07	857.32	132.57	65.01	1006.00	185	0	2
722	2023-02-05 23:12:11.000	36119.82	1145.86	26982.15	1673.08	3364.72	13022.07	420.72	177.39	3200.96	151.14	878.41	408.35	343.16	374.91	550.73	807.53	804.76	104.89	1006.00	187	1	2
723	2023-02-05 23:12:15.000	6033.45	731.96	19935.18	1551.93	6399.30	13752.10	148.58	162.13	1067.42	243.44	258.08	94.81	967.43	138.07	401.71	336.49	1436.34	198.62	997.00	184	3	1
724	2023-02-05 23:12:17.000	10928.13	3838.33	10061.63	835.53	2612.64	2768.38	787.92	352.91	474.79	219.83	145.67	185.86	755.21	85.17	517.71	198.49	315.25	97.23	997.00	193	2	1
725	2023-02-05 23:12:18.000	11143.03	3475.74	10750.45	1905.14	2870.76	2603.65	474.10	686.89	2610.11	428.51	599.67	112.37	146.06	161.27	574.26	859.56	133.68	65.87	1006.00	184	0	2
726	2023-02-05 23:12:22.000	36179.85	1148.85	27126.33	1676.46	3355.19	13045.38	420.72	177.39	3199.83	151.50	881.48	408.35	342.36	374.91	549.04	805.29	805.32	104.01	1006.00	187	1	2
727	2023-02-05 23:12:26.000	6052.17	733.86	20030.37	1556.00	6411.69	13761.60	148.07	161.65	1065.13	243.85	259.14	94.38	967.43	138.07	400.83	336.49	1434.41	199.59	997.00	180	3	1
728	2023-02-05 23:12:28.000	10776.51	3900.78	9968.76	840.71	2629.32	2752.34	792.34	354.62	473.71	219.47	145.67	186.89	752.91	84.35	516.01	198.49	314.13	96.35	997.00	191	2	1
729	2023-02-05 23:12:29.000	11133.41	3462.90	10727.54	1904.28	2871.53	2604.36	474.53	686.48	2613.56	428.15	599.67	112.03	146.06	161.27	571.01	853.95	133.68	65.87	1006.00	184	0	2
730	2023-02-05 23:12:32.000	35953.16	1145.86	27079.24	1672.24	3366.92	13035.18	421.18	177.82	3199.83	151.50	881.48	409.08	343.16	375.73	549.89	807.53	804.76	104.01	1006.00	183	1	2
731	2023-02-05 23:12:36.000	6045.15	734.81	20058.65	1551.93	6403.43	13777.22	148.58	162.60	1067.42	243.44	258.08	94.81	965.78	138.07	399.95	335.33	1434.41	199.59	997.00	181	3	1
732	2023-02-05 23:12:39.000	10837.82	3888.29	9848.96	840.71	2629.32	2748.15	791.46	352.06	474.79	219.47	145.67	187.24	755.98	84.35	518.57	198.49	315.25	96.35	997.00	193	2	1
733	2023-02-05 23:12:40.000	11049.30	3458.95	10752.28	1906.01	2857.65	2600.83	474.97	687.31	2613.56	428.87	573.81	112.37	146.06	161.27	572.63	848.34	133.13	65.87	1006.00	184	0	2
734	2023-02-05 23:12:43.000	36389.94	1151.84	26977.35	1675.61	3350.79	13033.00	421.18	177.82	3202.10	151.14	883.53	408.35	343.16	375.73	550.73	806.41	803.64	104.01	1006.00	183	1	2
735	2023-02-05 23:12:47.000	6011.62	734.81	19921.99	1551.11	6402.74	13749.38	148.07	162.13	1067.42	243.85	258.08	94.81	968.25	138.07	399.95	336.49	1436.34	199.59	997.00	177	3	1
736	2023-02-05 23:12:49.000	10745.03	3916.15	10020.77	838.99	2631.60	2756.52	786.60	350.35	474.79	219.47	145.67	186.55	754.44	84.35	516.01	197.34	315.25	96.35	997.00	194	2	1
737	2023-02-05 23:12:51.000	11088.55	3483.64	10767.85	1852.56	2853.02	2593.08	474.53	687.31	2607.81	429.23	600.66	112.03	146.06	161.27	574.26	859.56	133.68	65.87	1006.00	184	0	2
738	2023-02-05 23:12:54.000	36295.16	1150.84	27109.03	1673.08	3372.05	12968.17	423.03	177.82	3202.10	151.50	881.48	410.17	343.97	374.91	550.73	805.29	804.76	104.01	1006.00	183	1	2
739	2023-02-05 23:12:58.000	6049.83	734.81	19872.98	1548.66	6398.61	13723.58	148.58	162.13	1068.57	243.44	259.14	94.81	964.96	138.07	399.95	336.49	1429.92	199.59	997.00	179	3	1
740	2023-02-05 23:13:00.000	10844.45	3895.98	10003.12	840.71	2639.94	2766.29	788.81	351.63	474.79	218.38	145.67	186.55	756.75	84.35	516.86	198.49	314.69	96.35	997.00	193	2	1
741	2023-02-05 23:13:02.000	11107.78	3470.80	10743.12	1899.11	2868.44	2602.95	474.53	688.13	2612.41	429.23	595.69	112.03	146.06	161.27	573.44	860.68	133.68	65.87	1006.00	183	0	2
742	2023-02-05 23:13:05.000	36237.51	1147.85	27151.33	1670.55	3368.39	13022.80	423.03	178.24	3198.70	151.50	882.51	410.54	343.16	374.91	549.89	809.77	804.20	104.89	1006.00	185	1	2
743	2023-02-05 23:13:09.000	6053.73	737.66	19919.16	1560.90	6418.58	13675.38	148.58	162.13	1067.42	244.25	258.08	94.81	968.25	138.07	400.83	336.49	1429.92	199.59	997.00	181	3	1
744	2023-02-05 23:13:11.000	10923.16	3896.94	10009.62	843.30	2642.21	2762.80	791.46	351.63	474.79	219.11	145.67	186.89	756.75	85.17	519.42	198.49	314.69	96.35	997.00	195	2	1
745	2023-02-05 23:13:13.000	11052.51	3474.75	10796.26	1901.70	2867.67	2602.95	473.66	685.23	2610.11	428.15	573.81	112.03	146.06	161.27	575.07	859.56	133.68	65.87	1006.00	182	0	2
746	2023-02-05 23:13:16.000	36091.38	1147.85	27079.24	1675.61	3363.99	12990.75	422.11	177.82	3204.36	151.14	881.48	409.08	343.97	375.73	550.73	806.41	806.44	104.89	1006.00	184	1	2
747	2023-02-05 23:13:20.000	6009.28	734.81	19747.63	1556.00	6398.61	13733.09	148.58	162.13	1068.57	243.85	259.14	94.81	966.61	138.07	399.95	336.49	1435.70	199.59	997.00	182	3	1
748	2023-02-05 23:13:22.000	10952.99	3923.84	10072.78	842.44	2629.32	2752.34	792.34	352.91	473.71	219.11	144.62	186.89	754.44	84.35	516.01	197.34	314.69	96.35	997.00	194	2	1
749	2023-02-05 23:13:24.000	11117.39	3476.73	10741.28	1900.83	2867.67	2599.42	472.79	684.82	2608.96	427.79	573.81	112.03	146.06	161.27	575.07	859.56	133.68	65.87	1006.00	186	0	2
750	2023-02-05 23:13:27.000	36485.52	1150.84	27195.54	1675.61	3366.92	13042.47	421.18	177.39	3206.62	151.50	883.53	409.45	343.97	376.55	550.73	806.41	805.88	104.89	1006.00	186	1	2
751	2023-02-05 23:13:31.000	6035.01	734.81	20030.37	1555.19	6394.48	13745.99	148.58	162.13	1065.13	243.44	258.08	94.81	967.43	138.07	399.95	336.49	1433.77	200.56	997.00	180	3	1
752	2023-02-05 23:13:33.000	10874.28	3911.35	10075.56	841.58	2636.90	2769.77	788.36	351.63	474.79	218.74	145.67	186.55	754.44	84.35	513.46	197.34	313.57	95.48	997.00	193	2	1
753	2023-02-05 23:13:35.000	11101.37	3470.80	10677.15	1905.14	2860.73	2593.08	472.79	683.99	2619.31	427.79	603.65	111.69	146.85	161.27	573.44	855.07	133.68	65.87	1006.00	186	0	2
754	2023-02-05 23:13:38.000	36352.03	1148.85	27054.25	1673.93	3355.92	13017.70	422.57	177.82	3198.70	151.50	879.43	410.17	343.16	374.91	550.73	806.41	802.53	104.89	1006.00	184	1	2
755	2023-02-05 23:13:42.000	6053.73	736.71	20106.71	1556.00	6399.30	13788.08	148.07	162.13	1066.27	243.85	257.01	94.81	964.96	138.07	399.95	336.49	1428.63	198.62	997.00	180	3	1
756	2023-02-05 23:13:44.000	10856.05	3923.84	10052.34	843.30	2646.76	2770.47	790.13	352.91	474.79	219.11	145.67	186.55	754.44	84.35	517.71	197.34	313.01	96.35	997.00	193	2	1
757	2023-02-05 23:13:46.000	11074.94	3456.98	10754.11	1900.83	2848.39	2593.79	474.97	688.13	2613.56	429.23	598.67	112.03	146.06	161.27	575.07	853.95	133.68	65.87	1006.00	186	0	2
758	2023-02-05 23:13:49.000	36266.73	1150.84	27097.50	1667.18	3355.92	12971.08	421.18	177.39	3199.83	151.14	882.51	408.72	343.16	374.91	549.89	804.17	805.88	104.01	1006.00	184	1	2
759	2023-02-05 23:13:53.000	6053.73	735.76	20142.53	1557.63	6404.12	13772.47	148.58	162.13	1067.42	243.85	257.01	94.38	966.61	138.07	399.07	336.49	1432.49	200.56	997.00	178	3	1
760	2023-02-05 23:13:55.000	10918.19	3914.23	10036.56	841.58	2634.63	2773.26	790.13	352.91	475.87	218.38	145.67	186.89	757.51	85.17	518.57	197.34	309.10	96.35	997.00	192	2	1
761	2023-02-05 23:13:56.000	11031.68	3459.94	10785.26	1904.28	2865.36	2597.31	474.10	686.48	2605.51	427.79	599.67	112.03	146.06	160.46	568.57	859.56	133.68	65.87	1006.00	182	0	2
762	2023-02-05 23:14:00.000	36088.22	1146.85	26910.06	1672.24	3363.99	13009.69	421.64	177.82	3200.96	151.14	881.48	409.08	343.16	374.91	549.89	807.53	801.97	104.01	1006.00	186	1	2
763	2023-02-05 23:14:04.000	6053.73	737.66	19823.97	1559.27	6437.17	13773.14	148.58	162.13	1066.27	243.85	257.01	94.81	961.67	137.20	398.19	335.33	1433.13	199.59	997.00	178	3	1
764	2023-02-05 23:14:06.000	10870.96	3913.27	10040.27	842.44	2639.18	2766.29	792.78	352.49	475.87	218.38	148.84	187.58	757.51	84.35	516.86	197.34	314.13	95.48	997.00	191	2	1
765	2023-02-05 23:14:07.000	11105.38	3455.99	10641.41	1900.83	2848.39	2578.99	472.79	685.23	2614.71	428.15	575.80	111.69	146.06	161.27	573.44	857.32	133.68	65.87	1006.00	187	0	2
766	2023-02-05 23:14:11.000	36012.40	1147.85	27119.61	1669.71	3365.45	13027.90	422.11	177.82	3199.83	151.50	881.48	409.08	343.16	374.91	550.73	806.41	801.97	104.89	1006.00	186	1	2
767	2023-02-05 23:14:15.000	6049.05	737.66	20089.75	1559.27	6406.87	13737.84	148.58	162.13	1068.57	244.25	258.08	94.81	969.08	138.07	400.83	336.49	1428.63	199.59	997.00	180	3	1
768	2023-02-05 23:14:17.000	10921.50	3896.94	9809.95	840.71	2631.60	2761.40	790.13	352.91	474.79	218.38	144.62	186.21	757.51	85.17	518.57	198.49	314.69	96.35	997.00	193	2	1
769	2023-02-05 23:14:18.000	11139.02	3469.82	10754.11	1892.21	2869.99	2604.36	474.10	686.89	2603.21	428.87	571.82	112.03	146.06	161.27	575.07	859.56	133.68	65.87	1006.00	185	0	2
770	2023-02-05 23:14:22.000	36487.10	1150.84	27001.38	1674.77	3361.06	13035.91	421.64	177.39	3203.23	151.50	883.53	409.08	343.97	376.55	550.73	807.53	801.97	104.89	1006.00	185	1	2
771	2023-02-05 23:14:26.000	6044.37	733.86	20022.83	1551.93	6415.82	13724.94	148.58	162.13	1066.27	243.44	259.14	94.81	965.78	138.07	399.95	336.49	1430.56	199.59	997.00	181	3	1
772	2023-02-05 23:14:28.000	10772.37	3895.98	10061.63	840.71	2638.42	2768.38	789.25	352.49	474.79	218.01	145.67	186.55	752.14	84.35	518.57	198.49	314.69	96.35	997.00	192	2	1
773	2023-02-05 23:14:29.000	11103.77	3479.69	10698.22	1896.52	2866.90	2597.31	474.53	686.48	2608.96	428.51	602.65	112.37	146.06	161.27	574.26	859.56	133.68	65.87	1006.00	185	0	2
774	2023-02-05 23:14:33.000	36181.42	1150.84	27076.35	1670.55	3366.19	13051.21	421.64	177.82	3200.96	151.50	881.48	409.08	343.16	375.73	550.73	806.41	797.49	104.01	1006.00	184	1	2
775	2023-02-05 23:14:36.000	6022.54	734.81	20125.56	1550.30	6360.75	13767.03	148.58	162.13	1067.42	242.24	258.08	94.81	966.61	138.94	399.95	336.49	1432.49	200.56	997.00	181	3	1
776	2023-02-05 23:14:38.000	10855.22	3886.37	9870.32	835.53	2631.60	2767.68	790.57	352.91	474.79	219.47	145.67	186.89	752.91	84.35	517.71	197.34	314.13	95.48	997.00	194	2	1
777	2023-02-05 23:14:40.000	11086.95	3476.73	10739.45	1891.35	2853.79	2595.90	473.23	684.82	2615.86	428.15	572.82	112.03	146.85	161.27	575.07	859.56	133.68	65.87	1006.00	185	0	2
778	2023-02-05 23:14:43.000	36339.40	1151.84	27129.22	1673.93	3371.32	13041.74	421.64	177.39	3196.44	151.50	881.48	408.72	343.16	375.73	550.73	805.29	806.44	104.01	1006.00	182	1	2
779	2023-02-05 23:14:48.000	6068.54	735.76	19891.83	1554.37	6372.45	13753.46	148.58	162.13	1065.13	243.85	258.08	94.81	966.61	138.07	399.95	336.49	1432.49	199.59	997.00	179	3	1
780	2023-02-05 23:14:49.000	10795.57	3916.15	9999.41	844.17	2639.94	2765.59	789.69	352.91	474.79	218.74	145.67	186.55	757.51	84.35	519.42	197.34	314.69	96.35	997.00	192	2	1
781	2023-02-05 23:14:51.000	11119.00	3467.84	10741.28	1903.42	2863.04	2595.90	474.10	686.89	2611.26	428.87	573.81	112.03	146.06	161.27	571.82	858.44	133.68	65.87	1006.00	186	0	2
782	2023-02-05 23:14:54.000	36297.53	1147.85	27098.46	1674.77	3366.92	13030.81	419.80	176.97	3199.83	151.14	880.46	407.99	343.16	374.91	549.04	807.53	798.05	104.89	1006.00	184	1	2
783	2023-02-05 23:14:58.000	6052.95	734.81	19975.71	1551.11	6377.27	13714.76	149.10	162.60	1067.42	243.44	259.14	94.81	968.25	138.94	399.95	336.49	1430.56	199.59	997.00	179	3	1
784	2023-02-05 23:15:00.000	10808.83	3918.08	10082.06	841.58	2641.45	2771.17	786.15	351.21	474.79	218.01	145.67	185.86	755.21	84.35	516.86	198.49	314.13	95.48	997.00	192	2	1
785	2023-02-05 23:15:02.000	11112.59	3485.62	10636.83	1895.66	2857.65	2589.56	473.23	685.23	2607.81	428.15	574.81	112.03	146.06	161.27	573.44	860.68	133.68	65.87	1006.00	184	0	2
786	2023-02-05 23:15:05.000	36133.25	1149.84	27005.22	1678.14	3360.32	13038.83	423.03	177.82	3202.10	151.50	880.46	410.17	343.16	375.73	549.89	806.41	802.53	104.89	1006.00	188	1	2
787	2023-02-05 23:15:09.000	6069.32	735.76	20050.16	1554.37	6406.87	13720.19	148.58	162.60	1066.27	244.25	260.20	94.81	965.78	138.07	399.95	335.33	1435.70	198.62	997.00	179	3	1
788	2023-02-05 23:15:11.000	10816.28	3795.10	9757.94	828.63	2614.15	2747.45	790.57	353.34	474.79	218.38	145.67	186.89	753.68	84.35	517.71	197.34	314.13	96.35	997.00	194	2	1
789	2023-02-05 23:15:13.000	11030.88	3470.80	10815.50	1884.46	2866.90	2596.61	471.49	683.99	2611.26	428.87	572.82	111.69	146.06	161.27	575.07	858.44	133.68	65.87	1006.00	185	0	2
790	2023-02-05 23:15:16.000	36088.22	1147.85	27028.29	1672.24	3369.85	13012.60	421.64	177.39	3203.23	151.50	882.51	409.45	343.16	375.73	549.89	806.41	804.20	104.89	1006.00	184	1	2
791	2023-02-05 23:15:20.000	6042.03	735.76	19972.88	1553.56	6422.71	13703.89	148.58	162.13	1067.42	243.85	259.14	94.81	966.61	138.07	398.19	335.33	1422.85	199.59	997.00	177	3	1
792	2023-02-05 23:15:22.000	10831.20	3907.51	10011.48	838.12	2620.22	2750.94	791.90	352.91	474.79	218.38	145.67	186.89	754.44	84.35	518.57	198.49	314.69	96.35	997.00	194	2	1
793	2023-02-05 23:15:24.000	10988.42	3477.72	10773.35	1908.59	2873.07	2595.20	473.23	685.23	2608.96	427.43	598.67	112.03	146.06	161.27	574.26	860.68	133.68	65.01	1006.00	188	0	2
794	2023-02-05 23:15:27.000	36173.53	1146.85	27091.73	1671.40	3363.25	12997.31	423.03	177.82	3190.78	151.87	880.46	410.54	343.16	375.73	549.89	806.41	805.32	104.89	1006.00	186	1	2
795	2023-02-05 23:15:31.000	6008.50	733.86	20020.00	1548.66	6378.65	13744.63	148.58	162.60	1068.57	243.85	260.20	94.81	968.25	138.07	399.95	335.33	1433.13	199.59	997.00	182	3	1
796	2023-02-05 23:15:33.000	10938.07	3911.35	9816.45	839.85	2639.94	2758.61	793.22	352.91	474.79	218.74	147.78	187.24	755.98	84.35	518.57	198.49	314.69	96.35	997.00	193	2	1
797	2023-02-05 23:15:35.000	11095.76	3474.75	10522.30	1904.28	2865.36	2598.72	474.53	686.89	2612.41	428.87	573.81	112.03	146.85	161.27	574.26	859.56	133.68	65.87	1006.00	188	0	2
798	2023-02-05 23:15:38.000	36199.59	1142.87	27090.77	1671.40	3371.32	13040.28	422.57	177.82	3204.36	151.50	883.53	409.81	343.16	375.73	551.57	805.29	804.20	104.89	1006.00	183	1	2
799	2023-02-05 23:15:42.000	6000.70	735.76	19930.47	1545.40	6399.30	13764.32	148.58	162.13	1068.57	244.65	258.08	94.38	966.61	138.07	400.83	336.49	1434.41	199.59	997.00	177	3	1
800	2023-02-05 23:15:44.000	10917.36	3876.76	9879.60	840.71	2621.74	2751.64	791.46	352.91	474.79	219.83	145.67	186.89	748.30	84.35	516.86	197.34	313.57	96.35	997.00	194	2	1
801	2023-02-05 23:15:46.000	11133.41	3480.68	10763.27	1904.28	2872.30	2595.90	474.97	687.31	2613.56	427.79	573.81	112.37	146.06	161.27	569.38	857.32	133.68	65.87	1006.00	184	0	2
802	2023-02-05 23:15:49.000	35833.10	1149.84	26911.99	1674.77	3368.39	13021.34	421.64	177.82	3198.70	151.50	881.48	409.45	342.36	374.91	548.20	801.93	804.76	104.89	1006.00	187	1	2
803	2023-02-05 23:15:53.000	6056.84	734.81	20035.08	1561.71	6410.32	13771.11	148.58	162.13	1067.42	243.85	259.14	94.81	966.61	138.07	399.07	335.33	1433.13	199.59	997.00	180	3	1
804	2023-02-05 23:15:55.000	10972.87	3907.51	10054.20	840.71	2639.18	2767.68	788.36	352.06	474.79	218.74	147.78	186.55	755.98	84.35	517.71	197.34	314.13	96.35	997.00	190	2	1
805	2023-02-05 23:15:56.000	11065.32	3482.65	10770.60	1910.32	2875.39	2609.99	472.79	684.41	2608.96	427.79	597.68	112.03	146.06	161.27	574.26	859.56	133.68	65.87	1006.00	184	0	2
806	2023-02-05 23:16:00.000	36325.18	1149.84	27107.11	1674.77	3371.32	13033.00	422.11	177.82	3202.10	151.50	880.46	409.45	343.16	374.91	549.89	808.65	805.88	104.01	1006.00	185	1	2
807	2023-02-05 23:16:04.000	6043.59	734.81	19979.48	1555.19	6425.46	13767.71	148.58	162.60	1069.71	243.85	259.14	94.81	969.08	138.07	399.95	336.49	1429.92	199.59	997.00	179	3	1
808	2023-02-05 23:16:06.000	10869.31	3889.25	10042.13	842.44	2637.66	2768.38	791.46	352.91	473.71	217.29	147.78	186.55	755.21	84.35	519.42	197.34	315.25	96.35	997.00	193	2	1
809	2023-02-05 23:16:07.000	11062.12	3487.59	10700.97	1889.63	2877.70	2606.47	475.40	688.13	2613.56	429.23	573.81	112.37	146.06	160.46	562.07	859.56	133.68	65.87	1006.00	186	0	2
810	2023-02-05 23:16:11.000	36253.30	1148.85	27036.94	1670.55	3352.99	12996.58	422.11	177.82	3204.36	151.50	882.51	410.17	343.97	375.73	549.89	806.41	806.44	104.89	1006.00	183	1	2
811	2023-02-05 23:16:15.000	6070.10	735.76	20046.39	1560.08	6400.68	13754.81	148.58	162.60	1068.57	243.44	258.08	94.81	969.90	138.07	399.07	335.33	1427.35	199.59	997.00	177	3	1
812	2023-02-05 23:16:17.000	10815.45	3914.23	10061.63	837.26	2638.42	2766.29	791.46	352.49	474.79	218.38	145.67	186.89	755.98	84.35	517.71	198.49	314.13	96.35	997.00	195	2	1
813	2023-02-05 23:16:18.000	11119.80	3458.95	10777.02	1908.59	2860.73	2596.61	474.10	686.89	2614.71	428.87	599.67	112.03	146.06	161.27	573.44	857.32	133.68	65.87	1006.00	184	0	2
814	2023-02-05 23:16:22.000	36200.38	1148.85	27128.26	1671.40	3370.58	13037.37	423.03	177.82	3205.49	151.50	881.48	410.17	343.97	375.73	550.73	806.41	804.76	104.89	1006.00	183	1	2
815	2023-02-05 23:16:26.000	6039.69	733.86	19971.94	1555.19	6365.57	13671.99	148.58	162.13	1067.42	243.04	258.08	94.81	966.61	138.07	399.95	336.49	1431.20	199.59	997.00	177	3	1
816	2023-02-05 23:16:27.000	10909.08	3929.61	10051.41	843.30	2639.18	2771.87	788.36	352.49	474.79	216.56	147.78	186.55	756.75	84.35	516.01	197.34	314.69	96.35	997.00	195	2	1
817	2023-02-05 23:16:29.000	11100.57	3468.83	10722.04	1903.42	2863.04	2593.08	474.10	686.48	2613.56	427.79	573.81	112.03	146.06	161.27	572.63	857.32	133.68	65.87	1006.00	184	0	2
818	2023-02-05 23:16:33.000	36316.49	1146.85	27063.86	1670.55	3365.45	13053.39	422.57	177.82	3199.83	151.50	882.51	410.17	343.16	375.73	550.73	808.65	803.64	104.89	1006.00	185	1	2
819	2023-02-05 23:16:36.000	6037.35	733.86	19913.50	1562.53	6408.25	13775.86	148.58	162.13	1067.42	243.85	258.08	94.81	965.78	138.07	399.95	335.33	1431.20	199.59	997.00	181	3	1
820	2023-02-05 23:16:38.000	10856.05	3909.43	10102.49	823.45	2636.90	2771.87	791.02	353.34	474.79	218.01	148.84	186.89	755.21	84.35	518.57	198.49	314.69	96.35	997.00	194	2	1
821	2023-02-05 23:16:40.000	11102.97	3486.60	10722.04	1893.94	2869.99	2604.36	472.79	684.82	2619.31	428.87	600.66	112.03	146.06	161.27	575.88	858.44	133.68	65.87	1006.00	184	0	2
822	2023-02-05 23:16:43.000	36321.23	1152.83	27188.81	1676.46	3346.39	13036.64	422.57	177.82	3206.62	151.14	880.46	410.17	343.97	375.73	549.89	806.41	804.20	104.01	1006.00	185	1	2
823	2023-02-05 23:16:48.000	6047.49	736.71	19809.83	1555.19	6396.55	13750.74	148.58	162.60	1067.42	243.85	258.08	94.81	967.43	138.07	398.19	336.49	1436.34	199.59	997.00	180	3	1
824	2023-02-05 23:16:49.000	10897.48	3912.31	9995.69	841.58	2638.42	2764.19	793.22	352.91	474.79	219.11	148.84	186.89	756.75	85.17	516.86	198.49	314.69	96.35	997.00	197	2	1
825	2023-02-05 23:16:51.000	11168.66	3486.60	10733.04	1900.83	2872.30	2607.17	473.66	686.48	2615.86	428.15	571.82	112.03	146.06	161.27	574.26	859.56	133.68	65.87	1006.00	184	0	2
826	2023-02-05 23:16:54.000	36275.42	1149.84	26995.61	1671.40	3367.65	13047.57	422.57	177.82	3193.04	151.14	883.53	410.17	342.36	375.73	549.04	806.41	804.76	104.89	1006.00	182	1	2
827	2023-02-05 23:16:58.000	6060.74	735.76	20027.54	1560.08	6393.10	13738.52	148.58	162.60	1068.57	243.44	258.08	94.81	966.61	138.07	399.07	335.33	1435.70	199.59	997.00	176	3	1
828	2023-02-05 23:17:00.000	10910.73	3864.27	10021.70	842.44	2617.94	2762.10	790.57	352.91	474.79	218.74	145.67	186.89	754.44	84.35	518.57	198.49	315.25	96.35	997.00	193	2	1
829	2023-02-05 23:17:02.000	11127.81	3464.88	10794.43	1900.83	2866.13	2605.77	473.66	685.65	2610.11	427.43	574.81	112.03	146.06	161.27	574.26	858.44	133.68	65.87	1006.00	182	0	2
830	2023-02-05 23:17:05.000	35991.86	1147.85	27147.48	1673.93	3361.79	13011.15	422.11	177.82	3204.36	151.14	883.53	409.08	343.16	376.55	550.73	806.41	802.53	104.89	1006.00	187	1	2
831	2023-02-05 23:17:09.000	6035.01	732.91	19981.36	1550.30	6397.92	13738.52	148.58	162.60	1070.86	243.44	259.14	94.81	969.08	138.94	399.95	335.33	1433.13	200.56	997.00	176	3	1
832	2023-02-05 23:17:11.000	10898.31	3817.19	10035.63	841.58	2619.46	2748.85	788.81	352.06	473.71	218.74	147.78	186.55	755.21	84.35	516.86	198.49	314.69	96.35	997.00	193	2	1
833	2023-02-05 23:17:13.000	11172.67	3488.58	10770.60	1902.56	2869.21	2606.47	474.10	686.06	2612.41	428.51	573.81	112.03	146.06	161.27	573.44	859.56	133.68	65.87	1006.00	184	0	2
834	2023-02-05 23:17:16.000	36314.91	1148.85	27262.83	1673.08	3361.79	13048.29	422.57	177.82	3207.76	151.50	881.48	410.54	343.97	375.73	550.73	807.53	801.41	104.01	1006.00	186	1	2
835	2023-02-05 23:17:20.000	6049.05	734.81	20063.36	1552.74	6392.42	13748.70	148.58	162.13	1068.57	244.25	259.14	94.81	968.25	138.07	399.07	333.01	1430.56	199.59	997.00	177	3	1
836	2023-02-05 23:17:22.000	10839.48	3914.23	10041.20	840.71	2644.49	2774.66	788.36	351.21	473.71	219.11	145.67	186.21	756.75	84.35	516.86	197.34	314.13	96.35	997.00	196	2	1
837	2023-02-05 23:17:24.000	10910.71	3470.80	10635.91	1906.01	2864.59	2593.08	474.10	687.31	2614.71	428.87	597.68	111.69	146.85	161.27	572.63	850.58	133.13	65.01	1006.00	183	0	2
838	2023-02-05 23:17:27.000	36174.32	1147.85	26987.92	1673.93	3366.92	13004.59	422.57	177.82	3198.70	151.14	883.53	409.81	343.16	375.73	550.73	806.41	803.64	104.01	1006.00	182	1	2
839	2023-02-05 23:17:31.000	6056.06	734.81	20067.13	1556.82	6397.24	13758.89	148.58	162.60	1067.42	243.44	258.08	94.38	966.61	138.07	399.95	335.33	1427.35	199.59	997.00	180	3	1
840	2023-02-05 23:17:33.000	10861.85	3889.25	9992.91	841.58	2630.08	2763.50	791.02	353.34	474.79	218.74	147.78	186.89	755.98	84.35	518.57	197.34	315.25	96.35	997.00	195	2	1
841	2023-02-05 23:17:34.000	11046.90	3483.64	10744.03	1898.25	2870.76	2596.61	471.92	683.58	2614.71	427.07	601.66	111.69	146.06	161.27	573.44	856.19	133.68	65.01	1006.00	185	0	2
842	2023-02-05 23:17:38.000	36188.53	1148.85	27100.38	1667.18	3370.58	13002.41	422.11	177.82	3205.49	151.50	882.51	409.81	343.97	375.73	549.89	808.65	804.20	104.89	1006.00	187	1	2
843	2023-02-05 23:17:42.000	6038.91	734.81	19936.12	1556.82	6419.95	13733.09	148.58	162.60	1068.57	243.04	259.14	94.81	967.43	138.07	399.95	336.49	1431.84	199.59	997.00	176	3	1
844	2023-02-05 23:17:44.000	10755.80	3911.35	10108.07	841.58	2642.97	2769.08	787.04	349.08	474.79	218.74	145.67	186.55	753.68	84.35	517.71	197.34	313.57	96.35	997.00	192	2	1
845	2023-02-05 23:17:45.000	11101.37	3483.64	10754.11	1912.04	2863.04	2598.01	473.23	684.82	2611.26	427.43	573.81	112.03	146.06	161.27	573.44	858.44	133.68	65.01	1006.00	186	0	2
846	2023-02-05 23:17:49.000	36099.28	1149.84	27118.65	1668.87	3370.58	13047.57	422.11	177.82	3208.89	151.14	880.46	409.81	343.97	376.55	550.73	806.41	804.76	104.01	1006.00	184	1	2
847	2023-02-05 23:17:53.000	6072.44	735.76	20083.15	1556.00	6408.94	13738.52	148.58	161.65	1067.42	243.85	259.14	94.38	967.43	138.07	399.95	336.49	1433.13	199.59	997.00	178	3	1
848	2023-02-05 23:17:55.000	10868.48	3906.55	10043.99	837.26	2628.56	2767.68	788.36	352.91	474.79	219.11	147.78	186.55	755.98	84.35	516.86	198.49	314.13	96.35	997.00	195	2	1
849	2023-02-05 23:17:56.000	11088.55	3474.75	10542.45	1897.39	2859.96	2595.20	472.36	684.41	2617.01	427.79	572.82	111.69	146.06	161.27	575.07	856.19	133.68	65.01	1006.00	185	0	2
850	2023-02-05 23:18:00.000	35773.07	1148.85	27032.14	1673.08	3361.06	13019.16	421.64	177.82	3206.62	151.14	882.51	409.81	343.97	376.55	551.57	806.41	801.41	104.01	1006.00	184	1	2
851	2023-02-05 23:18:04.000	5999.93	734.81	20116.14	1545.40	6387.60	13782.65	149.10	162.60	1067.42	243.85	258.08	94.81	968.25	138.07	400.83	336.49	1426.70	199.59	997.00	182	3	1
852	2023-02-05 23:18:06.000	10826.22	3857.55	10009.62	840.71	2627.80	2754.43	791.46	352.91	474.79	219.11	144.62	186.89	754.44	84.35	517.71	197.34	313.57	95.48	997.00	193	2	1
853	2023-02-05 23:18:07.000	11087.75	3475.74	10770.60	1899.97	2862.27	2598.01	473.66	686.06	2612.41	428.51	599.67	112.03	146.06	161.27	572.63	858.44	133.68	65.87	1006.00	183	0	2
854	2023-02-05 23:18:11.000	36223.29	1149.84	27117.68	1668.02	3343.46	12941.95	423.03	177.82	3206.62	151.50	883.53	410.54	343.97	376.55	550.73	805.29	804.76	104.01	1006.00	184	1	2
855	2023-02-05 23:18:15.000	6038.13	731.96	20019.06	1555.19	6397.24	13733.77	148.58	162.13	1067.42	243.85	257.01	94.38	969.90	138.07	400.83	336.49	1432.49	199.59	997.00	180	3	1
856	2023-02-05 23:18:17.000	10913.22	3935.37	10090.42	842.44	2636.90	2769.77	786.60	353.34	473.71	217.29	145.67	186.21	755.98	84.35	516.01	197.34	314.69	96.35	997.00	193	2	1
857	2023-02-05 23:18:18.000	11086.15	3482.65	10784.35	1903.42	2873.07	2609.99	474.97	686.89	2613.56	428.51	573.81	112.03	146.06	161.27	573.44	857.32	133.68	65.87	1006.00	184	0	2
858	2023-02-05 23:18:22.000	36104.81	1147.85	26959.08	1668.87	3354.46	12992.94	421.64	177.82	3198.70	151.50	881.48	409.45	343.97	374.09	549.89	806.41	804.76	104.01	1006.00	181	1	2
859	2023-02-05 23:18:26.000	6035.01	733.86	20017.18	1556.82	6342.16	13734.45	148.58	162.60	1068.57	244.25	260.20	94.81	968.25	138.07	400.83	335.33	1431.84	199.59	997.00	180	3	1
860	2023-02-05 23:18:27.000	10890.02	3895.98	9926.04	839.85	2630.84	2758.61	787.92	352.91	473.71	218.74	146.73	186.89	755.21	84.35	518.57	198.49	314.69	96.35	997.00	194	2	1
861	2023-02-05 23:18:29.000	11094.16	3485.62	10742.20	1913.77	2862.27	2603.65	473.66	687.31	2611.26	428.51	600.66	112.03	146.06	161.27	575.07	859.56	133.68	65.87	1006.00	183	0	2
862	2023-02-05 23:18:33.000	36028.19	1145.86	27121.53	1672.24	3362.52	13018.43	422.11	177.82	3195.31	151.50	881.48	409.81	343.97	376.55	550.73	805.29	803.09	104.89	1006.00	183	1	2
863	2023-02-05 23:18:36.000	6042.81	734.81	19909.74	1554.37	6384.15	13712.04	148.58	162.13	1067.42	243.44	258.08	94.81	966.61	138.07	399.95	336.49	1431.20	199.59	997.00	177	3	1
864	2023-02-05 23:18:38.000	10859.37	3895.98	10019.84	837.26	2634.63	2766.29	787.92	352.49	474.79	219.11	145.67	186.89	753.68	84.35	517.71	197.34	314.69	96.35	997.00	195	2	1
865	2023-02-05 23:18:40.000	11090.96	3471.79	10754.11	1894.80	2854.56	2595.20	473.66	686.06	2614.71	427.79	572.82	112.03	146.06	161.27	573.44	858.44	133.68	65.87	1006.00	182	0	2
866	2023-02-05 23:18:44.000	35814.94	1146.85	26437.15	1667.18	3350.79	12987.84	422.57	177.82	3197.57	151.50	881.48	409.81	343.97	375.73	550.73	808.65	804.76	104.89	1006.00	184	1	2
867	2023-02-05 23:18:47.000	6045.15	732.91	20012.47	1549.48	6395.86	13767.03	148.58	162.13	1066.27	243.85	258.08	94.81	965.78	138.07	400.83	336.49	1424.13	199.59	997.00	181	3	1
868	2023-02-05 23:18:49.000	10906.59	3912.31	10052.34	844.17	2639.94	2753.03	787.04	350.35	473.71	218.74	145.67	186.21	754.44	84.35	518.57	198.49	314.13	96.35	997.00	193	2	1
869	2023-02-05 23:18:51.000	11078.14	3478.70	10788.01	1897.39	2858.42	2603.65	474.10	685.23	2605.51	426.71	599.67	112.03	146.06	161.27	571.82	856.19	133.68	65.87	1006.00	183	0	2
870	2023-02-05 23:18:54.000	36506.05	1151.84	27078.27	1673.08	3361.06	13002.41	423.03	177.82	3206.62	151.50	883.53	410.17	343.97	376.55	547.36	805.29	801.97	104.89	1006.00	185	1	2
871	2023-02-05 23:18:58.000	6035.01	736.71	19930.47	1557.63	6410.32	13752.78	148.58	162.13	1067.42	244.25	259.14	94.81	966.61	138.07	400.83	336.49	1422.85	199.59	997.00	181	3	1
872	2023-02-05 23:19:00.000	10825.40	3811.43	9972.47	838.12	2611.88	2746.06	788.81	351.63	473.71	219.47	147.78	186.55	752.91	84.35	517.71	197.34	314.13	96.35	997.00	196	2	1
873	2023-02-05 23:19:02.000	11021.26	3473.77	10698.22	1902.56	2873.07	2600.83	474.10	686.48	2581.36	429.23	600.66	112.03	146.06	161.27	575.88	844.97	133.68	65.87	1006.00	184	0	2
874	2023-02-05 23:19:05.000	36382.84	1149.84	27068.66	1671.40	3359.59	13019.89	421.64	177.82	3197.57	151.50	881.48	409.08	343.16	375.73	549.04	806.41	803.64	104.89	1006.00	182	1	2
875	2023-02-05 23:19:09.000	6028.00	733.86	19936.12	1556.00	6404.81	13683.53	148.58	162.13	1065.13	243.44	258.08	94.81	965.78	138.07	401.71	335.33	1427.99	199.59	997.00	182	3	1
876	2023-02-05 23:19:11.000	10824.57	3915.19	10056.06	838.99	2635.39	2766.98	788.81	352.06	474.79	219.11	144.62	186.55	754.44	84.35	516.86	198.49	314.69	96.35	997.00	194	2	1
877	2023-02-05 23:19:12.000	11037.29	3474.75	10733.95	1895.66	2866.13	2603.65	473.66	686.48	2621.61	428.87	574.81	112.03	146.85	161.27	575.07	858.44	133.68	65.87	1006.00	191	0	2
878	2023-02-05 23:19:16.000	36497.37	1146.85	26920.64	1671.40	3364.72	13009.69	422.57	177.82	3205.49	151.50	881.48	410.54	343.16	375.73	550.73	805.29	804.20	104.89	1006.00	183	1	2
879	2023-02-05 23:19:20.000	6059.18	735.76	19927.64	1560.90	6412.38	13714.76	148.58	162.13	1067.42	243.44	260.20	94.81	967.43	138.07	399.07	335.33	1433.13	198.62	997.00	183	3	1
880	2023-02-05 23:19:22.000	10840.31	3920.96	9973.40	840.71	2638.42	2761.40	788.81	352.06	474.79	218.74	145.67	186.55	755.21	84.35	508.35	198.49	314.13	96.35	997.00	193	2	1
881	2023-02-05 23:19:23.000	11117.39	3479.69	10778.85	1880.14	2875.39	2607.88	473.23	686.06	2613.56	428.15	598.67	111.69	146.06	160.46	574.26	859.56	134.24	65.87	1006.00	184	0	2
882	2023-02-05 23:19:27.000	36067.69	1150.84	26857.20	1673.93	3364.72	13021.34	422.11	177.82	3203.23	151.14	882.51	409.81	343.97	374.91	548.20	804.17	806.44	104.89	1006.00	185	1	2
883	2023-02-05 23:19:31.000	6061.52	734.81	19988.90	1552.74	6395.86	13735.80	148.58	162.13	1068.57	243.44	258.08	94.81	966.61	138.07	400.83	336.49	1431.20	198.62	997.00	180	3	1
884	2023-02-05 23:19:33.000	10878.42	3913.27	9962.26	840.71	2638.42	2764.19	792.78	353.76	474.79	218.38	145.67	186.89	755.21	84.35	517.71	197.34	314.13	96.35	997.00	194	2	1
885	2023-02-05 23:19:34.000	11094.96	3474.75	10775.18	1894.80	2868.44	2607.88	474.53	687.31	2613.56	428.51	600.66	112.37	146.06	161.27	572.63	852.83	133.68	65.87	1006.00	184	0	2
886	2023-02-05 23:19:38.000	36391.53	1148.85	27090.77	1665.49	3369.12	13057.76	422.11	177.82	3199.83	151.50	882.51	409.81	343.16	375.73	549.89	805.29	803.64	104.89	1006.00	187	1	2
887	2023-02-05 23:19:42.000	5973.41	736.71	20021.89	1557.63	6401.37	13738.52	148.58	162.13	1067.42	244.25	259.14	94.81	967.43	138.07	399.95	335.33	1438.91	199.59	997.00	180	3	1
888	2023-02-05 23:19:44.000	10867.65	3902.70	9872.17	841.58	2629.32	2741.87	786.60	349.93	473.71	216.92	145.67	186.21	750.61	84.35	518.57	198.49	314.69	96.35	997.00	192	2	1
889	2023-02-05 23:19:45.000	11022.06	3473.77	10789.84	1858.59	2853.02	2588.85	473.66	686.06	2603.21	428.87	601.66	112.03	146.06	161.27	573.44	858.44	133.13	65.87	1006.00	183	0	2
890	2023-02-05 23:19:49.000	35937.36	1148.85	26948.51	1671.40	3366.92	13021.34	422.57	177.82	3202.10	151.50	882.51	410.17	343.97	376.55	549.89	806.41	805.32	104.01	1006.00	185	1	2
891	2023-02-05 23:19:53.000	6052.17	734.81	19883.35	1556.82	6406.19	13738.52	148.58	162.13	1067.42	243.85	259.14	94.81	964.14	138.07	399.95	336.49	1427.99	199.59	997.00	181	3	1
892	2023-02-05 23:19:55.000	10741.72	3903.66	10034.70	841.58	2638.42	2755.82	785.71	352.49	474.79	219.47	147.78	186.21	753.68	84.35	517.71	198.49	313.01	96.35	997.00	196	2	1
893	2023-02-05 23:19:56.000	10921.93	3467.84	10771.52	1893.94	2863.82	2601.54	474.53	686.89	2610.11	428.87	599.67	112.03	146.06	161.27	568.57	849.46	133.68	65.87	1006.00	187	0	2
894	2023-02-05 23:20:00.000	36383.63	1149.84	26974.46	1673.93	3360.32	12988.57	422.57	177.82	3205.49	151.50	881.48	410.17	343.97	376.55	550.73	805.29	801.97	104.89	1006.00	183	1	2
895	2023-02-05 23:20:04.000	6044.37	735.76	19899.37	1551.11	6403.43	13759.57	148.58	162.13	1068.57	243.85	258.08	94.38	966.61	138.07	399.95	336.49	1427.35	198.62	997.00	181	3	1
896	2023-02-05 23:20:06.000	10800.54	3915.19	9982.69	839.85	2635.39	2764.19	783.94	351.63	474.79	219.11	144.62	185.52	754.44	84.35	516.01	197.34	313.57	96.35	997.00	192	2	1
897	2023-02-05 23:20:07.000	11077.34	3487.59	10805.42	1911.18	2868.44	2600.83	474.10	686.89	2607.81	428.51	573.81	112.03	146.06	161.27	574.26	858.44	133.68	65.87	1006.00	185	0	2
898	2023-02-05 23:20:11.000	36356.77	1150.84	27060.01	1674.77	3353.72	13035.91	421.64	177.39	3206.62	151.50	882.51	409.08	343.97	376.55	550.73	805.29	805.88	104.01	1006.00	183	1	2
899	2023-02-05 23:20:15.000	6012.40	734.81	19972.88	1556.00	6404.81	13716.12	148.58	162.13	1068.57	243.44	258.08	94.81	968.25	138.07	401.71	335.33	1430.56	199.59	997.00	179	3	1
900	2023-02-05 23:20:17.000	10867.65	3871.96	9957.62	829.49	2621.74	2754.43	790.13	352.49	474.79	217.65	145.67	186.89	755.98	85.17	517.71	198.49	314.13	96.35	997.00	191	2	1
901	2023-02-05 23:20:18.000	11044.50	3499.44	10733.95	1900.83	2876.16	2605.06	470.62	678.60	2608.96	424.90	602.65	111.69	146.06	161.27	571.82	856.19	133.13	65.01	1006.00	184	0	2
902	2023-02-05 23:20:22.000	36152.20	1148.85	26870.65	1667.18	3366.19	13016.25	422.57	178.24	3204.36	151.50	883.53	410.17	343.97	376.55	550.73	806.41	804.76	104.01	1006.00	182	1	2
903	2023-02-05 23:20:26.000	6044.37	734.81	19858.84	1553.56	6406.19	13727.66	148.58	162.13	1067.42	243.44	257.01	94.81	967.43	138.07	401.71	335.33	1433.77	198.62	997.00	182	3	1
904	2023-02-05 23:20:27.000	10845.28	3873.88	10025.41	836.40	2622.50	2761.40	790.13	351.63	474.79	218.38	145.67	186.89	753.68	84.35	518.57	198.49	313.57	96.35	997.00	196	2	1
905	2023-02-05 23:20:29.000	11131.81	3488.58	10729.37	1906.01	2873.84	2599.42	474.10	686.48	2607.81	428.15	603.65	112.03	146.06	161.27	573.44	859.56	133.68	65.87	1006.00	190	0	2
906	2023-02-05 23:20:33.000	36315.70	1147.85	27078.27	1668.87	3352.99	13033.73	420.26	177.39	3199.83	151.50	884.56	408.72	343.97	376.55	549.89	806.41	805.88	104.89	1006.00	182	1	2
907	2023-02-05 23:20:37.000	6043.59	734.81	20074.67	1559.27	6414.45	13731.05	148.07	162.13	1065.13	243.44	258.08	94.38	964.96	138.07	400.83	336.49	1428.63	199.59	997.00	181	3	1
908	2023-02-05 23:20:38.000	10869.31	3926.72	9965.97	842.44	2634.63	2757.92	788.36	351.63	473.71	219.11	145.67	186.55	755.21	84.35	517.71	198.49	314.13	96.35	997.00	195	2	1
909	2023-02-05 23:20:40.000	11057.31	3472.78	10755.03	1899.97	2849.16	2601.54	474.97	687.72	2612.41	428.87	598.67	112.37	146.06	161.27	575.07	859.56	133.68	65.87	1006.00	185	0	2
910	2023-02-05 23:20:44.000	36089.80	1144.86	27178.24	1674.77	3367.65	13034.45	420.26	177.39	3208.89	151.50	880.46	407.99	343.97	375.73	550.73	807.53	806.44	104.89	1006.00	183	1	2
911	2023-02-05 23:20:47.000	6004.60	735.76	20052.05	1558.45	6379.34	13742.59	148.58	162.13	1065.13	243.85	258.08	94.81	967.43	138.07	399.95	335.33	1430.56	199.59	997.00	179	3	1
912	2023-02-05 23:20:49.000	10793.91	3903.66	10070.92	840.71	2636.90	2757.22	791.02	351.21	473.71	218.38	147.78	186.55	755.21	84.35	511.75	197.34	315.25	96.35	997.00	195	2	1
913	2023-02-05 23:20:51.000	11027.67	3444.14	10652.41	1898.25	2856.87	2597.31	474.10	686.06	2608.96	428.51	598.67	112.03	146.06	161.27	572.63	856.19	133.68	65.87	1006.00	181	0	2
914	2023-02-05 23:20:55.000	36103.23	1142.87	26867.77	1668.87	3351.53	12988.57	423.49	178.24	3211.15	151.50	884.56	411.26	343.97	376.55	551.57	805.29	804.20	104.89	1006.00	184	1	2
915	2023-02-05 23:20:58.000	6000.70	732.91	19752.34	1553.56	6368.32	13710.68	148.58	162.13	1067.42	243.44	260.20	94.81	968.25	138.07	380.57	337.65	1431.84	199.59	997.00	181	3	1
916	2023-02-05 23:21:00.000	10884.22	3925.76	9952.04	844.17	2640.70	2760.01	788.81	352.06	473.71	219.11	145.67	186.55	752.14	84.35	519.42	198.49	314.69	96.35	997.00	196	2	1
917	2023-02-05 23:21:02.000	11071.73	3445.13	10653.32	1902.56	2858.42	2599.42	474.10	685.65	2613.56	428.15	600.66	112.03	146.06	161.27	575.07	858.44	133.68	65.87	1006.00	185	0	2
918	2023-02-05 23:21:06.000	35794.40	1146.85	27126.33	1669.71	3365.45	13035.91	422.11	177.82	3206.62	151.50	882.51	409.81	343.97	375.73	549.89	805.29	803.64	104.01	1006.00	184	1	2
919	2023-02-05 23:21:09.000	5946.90	735.76	19930.47	1547.85	6419.27	13757.53	148.58	162.13	1067.42	243.85	258.08	94.81	964.96	138.07	399.95	336.49	1431.20	200.56	997.00	174	3	1
920	2023-02-05 23:21:11.000	10781.49	3918.08	10076.49	840.71	2642.21	2769.77	793.67	353.76	474.79	217.65	147.78	187.24	757.51	85.17	517.71	197.34	315.25	96.35	997.00	194	2	1
921	2023-02-05 23:21:12.000	11100.57	3459.94	10720.21	1909.45	2864.59	2600.13	474.97	687.31	2604.36	428.15	574.81	112.37	146.06	160.46	567.76	850.58	133.68	65.87	1006.00	184	0	2
922	2023-02-05 23:21:16.000	36152.99	1151.84	26981.19	1673.93	3355.19	12998.76	422.57	178.24	3205.49	151.50	882.51	410.17	343.97	375.73	549.89	804.17	804.20	104.89	1006.00	183	1	2
923	2023-02-05 23:21:20.000	6032.67	734.81	19767.42	1547.85	6374.52	13700.50	148.58	162.13	1067.42	244.25	258.08	94.81	968.25	138.07	401.71	336.49	1433.13	199.59	997.00	182	3	1
924	2023-02-05 23:21:22.000	10744.20	3886.37	10013.34	838.99	2635.39	2770.47	790.57	352.91	474.79	218.74	145.67	186.89	755.98	84.35	516.86	197.34	313.57	95.48	997.00	194	2	1
925	2023-02-05 23:21:23.000	11159.85	3485.62	10784.35	1896.52	2876.16	2611.40	473.66	686.06	2615.86	428.15	598.67	112.03	146.06	161.27	575.07	858.44	133.68	65.87	1006.00	186	0	2
926	2023-02-05 23:21:27.000	36136.41	1147.85	27022.52	1676.46	3361.06	13017.70	421.64	177.82	3203.23	151.14	883.53	409.81	343.97	375.73	549.89	806.41	799.73	104.89	1006.00	182	1	2
927	2023-02-05 23:21:31.000	6008.50	733.86	19913.50	1553.56	6388.29	13729.01	148.58	162.60	1067.42	243.04	257.01	94.81	961.67	137.20	399.95	336.49	1429.92	199.59	997.00	181	3	1
928	2023-02-05 23:21:33.000	10816.28	3909.43	10015.20	834.67	2637.66	2767.68	789.25	351.21	474.79	219.11	145.67	186.55	755.98	84.35	518.57	197.34	313.57	96.35	997.00	193	2	1
929	2023-02-05 23:21:34.000	11030.88	3474.75	10796.26	1906.01	2869.99	2599.42	473.23	685.23	2610.11	428.15	573.81	112.03	146.06	161.27	574.26	858.44	133.68	65.87	1006.00	182	0	2
930	2023-02-05 23:21:38.000	36384.42	1146.85	27057.13	1672.24	3365.45	13042.47	422.11	177.82	3203.23	151.50	882.51	409.81	343.16	375.73	549.04	804.17	806.44	104.89	1006.00	186	1	2
931	2023-02-05 23:21:42.000	6017.86	735.76	19959.69	1556.82	6399.30	13706.61	148.58	162.13	1068.57	243.85	258.08	94.38	967.43	138.07	400.83	335.33	1429.27	199.59	997.00	178	3	1
932	2023-02-05 23:21:44.000	10737.57	3878.68	10033.77	838.12	2627.05	2755.82	793.22	352.91	474.79	219.11	145.67	187.24	755.98	84.35	518.57	198.49	313.57	96.35	997.00	194	2	1
933	2023-02-05 23:21:45.000	11132.61	3478.70	10699.14	1905.14	2866.13	2583.22	474.10	685.23	2612.41	427.79	601.66	112.03	146.06	161.27	574.26	858.44	133.68	65.87	1006.00	187	0	2
934	2023-02-05 23:21:49.000	36325.18	1147.85	26913.91	1666.34	3364.72	13008.23	422.11	177.82	3202.10	151.50	882.51	409.81	343.97	375.73	549.89	807.53	806.44	104.01	1006.00	184	1	2
935	2023-02-05 23:21:53.000	6049.83	734.81	19967.23	1556.00	6399.99	13756.85	148.58	162.13	1069.71	243.04	257.01	94.81	969.90	138.07	399.95	336.49	1428.63	199.59	997.00	181	3	1
936	2023-02-05 23:21:55.000	10876.76	3924.80	10039.34	842.44	2642.21	2761.40	788.81	352.49	473.71	219.47	147.78	186.55	754.44	84.35	518.57	198.49	311.89	96.35	997.00	194	2	1
937	2023-02-05 23:21:56.000	11051.70	3469.82	10729.37	1904.28	2868.44	2597.31	474.10	686.48	2606.66	428.51	574.81	112.03	146.06	161.27	574.26	858.44	133.68	65.01	1006.00	187	0	2
938	2023-02-05 23:22:00.000	36413.64	1151.84	26789.91	1672.24	3362.52	13016.25	422.11	177.82	3196.44	151.14	881.48	410.17	343.16	375.73	549.89	806.41	807.56	104.89	1006.00	183	1	2
939	2023-02-05 23:22:04.000	6044.37	734.81	19773.08	1543.77	6395.17	13694.39	148.58	162.13	1068.57	243.85	257.01	94.38	965.78	138.07	401.71	335.33	1426.70	199.59	997.00	180	3	1
940	2023-02-05 23:22:06.000	10847.77	3917.12	10015.20	839.85	2638.42	2766.98	788.81	353.34	475.87	218.01	145.67	186.89	755.98	85.17	516.01	198.49	315.25	96.35	997.00	194	2	1
941	2023-02-05 23:22:07.000	11129.41	3454.02	10645.08	1904.28	2860.73	2600.83	474.10	686.89	2608.96	427.79	600.66	112.03	146.06	161.27	573.44	860.68	133.13	65.01	1006.00	186	0	2
942	2023-02-05 23:22:11.000	36159.31	1149.84	27176.32	1671.40	3363.99	13012.60	422.57	177.82	3199.83	151.50	880.46	410.54	343.16	374.91	549.89	807.53	804.76	104.89	1006.00	186	1	2
943	2023-02-05 23:22:15.000	6065.42	735.76	20036.97	1556.82	6393.79	13753.46	148.58	162.13	1067.42	244.25	258.08	94.38	964.96	138.07	399.07	335.33	1432.49	198.62	997.00	181	3	1
944	2023-02-05 23:22:17.000	10939.73	3920.00	9980.83	840.71	2638.42	2762.10	786.15	351.21	474.79	218.74	144.62	186.21	754.44	84.35	516.01	198.49	315.25	95.48	997.00	192	2	1
945	2023-02-05 23:22:18.000	11123.00	3473.77	10645.08	1906.01	2860.73	2594.49	471.92	683.99	2608.96	427.79	598.67	111.69	146.06	161.27	572.63	856.19	133.68	65.87	1006.00	183	0	2
946	2023-02-05 23:22:22.000	36256.46	1144.86	27066.74	1646.94	3358.86	12941.95	420.72	177.39	3210.02	151.50	881.48	408.72	343.97	375.73	551.57	807.53	803.09	104.89	1006.00	184	1	2
947	2023-02-05 23:22:26.000	6024.88	733.86	19803.24	1554.37	6401.37	13719.51	148.58	161.65	1068.57	243.85	257.01	94.81	968.25	138.07	399.07	335.33	1437.63	199.59	997.00	178	3	1
948	2023-02-05 23:22:27.000	10928.13	3857.55	9974.33	841.58	2634.63	2761.40	789.25	352.06	474.79	218.74	147.78	186.89	755.98	85.17	516.01	198.49	314.69	96.35	997.00	194	2	1
949	2023-02-05 23:22:29.000	11119.80	3467.84	10667.98	1899.97	2866.90	2593.08	473.23	686.89	2613.56	428.51	573.81	111.69	146.06	161.27	573.44	859.56	133.68	65.87	1006.00	186	0	2
950	2023-02-05 23:22:33.000	36525.01	1149.84	27109.03	1671.40	3359.59	13001.68	423.49	178.24	3204.36	151.50	881.48	411.26	343.16	375.73	550.73	806.41	804.76	104.01	1006.00	184	1	2
951	2023-02-05 23:22:37.000	6003.82	736.71	20036.97	1559.27	6422.02	13697.11	148.58	162.13	1067.42	243.44	257.01	94.81	966.61	138.07	400.83	336.49	1430.56	199.59	997.00	183	3	1
952	2023-02-05 23:22:38.000	10846.94	3914.23	10067.20	836.40	2630.08	2764.89	787.92	351.63	474.79	218.74	145.67	186.55	755.98	84.35	517.71	198.49	314.69	96.35	997.00	195	2	1
953	2023-02-05 23:22:40.000	11110.18	3489.56	10785.26	1909.45	2868.44	2600.83	474.53	686.48	2615.86	428.15	597.68	112.03	146.06	161.27	573.44	856.19	133.68	65.87	1006.00	183	0	2
954	2023-02-05 23:22:44.000	36274.63	1149.84	27084.04	1677.30	3362.52	13041.01	423.03	177.82	3207.76	151.50	883.53	409.81	343.97	376.55	551.57	808.65	805.32	104.89	1006.00	181	1	2
955	2023-02-05 23:22:47.000	6029.55	733.86	19997.39	1536.43	6399.30	13733.77	148.58	162.13	1068.57	243.44	259.14	94.81	969.08	138.07	400.83	335.33	1429.92	198.62	997.00	183	3	1
956	2023-02-05 23:22:49.000	10837.00	3903.66	10023.55	843.30	2643.73	2748.15	781.29	351.21	473.71	218.01	145.67	185.86	755.98	84.35	516.01	198.49	314.13	96.35	997.00	194	2	1
957	2023-02-05 23:22:51.000	11099.77	3483.64	10738.53	1900.83	2866.13	2597.31	474.10	686.48	2610.11	428.51	573.81	112.03	146.06	161.27	574.26	857.32	133.68	65.87	1006.00	183	0	2
958	2023-02-05 23:22:55.000	35908.93	1146.85	27228.22	1673.08	3367.65	13049.02	421.64	177.82	3204.36	151.14	882.51	409.08	343.16	375.73	551.57	805.29	806.44	104.01	1006.00	184	1	2
959	2023-02-05 23:22:58.000	6049.83	733.86	19842.82	1549.48	6382.09	13702.54	148.58	162.13	1067.42	243.85	259.14	94.81	967.43	138.07	396.43	335.33	1418.99	200.56	997.00	181	3	1
960	2023-02-05 23:23:00.000	10894.16	3830.64	9949.26	844.17	2614.15	2761.40	791.90	354.19	474.79	219.11	145.67	186.89	755.98	84.35	517.71	198.49	314.13	96.35	997.00	196	2	1
961	2023-02-05 23:23:01.000	11127.81	3461.92	10736.70	1903.42	2863.04	2591.67	471.92	681.92	2603.21	426.71	601.66	111.69	146.06	161.27	573.44	853.95	133.68	65.87	1006.00	184	0	2
962	2023-02-05 23:23:06.000	36164.05	1147.85	26987.92	1673.93	3371.32	13006.78	423.03	177.82	3200.96	151.50	881.48	410.54	342.36	375.73	549.89	805.29	807.56	104.89	1006.00	185	1	2
963	2023-02-05 23:23:09.000	6044.37	733.86	19865.44	1556.82	6411.69	13769.07	148.58	162.60	1069.71	244.25	258.08	94.81	967.43	138.07	399.95	335.33	1435.06	199.59	997.00	181	3	1
964	2023-02-05 23:23:11.000	10897.48	3912.31	10075.56	842.44	2631.60	2756.52	790.57	352.91	473.71	219.11	147.78	186.89	753.68	84.35	517.71	198.49	313.01	96.35	997.00	192	2	1
965	2023-02-05 23:23:12.000	11014.05	3464.88	10683.56	1904.28	2866.13	2598.01	474.10	686.89	2615.86	428.51	573.81	112.03	146.06	161.27	572.63	856.19	133.68	65.87	1006.00	190	0	2
966	2023-02-05 23:23:17.000	36227.24	1148.85	27063.86	1674.77	3355.19	13007.50	421.64	177.82	3205.49	151.50	883.53	409.45	343.16	376.55	551.57	808.65	802.53	104.01	1006.00	186	1	2
967	2023-02-05 23:23:20.000	6001.48	735.76	20042.62	1553.56	6374.52	13776.54	148.58	162.13	1069.71	243.04	259.14	94.81	970.72	138.94	401.71	336.49	1430.56	199.59	997.00	176	3	1
968	2023-02-05 23:23:22.000	10832.02	3902.70	10051.41	835.53	2620.22	2763.50	786.60	350.78	473.71	219.47	145.67	186.21	755.21	84.35	516.86	198.49	314.69	96.35	997.00	194	2	1
969	2023-02-05 23:23:23.000	11074.94	3488.58	10790.76	1907.73	2876.16	2593.08	473.66	685.23	2613.56	427.79	598.67	112.03	146.06	160.46	572.63	856.19	133.68	65.87	1006.00	184	0	2
970	2023-02-05 23:23:27.000	36412.85	1149.84	27091.73	1674.77	3368.39	13041.74	421.64	177.82	3200.96	151.50	882.51	409.81	343.16	375.73	549.89	807.53	804.76	104.89	1006.00	181	1	2
971	2023-02-05 23:23:31.000	6054.51	736.71	19990.79	1553.56	6390.35	13720.19	148.58	162.13	1068.57	244.25	259.14	94.81	966.61	138.07	399.95	336.49	1429.27	198.62	997.00	181	3	1
972	2023-02-05 23:23:33.000	10865.99	3907.51	10095.99	839.85	2638.42	2772.56	789.25	349.93	474.79	218.38	144.62	186.55	755.21	84.35	516.86	198.49	313.01	96.35	997.00	195	2	1
973	2023-02-05 23:23:34.000	11042.89	3473.77	10738.53	1912.04	2875.39	2605.77	473.66	686.06	2610.11	428.15	598.67	112.03	146.06	161.27	572.63	853.95	133.68	65.87	1006.00	188	0	2
974	2023-02-05 23:23:38.000	36305.43	1149.84	26979.27	1669.71	3361.79	13049.02	421.64	177.82	3207.76	151.50	882.51	409.81	343.97	376.55	550.73	807.53	801.41	104.89	1006.00	184	1	2
975	2023-02-05 23:23:42.000	6042.03	735.76	20000.21	1558.45	6406.19	13771.11	148.58	162.13	1068.57	244.25	257.01	94.81	965.78	138.07	399.07	336.49	1435.06	199.59	997.00	181	3	1
976	2023-02-05 23:23:44.000	10899.96	3909.43	10009.62	845.03	2644.49	2765.59	790.13	349.50	474.79	219.11	145.67	186.89	756.75	84.35	514.31	198.49	314.69	96.35	997.00	196	2	1
977	2023-02-05 23:23:45.000	10942.76	3476.73	10785.26	1903.42	2873.07	2605.06	474.10	686.89	2604.36	428.87	599.67	112.03	146.06	161.27	574.26	859.56	134.24	65.87	1006.00	185	0	2
978	2023-02-05 23:23:49.000	35901.82	1148.85	27129.22	1673.93	3373.52	13062.13	421.64	177.82	3207.76	151.87	882.51	409.45	343.97	376.55	551.57	807.53	801.97	104.89	1006.00	183	1	2
979	2023-02-05 23:23:53.000	6052.17	733.86	20103.89	1556.82	6388.29	13782.65	148.58	162.13	1068.57	243.44	259.14	94.81	961.67	138.07	400.83	336.49	1425.42	199.59	997.00	179	3	1
980	2023-02-05 23:23:55.000	10862.68	3911.35	10038.41	842.44	2639.94	2766.29	787.92	352.06	474.79	219.11	145.67	186.55	752.91	84.35	516.86	198.49	314.69	96.35	997.00	196	2	1
981	2023-02-05 23:23:56.000	11097.37	3497.46	10756.86	1906.01	2880.01	2614.93	473.23	685.23	2615.86	428.15	573.81	112.03	146.06	161.27	575.07	858.44	133.68	65.87	1006.00	186	0	2
982	2023-02-05 23:24:00.000	36279.37	1136.89	27165.75	1673.93	3366.19	13062.86	421.18	177.82	3205.49	151.50	883.53	409.45	343.97	375.73	550.73	808.65	801.97	104.89	1006.00	182	1	2
983	2023-02-05 23:24:04.000	6056.84	735.76	19884.29	1551.93	6413.76	13721.55	148.58	162.13	1068.57	243.44	259.14	94.38	966.61	138.07	399.95	336.49	1432.49	198.62	997.00	180	3	1
984	2023-02-05 23:24:06.000	10940.56	3913.27	9981.76	842.44	2638.42	2764.19	790.13	352.49	473.71	218.74	145.67	186.55	754.44	84.35	516.01	198.49	315.25	96.35	997.00	193	2	1
985	2023-02-05 23:24:07.000	11083.75	3486.60	10763.27	1905.14	2876.16	2605.77	473.66	683.58	2611.26	425.98	599.67	112.03	146.06	160.46	572.63	857.32	133.68	65.87	1006.00	183	0	2
986	2023-02-05 23:24:11.000	36081.12	1149.84	26884.11	1673.93	3366.19	13026.44	423.49	178.24	3203.23	151.50	882.51	410.90	343.97	375.73	549.89	806.41	799.73	104.89	1006.00	185	1	2
987	2023-02-05 23:24:15.000	6044.37	736.71	20032.26	1558.45	6391.73	13744.63	148.58	162.60	1069.71	243.85	259.14	94.81	967.43	138.07	400.83	335.33	1431.20	199.59	997.00	180	3	1
988	2023-02-05 23:24:16.000	10852.74	3902.70	10025.41	841.58	2635.39	2761.40	790.13	352.49	474.79	219.11	145.67	186.89	755.21	84.35	519.42	198.49	315.25	96.35	997.00	195	2	1
989	2023-02-05 23:24:18.000	11104.58	3486.60	10800.84	1906.01	2877.70	2604.36	473.66	685.65	2608.96	427.43	573.81	111.69	146.06	161.27	573.44	855.07	133.68	65.01	1006.00	187	0	2
990	2023-02-05 23:24:22.000	36339.40	1147.85	27226.30	1670.55	3374.25	13058.49	421.64	177.82	3199.83	151.50	879.43	409.45	343.16	373.27	550.73	805.29	805.32	104.89	1006.00	184	1	2
991	2023-02-05 23:24:26.000	6037.35	735.76	19913.50	1556.82	6401.37	13739.20	148.07	162.13	1068.57	243.85	259.14	94.38	965.78	138.07	399.07	336.49	1429.92	199.59	997.00	177	3	1
992	2023-02-05 23:24:27.000	10746.69	3912.31	10004.98	841.58	2642.21	2750.24	791.46	352.49	474.79	216.19	147.78	186.89	755.98	84.35	518.57	198.49	313.01	96.35	997.00	194	2	1
993	2023-02-05 23:24:29.000	11085.35	3484.63	10724.79	1899.97	2876.93	2605.77	473.66	686.06	2610.11	428.87	568.84	112.03	146.06	161.27	573.44	855.07	133.68	65.87	1006.00	185	0	2
994	2023-02-05 23:24:33.000	36405.74	1151.84	27108.07	1675.61	3355.19	12995.85	422.57	177.82	3204.36	151.14	883.53	410.54	343.97	376.55	549.89	807.53	805.32	104.01	1006.00	186	1	2
995	2023-02-05 23:24:37.000	6009.28	735.76	19891.83	1552.74	6408.25	13714.76	148.58	162.13	1068.57	244.25	257.01	94.81	968.25	138.07	399.07	336.49	1434.41	199.59	997.00	178	3	1
996	2023-02-05 23:24:38.000	10863.51	3899.82	9913.97	838.99	2635.39	2769.77	789.25	352.91	475.87	219.11	147.78	186.21	752.91	84.35	518.57	198.49	313.57	96.35	997.00	197	2	1
997	2023-02-05 23:24:40.000	11108.58	3494.50	10764.19	1906.87	2876.16	2598.72	474.53	687.31	2614.71	428.51	573.81	112.37	146.06	161.27	572.63	858.44	133.68	65.87	1006.00	185	0	2
998	2023-02-05 23:24:44.000	36240.66	1146.85	27083.08	1672.24	3366.92	12982.74	422.11	177.82	3205.49	151.50	880.46	409.81	343.97	375.73	550.73	805.29	805.88	104.89	1006.00	183	1	2
999	2023-02-05 23:24:47.000	5966.40	735.76	19964.40	1550.30	6397.92	13726.30	148.58	162.13	1067.42	244.25	259.14	94.81	965.78	138.07	400.83	336.49	1431.20	199.59	997.00	181	3	1
1000	2023-02-05 23:24:49.000	10899.13	3919.04	10095.99	840.71	2640.70	2764.89	790.57	352.06	474.79	217.65	145.67	186.89	751.37	84.35	519.42	198.49	314.69	95.48	997.00	190	2	1
1001	2023-02-05 23:24:50.000	11077.34	3470.80	10694.55	1907.73	2873.07	2603.65	473.66	685.65	2615.86	428.15	598.67	112.03	146.06	161.27	575.07	859.56	133.13	65.87	1006.00	184	0	2
1002	2023-02-05 23:24:55.000	36322.81	1147.85	27119.61	1673.93	3375.72	13042.47	421.64	177.39	3204.36	151.50	883.53	409.81	343.16	375.73	549.89	805.29	804.76	104.89	1006.00	184	1	2
1003	2023-02-05 23:24:58.000	6035.01	735.76	20004.92	1554.37	6409.63	13738.52	148.58	162.13	1069.71	243.04	259.14	94.38	969.08	138.07	399.95	336.49	1436.34	197.65	997.00	182	3	1
1004	2023-02-05 23:25:00.000	10776.51	3912.31	10017.05	842.44	2642.21	2764.89	789.25	352.91	474.79	218.74	145.67	186.89	754.44	84.35	517.71	198.49	309.10	96.35	997.00	195	2	1
1005	2023-02-05 23:25:01.000	11061.32	3480.68	10777.02	1907.73	2875.39	2600.13	473.66	685.65	2610.11	428.15	602.65	111.69	146.06	161.27	575.88	801.21	133.68	65.87	1006.00	184	0	2
1006	2023-02-05 23:25:06.000	36175.11	1149.84	27021.56	1671.40	3362.52	13016.97	421.64	177.82	3200.96	151.50	883.53	409.81	343.16	374.91	549.89	804.17	804.76	104.89	1006.00	187	1	2
1007	2023-02-05 23:25:09.000	6067.76	734.81	19859.78	1556.82	6388.29	13644.83	148.58	162.13	1069.71	243.85	257.01	94.81	967.43	138.07	400.83	335.33	1431.20	199.59	997.00	179	3	1
1008	2023-02-05 23:25:11.000	10927.30	3913.27	9994.76	841.58	2612.64	2735.60	788.36	352.06	474.79	219.11	145.67	186.55	756.75	85.17	518.57	198.49	313.57	96.35	997.00	194	2	1
1009	2023-02-05 23:25:12.000	11144.63	3486.60	10776.10	1899.97	2871.53	2609.99	474.10	686.06	2611.26	428.87	599.67	112.03	146.06	161.27	574.26	858.44	133.68	65.87	1006.00	186	0	2
1010	2023-02-05 23:25:17.000	36043.20	1145.86	27063.86	1668.87	3360.32	13008.96	422.11	177.82	3200.96	151.50	881.48	409.81	343.16	375.73	549.89	805.29	807.00	104.89	1006.00	185	1	2
1011	2023-02-05 23:25:20.000	6064.64	736.71	20064.30	1560.08	6388.29	13737.16	148.07	162.13	1069.71	243.44	259.14	94.38	965.78	137.20	399.07	335.33	1432.49	199.59	997.00	182	3	1
1012	2023-02-05 23:25:22.000	10935.59	3904.62	10011.48	842.44	2636.90	2759.31	789.69	352.49	473.71	217.65	145.67	186.55	754.44	84.35	514.31	198.49	314.13	96.35	997.00	191	2	1
1013	2023-02-05 23:25:23.000	11042.09	3480.68	10774.27	1906.87	2872.30	2603.65	472.36	684.82	2608.96	428.15	602.65	111.69	146.06	161.27	574.26	857.32	133.68	65.87	1006.00	183	0	2
1014	2023-02-05 23:25:28.000	36118.24	1147.85	27109.03	1670.55	3363.99	13010.42	420.26	177.39	3205.49	151.50	883.53	407.99	343.97	375.73	550.73	804.17	803.09	104.89	1006.00	184	1	2
1015	2023-02-05 23:25:31.000	6033.45	734.81	19776.85	1558.45	6383.47	13661.80	148.58	162.13	1068.57	243.85	259.14	94.81	966.61	138.07	399.95	337.65	1431.20	199.59	997.00	177	3	1
1016	2023-02-05 23:25:33.000	10716.03	3928.64	9906.54	843.30	2640.70	2776.75	791.46	352.91	474.79	219.11	144.62	186.55	755.98	84.35	516.01	198.49	314.69	96.35	997.00	196	2	1
1017	2023-02-05 23:25:34.000	11070.13	3483.64	10764.19	1907.73	2878.47	2605.77	474.53	686.48	2611.26	428.51	573.81	112.03	146.06	161.27	572.63	857.32	133.68	65.87	1006.00	186	0	2
1018	2023-02-05 23:25:38.000	36368.62	1149.84	27184.97	1675.61	3336.86	12968.90	420.72	177.39	3200.96	151.50	879.43	408.35	343.97	375.73	550.73	805.29	805.88	104.89	1006.00	185	1	2
1019	2023-02-05 23:25:42.000	6031.11	734.81	19659.98	1554.37	6380.02	13658.41	148.58	162.60	1067.42	243.85	257.01	94.81	960.85	138.07	399.95	335.33	1424.77	199.59	997.00	182	3	1
1020	2023-02-05 23:25:44.000	10788.11	3853.70	10056.06	828.63	2606.57	2739.08	790.13	352.49	474.79	219.11	145.67	186.55	755.21	84.35	516.86	198.49	313.57	96.35	997.00	192	2	1
1021	2023-02-05 23:25:45.000	11038.09	3487.59	10764.19	1904.28	2880.78	2607.17	471.06	683.58	2612.41	427.43	601.66	111.69	146.06	161.27	573.44	856.19	133.68	65.87	1006.00	185	0	2
1022	2023-02-05 23:25:49.000	36570.03	1150.84	27107.11	1673.08	3365.45	12981.28	421.18	177.82	3206.62	151.50	880.46	409.08	343.97	375.73	551.57	804.17	804.20	104.89	1006.00	181	1	2
1023	2023-02-05 23:25:53.000	6059.18	734.81	20004.92	1556.82	6385.53	13696.43	148.58	162.13	1066.27	243.85	258.08	94.81	966.61	138.07	399.95	336.49	1430.56	199.59	997.00	180	3	1
1024	2023-02-05 23:25:55.000	10935.59	3696.13	10069.99	838.99	2497.36	2725.83	791.90	352.91	474.79	218.38	145.67	186.89	756.75	84.35	518.57	198.49	314.13	96.35	997.00	194	2	1
1025	2023-02-05 23:25:56.000	11115.79	3483.64	10770.60	1898.25	2873.84	2603.65	474.53	687.31	2614.71	428.87	595.69	112.03	146.06	161.27	574.26	859.56	133.68	65.87	1006.00	187	0	2
1026	2023-02-05 23:26:00.000	36092.17	1149.84	27208.04	1676.46	3368.39	13027.17	422.57	177.82	3208.89	151.50	882.51	409.81	343.97	375.73	548.20	807.53	805.88	104.89	1006.00	183	1	2
1027	2023-02-05 23:26:04.000	6070.10	736.71	20054.88	1560.08	6391.04	13752.10	148.07	162.60	1068.57	243.44	258.08	94.38	964.14	138.07	398.19	335.33	1442.13	199.59	997.00	181	3	1
1028	2023-02-05 23:26:06.000	10814.63	3915.19	10022.62	837.26	2649.04	2772.56	789.25	352.49	474.79	219.11	145.67	186.55	755.98	84.35	518.57	198.49	315.25	97.23	997.00	188	2	1
1029	2023-02-05 23:26:07.000	11067.73	3470.80	10782.51	1904.28	2869.99	2605.06	474.97	687.72	2612.41	428.51	574.81	112.03	145.27	160.46	572.63	856.19	133.68	65.01	1006.00	183	0	2
1030	2023-02-05 23:26:11.000	36193.27	1149.84	27051.36	1670.55	3369.12	13032.27	423.03	177.82	3202.10	151.50	882.51	410.54	343.16	376.55	550.73	806.41	799.73	104.89	1006.00	183	1	2
1031	2023-02-05 23:26:15.000	6031.89	736.71	20047.34	1551.93	6410.32	13715.44	148.58	162.13	1066.27	244.25	257.01	94.81	965.78	138.07	399.95	335.33	1426.70	200.56	997.00	172	3	1
1032	2023-02-05 23:26:16.000	10712.72	3918.08	9888.89	837.26	2627.80	2753.03	791.90	352.91	474.79	219.11	145.67	187.24	755.98	84.35	515.16	197.34	314.69	95.48	997.00	195	2	1
1033	2023-02-05 23:26:18.000	11041.29	3479.69	10799.92	1907.73	2876.16	2609.99	473.23	685.65	2610.11	428.15	599.67	112.03	146.06	161.27	574.26	857.32	133.68	65.87	1006.00	182	0	2
1034	2023-02-05 23:26:22.000	36293.58	1150.84	27133.06	1668.02	3361.06	12978.37	422.11	177.82	3204.36	151.50	882.51	409.81	343.97	375.73	550.73	806.41	802.53	104.89	1006.00	185	1	2
1035	2023-02-05 23:26:26.000	6085.69	735.76	20069.01	1553.56	6393.10	13777.22	148.58	162.60	1069.71	244.25	257.01	94.81	969.08	138.07	399.95	335.33	1432.49	199.59	997.00	182	3	1
1036	2023-02-05 23:26:27.000	10783.97	3933.45	10060.70	838.12	2630.08	2764.19	792.34	353.34	474.79	218.38	145.67	187.24	755.98	84.35	518.57	198.49	314.69	96.35	997.00	192	2	1
1037	2023-02-05 23:26:29.000	11087.75	3473.77	10772.44	1906.01	2873.84	2606.47	474.10	686.89	2608.96	428.51	573.81	112.03	146.06	161.27	575.07	857.32	133.68	65.87	1006.00	185	0	2
1038	2023-02-05 23:26:33.000	35992.65	1149.84	27184.97	1671.40	3371.32	13050.48	421.18	177.82	3187.38	151.14	881.48	409.08	342.36	375.73	550.73	807.53	805.32	104.01	1006.00	183	1	2
1039	2023-02-05 23:26:37.000	6049.83	735.76	20089.75	1547.85	6386.22	13764.32	148.58	162.60	1069.71	242.24	258.08	94.81	967.43	138.07	399.95	335.33	1433.13	198.62	997.00	176	3	1
1040	2023-02-05 23:26:38.000	10821.25	3904.62	9913.97	837.26	2636.90	2765.59	788.36	351.63	474.79	219.11	147.78	186.55	755.98	84.35	515.16	198.49	313.57	96.35	997.00	194	2	1
1041	2023-02-05 23:26:40.000	11111.79	3472.78	10579.11	1906.01	2866.13	2598.01	474.53	686.89	2610.11	428.87	599.67	112.37	146.06	161.27	562.07	825.90	133.68	65.87	1006.00	184	0	2
1042	2023-02-05 23:26:44.000	36408.90	1151.84	27165.75	1668.87	3364.72	13027.90	421.64	177.82	3204.36	151.50	881.48	409.45	343.97	375.73	550.73	806.41	800.85	104.89	1006.00	185	1	2
1043	2023-02-05 23:26:48.000	6010.84	735.76	19818.32	1552.74	6399.30	13695.75	148.58	162.13	1070.86	243.04	259.14	94.81	966.61	138.07	401.71	336.49	1431.84	198.62	997.00	176	3	1
1044	2023-02-05 23:26:49.000	10938.07	3895.02	10033.77	841.58	2636.15	2768.38	788.81	351.21	474.79	219.11	148.84	186.55	755.21	84.35	512.60	197.34	314.13	96.35	997.00	194	2	1
1045	2023-02-05 23:26:50.000	11038.89	3462.90	10779.77	1888.77	2867.67	2605.06	474.97	687.31	2600.91	428.87	574.81	112.37	146.06	161.27	574.26	859.56	133.68	65.87	1006.00	184	0	2
1046	2023-02-05 23:26:55.000	36243.82	1148.85	27115.76	1668.87	3369.12	13060.68	422.57	177.82	3207.76	151.50	882.51	410.17	343.97	375.73	549.89	805.29	805.32	103.14	1006.00	183	1	2
1047	2023-02-05 23:26:58.000	6052.95	737.66	20004.92	1558.45	6413.07	13752.10	148.58	162.13	1069.71	243.85	259.14	94.38	963.32	138.07	398.19	336.49	1429.27	199.59	997.00	182	3	1
1048	2023-02-05 23:27:00.000	10830.37	3891.17	9978.98	842.44	2643.73	2763.50	789.25	351.21	474.79	218.74	145.67	186.89	755.98	84.35	515.16	198.49	314.69	96.35	997.00	193	2	1
1049	2023-02-05 23:27:01.000	11019.66	3472.78	10734.87	1904.28	2874.61	2603.65	474.53	686.89	2615.86	428.87	572.82	112.03	146.06	161.27	574.26	858.44	133.68	65.87	1006.00	186	0	2
1050	2023-02-05 23:27:06.000	36389.16	1148.85	26943.71	1673.93	3357.39	12992.21	423.03	177.82	3207.76	151.50	883.53	410.54	343.97	376.55	550.73	806.41	801.41	104.89	1006.00	182	1	2
1051	2023-02-05 23:27:09.000	6072.44	734.81	20035.08	1559.27	6394.48	13739.20	148.58	162.60	1067.42	244.25	258.08	94.38	966.61	138.07	400.83	336.49	1433.77	199.59	997.00	179	3	1
1052	2023-02-05 23:27:11.000	10788.94	3918.08	10098.78	838.99	2624.77	2727.92	792.34	353.76	473.71	219.11	145.67	187.24	751.37	84.35	514.31	198.49	315.25	96.35	997.00	196	2	1
1053	2023-02-05 23:27:12.000	11051.70	3461.92	10813.67	1901.70	2867.67	2600.13	473.66	685.23	2615.86	427.43	600.66	112.03	146.06	161.27	574.26	856.19	133.68	65.87	1006.00	184	0	2
1054	2023-02-05 23:27:17.000	36265.94	1150.84	26881.23	1668.87	3354.46	12972.54	420.72	177.39	3204.36	151.50	883.53	408.72	343.16	375.73	549.04	803.05	804.76	104.89	1006.00	184	1	2
1055	2023-02-05 23:27:20.000	6027.22	737.66	20093.52	1556.82	6394.48	13660.44	148.58	162.13	1069.71	243.44	260.20	94.81	968.25	138.07	399.95	337.65	1429.92	199.59	997.00	176	3	1
1056	2023-02-05 23:27:22.000	10812.14	3918.08	9996.62	835.53	2633.87	2754.43	793.22	353.76	473.71	219.11	145.67	187.24	755.98	84.35	514.31	198.49	315.25	96.35	997.00	194	2	1
1057	2023-02-05 23:27:23.000	11056.51	3469.82	10734.87	1906.87	2870.76	2601.54	473.66	685.65	2612.41	428.15	601.66	112.03	146.06	160.46	572.63	858.44	133.68	65.87	1006.00	185	0	2
1058	2023-02-05 23:27:28.000	36115.87	1149.84	27000.42	1674.77	3369.85	13048.29	422.57	177.82	3183.99	151.50	883.53	409.81	341.55	376.55	549.04	808.65	804.76	104.89	1006.00	184	1	2
1059	2023-02-05 23:27:31.000	6049.05	735.76	20082.21	1554.37	6415.82	13728.34	148.58	162.13	1069.71	243.04	259.14	94.81	965.78	138.07	401.71	336.49	1424.13	199.59	997.00	182	3	1
1060	2023-02-05 23:27:33.000	10914.05	3913.27	10027.27	839.85	2631.60	2760.01	791.90	352.91	473.71	218.38	145.67	187.24	756.75	85.17	517.71	198.49	314.13	96.35	997.00	195	2	1
1061	2023-02-05 23:27:34.000	11103.77	3486.60	10791.68	1911.18	2873.07	2609.29	472.79	685.23	2608.96	427.07	599.67	112.03	146.06	161.27	573.44	851.71	133.68	65.87	1006.00	187	0	2
1062	2023-02-05 23:27:39.000	36298.32	1150.84	27067.70	1673.93	3376.45	13059.95	422.11	177.82	3204.36	151.50	882.51	409.81	343.16	375.73	549.89	804.17	803.09	104.01	1006.00	185	1	2
1063	2023-02-05 23:27:42.000	6037.35	736.71	19902.20	1558.45	6386.91	13731.73	148.58	162.13	1068.57	243.85	259.14	94.38	968.25	138.07	399.95	336.49	1431.20	199.59	997.00	182	3	1
1064	2023-02-05 23:27:44.000	10627.38	3924.80	10059.77	842.44	2640.70	2760.71	791.90	353.34	474.79	219.11	145.67	186.55	755.98	84.35	514.31	197.34	314.13	96.35	997.00	196	2	1
1065	2023-02-05 23:27:45.000	11030.88	3482.65	10775.18	1897.39	2871.53	2603.65	475.40	688.55	2615.86	429.60	572.82	112.37	146.06	161.27	574.26	857.32	133.68	65.87	1006.00	184	0	2
1066	2023-02-05 23:27:49.000	36141.93	1147.85	26862.00	1670.55	3355.19	12985.65	421.64	177.39	3197.57	151.50	881.48	408.72	343.97	376.55	550.73	806.41	805.32	104.01	1006.00	184	1	2
1067	2023-02-05 23:27:53.000	6050.61	734.81	19952.15	1556.00	6406.19	13720.19	148.58	162.13	1069.71	243.85	258.08	94.81	967.43	138.07	400.83	336.49	1431.20	199.59	997.00	179	3	1
1068	2023-02-05 23:27:55.000	10397.05	3891.17	9961.33	839.85	2639.18	2763.50	791.02	352.49	474.79	218.74	145.67	186.89	755.98	84.35	517.71	197.34	314.13	96.35	997.00	191	2	1
1069	2023-02-05 23:27:56.000	11156.65	3491.54	10823.75	1907.73	2873.84	2601.54	472.36	683.58	2610.11	428.15	600.66	112.03	146.06	161.27	573.44	858.44	133.68	65.87	1006.00	183	0	2
1070	2023-02-05 23:28:00.000	36470.51	1151.84	26971.58	1673.08	3364.72	12996.58	422.57	177.82	3207.76	151.50	883.53	409.81	343.97	375.73	550.73	807.53	805.32	104.01	1006.00	183	1	2
1071	2023-02-05 23:28:04.000	6059.18	735.76	19808.89	1555.19	6344.22	13665.88	148.58	162.60	1068.57	243.44	258.08	94.38	967.43	137.20	398.19	336.49	1430.56	199.59	997.00	181	3	1
1072	2023-02-05 23:28:06.000	10901.62	3884.45	10036.56	840.71	2633.11	2759.31	791.46	351.63	474.79	219.47	145.67	186.89	754.44	84.35	516.86	197.34	313.57	96.35	997.00	194	2	1
1073	2023-02-05 23:28:07.000	11101.37	3477.72	10678.98	1906.87	2876.16	2602.24	473.66	686.48	2589.41	428.51	600.66	112.03	146.85	161.27	574.26	859.56	133.68	65.87	1006.00	188	0	2
1074	2023-02-05 23:28:11.000	36201.17	1148.85	26888.92	1673.08	3366.19	12998.76	420.72	177.82	3198.70	151.50	878.41	408.72	343.16	375.73	550.73	808.65	804.20	104.01	1006.00	183	1	2
1075	2023-02-05 23:28:15.000	6052.17	735.76	19980.42	1563.34	6382.09	13722.23	148.58	162.13	1069.71	243.44	257.01	94.38	966.61	138.07	400.83	336.49	1426.70	199.59	997.00	176	3	1
1076	2023-02-05 23:28:16.000	10884.22	3828.72	10056.06	843.30	2603.54	2756.52	787.04	350.78	474.79	219.11	145.67	186.89	754.44	84.35	516.01	197.34	314.13	96.35	997.00	193	2	1
1077	2023-02-05 23:28:18.000	11141.43	3481.67	10800.84	1901.70	2856.87	2599.42	474.53	687.72	2613.56	429.60	574.81	112.03	146.06	161.27	573.44	855.07	133.68	65.87	1006.00	190	0	2
1078	2023-02-05 23:28:22.000	36015.56	1147.85	27058.09	1673.08	3364.72	13004.59	423.03	177.82	3200.96	151.14	880.46	410.17	343.16	374.91	550.73	806.41	806.44	104.01	1006.00	181	1	2
1079	2023-02-05 23:28:26.000	5989.01	733.86	20011.52	1544.59	6365.57	13712.72	148.58	162.13	1069.71	243.04	259.14	94.38	964.14	138.07	400.83	336.49	1427.99	198.62	997.00	180	3	1
1080	2023-02-05 23:28:27.000	10889.19	3926.72	10020.77	834.67	2642.97	2771.17	792.34	352.49	474.79	219.11	145.67	186.89	755.21	84.35	518.57	198.49	314.13	96.35	997.00	193	2	1
1081	2023-02-05 23:28:28.000	11114.19	3465.87	10807.25	1904.28	2827.56	2598.01	472.36	686.06	2621.61	428.51	574.81	112.03	146.85	161.27	574.26	857.32	133.68	65.87	1006.00	182	0	2
1082	2023-02-05 23:28:33.000	36156.15	1149.84	27103.27	1671.40	3363.99	13033.00	420.72	177.39	3202.10	151.14	882.51	408.72	343.16	375.73	550.73	808.65	801.97	104.89	1006.00	186	1	2
1083	2023-02-05 23:28:37.000	6067.76	736.71	19856.01	1548.66	6412.38	13674.02	148.07	161.65	1069.71	243.44	258.08	94.38	966.61	138.07	400.83	335.33	1428.63	199.59	997.00	181	3	1
1084	2023-02-05 23:28:38.000	10817.11	3906.55	10080.20	840.71	2636.90	2761.40	789.69	352.49	473.71	219.11	144.62	186.89	754.44	84.35	515.16	197.34	315.25	96.35	997.00	195	2	1
1085	2023-02-05 23:28:39.000	11131.81	3478.70	10746.78	1901.70	2865.36	2605.77	473.23	685.23	2591.71	426.34	572.82	112.03	146.06	161.27	574.26	858.44	133.13	65.01	1006.00	180	0	2
1086	2023-02-05 23:28:44.000	36270.68	1147.85	26999.46	1667.18	3366.92	13014.79	421.64	177.82	3204.36	151.14	881.48	409.08	343.97	375.73	551.57	812.01	804.20	104.89	1006.00	186	1	2
1087	2023-02-05 23:28:48.000	6013.96	736.71	19841.88	1556.00	6393.10	13726.30	148.58	162.13	1068.57	243.85	259.14	94.81	965.78	138.07	401.71	336.49	1433.13	199.59	997.00	182	3	1
1088	2023-02-05 23:28:49.000	10906.59	3912.31	9987.33	842.44	2631.60	2760.01	790.57	352.06	474.79	219.11	145.67	186.55	755.98	84.35	517.71	198.49	314.13	96.35	997.00	194	2	1
1089	2023-02-05 23:28:50.000	11135.02	3470.80	10766.02	1899.97	2869.21	2593.08	474.97	686.89	2612.41	428.15	573.81	112.03	146.06	161.27	575.07	858.44	133.13	65.87	1006.00	186	0	2
1090	2023-02-05 23:28:55.000	36377.31	1150.84	27132.10	1677.30	3358.86	13048.29	422.57	177.82	3204.36	151.14	880.46	410.17	343.97	375.73	549.89	806.41	803.09	104.89	1006.00	186	1	2
1091	2023-02-05 23:28:59.000	6010.06	734.81	19929.53	1549.48	6355.93	13724.26	148.58	162.60	1069.71	243.85	257.01	94.81	965.78	138.07	400.83	336.49	1432.49	198.62	997.00	181	3	1
1092	2023-02-05 23:29:00.000	10800.54	3902.70	9732.87	842.44	2642.21	2776.75	790.13	352.06	474.79	219.11	145.67	186.89	755.98	85.17	519.42	198.49	314.69	96.35	997.00	193	2	1
1093	2023-02-05 23:29:01.000	11122.20	3479.69	10728.46	1909.45	2860.73	2588.85	474.53	686.06	2612.41	428.15	598.67	112.03	146.06	161.27	574.26	856.19	133.68	65.87	1006.00	185	0	2
1094	2023-02-05 23:29:06.000	36408.11	1149.84	26986.96	1671.40	3354.46	12998.76	421.18	177.82	3186.25	151.50	878.41	409.45	341.55	374.09	549.89	803.05	804.76	104.89	1006.00	185	1	2
1095	2023-02-05 23:29:09.000	6043.59	737.66	19548.77	1552.74	6400.68	13713.40	148.07	162.13	1068.57	243.85	259.14	94.38	967.43	138.07	400.83	336.49	1426.06	199.59	997.00	178	3	1
1096	2023-02-05 23:29:11.000	10870.96	3930.57	9659.50	841.58	2639.94	2764.19	791.02	353.34	474.79	219.83	145.67	186.89	754.44	84.35	517.71	198.49	314.69	96.35	997.00	193	2	1
1097	2023-02-05 23:29:12.000	11041.29	3468.83	10581.85	1901.70	2873.07	2598.01	474.53	687.72	2612.41	428.87	602.65	112.37	145.27	159.66	574.26	859.56	133.68	65.87	1006.00	185	0	2
1098	2023-02-05 23:29:17.000	36326.76	1151.84	27163.82	1672.24	3364.72	13038.83	422.57	177.82	3207.76	151.50	882.51	410.17	343.97	375.73	550.73	807.53	803.64	104.89	1006.00	184	1	2
1099	2023-02-05 23:29:20.000	6045.15	735.76	20041.68	1553.56	6364.19	13775.86	149.10	162.60	1069.71	243.85	257.01	94.81	969.08	138.07	400.83	336.49	1431.20	199.59	997.00	179	3	1
1100	2023-02-05 23:29:22.000	10849.42	3895.98	10013.34	834.67	2631.60	2764.19	792.34	352.49	475.87	218.74	145.67	187.24	754.44	84.35	514.31	198.49	315.80	96.35	997.00	191	2	1
1101	2023-02-05 23:29:23.000	11106.18	3485.62	10816.42	1906.87	2875.39	2609.29	473.23	685.23	2604.36	428.87	600.66	112.03	146.06	160.46	574.26	858.44	133.68	65.87	1006.00	185	0	2
1102	2023-02-05 23:29:28.000	36435.76	1147.85	27119.61	1668.87	3363.99	13071.60	423.03	177.82	3208.89	151.50	883.53	410.54	343.97	376.55	550.73	805.29	805.88	104.89	1006.00	184	1	2
1103	2023-02-05 23:29:31.000	6001.48	733.86	20055.82	1557.63	6423.40	13754.81	148.58	162.13	1068.57	243.04	257.01	94.81	967.43	138.07	399.95	336.49	1433.77	198.62	997.00	178	3	1
1104	2023-02-05 23:29:33.000	10898.31	3907.51	10053.27	838.99	2639.94	2771.87	785.71	350.78	474.79	218.74	147.78	186.21	753.68	84.35	518.57	198.49	314.13	96.35	997.00	193	2	1
1105	2023-02-05 23:29:34.000	11134.22	3478.70	10729.37	1895.66	2869.21	2602.24	473.66	685.65	2606.66	428.87	572.82	112.03	146.06	161.27	572.63	852.83	133.68	65.87	1006.00	188	0	2
1106	2023-02-05 23:29:39.000	36347.30	1150.84	26898.53	1675.61	3377.92	13054.85	422.57	177.82	3210.02	151.14	883.53	410.17	343.97	376.55	550.73	801.93	806.44	104.89	1006.00	184	1	2
1107	2023-02-05 23:29:42.000	5999.93	734.81	20021.89	1556.82	6399.30	13761.60	149.10	162.60	1068.57	243.85	260.20	94.81	968.25	138.94	399.95	335.33	1430.56	199.59	997.00	181	3	1
1108	2023-02-05 23:29:44.000	10820.42	3913.27	9925.11	841.58	2640.70	2770.47	785.71	352.49	474.79	218.38	145.67	186.21	754.44	84.35	516.01	197.34	314.13	96.35	997.00	195	2	1
1109	2023-02-05 23:29:45.000	11128.61	3469.82	10763.27	1901.70	2872.30	2609.99	473.23	686.06	2605.51	428.15	572.82	112.03	146.06	161.27	574.26	844.97	133.68	65.87	1006.00	186	0	2
1110	2023-02-05 23:29:50.000	36394.69	1148.85	26964.85	1669.71	3352.26	12998.04	420.72	177.82	3206.62	151.50	881.48	408.72	343.97	375.73	550.73	805.29	803.64	104.89	1006.00	187	1	2
1111	2023-02-05 23:29:53.000	6067.76	736.71	20053.93	1558.45	6411.00	13756.17	148.58	162.13	1067.42	243.85	258.08	94.38	965.78	138.07	400.83	335.33	1435.06	198.62	997.00	179	3	1
1112	2023-02-05 23:29:55.000	10516.36	3903.66	10043.06	842.44	2643.73	2758.61	790.13	351.21	474.79	219.11	145.67	186.89	755.21	84.35	517.71	197.34	314.69	96.35	997.00	192	2	1
1113	2023-02-05 23:29:56.000	11105.38	3484.63	10774.27	1907.73	2872.30	2596.61	473.66	684.82	2611.26	427.79	574.81	111.69	146.06	161.27	573.44	856.19	133.13	65.87	1006.00	185	0	2
1114	2023-02-05 23:30:00.000	36303.06	1151.84	27141.72	1674.77	3363.25	13007.50	421.18	177.39	3199.83	151.50	881.48	409.08	343.97	375.73	550.73	809.77	805.88	104.89	1006.00	182	1	2
1115	2023-02-05 23:30:04.000	6035.79	735.76	19987.96	1550.30	6391.04	13755.49	148.58	162.60	1069.71	243.04	260.20	94.81	968.25	138.07	399.95	335.33	1430.56	199.59	997.00	179	3	1
1116	2023-02-05 23:30:06.000	10822.08	3900.78	10056.06	842.44	2630.84	2753.03	791.02	352.06	474.79	218.74	145.67	186.55	755.98	85.17	516.86	197.34	313.57	96.35	997.00	194	2	1
1117	2023-02-05 23:30:07.000	11088.55	3458.95	10667.07	1902.56	2862.27	2593.79	473.66	687.31	2610.11	429.96	598.67	112.03	146.06	161.27	573.44	858.44	133.68	65.87	1006.00	186	0	2
1118	2023-02-05 23:30:11.000	36250.93	1147.85	27049.44	1674.77	3355.92	13043.20	422.57	177.82	3197.57	151.50	882.51	409.81	343.16	375.73	551.57	806.41	804.76	104.01	1006.00	184	1	2
1119	2023-02-05 23:30:15.000	6079.46	736.71	20036.03	1558.45	6421.33	13737.16	148.58	162.60	1069.71	243.85	257.01	94.81	968.25	138.07	396.43	336.49	1429.27	199.59	997.00	177	3	1
1120	2023-02-05 23:30:16.000	10867.65	3933.45	9982.69	838.12	2648.28	2766.98	791.02	353.34	473.71	218.74	147.78	186.89	752.14	84.35	517.71	198.49	313.01	96.35	997.00	192	2	1
1121	2023-02-05 23:30:17.000	11108.58	3472.78	10738.53	1891.35	2871.53	2605.06	474.53	685.65	2613.56	428.15	602.65	112.03	146.06	161.27	573.44	859.56	133.68	65.87	1006.00	185	0	2
1122	2023-02-05 23:30:22.000	36194.85	1149.84	27019.64	1669.71	3366.92	13042.47	422.57	177.82	3210.02	151.50	881.48	409.45	343.97	375.73	550.73	804.17	805.88	104.89	1006.00	183	1	2
1123	2023-02-05 23:30:26.000	6025.66	736.71	20043.57	1557.63	6294.65	13764.32	148.58	161.65	1069.71	243.04	259.14	94.81	967.43	138.07	400.83	336.49	1429.92	199.59	997.00	176	3	1
1124	2023-02-05 23:30:27.000	10951.33	3930.57	10090.42	834.67	2633.87	2770.47	791.90	352.06	475.87	219.11	144.62	186.89	752.91	84.35	517.71	197.34	314.13	96.35	997.00	195	2	1
1125	2023-02-05 23:30:28.000	11095.76	3481.67	10716.54	1904.28	2866.90	2600.83	474.10	684.41	2608.96	427.07	598.67	112.37	146.06	161.27	573.44	858.44	133.68	65.87	1006.00	184	0	2
1126	2023-02-05 23:30:33.000	35908.14	1151.84	27060.01	1674.77	3367.65	13031.54	421.18	177.39	3200.96	151.14	884.56	408.72	343.16	376.55	549.89	805.29	806.44	104.89	1006.00	184	1	2
1127	2023-02-05 23:30:37.000	5934.43	735.76	19996.44	1558.45	6403.43	13760.92	148.58	162.13	1069.71	243.85	259.14	94.81	968.25	138.07	399.07	336.49	1427.99	199.59	997.00	182	3	1
1128	2023-02-05 23:30:38.000	10859.37	3914.23	10049.56	837.26	2639.18	2769.08	791.46	353.76	474.79	217.65	145.67	187.24	755.21	85.17	517.71	198.49	314.69	96.35	997.00	191	2	1
1129	2023-02-05 23:30:39.000	11048.50	3477.72	10788.01	1906.87	2875.39	2605.06	472.36	684.82	2606.66	428.15	599.67	112.03	146.06	161.27	573.44	859.56	133.68	65.87	1006.00	186	0	2
1130	2023-02-05 23:30:44.000	36220.13	1148.85	27215.73	1663.81	3362.52	13043.20	422.57	177.82	3202.10	151.14	883.53	410.17	343.16	375.73	550.73	807.53	805.32	104.89	1006.00	187	1	2
1131	2023-02-05 23:30:48.000	6014.74	733.86	20054.88	1552.74	6407.56	13761.60	148.58	162.60	1068.57	243.04	259.14	94.38	968.25	138.07	400.83	335.33	1423.49	199.59	997.00	182	3	1
1132	2023-02-05 23:30:49.000	10863.51	3844.10	9837.81	838.99	2617.19	2741.87	788.36	352.06	474.79	217.65	145.67	186.89	755.21	84.35	517.71	198.49	314.69	96.35	997.00	195	2	1
1133	2023-02-05 23:30:50.000	11137.42	3480.68	10750.45	1905.14	2876.93	2602.95	474.10	686.48	2605.51	428.87	572.82	112.03	146.06	160.46	571.82	859.56	133.68	65.87	1006.00	187	0	2
1134	2023-02-05 23:30:55.000	36314.91	1151.84	27109.03	1676.46	3369.85	12984.92	423.03	177.82	3202.10	151.50	882.51	410.54	343.16	375.73	549.89	803.05	805.88	104.89	1006.00	186	1	2
1135	2023-02-05 23:30:59.000	6045.93	734.81	19957.80	1538.88	6393.10	13754.81	148.58	162.60	1067.42	243.85	259.14	94.81	966.61	138.07	400.83	335.33	1428.63	199.59	997.00	178	3	1
1136	2023-02-05 23:31:00.000	10900.79	3912.31	10033.77	842.44	2642.21	2761.40	787.04	354.19	473.71	218.74	144.62	186.21	755.21	84.35	519.42	198.49	314.69	96.35	997.00	195	2	1
1137	2023-02-05 23:31:01.000	11115.79	3475.74	10762.36	1900.83	2859.96	2602.95	474.10	686.06	2606.66	428.51	599.67	112.03	146.06	161.27	573.44	858.44	133.68	65.87	1006.00	187	0	2
1138	2023-02-05 23:31:06.000	36092.17	1148.85	27227.26	1666.34	3366.19	13059.22	422.11	177.82	3205.49	151.50	883.53	409.81	343.16	376.55	549.89	805.29	805.88	104.01	1006.00	185	1	2
1139	2023-02-05 23:31:09.000	6036.57	732.91	19836.22	1557.63	6412.38	13729.69	148.58	162.13	1069.71	243.85	259.14	94.81	967.43	138.07	398.19	335.33	1431.20	199.59	997.00	178	3	1
1140	2023-02-05 23:31:11.000	10824.57	3907.51	9926.04	844.17	2630.08	2743.97	791.02	353.34	474.79	218.74	145.67	186.89	755.21	84.35	518.57	198.49	314.13	96.35	997.00	193	2	1
1141	2023-02-05 23:31:12.000	11057.31	3476.73	10720.21	1903.42	2877.70	2604.36	474.10	686.06	2612.41	427.07	599.67	112.03	146.06	161.27	574.26	859.56	133.68	65.87	1006.00	184	0	2
1142	2023-02-05 23:31:17.000	35950.00	1149.84	27291.66	1674.77	3374.25	13027.17	422.57	177.82	3204.36	151.50	883.53	409.81	343.16	375.73	549.04	805.29	801.97	104.01	1006.00	182	1	2
1143	2023-02-05 23:31:20.000	6028.77	735.76	20057.70	1560.08	6406.19	13786.04	148.58	162.60	1068.57	243.44	259.14	94.81	965.78	138.07	399.95	335.33	1429.27	199.59	997.00	180	3	1
1144	2023-02-05 23:31:22.000	10816.28	3900.78	10035.63	841.58	2628.56	2624.00	788.36	351.21	475.87	218.74	145.67	186.55	755.21	84.35	518.57	198.49	314.13	96.35	997.00	192	2	1
1145	2023-02-05 23:31:23.000	11164.66	3473.77	10669.82	1906.01	2870.76	2601.54	474.97	687.31	2621.61	429.23	600.66	112.37	146.85	161.27	575.07	853.95	133.68	65.87	1006.00	184	0	2
1146	2023-02-05 23:31:28.000	36192.48	1148.85	27174.40	1668.02	3364.72	12998.76	422.57	177.82	3200.96	151.50	882.51	410.17	343.16	375.73	549.89	805.29	803.09	104.89	1006.00	183	1	2
1147	2023-02-05 23:31:31.000	6034.23	737.66	20063.36	1559.27	6408.94	13788.08	149.10	162.60	1068.57	243.85	259.14	94.38	968.25	138.07	400.83	335.33	1431.20	199.59	997.00	177	3	1
1148	2023-02-05 23:31:33.000	10890.02	3855.62	9991.98	838.12	2633.11	2764.19	791.90	352.06	474.79	218.74	145.67	186.89	756.75	85.17	517.71	198.49	313.01	96.35	997.00	192	2	1
1149	2023-02-05 23:31:34.000	11150.24	3490.55	10790.76	1902.56	2874.61	2608.58	473.66	686.48	2610.11	428.15	602.65	112.03	146.06	161.27	571.82	858.44	133.68	65.01	1006.00	184	0	2
1150	2023-02-05 23:31:39.000	36238.30	1147.85	27097.50	1670.55	3358.12	12990.02	422.11	177.82	3204.36	151.50	883.53	409.45	343.97	375.73	550.73	804.17	805.88	104.89	1006.00	184	1	2
1151	2023-02-05 23:31:42.000	6056.84	736.71	20000.21	1554.37	6393.10	13762.96	149.10	162.60	1069.71	243.44	257.01	94.81	966.61	138.07	400.83	336.49	1435.06	199.59	997.00	178	3	1
1152	2023-02-05 23:31:44.000	10898.31	3904.62	10034.70	836.40	2624.01	2751.64	789.69	352.49	473.71	219.47	145.67	186.89	753.68	84.35	518.57	198.49	313.57	96.35	997.00	195	2	1
1153	2023-02-05 23:31:45.000	11127.01	3485.62	10777.02	1900.83	2871.53	2602.24	471.49	682.75	2610.11	427.07	573.81	111.69	146.06	161.27	569.38	852.83	133.68	65.01	1006.00	183	0	2
1154	2023-02-05 23:31:50.000	36263.57	1146.85	27043.67	1671.40	3373.52	13018.43	422.11	177.82	3199.83	151.50	884.56	409.81	343.16	375.73	550.73	804.17	805.88	104.89	1006.00	184	1	2
1155	2023-02-05 23:31:53.000	5801.88	736.71	20056.76	1558.45	6430.97	13767.71	149.10	162.60	1069.71	243.85	259.14	94.81	968.25	138.07	399.95	336.49	1433.13	199.59	997.00	178	3	1
1156	2023-02-05 23:31:55.000	10774.86	3857.55	9939.04	838.12	2626.29	2740.48	788.81	352.49	474.79	219.47	145.67	186.55	754.44	84.35	514.31	198.49	313.01	96.35	997.00	195	2	1
1157	2023-02-05 23:31:56.000	11070.13	3480.68	10743.12	1906.01	2875.39	2607.17	474.10	687.31	2615.86	429.23	598.67	112.03	146.85	161.27	570.20	855.07	133.68	65.87	1006.00	187	0	2
1158	2023-02-05 23:32:01.000	35931.83	1145.86	27235.91	1673.08	3353.72	13011.87	422.11	177.82	3211.15	151.50	883.53	409.81	343.97	376.55	551.57	807.53	806.44	104.01	1006.00	186	1	2
1159	2023-02-05 23:32:04.000	6063.08	735.76	20035.08	1554.37	6425.46	13781.97	148.58	162.13	1068.57	243.85	259.14	94.81	966.61	138.07	401.71	336.49	1433.77	198.62	997.00	183	3	1
1160	2023-02-05 23:32:06.000	10556.96	3895.98	9963.19	836.40	2630.84	2761.40	792.34	352.91	474.79	219.11	145.67	186.55	753.68	84.35	516.86	198.49	313.57	96.35	997.00	193	2	1
1161	2023-02-05 23:32:06.000	11096.57	3474.75	10784.35	1895.66	2862.27	2598.01	474.53	687.31	2607.81	428.51	598.67	112.37	145.27	161.27	572.63	858.44	133.68	65.87	1006.00	185	0	2
1162	2023-02-05 23:32:12.000	36145.88	1150.84	27190.74	1671.40	3362.52	13015.52	422.57	177.82	3206.62	151.50	880.46	409.08	343.97	375.73	549.89	804.17	803.64	104.01	1006.00	181	1	2
1163	2023-02-05 23:32:15.000	6040.47	734.81	20034.14	1554.37	6419.27	13755.49	148.58	162.13	1068.57	244.25	259.14	94.81	967.43	138.07	401.71	336.49	1432.49	199.59	997.00	180	3	1
1164	2023-02-05 23:32:16.000	10822.08	3897.90	9961.33	830.36	2624.77	2760.71	788.81	352.49	474.79	218.74	147.78	186.89	756.75	84.35	517.71	198.49	314.13	96.35	997.00	193	2	1
1165	2023-02-05 23:32:17.000	11059.71	3478.70	10737.62	1910.32	2878.47	2609.99	475.40	687.72	2613.56	429.23	573.81	112.37	146.06	161.27	574.26	859.56	133.68	65.87	1006.00	183	0	2
1166	2023-02-05 23:32:22.000	36023.46	1150.84	27048.48	1672.24	3366.19	13019.89	422.57	177.82	3203.23	151.50	880.46	410.54	343.16	375.73	549.89	806.41	807.00	104.89	1006.00	182	1	2
1167	2023-02-05 23:32:26.000	6021.76	735.76	19997.39	1555.19	6377.96	13748.70	148.58	162.13	1068.57	243.44	259.14	94.81	959.20	137.20	400.83	336.49	1433.13	199.59	997.00	181	3	1
1168	2023-02-05 23:32:27.000	10859.37	3904.62	9966.90	839.85	2638.42	2763.50	786.60	351.21	474.79	216.92	148.84	186.89	754.44	84.35	516.86	198.49	314.69	95.48	997.00	195	2	1
1169	2023-02-05 23:32:28.000	11028.47	3478.70	10788.01	1902.56	2873.07	2605.77	474.53	686.48	2597.46	428.15	597.68	112.03	146.06	160.46	571.82	857.32	133.13	65.87	1006.00	184	0	2
1170	2023-02-05 23:32:33.000	36273.84	1144.86	27140.75	1673.08	3359.59	13026.44	421.64	177.82	3204.36	151.14	882.51	409.81	343.97	375.73	549.89	807.53	806.44	104.01	1006.00	184	1	2
1171	2023-02-05 23:32:37.000	6036.57	737.66	20070.90	1560.08	6421.33	13762.28	148.58	162.13	1070.86	243.85	259.14	94.81	966.61	138.07	401.71	336.49	1433.77	199.59	997.00	180	3	1
1172	2023-02-05 23:32:38.000	10878.42	3906.55	10048.63	836.40	2645.25	2756.52	791.02	351.63	474.79	219.11	145.67	186.89	755.98	84.35	517.71	198.49	314.13	95.48	997.00	197	2	1
1173	2023-02-05 23:32:39.000	11095.76	3481.67	10730.29	1909.45	2871.53	2595.90	473.66	685.65	2614.71	428.15	599.67	112.03	146.06	161.27	572.63	856.19	133.68	65.87	1006.00	188	0	2
1174	2023-02-05 23:32:44.000	36117.45	1149.84	27109.03	1674.77	3369.85	13045.38	421.64	177.39	3204.36	151.14	881.48	409.08	343.16	374.91	549.04	806.41	803.09	104.89	1006.00	184	1	2
1175	2023-02-05 23:32:48.000	6073.22	735.76	20040.74	1557.63	6421.33	13779.25	148.58	162.60	1069.71	243.44	257.01	94.81	968.25	138.07	401.71	334.17	1435.06	199.59	997.00	181	3	1
1176	2023-02-05 23:32:49.000	10861.85	3896.94	10030.05	835.53	2630.08	2761.40	790.13	352.91	473.71	219.11	145.67	186.55	752.91	84.35	517.71	198.49	314.69	96.35	997.00	196	2	1
1177	2023-02-05 23:32:50.000	11066.12	3456.98	10651.49	1906.87	2855.33	2577.58	474.97	687.72	2619.31	428.51	597.68	112.37	146.06	161.27	574.26	857.32	133.68	65.87	1006.00	185	0	2
1178	2023-02-05 23:32:55.000	36446.82	1149.84	27100.38	1675.61	3367.65	13032.27	423.49	177.82	3203.23	151.50	882.51	410.17	343.97	375.73	549.04	804.17	804.20	104.01	1006.00	188	1	2
1179	2023-02-05 23:32:59.000	5963.28	734.81	20090.69	1556.82	6415.82	13734.45	149.10	162.60	1069.71	243.44	258.08	94.81	965.78	138.07	399.95	335.33	1435.06	199.59	997.00	177	3	1
1180	2023-02-05 23:33:00.000	10872.62	3894.06	9978.05	838.99	2630.84	2760.71	790.57	353.34	473.71	218.38	147.78	186.89	753.68	84.35	516.01	198.49	314.69	96.35	997.00	195	2	1
1181	2023-02-05 23:33:01.000	11054.11	3457.97	10751.36	1891.35	2866.90	2600.13	473.23	685.23	2610.11	427.43	571.82	111.69	146.06	160.46	574.26	856.19	133.68	65.87	1006.00	185	0	2
1182	2023-02-05 23:33:06.000	36270.68	1150.84	27166.71	1675.61	3369.85	13061.40	420.72	177.39	3198.70	151.50	881.48	408.35	343.16	374.91	549.04	805.29	804.76	104.89	1006.00	184	1	2
1183	2023-02-05 23:33:09.000	5999.15	733.86	20077.50	1548.66	6391.04	13743.95	148.58	162.13	1069.71	243.44	259.14	94.81	964.96	138.07	400.83	336.49	1435.06	199.59	997.00	180	3	1
1184	2023-02-05 23:33:11.000	10851.91	3919.04	9946.47	840.71	2631.60	2764.89	789.69	350.35	474.79	218.74	145.67	186.55	754.44	84.35	516.86	198.49	313.57	96.35	997.00	195	2	1
1185	2023-02-05 23:33:12.000	11069.33	3462.90	10566.28	1895.66	2863.04	2592.38	473.66	686.48	2604.36	428.15	571.82	112.03	145.27	160.46	568.57	857.32	133.68	65.87	1006.00	186	0	2
1186	2023-02-05 23:33:17.000	36152.99	1151.84	27024.45	1673.93	3357.39	13014.06	421.64	177.82	3206.62	151.14	881.48	409.81	343.16	375.73	549.89	800.81	807.00	104.89	1006.00	185	1	2
1187	2023-02-05 23:33:20.000	6036.57	734.81	20033.20	1556.82	6382.09	13759.57	148.58	162.60	1068.57	243.85	259.14	94.81	964.96	138.07	399.95	336.49	1428.63	198.62	997.00	181	3	1
1188	2023-02-05 23:33:22.000	10856.88	3920.00	10034.70	839.85	2637.66	2764.19	788.81	352.49	474.79	219.83	145.67	186.89	753.68	84.35	517.71	198.49	314.13	96.35	997.00	194	2	1
1189	2023-02-05 23:33:23.000	11089.36	3481.67	10772.44	1899.11	2875.39	2600.83	474.10	685.65	2618.16	428.15	598.67	112.03	146.06	161.27	574.26	858.44	133.68	65.87	1006.00	185	0	2
1190	2023-02-05 23:33:28.000	36430.23	1151.84	26940.82	1672.24	3369.12	13030.81	423.49	178.24	3207.76	151.50	881.48	410.54	343.97	375.73	550.73	806.41	805.88	104.89	1006.00	185	1	2
1191	2023-02-05 23:33:31.000	6059.96	737.66	19964.40	1557.63	6391.73	13757.53	148.58	162.13	1069.71	243.85	259.14	94.81	961.67	138.07	401.71	336.49	1431.20	199.59	997.00	177	3	1
1192	2023-02-05 23:33:33.000	10912.39	3885.41	9984.55	839.85	2633.11	2762.10	792.34	353.34	474.79	218.74	145.67	187.24	755.21	84.35	514.31	197.34	314.13	96.35	997.00	193	2	1
1193	2023-02-05 23:33:34.000	11125.40	3487.59	10692.72	1906.01	2872.30	2601.54	474.53	686.89	2617.01	428.51	600.66	112.03	146.06	161.27	573.44	856.19	133.68	65.87	1006.00	185	0	2
1194	2023-02-05 23:33:39.000	36077.17	1149.84	26978.31	1673.93	3366.92	13008.96	422.57	177.82	3202.10	151.50	880.46	410.17	343.97	375.73	549.89	806.41	805.88	104.89	1006.00	183	1	2
1195	2023-02-05 23:33:42.000	6035.79	733.86	20038.85	1554.37	6390.35	13727.66	148.58	162.13	1069.71	243.85	257.01	94.38	965.78	138.07	400.83	336.49	1431.84	199.59	997.00	180	3	1
1196	2023-02-05 23:33:44.000	10883.39	3893.10	10025.41	838.99	2631.60	2762.10	790.57	351.21	474.79	219.11	145.67	186.89	756.75	84.35	516.01	198.49	314.69	96.35	997.00	193	2	1
1197	2023-02-05 23:33:45.000	11152.64	3480.68	10780.68	1911.18	2879.24	2605.77	474.10	686.06	2615.86	428.51	573.81	112.03	146.06	161.27	574.26	860.68	133.68	65.87	1006.00	182	0	2
1198	2023-02-05 23:33:50.000	36370.99	1148.85	26868.73	1669.71	3373.52	13054.12	421.64	177.39	3204.36	151.14	882.51	408.72	343.16	375.73	550.73	806.41	805.32	104.89	1006.00	184	1	2
1199	2023-02-05 23:33:53.000	5955.48	735.76	19869.21	1556.82	6386.22	13700.50	148.58	162.13	1068.57	243.04	257.01	94.81	966.61	138.07	401.71	336.49	1424.77	199.59	997.00	180	3	1
1200	2023-02-05 23:33:55.000	10832.02	3902.70	10017.05	841.58	2636.15	2760.71	789.25	352.91	474.79	218.74	145.67	186.21	755.21	84.35	516.86	198.49	314.69	96.35	997.00	195	2	1
1201	2023-02-05 23:33:55.000	11054.11	3480.68	10759.61	1907.73	2873.84	2606.47	473.23	684.41	2611.26	428.15	572.82	112.03	146.06	161.27	574.26	857.32	133.68	65.87	1006.00	184	0	2
1202	2023-02-05 23:34:01.000	36296.75	1149.84	27207.08	1674.77	3356.66	13022.80	422.57	177.82	3200.96	151.50	884.56	409.81	343.97	375.73	550.73	808.65	803.64	104.01	1006.00	189	1	2
1203	2023-02-05 23:34:04.000	6029.55	733.86	19796.64	1553.56	6373.14	13658.41	148.58	162.13	1070.86	243.85	258.08	94.38	967.43	138.07	401.71	336.49	1433.77	199.59	997.00	184	3	1
1204	2023-02-05 23:34:05.000	10824.57	3909.43	9992.91	842.44	2645.25	2772.56	791.90	353.34	473.71	219.11	147.78	186.89	755.21	83.53	516.01	198.49	314.69	95.48	997.00	193	2	1
1205	2023-02-05 23:34:06.000	11116.59	3489.56	10794.43	1906.01	2876.93	2609.29	474.10	685.65	2618.16	427.79	600.66	112.03	146.85	161.27	574.26	858.44	133.68	65.87	1006.00	186	0	2
1206	2023-02-05 23:34:12.000	36208.28	1149.84	27044.63	1668.87	3365.45	13003.86	420.26	177.39	3205.49	151.50	883.53	407.63	343.97	376.55	550.73	806.41	806.44	104.01	1006.00	183	1	2
1207	2023-02-05 23:34:15.000	6086.47	736.71	19964.40	1558.45	6411.00	13735.12	148.58	162.13	1068.57	243.44	258.08	94.81	965.78	138.07	400.83	335.33	1431.20	199.59	997.00	181	3	1
1208	2023-02-05 23:34:16.000	10851.08	3879.64	9975.26	841.58	2623.25	2757.22	790.57	352.49	473.71	218.74	147.78	186.89	755.21	84.35	518.57	198.49	313.01	96.35	997.00	196	2	1
1209	2023-02-05 23:34:17.000	11136.62	3485.62	10799.01	1908.59	2876.93	2609.29	473.66	685.65	2611.26	427.79	598.67	112.03	146.06	161.27	572.63	857.32	133.68	65.01	1006.00	185	0	2
1210	2023-02-05 23:34:22.000	36100.07	1140.88	27145.56	1670.55	3362.52	13024.99	423.03	177.82	3198.70	151.50	882.51	410.54	343.16	376.55	551.57	806.41	806.44	104.89	1006.00	183	1	2
1211	2023-02-05 23:34:26.000	6070.10	736.71	20066.19	1557.63	6414.45	13770.43	148.58	162.60	1069.71	243.44	258.08	94.81	964.96	138.07	400.83	336.49	1433.13	199.59	997.00	180	3	1
1212	2023-02-05 23:34:27.000	10963.76	3924.80	10069.06	838.12	2633.87	2758.61	791.46	352.91	474.79	218.01	145.67	186.89	752.14	84.35	516.86	198.49	314.69	96.35	997.00	195	2	1
1213	2023-02-05 23:34:28.000	11089.36	3489.56	10786.18	1899.97	2874.61	2605.77	474.53	687.31	2604.36	429.23	597.68	112.37	146.06	160.46	571.01	857.32	133.68	65.87	1006.00	184	0	2
1214	2023-02-05 23:34:33.000	36296.75	1150.84	26826.44	1675.61	3361.79	13001.68	423.49	178.24	3204.36	151.50	883.53	410.54	343.16	375.73	550.73	807.53	804.20	104.01	1006.00	186	1	2
1215	2023-02-05 23:34:37.000	6020.98	733.86	19987.96	1556.00	6404.12	13731.73	148.58	162.13	1069.71	243.85	257.01	94.81	966.61	138.07	399.95	335.33	1431.20	199.59	997.00	177	3	1
1216	2023-02-05 23:34:38.000	10841.97	3872.92	10080.20	838.99	2627.80	2761.40	784.83	352.06	474.79	219.11	145.67	186.55	752.91	84.35	520.27	198.49	315.25	96.35	997.00	194	2	1
1217	2023-02-05 23:34:39.000	11138.22	3486.60	10800.84	1911.18	2873.07	2607.88	475.84	688.55	2607.81	429.23	572.82	112.03	146.06	161.27	572.63	851.71	133.68	65.87	1006.00	187	0	2
1218	2023-02-05 23:34:44.000	36136.41	1147.85	27039.83	1668.87	3359.59	13006.78	421.18	177.82	3202.10	151.50	883.53	409.08	343.16	375.73	551.57	807.53	807.56	104.89	1006.00	182	1	2
1219	2023-02-05 23:34:48.000	6045.15	734.81	20005.87	1557.63	6411.69	13787.40	148.58	162.60	1069.71	243.85	257.01	94.81	964.96	138.07	399.95	336.49	1432.49	199.59	997.00	181	3	1
1220	2023-02-05 23:34:49.000	10754.14	3921.92	10053.27	840.71	2637.66	2771.87	791.90	352.49	474.79	218.38	147.78	187.24	755.98	84.35	516.01	198.49	313.57	96.35	997.00	194	2	1
1221	2023-02-05 23:34:50.000	11110.18	3469.82	10771.52	1906.01	2868.44	2604.36	474.97	688.13	2608.96	428.87	574.81	112.37	146.06	160.46	571.01	859.56	133.68	65.87	1006.00	182	0	2
1222	2023-02-05 23:34:55.000	35913.67	1149.84	26928.33	1673.08	3359.59	12996.58	422.11	177.82	3193.04	151.50	882.51	409.08	343.16	376.55	549.89	807.53	804.20	104.89	1006.00	184	1	2
1223	2023-02-05 23:34:59.000	6055.29	735.76	20061.47	1560.08	6402.05	13741.24	148.58	162.13	1070.86	243.85	257.01	94.81	965.78	138.07	400.83	336.49	1428.63	199.59	997.00	176	3	1
1224	2023-02-05 23:35:00.000	10915.70	3931.53	10019.84	843.30	2638.42	2773.96	789.25	352.91	472.63	218.74	147.78	186.89	755.21	84.35	511.75	198.49	314.13	96.35	997.00	195	2	1
1225	2023-02-05 23:35:01.000	11035.68	3479.69	10757.78	1902.56	2865.36	2593.08	469.75	679.85	2611.26	426.34	573.81	111.35	146.06	161.27	574.26	834.87	133.68	65.01	1006.00	184	0	2
1226	2023-02-05 23:35:06.000	35515.58	1138.88	27046.56	1672.24	3347.13	13021.34	422.11	177.82	3203.23	151.50	882.51	409.81	343.16	375.73	550.73	807.53	803.09	104.89	1006.00	183	1	2
1227	2023-02-05 23:35:09.000	6017.08	736.71	19930.47	1558.45	6386.22	13743.27	148.58	162.60	1069.71	243.85	260.20	94.81	967.43	138.07	401.71	336.49	1433.77	199.59	997.00	180	3	1
1228	2023-02-05 23:35:11.000	10906.59	3903.66	10052.34	843.30	2641.45	2771.17	791.90	352.49	473.71	219.11	148.84	187.24	755.98	84.35	516.01	198.49	315.25	96.35	997.00	196	2	1
1229	2023-02-05 23:35:12.000	11083.75	3458.95	10691.81	1900.83	2863.04	2596.61	471.92	683.58	2620.46	427.43	573.81	111.69	146.85	161.27	571.82	857.32	133.68	65.87	1006.00	190	0	2
1230	2023-02-05 23:35:17.000	36135.62	1150.84	27125.37	1679.83	3367.65	13022.80	422.11	177.82	3206.62	151.50	883.53	409.81	343.97	375.73	549.04	805.29	807.00	104.89	1006.00	184	1	2
1231	2023-02-05 23:35:20.000	6028.00	734.81	19827.74	1551.93	6386.91	13724.26	148.58	162.13	1068.57	243.04	257.01	94.81	966.61	138.07	399.95	335.33	1433.77	198.62	997.00	178	3	1
1232	2023-02-05 23:35:22.000	10868.48	3918.08	10013.34	839.85	2642.97	2766.98	790.13	353.34	475.87	219.47	145.67	186.89	754.44	85.17	516.86	198.49	314.69	96.35	997.00	196	2	1
1233	2023-02-05 23:35:23.000	11032.48	3485.62	10775.18	1910.32	2877.70	2605.77	473.66	686.48	2610.11	429.23	598.67	111.69	146.06	161.27	574.26	857.32	133.68	65.87	1006.00	187	0	2
1234	2023-02-05 23:35:28.000	36205.12	1149.84	27204.19	1666.34	3363.99	13012.60	421.64	177.82	3207.76	151.50	882.51	409.45	343.97	375.73	550.73	807.53	805.88	104.01	1006.00	184	1	2
1235	2023-02-05 23:35:31.000	6003.82	734.81	20123.68	1556.82	6396.55	13762.28	147.55	160.23	1067.42	242.64	258.08	94.38	967.43	138.07	400.83	336.49	1429.92	199.59	997.00	180	3	1
1236	2023-02-05 23:35:33.000	10879.25	3921.92	10024.48	839.85	2633.87	2762.80	791.90	352.91	474.79	219.47	145.67	186.55	756.75	85.17	517.71	198.49	314.69	96.35	997.00	191	2	1
1237	2023-02-05 23:35:34.000	11018.06	3491.54	10820.08	1903.42	2869.21	2601.54	474.97	687.31	2598.61	428.51	573.81	112.03	146.06	160.46	565.32	862.93	133.68	65.87	1006.00	185	0	2
1238	2023-02-05 23:35:39.000	36168.79	1147.85	27144.60	1672.24	3358.86	13019.89	422.11	177.82	3203.23	151.50	883.53	409.45	343.97	376.55	549.89	805.29	805.32	104.89	1006.00	182	1	2
1239	2023-02-05 23:35:42.000	6054.51	734.81	20052.05	1558.45	6399.99	13755.49	148.58	162.60	1070.86	243.85	258.08	94.81	965.78	138.07	400.83	336.49	1433.13	199.59	997.00	189	3	1
1240	2023-02-05 23:35:44.000	10927.30	3936.33	10126.64	845.03	2655.11	2780.24	791.02	353.76	474.79	218.74	145.67	187.24	755.21	84.35	516.86	198.49	315.25	96.35	997.00	192	2	1
1241	2023-02-05 23:35:44.000	11139.82	3496.48	10686.31	1906.01	2882.33	2605.77	474.10	685.65	2617.01	427.79	601.66	112.03	146.06	161.27	573.44	857.32	133.68	65.87	1006.00	187	0	2
1242	2023-02-05 23:35:50.000	36210.65	1146.85	26965.81	1672.24	3366.92	13037.37	422.11	177.82	3203.23	151.50	882.51	409.45	343.16	375.73	550.73	806.41	806.44	104.89	1006.00	183	1	2
1243	2023-02-05 23:35:53.000	6045.15	737.66	20080.32	1557.63	6395.86	13729.69	148.58	162.13	1068.57	244.25	257.01	94.81	967.43	138.94	400.83	336.49	1426.06	199.59	997.00	177	3	1
1244	2023-02-05 23:35:55.000	10884.22	3904.62	10080.20	843.30	2636.90	2767.68	788.81	352.91	475.87	219.11	145.67	186.55	755.21	84.35	517.71	198.49	314.13	96.35	997.00	194	2	1
1245	2023-02-05 23:35:55.000	11142.23	3467.84	10754.11	1894.80	2867.67	2602.24	473.66	685.65	2617.01	428.51	599.67	112.03	146.06	161.27	574.26	857.32	133.68	65.87	1006.00	183	0	2
1246	2023-02-05 23:36:01.000	36246.98	1149.84	27178.24	1675.61	3373.52	13054.85	423.03	177.82	3199.83	151.50	883.53	410.17	343.16	374.91	549.89	803.05	807.56	104.89	1006.00	185	1	2
1247	2023-02-05 23:36:04.000	6053.73	736.71	19809.83	1563.34	6407.56	13738.52	149.10	162.60	1068.57	243.44	258.08	94.81	964.96	138.07	399.95	336.49	1432.49	199.59	997.00	181	3	1
1248	2023-02-05 23:36:06.000	10878.42	3884.45	9948.33	838.12	2634.63	2755.13	790.57	352.49	474.79	219.47	145.67	186.55	754.44	84.35	516.01	198.49	313.57	96.35	997.00	191	2	1
1249	2023-02-05 23:36:06.000	11099.77	3477.72	10803.59	1906.01	2872.30	2607.88	474.53	686.89	2612.41	428.87	599.67	112.03	146.06	161.27	575.07	859.56	133.68	65.87	1006.00	184	0	2
1250	2023-02-05 23:36:12.000	36491.83	1149.84	26989.84	1670.55	3361.06	13041.74	421.64	177.82	3203.23	151.50	882.51	409.08	343.16	375.73	550.73	808.65	804.20	104.89	1006.00	187	1	2
1251	2023-02-05 23:36:15.000	6063.08	736.71	20009.64	1555.19	6404.81	13781.29	148.58	162.13	1069.71	243.85	258.08	94.38	968.25	138.07	399.95	336.49	1423.49	199.59	997.00	179	3	1
1252	2023-02-05 23:36:16.000	10918.19	3898.86	10110.85	834.67	2625.53	2755.82	783.94	352.49	473.71	219.47	147.78	185.17	753.68	84.35	517.71	198.49	314.13	96.35	997.00	193	2	1
1253	2023-02-05 23:36:17.000	11087.75	3489.56	10774.27	1906.01	2878.47	2609.29	474.53	686.06	2612.41	428.51	572.82	112.03	145.27	160.46	571.01	850.58	133.68	65.87	1006.00	183	0	2
1254	2023-02-05 23:36:22.000	35778.60	1148.85	27113.84	1674.77	3368.39	13041.74	423.49	177.82	3207.76	151.50	882.51	410.90	343.97	375.73	551.57	805.29	806.44	104.89	1006.00	183	1	2
1255	2023-02-05 23:36:26.000	6013.18	735.76	19821.14	1550.30	6426.84	13733.09	149.10	162.60	1069.71	244.25	259.14	94.81	968.25	138.07	399.95	336.49	1433.13	199.59	997.00	179	3	1
1256	2023-02-05 23:36:27.000	10825.40	3865.23	9930.68	838.12	2618.70	2752.34	787.04	352.49	473.71	219.47	145.67	186.55	752.14	84.35	516.86	197.34	315.25	96.35	997.00	192	2	1
1257	2023-02-05 23:36:28.000	11154.24	3472.78	10764.19	1893.94	2869.21	2602.24	475.84	688.55	2615.86	428.87	598.67	112.37	146.06	161.27	574.26	859.56	133.68	65.87	1006.00	184	0	2
1258	2023-02-05 23:36:33.000	36190.11	1148.85	27044.63	1671.40	3356.66	12991.48	423.03	178.24	3191.91	151.50	882.51	409.81	343.16	375.73	550.73	806.41	799.73	104.89	1006.00	186	1	2
1259	2023-02-05 23:36:37.000	6064.64	734.81	19967.23	1558.45	6385.53	13764.32	148.58	162.13	1070.86	243.85	259.14	94.38	967.43	138.07	400.83	336.49	1430.56	199.59	997.00	180	3	1
1260	2023-02-05 23:36:38.000	10908.25	3910.39	9914.89	841.58	2636.90	2764.89	790.57	352.91	473.71	218.74	145.67	186.89	755.98	84.35	514.31	198.49	314.13	96.35	997.00	193	2	1
1261	2023-02-05 23:36:39.000	11119.00	3483.64	10761.44	1912.90	2879.24	2604.36	474.53	687.72	2615.86	428.87	574.81	112.03	146.06	161.27	575.07	858.44	133.68	65.87	1006.00	182	0	2
1262	2023-02-05 23:36:44.000	36283.32	1151.84	27147.48	1671.40	3365.45	13030.08	423.03	178.24	3202.10	151.50	882.51	410.54	343.16	375.73	550.73	807.53	806.44	104.89	1006.00	183	1	2
1263	2023-02-05 23:36:48.000	6052.17	734.81	20049.22	1551.11	6402.74	13762.28	148.58	162.13	1068.57	243.85	260.20	94.38	967.43	138.07	400.83	337.65	1436.98	199.59	997.00	178	3	1
1264	2023-02-05 23:36:49.000	10888.36	3886.37	10043.99	844.17	2633.11	2763.50	792.34	353.34	473.71	219.11	147.78	186.89	753.68	84.35	516.01	198.49	314.13	96.35	997.00	195	2	1
1265	2023-02-05 23:36:50.000	11034.08	3449.08	10777.02	1897.39	2861.50	2600.13	474.10	686.48	2615.86	428.87	574.81	112.03	146.06	161.27	574.26	860.68	133.68	65.87	1006.00	183	0	2
1266	2023-02-05 23:36:55.000	36007.66	1146.85	27084.04	1665.49	3366.19	13037.37	422.11	177.82	3204.36	151.50	882.51	409.81	343.97	375.73	550.73	805.29	805.88	104.89	1006.00	183	1	2
1267	2023-02-05 23:36:59.000	6028.77	734.81	19817.37	1544.59	6408.94	13699.82	148.58	162.13	1067.42	243.85	258.08	94.81	966.61	138.07	400.83	335.33	1432.49	199.59	997.00	179	3	1
1268	2023-02-05 23:37:00.000	10707.75	3910.39	10052.34	841.58	2645.25	2772.56	791.02	352.49	473.71	218.38	147.78	186.55	755.98	84.35	515.16	197.34	313.57	96.35	997.00	194	2	1
1269	2023-02-05 23:37:01.000	10965.19	3456.98	10647.83	1893.94	2863.04	2598.01	473.23	685.65	2614.71	427.79	597.68	111.69	146.06	161.27	574.26	859.56	133.68	65.87	1006.00	185	0	2
1270	2023-02-05 23:37:06.000	36359.93	1148.85	26931.21	1675.61	3368.39	13019.89	423.95	178.24	3200.96	151.50	880.46	411.26	343.16	375.73	550.73	805.29	807.56	104.89	1006.00	185	1	2
1271	2023-02-05 23:37:10.000	5979.65	730.07	20073.73	1545.40	6378.65	13716.12	148.58	162.13	1069.71	244.25	257.01	94.81	966.61	137.20	399.07	336.49	1429.27	199.59	997.00	182	3	1
1272	2023-02-05 23:37:11.000	10869.31	3887.33	10000.34	842.44	2641.45	2769.77	791.02	352.49	473.71	217.29	147.78	186.89	755.98	84.35	513.46	197.34	315.80	96.35	997.00	195	2	1
1273	2023-02-05 23:37:12.000	11062.92	3471.79	10759.61	1895.66	2869.99	2605.06	474.10	684.82	2611.26	427.07	601.66	112.03	146.06	161.27	573.44	857.32	133.68	65.87	1006.00	184	0	2
1274	2023-02-05 23:37:17.000	36211.44	1148.85	27253.22	1670.55	3360.32	13020.62	421.64	177.39	3208.89	151.14	882.51	409.81	343.97	375.73	550.73	807.53	801.41	104.01	1006.00	184	1	2
1275	2023-02-05 23:37:20.000	6010.06	735.76	20052.05	1551.93	6391.04	13749.38	148.58	162.13	1068.57	243.85	258.08	94.81	966.61	138.07	399.95	337.65	1430.56	199.59	997.00	181	3	1
1276	2023-02-05 23:37:22.000	10838.65	3902.70	10058.84	834.67	2636.90	2768.38	782.62	351.63	473.71	219.11	145.67	186.21	755.98	84.35	518.57	197.34	314.69	96.35	997.00	197	2	1
1277	2023-02-05 23:37:23.000	11155.84	3488.58	10729.37	1899.97	2872.30	2603.65	471.92	682.75	2614.71	424.90	573.81	111.69	146.06	161.27	572.63	857.32	133.13	65.01	1006.00	185	0	2
1278	2023-02-05 23:37:28.000	36181.42	1147.85	27146.52	1668.02	3356.66	13014.06	420.72	177.82	3199.83	151.50	882.51	409.08	343.16	374.91	550.73	807.53	803.64	104.01	1006.00	185	1	2
1279	2023-02-05 23:37:31.000	6052.17	734.81	19885.23	1558.45	6411.00	13731.73	148.58	162.13	1068.57	243.44	258.08	94.81	966.61	138.07	400.83	336.49	1429.92	199.59	997.00	181	3	1
1280	2023-02-05 23:37:33.000	10825.40	3923.84	10020.77	826.90	2634.63	2767.68	789.25	352.06	474.79	219.11	147.78	186.55	756.75	84.35	517.71	198.49	313.01	96.35	997.00	195	2	1
1281	2023-02-05 23:37:33.000	11130.21	3461.92	10725.71	1884.46	2863.04	2600.13	474.10	686.06	2614.71	428.15	600.66	112.03	146.06	161.27	574.26	859.56	133.68	65.01	1006.00	184	0	2
1282	2023-02-05 23:37:39.000	36326.76	1149.84	27039.83	1671.40	3350.06	12988.57	423.03	177.82	3199.83	151.50	881.48	410.17	343.16	374.91	549.89	806.41	806.44	104.89	1006.00	182	1	2
1283	2023-02-05 23:37:42.000	6024.10	734.81	19891.83	1539.69	6386.91	13682.17	148.58	162.13	1068.57	242.24	259.14	94.81	968.25	138.07	400.83	336.49	1427.99	199.59	997.00	181	3	1
1284	2023-02-05 23:37:44.000	10753.32	3910.39	10071.85	839.85	2639.94	2762.80	790.57	352.91	474.79	219.11	145.67	186.89	755.21	84.35	516.01	197.34	315.25	96.35	997.00	195	2	1
1285	2023-02-05 23:37:44.000	11050.90	3465.87	10741.28	1903.42	2866.90	2600.83	474.10	686.06	2592.86	427.79	599.67	112.03	146.06	161.27	572.63	855.07	133.68	65.87	1006.00	184	0	2
1286	2023-02-05 23:37:50.000	36060.58	1145.86	27150.37	1670.55	3346.39	12902.62	423.49	178.24	3208.89	151.50	883.53	410.90	343.97	375.73	551.57	806.41	807.00	104.89	1006.00	184	1	2
1287	2023-02-05 23:37:53.000	5991.35	733.86	19860.73	1556.82	6399.99	13741.91	148.58	162.60	1070.86	243.44	259.14	94.38	967.43	138.07	401.71	336.49	1429.92	199.59	997.00	182	3	1
1288	2023-02-05 23:37:55.000	10625.72	3890.21	10032.84	840.71	2638.42	2736.99	789.25	349.93	475.87	219.11	147.78	186.55	756.75	84.35	516.01	197.34	314.13	96.35	997.00	193	2	1
1289	2023-02-05 23:37:55.000	11046.90	3467.84	10698.22	1900.83	2871.53	2602.95	472.79	684.41	2610.11	427.79	599.67	112.03	146.06	161.27	574.26	859.56	133.68	65.01	1006.00	188	0	2
1290	2023-02-05 23:38:01.000	36595.31	1150.84	27131.14	1672.24	3358.12	12987.11	419.80	177.39	3207.76	151.50	881.48	408.35	343.97	374.09	549.89	803.05	801.41	104.01	1006.00	183	1	2
1291	2023-02-05 23:38:04.000	6058.40	735.76	20003.04	1547.85	6396.55	13752.78	148.58	162.13	1070.86	243.85	260.20	94.81	967.43	138.07	399.95	336.49	1428.63	199.59	997.00	178	3	1
1292	2023-02-05 23:38:06.000	10923.16	3903.66	10029.13	844.17	2636.90	2773.26	792.78	352.91	474.79	219.11	148.84	186.89	755.98	84.35	518.57	197.34	315.25	96.35	997.00	193	2	1
1293	2023-02-05 23:38:06.000	11084.55	3485.62	10754.11	1909.45	2879.24	2605.06	474.53	687.31	2611.26	428.51	598.67	112.03	146.06	161.27	575.07	859.56	133.68	65.87	1006.00	187	0	2
1294	2023-02-05 23:38:12.000	36306.22	1145.86	27189.78	1664.65	3372.78	13050.48	423.49	178.24	3199.83	151.50	882.51	410.54	343.16	375.73	550.73	807.53	804.20	104.01	1006.00	183	1	2
1295	2023-02-05 23:38:15.000	6061.52	736.71	20026.60	1561.71	6408.94	13765.68	148.58	162.13	1070.86	243.85	257.01	94.81	967.43	138.07	399.95	336.49	1426.70	199.59	997.00	180	3	1
1296	2023-02-05 23:38:16.000	10856.88	3908.47	10082.99	838.99	2646.01	2776.05	791.02	352.91	474.79	218.74	144.62	187.24	755.98	85.17	510.90	197.34	314.69	96.35	997.00	192	2	1
1297	2023-02-05 23:38:17.000	11147.03	3501.41	10800.84	1913.77	2886.18	2612.11	474.53	686.89	2610.11	427.79	573.81	112.03	146.06	161.27	573.44	859.56	133.68	65.87	1006.00	184	0	2
1298	2023-02-05 23:38:22.000	36432.60	1148.85	26995.61	1669.71	3363.99	13017.70	421.64	177.82	3207.76	151.50	880.46	409.81	343.16	375.73	549.89	805.29	804.76	104.89	1006.00	184	1	2
1299	2023-02-05 23:38:26.000	6023.32	735.76	20097.29	1551.93	6420.64	13786.72	148.58	162.60	1068.57	243.85	259.14	94.81	964.96	138.07	399.95	335.33	1427.99	199.59	997.00	180	3	1
1300	2023-02-05 23:38:27.000	10880.91	3860.43	10112.71	837.26	2627.05	2751.64	791.46	352.91	474.79	219.11	144.62	186.89	755.21	84.35	517.71	197.34	314.69	96.35	997.00	194	2	1
1301	2023-02-05 23:38:28.000	11127.01	3480.68	10674.40	1902.56	2863.82	2600.83	473.66	686.06	2604.36	428.51	572.82	112.03	146.06	161.27	574.26	859.56	133.13	65.87	1006.00	183	0	2
1302	2023-02-05 23:38:33.000	36420.75	1147.85	27191.70	1673.08	3363.25	13027.17	423.03	177.82	3206.62	151.50	883.53	410.54	343.97	375.73	550.73	806.41	801.97	104.89	1006.00	183	1	2
1303	2023-02-05 23:38:37.000	6037.35	736.71	19967.23	1557.63	6408.94	13745.99	148.58	162.13	1070.86	244.25	257.01	94.81	965.78	138.07	401.71	335.33	1428.63	198.62	997.00	178	3	1
1304	2023-02-05 23:38:38.000	10905.76	3924.80	10094.13	840.71	2646.01	2773.96	792.78	352.91	474.79	219.47	144.62	186.89	755.98	84.35	516.01	197.34	314.13	96.35	997.00	193	2	1
1305	2023-02-05 23:38:39.000	11055.71	3459.94	10711.05	1888.77	2866.90	2598.72	471.49	682.33	2613.56	426.71	597.68	111.69	146.06	161.27	573.44	858.44	133.13	65.01	1006.00	184	0	2
1306	2023-02-05 23:38:44.000	36092.17	1150.84	27008.11	1676.46	3359.59	12929.57	422.57	177.82	3205.49	151.50	882.51	410.17	343.97	374.91	550.73	806.41	801.97	104.89	1006.00	185	1	2
1307	2023-02-05 23:38:48.000	6032.67	734.81	19835.28	1548.66	6397.24	13726.98	148.58	162.13	1069.71	243.44	259.14	94.38	966.61	138.07	400.83	335.33	1427.35	199.59	997.00	181	3	1
1308	2023-02-05 23:38:49.000	10867.65	3911.35	10069.99	841.58	2636.90	2768.38	791.46	352.91	475.87	219.11	144.62	187.24	755.98	84.35	517.71	198.49	314.13	96.35	997.00	193	2	1
1309	2023-02-05 23:38:50.000	11102.17	3483.64	10749.53	1904.28	2871.53	2603.65	471.92	685.23	2611.26	427.79	600.66	111.69	146.06	161.27	573.44	857.32	133.13	65.01	1006.00	188	0	2
1310	2023-02-05 23:38:55.000	35716.21	1147.85	27149.41	1668.02	3359.59	13016.97	422.11	177.82	3203.23	151.50	882.51	409.45	343.16	375.73	550.73	806.41	806.44	104.89	1006.00	185	1	2
1311	2023-02-05 23:38:59.000	6052.17	736.71	20035.08	1555.19	6408.25	13756.17	148.58	162.13	1069.71	243.85	259.14	94.81	967.43	138.07	399.95	335.33	1432.49	199.59	997.00	180	3	1
1312	2023-02-05 23:39:00.000	10754.14	3909.43	10064.42	842.44	2643.73	2770.47	789.25	352.06	474.79	219.11	145.67	186.89	755.98	84.35	518.57	198.49	313.01	96.35	997.00	192	2	1
1313	2023-02-05 23:39:01.000	11101.37	3486.60	10749.53	1900.83	2876.93	2600.83	472.36	684.82	2607.81	427.79	601.66	111.69	146.06	160.46	572.63	857.32	133.68	65.87	1006.00	184	0	2
1314	2023-02-05 23:39:06.000	36209.86	1146.85	27067.70	1673.08	3358.12	13018.43	422.57	177.82	3203.23	151.50	882.51	409.81	343.16	374.91	550.73	806.41	807.56	104.89	1006.00	184	1	2
1315	2023-02-05 23:39:09.000	6058.40	734.81	20032.26	1553.56	6407.56	13771.11	148.58	162.13	1069.71	243.85	259.14	94.81	966.61	138.07	399.07	336.49	1431.84	198.62	997.00	180	3	1
1316	2023-02-05 23:39:11.000	10852.74	3916.15	9986.41	839.85	2636.15	2750.94	789.25	351.63	474.79	218.74	147.78	186.55	752.14	84.35	517.71	197.34	314.69	95.48	997.00	195	2	1
1317	2023-02-05 23:39:12.000	10995.63	3468.83	10749.53	1909.45	2873.07	2603.65	473.66	685.23	2607.81	427.79	572.82	112.03	146.06	160.46	573.44	857.32	133.68	65.87	1006.00	187	0	2
1318	2023-02-05 23:39:17.000	36257.25	1146.85	27065.78	1675.61	3362.52	13024.26	423.03	177.82	3202.10	151.50	882.51	410.54	343.97	375.73	549.89	806.41	805.32	104.89	1006.00	185	1	2
1319	2023-02-05 23:39:20.000	6052.95	735.76	20097.29	1556.82	6417.89	13750.74	149.10	162.60	1068.57	244.25	257.01	94.81	966.61	138.07	399.95	336.49	1435.06	199.59	997.00	179	3	1
1320	2023-02-05 23:39:22.000	10894.16	3901.74	10004.05	840.71	2636.15	2770.47	789.69	352.49	474.79	218.74	144.62	186.89	752.91	84.35	515.16	197.34	314.13	96.35	997.00	192	2	1
1321	2023-02-05 23:39:22.000	11049.30	3470.80	10722.04	1904.28	2876.93	2603.65	473.23	684.82	2608.96	428.51	573.81	112.03	146.06	161.27	573.44	855.07	133.68	65.87	1006.00	188	0	2
1322	2023-02-05 23:39:28.000	36347.30	1152.83	27062.90	1672.24	3358.12	12958.70	420.26	177.39	3203.23	151.14	880.46	408.35	343.16	374.91	549.89	805.29	804.20	104.01	1006.00	185	1	2
1323	2023-02-05 23:39:31.000	6027.22	736.71	19971.94	1556.82	6414.45	13718.83	148.58	162.13	1069.71	243.85	259.14	94.81	966.61	138.07	400.83	336.49	1428.63	199.59	997.00	178	3	1
1324	2023-02-05 23:39:33.000	10961.27	3895.02	10028.20	838.99	2639.94	2761.40	792.34	351.63	474.79	218.74	145.67	186.89	754.44	84.35	516.86	197.34	313.01	96.35	997.00	193	2	1
1325	2023-02-05 23:39:33.000	11061.32	3486.60	10804.50	1891.35	2876.93	2609.29	471.06	681.51	2606.66	426.34	602.65	111.69	146.06	161.27	574.26	855.07	133.68	65.01	1006.00	188	0	2
1326	2023-02-05 23:39:39.000	36141.14	1149.84	27080.20	1671.40	3349.33	12979.83	422.11	177.82	3202.10	151.50	882.51	409.81	343.97	375.73	550.73	806.41	807.56	104.89	1006.00	184	1	2
1327	2023-02-05 23:39:42.000	6038.13	735.76	19996.44	1553.56	6375.89	13739.20	148.58	162.13	1070.86	243.44	259.14	94.38	967.43	138.07	399.95	336.49	1429.27	199.59	997.00	182	3	1
1328	2023-02-05 23:39:44.000	10687.03	3890.21	9752.37	840.71	2632.35	2757.22	791.90	352.49	474.79	219.11	147.78	187.24	755.21	84.35	517.71	197.34	314.13	96.35	997.00	194	2	1
1329	2023-02-05 23:39:44.000	11068.53	3476.73	10737.62	1906.01	2873.07	2608.58	471.49	681.09	2607.81	425.26	573.81	111.69	146.06	161.27	573.44	857.32	133.13	65.01	1006.00	189	0	2
1330	2023-02-05 23:39:50.000	36267.52	1149.84	27174.40	1675.61	3361.06	13007.50	422.11	177.82	3208.89	151.50	881.48	409.81	343.97	375.73	549.04	806.41	806.44	104.89	1006.00	183	1	2
1331	2023-02-05 23:39:53.000	6013.96	735.76	19983.25	1546.22	6391.04	13707.97	149.10	162.60	1069.71	244.25	258.08	94.81	968.25	138.07	401.71	336.49	1430.56	199.59	997.00	179	3	1
1332	2023-02-05 23:39:55.000	10855.22	3865.23	10028.20	839.85	2629.32	2760.71	788.36	353.34	474.79	218.38	145.67	186.55	753.68	84.35	516.86	198.49	314.13	96.35	997.00	192	2	1
1333	2023-02-05 23:39:55.000	11098.17	3444.14	10752.28	1898.25	2864.59	2599.42	474.10	686.06	2604.36	428.15	597.68	112.03	145.27	160.46	573.44	859.56	133.68	65.87	1006.00	188	0	2
1334	2023-02-05 23:40:01.000	36284.90	1149.84	27212.84	1670.55	3364.72	13023.53	420.26	177.39	3203.23	151.50	880.46	407.99	343.97	375.73	549.89	805.29	794.70	104.89	1006.00	182	1	2
1335	2023-02-05 23:40:04.000	6045.15	736.71	19861.67	1556.82	6405.50	13722.90	148.58	162.60	1070.86	243.85	257.01	94.81	967.43	138.07	399.95	336.49	1429.92	199.59	997.00	181	3	1
1336	2023-02-05 23:40:05.000	10808.00	3898.86	10062.56	843.30	2636.15	2772.56	789.25	349.08	474.79	218.74	145.67	186.55	752.91	84.35	518.57	197.34	314.13	95.48	997.00	193	2	1
1337	2023-02-05 23:40:06.000	10984.41	3469.82	10755.94	1899.11	2867.67	2604.36	474.10	686.48	2612.41	428.51	597.68	112.03	146.06	160.46	574.26	857.32	133.68	65.87	1006.00	186	0	2
1338	2023-02-05 23:40:11.000	36363.09	1146.85	27184.97	1678.14	3359.59	13026.44	423.49	178.24	3203.23	151.50	880.46	410.90	343.97	375.73	550.73	804.17	807.56	104.89	1006.00	183	1	2
1339	2023-02-05 23:40:15.000	6056.06	733.86	19868.27	1560.08	6398.61	13724.94	148.58	162.60	1069.71	244.25	259.14	94.81	964.14	138.07	401.71	335.33	1437.63	199.59	997.00	178	3	1
1340	2023-02-05 23:40:16.000	10929.79	3919.04	10064.42	842.44	2639.18	2773.26	792.78	353.34	473.71	218.01	147.78	186.55	755.21	84.35	514.31	197.34	314.13	96.35	997.00	195	2	1
1341	2023-02-05 23:40:17.000	11039.69	3482.65	10797.17	1905.14	2872.30	2605.06	474.53	686.48	2605.51	428.51	572.82	112.03	146.06	161.27	573.44	858.44	133.68	65.87	1006.00	185	0	2
1342	2023-02-05 23:40:22.000	36268.31	1149.84	26950.43	1674.77	3361.06	13013.33	421.64	177.82	3205.49	151.50	881.48	409.81	343.97	375.73	550.73	805.29	806.44	104.89	1006.00	183	1	2
1343	2023-02-05 23:40:26.000	6045.15	734.81	19950.26	1557.63	6394.48	13713.40	148.58	162.13	1070.86	243.04	259.14	94.38	967.43	138.07	399.95	336.49	1427.35	199.59	997.00	177	3	1
1344	2023-02-05 23:40:27.000	10944.70	3918.08	9872.17	838.99	2638.42	2762.80	789.25	352.49	474.79	219.47	145.67	186.21	752.14	84.35	518.57	197.34	313.57	96.35	997.00	194	2	1
1345	2023-02-05 23:40:28.000	11043.69	3477.72	10825.58	1904.28	2876.93	2610.70	474.10	686.48	2608.96	428.51	599.67	112.03	146.06	161.27	573.44	858.44	133.68	65.87	1006.00	185	0	2
1346	2023-02-05 23:40:33.000	36224.08	1150.84	27259.94	1675.61	3342.00	12924.47	421.64	177.82	3203.23	151.14	881.48	409.08	343.16	374.91	549.04	806.41	801.97	104.89	1006.00	183	1	2
1347	2023-02-05 23:40:37.000	6027.22	737.66	19869.21	1552.74	6399.99	13716.79	148.58	162.60	1069.71	243.85	258.08	94.81	962.49	138.07	401.71	336.49	1433.13	199.59	997.00	180	3	1
1348	2023-02-05 23:40:38.000	10841.14	3910.39	10084.85	840.71	2636.90	2766.29	786.15	352.91	474.79	219.47	147.78	186.21	755.21	84.35	517.71	197.34	314.13	96.35	997.00	190	2	1
1349	2023-02-05 23:40:39.000	11066.92	3487.59	10760.52	1907.73	2869.99	2598.72	474.10	685.65	2610.11	428.15	574.81	112.03	146.06	161.27	572.63	856.19	133.68	65.87	1006.00	185	0	2
1350	2023-02-05 23:40:44.000	36501.32	1152.83	27154.21	1675.61	3363.99	13001.68	423.49	178.24	3206.62	151.50	883.53	410.17	343.97	375.73	550.73	808.65	801.97	104.89	1006.00	183	1	2
1351	2023-02-05 23:40:48.000	6045.15	736.71	19883.35	1557.63	6411.69	13742.59	149.10	162.60	1072.01	244.25	260.20	94.81	967.43	138.07	398.19	336.49	1434.41	199.59	997.00	178	3	1
1352	2023-02-05 23:40:49.000	10874.28	3911.35	9956.69	839.85	2636.90	2763.50	791.02	352.49	474.79	219.47	145.67	186.89	755.98	84.35	516.86	197.34	314.69	96.35	997.00	191	2	1
1353	2023-02-05 23:40:50.000	11070.93	3481.67	10771.52	1901.70	2871.53	2602.95	474.10	685.23	2610.11	428.15	602.65	112.03	146.06	161.27	575.07	858.44	133.68	65.87	1006.00	186	0	2
1354	2023-02-05 23:40:55.000	36195.64	1149.84	27046.56	1674.77	3367.65	13038.10	422.57	177.82	3198.70	151.50	882.51	409.45	343.16	374.91	550.73	805.29	798.61	104.01	1006.00	183	1	2
1355	2023-02-05 23:40:59.000	6038.91	734.81	20059.59	1556.00	6386.91	13759.57	148.58	162.60	1069.71	243.44	257.01	94.38	966.61	138.07	400.83	335.33	1422.85	199.59	997.00	178	3	1
1356	2023-02-05 23:41:00.000	10783.97	3924.80	10026.34	840.71	2636.15	2768.38	785.27	352.06	474.79	218.38	145.67	186.21	755.21	84.35	517.71	197.34	314.69	96.35	997.00	192	2	1
1357	2023-02-05 23:41:01.000	11076.54	3470.80	10803.59	1893.94	2868.44	2599.42	475.40	688.55	2613.56	429.96	597.68	112.37	146.06	161.27	574.26	859.56	133.68	65.87	1006.00	186	0	2
1358	2023-02-05 23:41:06.000	36363.09	1148.85	27157.09	1678.14	3367.65	13037.37	422.11	177.82	3206.62	151.50	882.51	409.08	343.97	376.55	549.89	805.29	804.76	104.89	1006.00	185	1	2
1359	2023-02-05 23:41:10.000	6005.38	734.81	19968.17	1556.00	6418.58	13739.20	148.58	162.13	1070.86	243.85	259.14	94.81	967.43	138.07	400.83	336.49	1428.63	199.59	997.00	177	3	1
1360	2023-02-05 23:41:11.000	10953.82	3890.21	10101.56	838.99	2633.11	2763.50	789.25	352.06	474.79	218.38	147.78	186.89	755.21	84.35	518.57	197.34	314.69	96.35	997.00	192	2	1
1361	2023-02-05 23:41:11.000	11100.57	3466.85	10748.61	1906.01	2865.36	2602.24	473.66	685.23	2618.16	428.51	573.81	111.69	146.06	161.27	575.07	858.44	133.68	65.87	1006.00	184	0	2
1362	2023-02-05 23:41:17.000	36348.08	1149.84	27190.74	1673.93	3366.19	13022.07	421.18	177.82	3198.70	151.50	881.48	409.08	343.16	374.91	551.57	805.29	807.00	104.89	1006.00	183	1	2
1363	2023-02-05 23:41:21.000	5991.35	735.76	20074.67	1560.90	6405.50	13738.52	148.58	162.60	1068.57	244.25	257.01	94.38	963.32	137.20	401.71	336.49	1430.56	199.59	997.00	182	3	1
1364	2023-02-05 23:41:22.000	10868.48	3882.53	9981.76	837.26	2633.11	2753.73	788.81	351.21	474.79	218.38	145.67	186.55	754.44	84.35	516.01	197.34	313.01	96.35	997.00	194	2	1
1365	2023-02-05 23:41:22.000	11121.40	3471.79	10731.20	1890.49	2856.87	2602.95	471.06	685.23	2611.26	428.87	571.82	111.35	146.06	160.46	573.44	855.07	133.68	65.87	1006.00	184	0	2
1366	2023-02-05 23:41:28.000	36264.36	1150.84	27127.30	1674.77	3369.12	13017.70	422.57	177.82	3204.36	151.50	882.51	409.81	343.16	376.55	551.57	806.41	804.76	104.89	1006.00	184	1	2
1367	2023-02-05 23:41:31.000	6055.29	736.71	20099.17	1563.34	6414.45	13767.03	148.58	162.60	1070.86	244.25	259.14	94.81	968.25	138.94	400.83	335.33	1429.92	199.59	997.00	178	3	1
1368	2023-02-05 23:41:33.000	10731.77	3898.86	10044.91	842.44	2643.73	2767.68	793.22	352.91	474.79	219.47	145.67	187.24	755.21	84.35	518.57	197.34	313.57	96.35	997.00	194	2	1
1369	2023-02-05 23:41:33.000	11070.13	3486.60	10712.88	1914.63	2879.24	2603.65	475.40	687.72	2615.86	429.60	574.81	112.37	146.06	161.27	574.26	858.44	133.68	65.87	1006.00	184	0	2
1370	2023-02-05 23:41:39.000	35991.07	1150.84	27147.48	1676.46	3373.52	13041.01	423.03	177.82	3206.62	151.14	882.51	410.17	343.16	376.55	550.73	806.41	804.76	104.89	1006.00	184	1	2
1371	2023-02-05 23:41:42.000	6059.18	737.66	20061.47	1549.48	6406.19	13760.25	148.58	162.60	1070.86	244.25	258.08	94.81	968.25	138.07	401.71	336.49	1433.13	199.59	997.00	177	3	1
1372	2023-02-05 23:41:44.000	10829.54	3901.74	10094.13	841.58	2634.63	2759.31	791.46	351.63	474.79	218.38	147.78	186.89	755.21	84.35	516.01	197.34	314.13	96.35	997.00	193	2	1
1373	2023-02-05 23:41:44.000	11070.93	3463.89	10803.59	1911.18	2866.13	2597.31	473.66	686.06	2613.56	428.51	596.69	112.03	146.06	160.46	564.51	852.83	133.68	65.87	1006.00	184	0	2
1374	2023-02-05 23:41:50.000	36364.67	1151.84	27197.47	1673.08	3361.79	13029.36	420.72	177.82	3173.80	151.87	880.46	407.63	342.36	376.55	550.73	805.29	804.76	104.89	1006.00	187	1	2
1375	2023-02-05 23:41:53.000	6028.77	735.76	19964.40	1556.82	6398.61	13773.82	149.10	162.60	1069.71	243.85	260.20	94.81	969.08	138.07	400.83	336.49	1431.84	199.59	997.00	177	3	1
1376	2023-02-05 23:41:55.000	10872.62	3918.08	10030.98	838.12	2635.39	2757.92	790.57	352.91	474.79	218.38	145.67	186.89	755.21	84.35	516.86	197.34	313.57	96.35	997.00	194	2	1
1377	2023-02-05 23:41:55.000	11074.13	3457.97	10650.57	1905.14	2872.30	2603.65	474.10	686.06	2618.16	428.51	573.81	112.03	146.06	161.27	575.88	860.68	133.68	65.87	1006.00	187	0	2
1378	2023-02-05 23:42:01.000	36224.87	1149.84	26849.51	1674.77	3371.32	13003.86	422.11	177.82	3200.96	151.50	882.51	409.45	343.97	376.55	550.73	806.41	804.20	104.01	1006.00	180	1	2
1379	2023-02-05 23:42:04.000	6010.06	736.71	20098.23	1561.71	6419.27	13790.12	148.58	162.13	1070.86	243.44	258.08	94.38	967.43	138.07	400.83	336.49	1429.27	199.59	997.00	179	3	1
1380	2023-02-05 23:42:05.000	10886.71	3939.21	10100.64	840.71	2643.73	2771.17	793.22	352.91	474.79	218.38	145.67	186.89	755.21	84.35	516.01	197.34	314.69	95.48	997.00	193	2	1
1381	2023-02-05 23:42:06.000	11102.97	3471.79	10777.02	1899.97	2866.90	2603.65	472.79	684.82	2605.51	428.15	602.65	112.03	146.06	161.27	573.44	856.19	133.68	65.87	1006.00	184	0	2
1382	2023-02-05 23:42:12.000	36401.00	1148.85	27085.00	1678.14	3369.85	13044.65	423.95	178.24	3207.76	151.50	882.51	410.90	343.97	375.73	549.04	807.53	804.76	104.89	1006.00	183	1	2
1383	2023-02-05 23:42:15.000	6034.23	736.71	20106.71	1558.45	6403.43	13750.06	148.58	162.13	1072.01	243.44	258.08	94.38	969.08	138.07	401.71	335.33	1424.77	198.62	997.00	180	3	1
1384	2023-02-05 23:42:16.000	10842.79	3936.33	10056.06	840.71	2647.52	2767.68	794.55	352.91	474.79	218.74	145.67	187.24	755.21	84.35	516.01	197.34	314.69	96.35	997.00	193	2	1
1385	2023-02-05 23:42:17.000	11114.99	3486.60	10804.50	1904.28	2876.16	2608.58	474.97	687.72	2615.86	429.23	599.67	112.37	146.06	161.27	575.07	859.56	133.68	65.87	1006.00	187	0	2
1386	2023-02-05 23:42:22.000	36360.72	1149.84	27076.35	1678.14	3367.65	13031.54	423.49	178.24	3202.10	151.50	882.51	410.54	343.16	375.73	550.73	805.29	803.64	104.89	1006.00	184	1	2
1387	2023-02-05 23:42:26.000	6049.05	735.76	19803.24	1558.45	6371.76	13719.51	148.58	162.60	1072.01	243.85	259.14	94.81	968.25	138.07	399.95	336.49	1423.49	199.59	997.00	180	3	1
1388	2023-02-05 23:42:27.000	10820.42	3884.45	10021.70	840.71	2633.87	2766.29	791.90	352.91	474.79	219.47	145.67	187.24	753.68	84.35	516.86	197.34	314.13	96.35	997.00	194	2	1
1389	2023-02-05 23:42:28.000	11147.03	3476.73	10606.59	1905.14	2869.21	2602.95	475.40	688.13	2615.86	428.87	600.66	112.37	146.06	161.27	575.88	860.68	133.68	65.87	1006.00	183	0	2
1390	2023-02-05 23:42:33.000	36200.38	1150.84	27025.41	1672.24	3352.99	13011.87	423.95	178.24	3208.89	151.50	883.53	410.90	343.97	376.55	551.57	807.53	795.82	104.89	1006.00	184	1	2
1391	2023-02-05 23:42:37.000	6015.52	735.76	19584.58	1552.74	6413.07	13693.71	148.58	162.13	1068.57	243.85	258.08	94.81	967.43	138.07	401.71	335.33	1428.63	199.59	997.00	178	3	1
1392	2023-02-05 23:42:38.000	10783.97	3891.17	10050.49	837.26	2635.39	2766.29	788.36	351.21	474.79	219.11	145.67	186.55	752.91	84.35	517.71	197.34	314.69	96.35	997.00	193	2	1
1393	2023-02-05 23:42:39.000	11129.41	3488.58	10749.53	1914.63	2877.70	2606.47	473.23	685.23	2610.11	428.15	600.66	112.03	146.06	161.27	572.63	858.44	133.68	65.87	1006.00	181	0	2
1394	2023-02-05 23:42:44.000	35967.38	1145.86	27043.67	1673.93	3357.39	12995.85	421.64	177.82	3203.23	151.50	882.51	409.45	343.16	375.73	550.73	808.65	803.64	104.89	1006.00	182	1	2
1395	2023-02-05 23:42:48.000	6040.47	736.71	19954.03	1556.00	6401.37	13662.48	148.58	162.60	1072.01	244.25	259.14	94.81	968.25	138.07	400.83	336.49	1427.35	200.56	997.00	183	3	1
1396	2023-02-05 23:42:49.000	10859.37	3913.27	10074.63	842.44	2644.49	2773.96	792.34	352.06	474.79	218.38	145.67	186.89	756.75	85.17	515.16	197.34	314.13	96.35	997.00	194	2	1
1397	2023-02-05 23:42:50.000	11048.50	3483.64	10719.29	1892.21	2869.21	2609.29	474.10	685.23	2612.41	428.15	573.81	112.03	146.06	161.27	574.26	858.44	133.68	65.87	1006.00	185	0	2
1398	2023-02-05 23:42:55.000	36208.28	1144.86	27095.58	1671.40	3361.06	13003.13	422.57	177.82	3207.76	151.50	882.51	409.81	343.16	375.73	551.57	807.53	806.44	104.89	1006.00	184	1	2
1399	2023-02-05 23:42:59.000	6018.64	735.76	19866.38	1557.63	6399.99	13691.67	148.58	162.60	1069.71	243.44	257.01	94.81	968.25	138.07	400.83	336.49	1431.20	199.59	997.00	179	3	1
1400	2023-02-05 23:43:00.000	10733.43	3868.12	10093.21	840.71	2638.42	2769.77	791.90	353.76	474.79	219.47	145.67	186.89	754.44	84.35	513.46	197.34	313.57	96.35	997.00	194	2	1
1401	2023-02-05 23:43:00.000	11051.70	3472.78	10742.20	1906.87	2870.76	2599.42	474.10	686.89	2619.31	428.87	573.81	112.03	146.06	161.27	574.26	859.56	133.68	65.87	1006.00	184	0	2
1402	2023-02-05 23:43:06.000	36262.78	1146.85	27212.84	1675.61	3347.86	12987.11	423.03	177.82	3208.89	151.50	881.48	410.54	343.97	375.73	550.73	808.65	801.97	104.01	1006.00	185	1	2
1403	2023-02-05 23:43:10.000	6056.84	736.71	20074.67	1555.19	6378.65	13762.96	148.58	162.13	1069.71	244.25	257.01	94.81	965.78	138.07	399.07	336.49	1426.70	198.62	997.00	179	3	1
1404	2023-02-05 23:43:11.000	10782.31	3894.06	9951.11	841.58	2642.21	2769.08	791.46	352.06	473.71	219.83	144.62	186.89	755.21	84.35	516.86	197.34	314.69	96.35	997.00	193	2	1
1405	2023-02-05 23:43:11.000	11058.11	3467.84	10590.10	1906.01	2860.73	2596.61	474.10	686.48	2618.16	427.79	571.82	112.03	145.27	160.46	572.63	858.44	133.68	65.87	1006.00	184	0	2
1406	2023-02-05 23:43:17.000	36396.26	1151.84	27115.76	1674.77	3361.79	13006.78	422.57	178.24	3197.57	151.50	882.51	410.54	342.36	375.73	550.73	807.53	804.76	104.89	1006.00	181	1	2
1407	2023-02-05 23:43:20.000	6003.82	737.66	20063.36	1560.90	6393.10	13730.37	149.10	162.60	1070.86	243.85	258.08	94.81	968.25	138.07	398.19	336.49	1433.13	199.59	997.00	179	3	1
1408	2023-02-05 23:43:22.000	10880.91	3880.61	10004.05	838.12	2630.08	2762.80	791.02	352.49	474.79	219.11	148.84	186.89	754.44	84.35	518.57	197.34	313.57	96.35	997.00	194	2	1
1409	2023-02-05 23:43:22.000	11071.73	3425.38	10810.00	1901.70	2842.99	2600.83	474.97	686.89	2615.86	428.51	572.82	112.37	146.06	161.27	572.63	857.32	133.68	65.87	1006.00	181	0	2
1410	2023-02-05 23:43:28.000	36367.83	1149.84	26993.69	1669.71	3367.65	13016.25	421.18	177.82	3202.10	151.50	882.51	408.72	343.16	375.73	549.89	806.41	805.32	104.89	1006.00	182	1	2
1411	2023-02-05 23:43:31.000	6029.55	736.71	20022.83	1551.11	6415.14	13742.59	149.10	162.60	1070.86	243.85	259.14	94.81	966.61	138.07	400.83	336.49	1432.49	199.59	997.00	179	3	1
1412	2023-02-05 23:43:33.000	10870.96	3877.72	10016.12	837.26	2639.94	2770.47	794.11	353.34	474.79	218.38	144.62	187.24	755.21	84.35	515.16	197.34	313.57	95.48	997.00	193	2	1
1413	2023-02-05 23:43:33.000	11026.07	3468.83	10789.84	1902.56	2875.39	2605.77	474.97	687.72	2614.71	429.23	600.66	112.03	146.06	161.27	574.26	859.56	133.68	65.87	1006.00	183	0	2
1414	2023-02-05 23:43:39.000	36194.06	1150.84	26934.09	1674.77	3369.12	13034.45	420.72	177.82	3202.10	151.50	882.51	409.08	343.97	375.73	550.73	806.41	801.97	104.89	1006.00	184	1	2
1415	2023-02-05 23:43:42.000	6057.62	735.76	19846.59	1551.93	6408.25	13696.43	148.58	162.60	1068.57	243.85	260.20	94.81	965.78	138.07	401.71	336.49	1431.20	199.59	997.00	179	3	1
1416	2023-02-05 23:43:43.000	10805.51	3893.10	9955.76	839.85	2639.94	2771.17	793.67	354.19	474.79	218.38	145.67	187.24	754.44	84.35	516.86	197.34	313.01	95.48	997.00	195	2	1
1417	2023-02-05 23:43:44.000	11066.92	3482.65	10746.78	1905.14	2872.30	2603.65	474.53	686.89	2613.56	428.15	599.67	112.03	146.06	161.27	574.26	858.44	133.68	65.87	1006.00	184	0	2
1418	2023-02-05 23:43:50.000	36349.66	1151.84	27072.51	1676.46	3369.12	13006.05	421.64	177.82	3202.10	151.50	882.51	409.45	343.16	375.73	549.89	806.41	804.76	104.01	1006.00	184	1	2
1419	2023-02-05 23:43:53.000	6031.11	736.71	20026.60	1556.82	6410.32	13714.08	148.58	162.13	1070.86	244.25	258.08	94.81	969.08	138.07	400.83	336.49	1438.27	199.59	997.00	179	3	1
1420	2023-02-05 23:43:54.000	10893.33	3920.96	10034.70	843.30	2642.97	2750.24	791.46	351.63	474.79	218.74	145.67	186.89	755.98	84.35	517.71	197.34	314.13	96.35	997.00	193	2	1
1421	2023-02-05 23:43:55.000	11039.69	3488.58	10746.78	1914.63	2883.10	2609.99	474.97	687.31	2613.56	428.87	600.66	112.37	146.06	161.27	575.88	860.68	133.68	65.87	1006.00	183	0	2
1422	2023-02-05 23:44:01.000	36109.55	1150.84	27187.85	1676.46	3363.25	13030.81	420.72	177.39	3198.70	151.50	882.51	409.08	343.97	376.55	550.73	808.65	803.64	104.89	1006.00	182	1	2
1423	2023-02-05 23:44:04.000	6038.13	736.71	20007.75	1559.27	6391.73	13748.02	148.58	162.13	1070.86	244.25	259.14	94.81	969.90	138.07	400.83	336.49	1435.06	199.59	997.00	180	3	1
1424	2023-02-05 23:44:05.000	10845.28	3881.57	10044.91	838.12	2634.63	2760.71	792.78	352.49	474.79	218.74	145.67	187.24	754.44	84.35	518.57	197.34	314.69	96.35	997.00	194	2	1
1425	2023-02-05 23:44:06.000	11170.26	3486.60	10727.54	1896.52	2871.53	2594.49	473.66	686.89	2596.31	429.23	574.81	112.03	145.27	161.27	573.44	858.44	133.68	65.87	1006.00	184	0	2
1426	2023-02-05 23:44:12.000	36404.95	1151.84	27133.06	1673.08	3352.26	12996.58	420.26	177.39	3207.76	151.50	880.46	407.63	343.97	375.73	550.73	807.53	804.76	104.89	1006.00	183	1	2
1427	2023-02-05 23:44:15.000	6042.03	736.71	19958.74	1557.63	6404.12	13724.94	148.58	162.13	1069.71	244.25	260.20	94.81	965.78	138.07	401.71	336.49	1427.99	199.59	997.00	180	3	1
1428	2023-02-05 23:44:16.000	10859.37	3914.23	10085.78	838.99	2636.15	2769.77	791.46	353.34	475.87	219.11	145.67	186.89	756.75	84.35	516.01	197.34	315.25	96.35	997.00	194	2	1
1429	2023-02-05 23:44:17.000	11120.60	3468.83	10810.00	1908.59	2872.30	2605.06	474.10	686.48	2602.06	428.87	571.82	112.03	146.06	161.27	573.44	857.32	133.68	65.87	1006.00	185	0	2
1430	2023-02-05 23:44:23.000	36228.82	1145.86	27099.42	1673.93	3348.59	12949.96	422.57	177.82	3207.76	151.50	882.51	410.17	343.16	374.91	549.89	807.53	804.76	104.89	1006.00	182	1	2
1431	2023-02-05 23:44:26.000	5975.75	734.81	19984.19	1555.19	6425.46	13765.68	148.58	162.60	1070.86	243.85	257.01	94.81	966.61	138.07	399.95	335.33	1430.56	199.59	997.00	182	3	1
1432	2023-02-05 23:44:27.000	10785.63	3899.82	9960.40	842.44	2628.56	2760.71	790.13	353.34	473.71	219.47	145.67	186.55	755.98	85.17	516.86	197.34	314.69	96.35	997.00	191	2	1
1433	2023-02-05 23:44:28.000	11110.18	3486.60	10820.08	1903.42	2872.30	2604.36	471.49	683.99	2615.86	427.43	596.69	111.69	146.06	160.46	573.44	861.80	133.68	65.01	1006.00	186	0	2
1434	2023-02-05 23:44:34.000	36107.18	1151.84	26940.82	1678.99	3370.58	13046.11	421.18	177.82	3206.62	151.50	881.48	407.99	343.97	375.73	550.73	806.41	804.20	104.89	1006.00	184	1	2
1435	2023-02-05 23:44:37.000	6062.30	736.71	20050.16	1559.27	6404.81	13805.05	148.58	162.13	1073.15	244.25	259.14	94.81	969.90	138.07	401.71	335.33	1437.63	199.59	997.00	178	3	1
1436	2023-02-05 23:44:38.000	10824.57	3912.31	10048.63	843.30	2645.25	2768.38	791.02	352.49	474.79	218.38	147.78	187.24	755.98	84.35	517.71	197.34	313.57	96.35	997.00	192	2	1
1437	2023-02-05 23:44:39.000	11106.98	3462.90	10768.77	1899.97	2869.21	2605.77	474.10	686.48	2608.96	428.51	598.67	112.03	146.06	161.27	574.26	859.56	133.68	65.87	1006.00	186	0	2
1438	2023-02-05 23:44:45.000	36312.54	1147.85	26952.36	1677.30	3368.39	13014.06	422.57	177.82	3208.89	151.50	881.48	410.17	343.97	376.55	550.73	806.41	791.90	104.89	1006.00	183	1	2
1439	2023-02-05 23:44:48.000	6049.05	736.71	19991.73	1560.08	6404.12	13717.47	148.58	162.60	1070.86	244.25	259.14	94.81	968.25	138.07	400.83	336.49	1435.06	199.59	997.00	178	3	1
1440	2023-02-05 23:44:49.000	10852.74	3881.57	10043.06	843.30	2632.35	2763.50	791.90	352.91	474.79	219.11	144.62	186.89	753.68	84.35	517.71	197.34	314.13	96.35	997.00	194	2	1
1441	2023-02-05 23:44:49.000	11091.76	3482.65	10700.05	1899.97	2864.59	2593.79	475.40	688.13	2619.31	429.60	572.82	112.37	146.06	161.27	571.01	858.44	134.24	65.87	1006.00	185	0	2
1442	2023-02-05 23:44:55.000	36304.64	1142.87	26884.11	1673.93	3356.66	13014.79	421.18	177.39	3196.44	151.50	882.51	408.72	343.16	375.73	550.73	807.53	805.88	104.89	1006.00	184	1	2
1443	2023-02-05 23:44:59.000	5969.52	736.71	20036.03	1551.11	6390.35	13750.06	148.58	162.60	1069.71	243.44	259.14	94.81	968.25	138.07	399.07	335.33	1433.13	199.59	997.00	177	3	1
1444	2023-02-05 23:45:00.000	10873.45	3908.47	10101.56	842.44	2642.97	2768.38	791.02	351.63	474.79	219.11	145.67	187.24	755.98	84.35	515.16	197.34	314.69	96.35	997.00	192	2	1
1445	2023-02-05 23:45:00.000	11108.58	3469.82	10755.94	1908.59	2866.13	2603.65	473.66	685.65	2602.06	428.15	599.67	112.03	145.27	160.46	572.63	858.44	133.68	65.87	1006.00	183	0	2
1446	2023-02-05 23:45:06.000	36137.19	1148.85	26914.87	1676.46	3365.45	13017.70	422.11	177.82	3206.62	151.50	881.48	409.45	343.97	374.91	551.57	808.65	804.20	104.89	1006.00	186	1	2
1447	2023-02-05 23:45:10.000	6081.02	736.71	19966.28	1554.37	6385.53	13690.32	148.58	162.13	1069.71	243.44	257.01	94.81	966.61	138.07	400.83	336.49	1430.56	199.59	997.00	178	3	1
1448	2023-02-05 23:45:11.000	10828.71	3890.21	10038.41	843.30	2632.35	2769.77	792.78	353.34	474.79	218.38	147.78	187.24	755.98	84.35	516.86	197.34	315.25	96.35	997.00	195	2	1
1449	2023-02-05 23:45:11.000	11008.45	3478.70	10737.62	1908.59	2873.84	2600.13	474.53	686.48	2612.41	428.15	598.67	112.03	146.06	161.27	575.07	860.68	133.13	65.87	1006.00	185	0	2
1450	2023-02-05 23:45:17.000	36296.75	1149.84	27119.61	1676.46	3365.45	12963.07	422.57	177.82	3203.23	151.50	883.53	409.45	343.16	375.73	551.57	808.65	804.20	104.89	1006.00	185	1	2
1451	2023-02-05 23:45:21.000	6063.86	736.71	19755.17	1556.00	6418.58	13715.44	148.58	162.60	1072.01	244.25	260.20	94.81	968.25	138.07	399.07	336.49	1431.84	199.59	997.00	181	3	1
1452	2023-02-05 23:45:22.000	10776.51	3915.19	10014.27	839.85	2647.52	2773.26	789.69	352.49	474.79	217.65	147.78	186.89	755.98	84.35	516.86	197.34	314.13	95.48	997.00	193	2	1
1453	2023-02-05 23:45:22.000	11070.93	3482.65	10669.82	1898.25	2872.30	2607.17	474.53	686.89	2611.26	428.87	574.81	112.03	145.27	160.46	573.44	856.19	133.68	65.87	1006.00	185	0	2
1454	2023-02-05 23:45:28.000	36284.10	1148.85	27145.56	1673.08	3362.52	13016.97	421.18	177.82	3202.10	151.14	883.53	408.35	343.16	375.73	549.89	807.53	805.88	104.01	1006.00	185	1	2
1455	2023-02-05 23:45:31.000	6066.98	736.71	19865.44	1559.27	6411.00	13733.09	149.10	162.60	1070.86	243.85	260.20	94.81	965.78	138.07	400.83	336.49	1436.34	199.59	997.00	177	3	1
1456	2023-02-05 23:45:32.000	10886.71	3894.06	9925.11	838.12	2628.56	2751.64	786.15	350.78	474.79	218.74	145.67	185.86	753.68	84.35	509.20	197.34	314.69	96.35	997.00	195	2	1
1457	2023-02-05 23:45:33.000	10986.82	3490.55	10775.18	1908.59	2876.93	2610.70	471.92	683.99	2613.56	427.79	599.67	111.69	146.06	161.27	574.26	860.68	133.68	65.01	1006.00	182	0	2
1458	2023-02-05 23:45:39.000	36102.44	1145.86	27158.06	1673.08	3356.66	13001.68	422.57	177.82	3204.36	151.14	882.51	409.81	343.16	375.73	549.04	806.41	803.64	104.89	1006.00	184	1	2
1459	2023-02-05 23:45:42.000	6063.86	736.71	19845.65	1551.11	6384.84	13697.11	148.58	162.13	1072.01	243.85	259.14	94.81	965.78	138.07	400.83	336.49	1436.34	199.59	997.00	178	3	1
1460	2023-02-05 23:45:43.000	10826.22	3911.35	10002.19	839.85	2635.39	2764.89	785.71	351.21	473.71	219.11	145.67	185.17	755.21	84.35	516.01	197.34	313.01	96.35	997.00	192	2	1
1461	2023-02-05 23:45:44.000	11121.40	3492.53	10788.01	1913.77	2877.70	2609.29	475.84	688.55	2608.96	429.23	570.83	112.37	146.06	161.27	575.07	858.44	133.68	65.87	1006.00	185	0	2
1462	2023-02-05 23:45:50.000	36183.80	1149.84	26886.99	1669.71	3366.92	13010.42	421.18	177.82	3205.49	151.50	883.53	409.08	343.97	375.73	549.89	807.53	800.85	104.01	1006.00	186	1	2
1463	2023-02-05 23:45:53.000	6035.79	737.66	19995.50	1554.37	6399.30	13761.60	148.58	162.13	1070.86	243.44	259.14	94.81	967.43	138.07	399.95	336.49	1436.34	199.59	997.00	180	3	1
1464	2023-02-05 23:45:54.000	10957.13	3916.15	10038.41	842.44	2636.90	2769.77	786.15	351.63	474.79	219.11	144.62	185.86	753.68	84.35	516.01	197.34	313.57	96.35	997.00	192	2	1
1465	2023-02-05 23:45:55.000	11065.32	3472.78	10730.29	1901.70	2873.07	2603.65	473.66	685.65	2610.11	428.87	597.68	112.03	146.06	160.46	573.44	857.32	133.68	65.87	1006.00	183	0	2
1466	2023-02-05 23:46:01.000	36168.79	1144.86	27154.21	1671.40	3367.65	13039.55	423.03	177.82	3206.62	151.14	880.46	410.17	343.97	376.55	550.73	804.17	805.32	104.01	1006.00	182	1	2
1467	2023-02-05 23:46:04.000	6053.73	735.76	19963.46	1559.27	6419.27	13768.39	148.58	162.60	1070.86	244.25	257.01	94.81	965.78	138.07	400.83	335.33	1430.56	199.59	997.00	179	3	1
1468	2023-02-05 23:46:05.000	10740.89	3913.27	10024.48	843.30	2634.63	2759.31	789.25	352.49	474.79	218.74	147.78	186.55	752.91	84.35	516.86	197.34	314.69	96.35	997.00	191	2	1
1469	2023-02-05 23:46:06.000	11141.43	3483.64	10793.51	1900.83	2873.07	2601.54	474.53	685.23	2614.71	427.79	574.81	112.03	146.06	161.27	574.26	858.44	133.68	65.87	1006.00	187	0	2
1470	2023-02-05 23:46:12.000	36195.64	1145.86	26968.70	1671.40	3367.65	13035.91	422.57	177.82	3204.36	151.50	882.51	410.54	343.97	376.55	551.57	807.53	804.76	104.01	1006.00	185	1	2
1471	2023-02-05 23:46:15.000	6003.82	734.81	19899.37	1541.32	6381.40	13667.23	148.58	162.13	1065.13	244.25	257.01	94.81	966.61	138.07	400.83	336.49	1432.49	199.59	997.00	177	3	1
1472	2023-02-05 23:46:16.000	10928.13	3915.19	9976.19	839.85	2636.15	2767.68	788.81	352.49	474.79	219.83	148.84	186.55	755.21	84.35	516.86	197.34	314.69	96.35	997.00	192	2	1
1473	2023-02-05 23:46:17.000	11026.07	3478.70	10764.19	1912.90	2879.24	2608.58	474.10	686.89	2614.71	429.23	599.67	112.03	146.06	161.27	573.44	858.44	133.68	65.87	1006.00	185	0	2
1474	2023-02-05 23:46:23.000	36188.53	1148.85	27159.02	1677.30	3366.19	13039.55	423.49	178.24	3204.36	151.50	881.48	411.26	343.97	375.73	550.73	807.53	803.64	104.89	1006.00	184	1	2
1475	2023-02-05 23:46:26.000	6057.62	735.76	19833.40	1557.63	6394.48	13674.02	148.58	162.13	1070.86	243.85	257.01	94.81	967.43	138.07	399.95	336.49	1432.49	199.59	997.00	183	3	1
1476	2023-02-05 23:46:27.000	10861.85	3939.21	10059.77	841.58	2644.49	2767.68	790.57	352.91	473.71	217.65	147.78	186.55	754.44	84.35	517.71	197.34	313.57	95.48	997.00	191	2	1
1477	2023-02-05 23:46:28.000	11172.67	3464.88	10732.12	1911.18	2870.76	2606.47	474.53	686.48	2606.66	428.51	572.82	112.03	146.06	161.27	574.26	855.07	133.68	65.87	1006.00	184	0	2
1478	2023-02-05 23:46:34.000	36235.14	1149.84	27155.17	1678.99	3366.19	12987.84	422.57	177.82	3202.10	151.14	882.51	409.81	343.16	376.55	550.73	809.77	805.88	104.01	1006.00	183	1	2
1479	2023-02-05 23:46:37.000	6045.15	735.76	20045.45	1555.19	6411.00	13748.02	148.58	162.60	1068.57	243.44	260.20	94.81	966.61	138.07	402.59	335.33	1437.63	200.56	997.00	181	3	1
1480	2023-02-05 23:46:38.000	10927.30	3910.39	10028.20	842.44	2640.70	2765.59	787.48	351.63	473.71	218.74	144.62	186.21	755.21	84.35	516.01	197.34	314.13	96.35	997.00	195	2	1
1481	2023-02-05 23:46:38.000	11151.84	3475.74	10813.67	1899.11	2872.30	2609.29	474.53	686.48	2618.16	428.87	572.82	112.03	146.06	161.27	574.26	858.44	133.68	65.87	1006.00	184	0	2
1482	2023-02-05 23:46:45.000	36179.85	1150.84	26915.83	1670.55	3362.52	13000.22	422.11	177.82	3207.76	151.50	882.51	409.45	343.97	376.55	551.57	807.53	805.88	104.01	1006.00	184	1	2
1483	2023-02-05 23:46:48.000	5941.45	735.76	19930.47	1547.85	6408.94	13701.18	148.58	162.13	1069.71	244.25	258.08	94.81	966.61	137.20	401.71	336.49	1435.06	199.59	997.00	178	3	1
1484	2023-02-05 23:46:49.000	10851.91	3912.31	10020.77	842.44	2639.94	2766.98	791.46	353.76	474.79	218.74	145.67	186.55	754.44	84.35	517.71	197.34	314.69	96.35	997.00	194	2	1
1485	2023-02-05 23:46:49.000	11119.80	3484.63	10775.18	1900.83	2867.67	2604.36	474.97	687.31	2587.11	428.51	599.67	112.03	145.27	160.46	572.63	857.32	133.68	65.87	1006.00	183	0	2
1486	2023-02-05 23:46:55.000	36168.00	1148.85	26999.46	1672.24	3363.99	13008.23	423.03	178.24	3200.96	151.50	883.53	409.81	343.16	375.73	550.73	807.53	803.64	104.89	1006.00	182	1	2
1487	2023-02-05 23:46:59.000	6048.27	735.76	19957.80	1551.11	6393.10	13746.67	148.58	162.13	1072.01	243.85	260.20	94.81	967.43	138.07	400.83	336.49	1437.63	199.59	997.00	183	3	1
1488	2023-02-05 23:47:00.000	10918.19	3909.43	10075.56	840.71	2638.42	2769.08	787.48	352.06	474.79	218.74	144.62	186.55	752.91	84.35	516.86	197.34	313.57	96.35	997.00	191	2	1
1489	2023-02-05 23:47:00.000	11051.70	3481.67	10743.12	1900.83	2872.30	2602.24	472.79	683.58	2612.41	427.79	599.67	112.03	146.06	160.46	575.07	858.44	133.68	65.01	1006.00	186	0	2
1490	2023-02-05 23:47:06.000	36256.46	1150.84	27093.66	1678.14	3369.85	13053.39	423.03	177.82	3206.62	151.14	881.48	410.54	343.97	376.55	550.73	807.53	803.09	104.89	1006.00	184	1	2
1491	2023-02-05 23:47:10.000	6020.98	735.76	19956.86	1556.82	6371.07	13683.53	149.10	162.60	1070.86	243.04	259.14	94.81	969.90	138.07	400.83	335.33	1437.63	199.59	997.00	179	3	1
1492	2023-02-05 23:47:11.000	10876.76	3885.41	10011.48	836.40	2629.32	2728.62	789.25	352.91	474.79	219.47	145.67	186.55	754.44	84.35	516.01	197.34	314.69	96.35	997.00	193	2	1
1493	2023-02-05 23:47:11.000	11053.31	3470.80	10754.11	1899.97	2869.21	2602.24	473.66	685.65	2615.86	428.87	573.81	112.03	146.06	161.27	571.82	859.56	133.68	65.87	1006.00	188	0	2
1494	2023-02-05 23:47:17.000	35782.55	1149.84	27191.70	1678.99	3366.19	13015.52	421.18	177.39	3204.36	151.50	882.51	408.72	343.97	376.55	551.57	807.53	807.56	104.89	1006.00	186	1	2
1495	2023-02-05 23:47:21.000	6027.22	733.86	20005.87	1555.19	6408.25	13765.00	148.07	161.65	1072.01	243.44	259.14	94.81	968.25	138.07	397.31	335.33	1434.41	199.59	997.00	179	3	1
1496	2023-02-05 23:47:22.000	10885.05	3889.25	10013.34	838.99	2627.05	2763.50	791.90	353.76	474.79	218.38	145.67	186.89	755.98	84.35	516.01	197.34	313.57	96.35	997.00	192	2	1
1497	2023-02-05 23:47:22.000	11167.86	3481.67	10762.36	1893.94	2867.67	2602.95	473.66	685.65	2612.41	428.87	598.67	112.03	146.06	160.46	573.44	857.32	133.68	65.01	1006.00	185	0	2
1498	2023-02-05 23:47:28.000	36224.87	1146.85	27173.43	1676.46	3363.99	13031.54	422.11	177.82	3198.70	151.50	881.48	409.81	343.16	374.91	549.04	804.17	807.00	104.01	1006.00	184	1	2
1499	2023-02-05 23:47:31.000	6042.81	736.71	19921.05	1559.27	6416.51	13728.34	148.58	162.13	1072.01	244.25	258.08	94.81	968.25	138.94	400.83	336.49	1433.77	199.59	997.00	180	3	1
1500	2023-02-05 23:47:32.000	10838.65	3893.10	10013.34	842.44	2636.90	2773.96	788.81	352.06	474.79	218.74	147.78	186.89	754.44	84.35	516.86	197.34	312.45	96.35	997.00	192	2	1
1501	2023-02-05 23:47:33.000	11093.36	3488.58	10785.26	1909.45	2870.76	2607.88	473.66	684.82	2599.76	428.15	571.82	111.69	146.06	161.27	573.44	853.95	133.68	65.87	1006.00	185	0	2
1502	2023-02-05 23:47:39.000	36126.14	1146.85	27010.99	1673.08	3354.46	13002.41	420.72	177.39	3204.36	151.14	881.48	407.99	343.16	375.73	549.89	807.53	801.41	104.01	1006.00	183	1	2
1503	2023-02-05 23:47:42.000	6028.77	736.71	19901.25	1556.82	6390.35	13782.65	149.10	162.60	1070.86	244.25	260.20	94.81	968.25	138.07	399.07	336.49	1435.06	199.59	997.00	180	3	1
1504	2023-02-05 23:47:43.000	10919.02	3886.37	9920.47	836.40	2623.25	2748.85	790.57	352.91	473.71	218.74	147.78	186.55	755.21	84.35	516.86	197.34	314.13	96.35	997.00	193	2	1
1505	2023-02-05 23:47:44.000	11109.38	3474.75	10783.43	1899.97	2869.99	2600.83	473.66	685.23	2611.26	427.07	598.67	112.03	146.06	160.46	572.63	856.19	133.68	65.01	1006.00	186	0	2
1506	2023-02-05 23:47:50.000	36457.08	1151.84	27147.48	1678.14	3366.19	13027.90	421.64	177.82	3205.49	151.50	878.41	409.45	343.97	375.73	550.73	805.29	807.00	104.01	1006.00	184	1	2
1507	2023-02-05 23:47:53.000	6023.32	737.66	19901.25	1559.27	6405.50	13752.10	148.58	162.60	1069.71	243.85	257.01	94.81	962.49	137.20	399.95	335.33	1420.28	198.62	997.00	177	3	1
1508	2023-02-05 23:47:54.000	10802.20	3895.98	9991.05	838.99	2630.08	2769.77	786.60	350.35	474.79	219.11	147.78	186.55	755.98	84.35	516.86	197.34	313.01	96.35	997.00	193	2	1
1509	2023-02-05 23:47:55.000	11054.11	3473.77	10781.60	1903.42	2871.53	2609.99	473.66	686.06	2608.96	428.87	598.67	112.03	146.06	161.27	574.26	857.32	133.68	65.87	1006.00	186	0	2
1510	2023-02-05 23:48:01.000	36190.91	1148.85	27060.01	1678.14	3363.25	13030.08	422.57	177.82	3205.49	151.50	881.48	409.81	343.97	376.55	549.04	805.29	804.76	104.89	1006.00	181	1	2
1511	2023-02-05 23:48:04.000	5796.42	736.71	20069.01	1556.82	6397.24	13775.86	148.58	162.13	1070.86	243.04	259.14	94.81	966.61	138.07	400.83	336.49	1435.70	199.59	997.00	179	3	1
1512	2023-02-05 23:48:05.000	10890.85	3903.66	10014.27	842.44	2632.35	2754.43	787.92	352.06	474.79	217.29	144.62	186.89	755.98	84.35	518.57	198.49	314.69	96.35	997.00	194	2	1
1513	2023-02-05 23:48:06.000	11135.82	3488.58	10789.84	1906.87	2876.93	2609.29	474.10	686.06	2612.41	427.79	597.68	112.03	146.06	161.27	573.44	857.32	133.68	65.87	1006.00	185	0	2
1514	2023-02-05 23:48:12.000	35851.27	1151.84	27132.10	1677.30	3362.52	13018.43	422.57	177.82	3200.96	151.50	882.51	410.17	343.16	374.91	550.73	807.53	807.56	104.89	1006.00	183	1	2
1515	2023-02-05 23:48:15.000	6003.04	737.66	20052.99	1557.63	6399.99	13711.36	148.58	162.60	1068.57	243.44	259.14	94.81	968.25	138.07	401.71	336.49	1435.70	199.59	997.00	183	3	1
1516	2023-02-05 23:48:16.000	10818.77	3895.02	10032.84	838.12	2642.21	2767.68	789.25	352.49	473.71	218.38	145.67	186.89	755.21	84.35	517.71	197.34	314.69	96.35	997.00	195	2	1
1517	2023-02-05 23:48:17.000	11107.78	3466.85	10596.51	1900.83	2861.50	2592.38	473.23	683.99	2604.36	428.15	600.66	112.03	146.06	161.27	574.26	860.68	133.68	65.87	1006.00	183	0	2
1518	2023-02-05 23:48:23.000	36140.35	1149.84	27194.58	1677.30	3374.25	13043.92	422.11	177.82	3210.02	151.14	882.51	409.45	343.97	375.73	550.73	806.41	805.32	104.89	1006.00	185	1	2
1519	2023-02-05 23:48:26.000	6063.08	737.66	19872.98	1560.08	6422.02	13755.49	148.58	162.60	1069.71	243.85	259.14	94.81	965.78	138.07	400.83	336.49	1429.92	199.59	997.00	179	3	1
1520	2023-02-05 23:48:27.000	10796.40	3883.49	10023.55	840.71	2620.22	2753.03	787.92	352.49	473.71	218.74	144.62	186.55	753.68	84.35	517.71	197.34	314.69	96.35	997.00	196	2	1
1521	2023-02-05 23:48:28.000	11016.46	3468.83	10781.60	1897.39	2869.99	2598.01	472.36	683.16	2614.71	427.79	572.82	111.69	146.06	161.27	574.26	859.56	133.68	65.87	1006.00	188	0	2
1522	2023-02-05 23:48:34.000	36116.66	1148.85	27125.37	1676.46	3373.52	13051.94	422.11	177.82	3207.76	151.50	882.51	409.45	343.97	375.73	550.73	807.53	805.32	104.89	1006.00	186	1	2
1523	2023-02-05 23:48:37.000	5999.15	736.71	19928.58	1552.74	6428.22	13754.81	148.58	162.13	1073.15	244.25	259.14	94.81	967.43	138.94	399.95	336.49	1432.49	199.59	997.00	178	3	1
1524	2023-02-05 23:48:38.000	10851.91	3923.84	10039.34	843.30	2636.15	2765.59	788.81	352.06	474.79	219.11	144.62	186.89	755.21	84.35	514.31	197.34	314.13	96.35	997.00	193	2	1
1525	2023-02-05 23:48:38.000	11023.67	3478.70	10791.68	1907.73	2880.01	2606.47	474.10	686.06	2599.76	428.51	574.81	112.03	146.06	161.27	573.44	859.56	133.68	65.87	1006.00	188	0	2
1526	2023-02-05 23:48:45.000	36194.85	1146.85	27147.48	1673.08	3359.59	13040.28	423.03	178.24	3210.02	151.87	882.51	409.81	343.97	376.55	550.73	805.29	803.09	104.89	1006.00	185	1	2
1527	2023-02-05 23:48:48.000	6072.44	736.71	20041.68	1555.19	6412.38	13700.50	148.58	162.13	1072.01	244.25	258.08	94.81	966.61	138.07	400.83	336.49	1430.56	199.59	997.00	181	3	1
1528	2023-02-05 23:48:49.000	10900.79	3913.27	10031.91	842.44	2646.01	2769.08	791.46	353.34	473.71	218.38	144.62	186.55	754.44	84.35	515.16	197.34	314.13	96.35	997.00	192	2	1
1529	2023-02-05 23:48:49.000	10976.40	3476.73	10733.95	1900.83	2873.84	2607.88	474.10	686.89	2611.26	429.23	599.67	112.03	146.06	161.27	573.44	858.44	133.68	65.87	1006.00	188	0	2
1530	2023-02-05 23:48:55.000	36457.87	1153.83	26993.69	1673.08	3369.85	13066.50	423.49	178.24	3206.62	151.50	881.48	410.90	343.97	375.73	549.89	805.29	800.29	104.01	1006.00	180	1	2
1531	2023-02-05 23:48:59.000	6055.29	734.81	19900.31	1559.27	6399.99	13734.45	148.58	162.60	1070.86	243.85	258.08	94.81	968.25	138.07	399.95	335.33	1432.49	199.59	997.00	181	3	1
1532	2023-02-05 23:49:00.000	10904.93	3910.39	9988.26	836.40	2635.39	2755.13	789.25	352.49	474.79	218.74	145.67	186.55	754.44	84.35	511.75	197.34	313.57	96.35	997.00	194	2	1
1533	2023-02-05 23:49:00.000	11036.48	3475.74	10760.52	1897.39	2875.39	2598.72	472.36	684.82	2611.26	428.51	573.81	111.69	146.06	161.27	574.26	856.19	133.68	65.87	1006.00	185	0	2
1534	2023-02-05 23:49:06.000	36373.36	1151.84	27087.89	1673.93	3366.19	13017.70	422.57	177.82	3206.62	151.50	881.48	410.17	343.97	376.55	551.57	808.65	803.09	104.89	1006.00	182	1	2
1535	2023-02-05 23:49:09.000	6059.96	735.76	19880.52	1553.56	6397.92	13743.27	148.58	162.60	1072.01	244.25	259.14	94.81	964.14	138.07	399.07	336.49	1429.92	199.59	997.00	177	3	1
1536	2023-02-05 23:49:11.000	10828.71	3875.80	10025.41	841.58	2634.63	2765.59	791.46	352.91	474.79	218.38	147.78	186.89	755.21	84.35	517.71	197.34	314.69	96.35	997.00	193	2	1
1537	2023-02-05 23:49:11.000	11062.12	3471.79	10772.44	1903.42	2866.90	2603.65	474.10	686.06	2614.71	428.51	573.81	112.03	146.06	160.46	572.63	852.83	133.68	65.87	1006.00	187	0	2
1538	2023-02-05 23:49:17.000	35833.10	1146.85	27209.96	1680.67	3370.58	13065.78	422.57	177.82	3205.49	151.50	881.48	410.17	343.97	375.73	550.73	807.53	807.00	104.89	1006.00	183	1	2
1539	2023-02-05 23:49:20.000	6068.54	737.66	20055.82	1549.48	6331.83	13775.18	148.58	162.13	1070.86	243.85	259.14	94.81	966.61	138.07	400.83	336.49	1431.84	199.59	997.00	176	3	1
1540	2023-02-05 23:49:21.000	10909.08	3884.45	10033.77	843.30	2636.15	2767.68	792.78	352.91	474.79	218.74	147.78	186.89	755.98	84.35	519.42	197.34	314.69	96.35	997.00	193	2	1
1541	2023-02-05 23:49:22.000	10931.54	3469.82	10775.18	1904.28	2873.84	2607.17	475.40	688.13	2611.26	429.60	572.82	112.37	146.06	161.27	573.44	857.32	133.68	65.87	1006.00	185	0	2
1542	2023-02-05 23:49:28.000	36266.73	1148.85	27060.97	1670.55	3363.99	12977.64	423.03	177.82	3210.02	151.50	878.41	410.54	343.97	376.55	550.73	798.57	802.53	104.89	1006.00	185	1	2
1543	2023-02-05 23:49:31.000	5979.65	736.71	20024.72	1558.45	6422.71	13765.00	148.07	162.13	1072.01	243.85	257.01	94.81	965.78	138.07	400.83	336.49	1431.84	199.59	997.00	178	3	1
1544	2023-02-05 23:49:32.000	10856.88	3886.37	10082.06	839.85	2630.84	2764.89	788.81	352.06	472.63	218.38	144.62	185.86	754.44	84.35	516.01	197.34	314.13	96.35	997.00	193	2	1
1545	2023-02-05 23:49:33.000	11129.41	3479.69	10744.95	1911.18	2875.39	2603.65	474.53	686.48	2611.26	427.07	571.82	112.03	146.06	161.27	574.26	856.19	133.68	65.87	1006.00	185	0	2
1546	2023-02-05 23:49:39.000	36209.07	1145.86	27207.08	1673.93	3358.86	13014.79	423.49	177.82	3204.36	151.50	882.51	410.90	343.16	375.73	551.57	806.41	804.76	104.89	1006.00	183	1	2
1547	2023-02-05 23:49:42.000	5879.07	738.61	20130.27	1561.71	6424.77	13799.62	149.10	162.60	1072.01	244.25	259.14	94.81	969.08	138.07	400.83	336.49	1434.41	200.56	997.00	180	3	1
1548	2023-02-05 23:49:43.000	10873.45	3924.80	10028.20	838.99	2636.90	2763.50	791.90	353.34	474.79	219.11	145.67	186.89	755.21	85.17	517.71	197.34	314.13	96.35	997.00	195	2	1
1549	2023-02-05 23:49:44.000	11140.62	3493.51	10761.44	1893.94	2867.67	2600.83	475.84	687.72	2613.56	429.60	572.82	112.37	146.06	161.27	575.07	858.44	133.68	65.87	1006.00	183	0	2
1550	2023-02-05 23:49:50.000	36283.32	1149.84	27244.57	1679.83	3375.72	13046.11	421.64	177.82	3199.83	151.50	882.51	409.45	343.16	375.73	550.73	807.53	804.20	104.89	1006.00	185	1	2
1551	2023-02-05 23:49:53.000	6070.10	738.61	19964.40	1558.45	6404.81	13698.46	149.10	162.60	1072.01	243.85	257.01	94.81	967.43	138.07	396.43	339.97	1434.41	199.59	997.00	181	3	1
1552	2023-02-05 23:49:54.000	10895.82	3915.19	10004.05	836.40	2624.77	2762.80	792.34	352.06	473.71	218.01	147.78	186.89	754.44	84.35	516.86	197.34	313.01	96.35	997.00	191	2	1
1553	2023-02-05 23:49:55.000	11110.18	3487.59	10766.94	1910.32	2880.01	2607.88	474.10	685.65	2599.76	427.79	569.83	112.03	146.06	160.46	571.82	858.44	133.13	65.01	1006.00	183	0	2
1554	2023-02-05 23:50:01.000	36328.34	1149.84	27014.83	1676.46	3366.92	13010.42	422.57	177.82	3200.96	151.50	882.51	410.17	343.97	375.73	550.73	806.41	801.41	104.89	1006.00	184	1	2
1555	2023-02-05 23:50:04.000	6075.56	737.66	20100.11	1542.14	6411.69	13739.88	148.58	162.60	1072.01	243.85	259.14	94.81	966.61	138.07	401.71	336.49	1436.98	200.56	997.00	177	3	1
1556	2023-02-05 23:50:05.000	10939.73	3878.68	9991.98	843.30	2630.08	2760.71	790.13	351.63	473.71	218.38	147.78	186.89	754.44	84.35	516.86	197.34	313.57	96.35	997.00	195	2	1
1557	2023-02-05 23:50:06.000	11082.15	3477.72	10729.37	1902.56	2869.21	2608.58	473.23	684.41	2620.46	427.79	600.66	112.03	146.06	161.27	575.07	857.32	133.68	65.87	1006.00	188	0	2
1558	2023-02-05 23:50:12.000	36278.58	1150.84	27020.60	1673.93	3362.52	13007.50	422.11	177.82	3206.62	151.14	883.53	409.81	343.16	375.73	549.89	805.29	805.88	104.89	1006.00	185	1	2
1559	2023-02-05 23:50:15.000	6045.15	736.71	20027.54	1559.27	6408.94	13745.99	148.58	162.60	1073.15	243.85	260.20	94.81	967.43	138.94	400.83	336.49	1433.77	198.62	997.00	177	3	1
1560	2023-02-05 23:50:16.000	10850.25	3856.59	10043.06	833.81	2627.05	2756.52	792.78	351.63	473.71	218.74	147.78	186.89	749.84	84.35	516.86	197.34	314.13	96.35	997.00	195	2	1
1561	2023-02-05 23:50:17.000	11087.75	3411.56	10717.46	1901.70	2847.62	2603.65	474.97	687.72	2612.41	428.87	573.81	112.37	146.06	161.27	571.82	830.38	133.68	65.87	1006.00	183	0	2
1562	2023-02-05 23:50:23.000	36345.71	1150.84	26784.15	1671.40	3366.19	13020.62	422.57	177.82	3200.96	151.50	881.48	410.17	343.16	375.73	549.89	806.41	803.09	104.01	1006.00	186	1	2
1563	2023-02-05 23:50:26.000	6038.91	737.66	19987.02	1560.08	6394.48	13719.51	148.58	162.60	1072.01	243.85	260.20	94.81	966.61	138.07	400.83	336.49	1435.70	199.59	997.00	177	3	1
1564	2023-02-05 23:50:27.000	10835.34	3869.08	9947.40	838.99	2632.35	2769.08	790.13	352.06	473.71	218.74	145.67	186.89	753.68	84.35	512.60	197.34	315.25	96.35	997.00	196	2	1
1565	2023-02-05 23:50:28.000	11102.97	3475.74	10795.34	1907.73	2869.99	2605.06	474.10	686.48	2604.36	428.15	572.82	112.03	146.06	161.27	571.82	857.32	133.68	65.87	1006.00	183	0	2
1566	2023-02-05 23:50:34.000	36307.01	1149.84	26914.87	1678.14	3362.52	12991.48	421.64	177.39	3200.96	151.14	883.53	409.08	343.16	375.73	549.04	806.41	796.37	104.01	1006.00	183	1	2
1567	2023-02-05 23:50:37.000	6026.44	736.71	20011.52	1554.37	6416.51	13763.64	148.58	162.13	1073.15	243.85	258.08	94.81	968.25	138.07	400.83	336.49	1438.91	199.59	997.00	177	3	1
1568	2023-02-05 23:50:38.000	10745.86	3886.37	9939.04	839.85	2630.84	2757.92	789.25	352.06	474.79	218.38	145.67	186.55	754.44	84.35	516.01	197.34	314.13	96.35	997.00	195	2	1
1569	2023-02-05 23:50:38.000	11076.54	3487.59	10776.10	1893.94	2880.01	2612.11	474.10	685.23	2582.51	427.79	598.67	112.03	145.27	161.27	574.26	856.19	133.68	65.87	1006.00	185	0	2
1570	2023-02-05 23:50:44.000	36517.11	1150.84	27016.76	1677.30	3374.25	13045.38	421.64	177.82	3202.10	151.50	881.48	409.08	342.36	375.73	550.73	808.65	803.64	104.89	1006.00	186	1	2
1571	2023-02-05 23:50:48.000	6028.00	734.81	19859.78	1555.19	6401.37	13775.86	148.58	162.13	1072.01	243.44	259.14	94.81	969.90	138.94	399.95	336.49	1435.70	199.59	997.00	179	3	1
1572	2023-02-05 23:50:49.000	10810.48	3905.59	10072.78	840.71	2637.66	2769.77	788.81	352.06	474.79	219.47	147.78	186.89	755.21	84.35	516.01	197.34	315.25	96.35	997.00	193	2	1
1573	2023-02-05 23:50:49.000	11127.81	3485.62	10664.32	1912.04	2878.47	2607.88	472.79	686.06	2614.71	428.87	574.81	112.03	146.06	161.27	574.26	852.83	133.68	65.87	1006.00	188	0	2
1574	2023-02-05 23:50:55.000	36047.15	1148.85	26860.08	1673.08	3366.92	13024.99	422.57	177.82	3207.76	151.50	882.51	410.17	343.97	376.55	550.73	807.53	806.44	104.01	1006.00	184	1	2
1575	2023-02-05 23:50:59.000	6026.44	734.81	19956.86	1554.37	6364.88	13756.17	148.58	162.13	1072.01	244.25	260.20	94.81	966.61	138.07	396.43	335.33	1436.34	199.59	997.00	179	3	1
1576	2023-02-05 23:51:00.000	10894.99	3901.74	10022.62	837.26	2630.84	2763.50	788.81	352.91	474.79	219.11	145.67	186.55	752.91	84.35	518.57	197.34	315.25	96.35	997.00	193	2	1
1577	2023-02-05 23:51:00.000	11126.20	3485.62	10791.68	1903.42	2873.84	2605.77	472.36	685.23	2619.31	428.87	600.66	111.69	146.85	161.27	574.26	857.32	133.68	65.87	1006.00	184	0	2
1578	2023-02-05 23:51:06.000	36078.75	1149.84	26860.08	1673.93	3373.52	13029.36	422.11	177.82	3203.23	151.14	881.48	409.81	343.16	376.55	549.89	805.29	805.32	104.01	1006.00	183	1	2
1579	2023-02-05 23:51:09.000	6042.03	736.71	20118.02	1557.63	6415.14	13790.12	148.07	162.13	1074.30	243.85	259.14	94.81	969.08	138.07	399.95	336.49	1430.56	198.62	997.00	177	3	1
1580	2023-02-05 23:51:11.000	10938.90	3898.86	9926.04	841.58	2637.66	2741.18	788.81	351.63	474.79	219.47	145.67	186.55	749.84	84.35	517.71	197.34	315.25	96.35	997.00	192	2	1
1581	2023-02-05 23:51:11.000	11087.75	3441.18	10744.95	1905.14	2863.04	2600.13	475.40	688.55	2607.81	429.23	602.65	112.37	146.06	161.27	574.26	859.56	133.68	65.87	1006.00	185	0	2
1582	2023-02-05 23:51:17.000	36441.29	1148.85	27062.90	1674.77	3372.78	13036.64	423.03	178.24	3206.62	151.50	882.51	410.54	343.97	376.55	551.57	807.53	803.64	104.01	1006.00	185	1	2
1583	2023-02-05 23:51:20.000	6036.57	737.66	19987.02	1551.11	6423.40	13765.00	148.58	162.60	1073.15	243.44	259.14	94.81	966.61	138.07	401.71	336.49	1435.06	199.59	997.00	178	3	1
1584	2023-02-05 23:51:22.000	10687.86	3824.88	10081.13	836.40	2615.67	2757.22	791.02	352.91	474.79	219.11	147.78	186.89	755.98	84.35	516.86	197.34	314.13	96.35	997.00	191	2	1
1585	2023-02-05 23:51:22.000	11075.74	3479.69	10710.13	1904.28	2870.76	2602.95	474.53	686.48	2600.91	428.87	574.81	112.03	146.06	161.27	573.44	859.56	133.68	65.87	1006.00	185	0	2
1586	2023-02-05 23:51:28.000	36230.40	1148.85	26934.09	1665.49	3361.06	13011.15	422.57	177.82	3204.36	151.50	882.51	410.17	343.97	375.73	550.73	808.65	806.44	104.01	1006.00	182	1	2
1587	2023-02-05 23:51:31.000	6027.22	736.71	20071.84	1554.37	6428.91	13771.11	148.58	162.13	1072.01	243.85	258.08	94.81	965.78	138.07	400.83	335.33	1436.98	199.59	997.00	177	3	1
1588	2023-02-05 23:51:32.000	10856.05	3925.76	10069.06	842.44	2637.66	2761.40	790.57	351.63	474.79	218.74	145.67	186.89	752.91	84.35	514.31	198.49	315.25	96.35	997.00	193	2	1
1589	2023-02-05 23:51:33.000	11098.17	3493.51	10777.93	1903.42	2879.24	2607.88	475.40	688.13	2614.71	428.87	600.66	112.37	146.06	161.27	574.26	858.44	133.68	65.87	1006.00	186	0	2
1590	2023-02-05 23:51:39.000	36432.60	1149.84	27105.19	1673.08	3364.72	13023.53	423.49	177.82	3204.36	151.50	883.53	410.90	343.97	375.73	549.04	806.41	805.88	104.89	1006.00	183	1	2
1591	2023-02-05 23:51:42.000	6052.17	737.66	20140.64	1558.45	6406.87	13800.98	148.58	162.13	1070.86	243.44	260.20	94.81	967.43	138.07	401.71	336.49	1435.70	199.59	997.00	180	3	1
1592	2023-02-05 23:51:43.000	10893.33	3836.41	9957.62	832.08	2610.36	2741.18	791.02	352.49	474.79	218.38	146.73	186.55	755.98	85.17	517.71	197.34	314.13	96.35	997.00	194	2	1
1593	2023-02-05 23:51:44.000	11113.39	3486.60	10759.61	1905.14	2866.90	2598.72	472.79	683.99	2611.26	427.79	602.65	112.03	146.06	161.27	574.26	856.19	133.68	65.87	1006.00	182	0	2
1594	2023-02-05 23:51:50.000	36378.10	1147.85	27215.73	1675.61	3362.52	12988.57	423.49	178.24	3196.44	151.50	882.51	410.54	343.16	375.73	550.73	807.53	803.64	104.89	1006.00	185	1	2
1595	2023-02-05 23:51:53.000	6031.11	736.71	20058.65	1560.90	6422.02	13785.36	148.58	162.60	1068.57	244.25	259.14	94.81	964.96	138.07	399.95	335.33	1433.13	197.65	997.00	179	3	1
1596	2023-02-05 23:51:54.000	10856.88	3881.57	9998.48	836.40	2642.21	2773.96	790.13	352.49	474.79	218.74	145.67	186.89	753.68	84.35	515.16	197.34	314.69	96.35	997.00	193	2	1
1597	2023-02-05 23:51:55.000	11055.71	3483.64	10763.27	1903.42	2871.53	2600.83	473.23	686.06	2613.56	428.51	572.82	112.03	146.06	161.27	573.44	858.44	133.68	65.87	1006.00	186	0	2
1598	2023-02-05 23:52:01.000	36067.69	1150.84	26869.69	1677.30	3363.25	13000.95	422.11	177.39	3202.10	151.14	882.51	409.45	343.16	375.73	551.57	808.65	804.20	104.89	1006.00	184	1	2
1599	2023-02-05 23:52:04.000	6058.40	737.66	20116.14	1560.08	6413.76	13757.53	148.58	162.13	1069.71	243.85	259.14	94.81	966.61	138.07	401.71	336.49	1436.98	198.62	997.00	177	3	1
1600	2023-02-05 23:52:05.000	10878.42	3925.76	10110.85	840.71	2636.90	2766.29	791.02	352.49	474.79	219.11	145.67	186.89	755.98	84.35	516.86	197.34	314.13	96.35	997.00	194	2	1
1601	2023-02-05 23:52:06.000	11082.15	3485.62	10767.85	1902.56	2876.93	2611.40	472.79	685.65	2615.86	428.15	573.81	112.03	146.06	161.27	573.44	857.32	133.68	65.87	1006.00	185	0	2
1602	2023-02-05 23:52:12.000	35543.23	1148.85	27062.90	1675.61	3358.12	12997.31	422.11	177.82	3206.62	151.50	879.43	409.45	343.97	375.73	552.41	807.53	801.41	104.01	1006.00	188	1	2
1603	2023-02-05 23:52:15.000	6024.88	737.66	20033.20	1556.00	6387.60	13789.44	148.07	162.13	1070.86	244.25	259.14	94.81	967.43	138.07	401.71	336.49	1429.27	199.59	997.00	180	3	1
1604	2023-02-05 23:52:16.000	10850.25	3912.31	10044.91	843.30	2641.45	2766.98	789.69	352.91	474.79	219.47	144.62	186.89	755.98	84.35	515.16	197.34	314.13	96.35	997.00	193	2	1
1605	2023-02-05 23:52:17.000	11102.97	3485.62	10828.33	1908.59	2883.10	2608.58	475.40	688.13	2612.41	428.87	573.81	112.37	146.06	161.27	573.44	859.56	133.68	65.87	1006.00	183	0	2
1606	2023-02-05 23:52:23.000	36359.14	1150.84	27139.79	1678.99	3369.85	13035.18	422.57	177.82	3204.36	151.50	882.51	410.17	343.97	375.73	550.73	808.65	807.56	104.01	1006.00	182	1	2
1607	2023-02-05 23:52:26.000	5969.52	735.76	20111.42	1560.90	6422.02	13776.54	148.58	162.60	1070.86	244.25	260.20	94.81	964.96	138.07	398.19	335.33	1433.77	199.59	997.00	179	3	1
1608	2023-02-05 23:52:27.000	10837.82	3912.31	9972.47	838.99	2633.11	2755.13	789.25	350.78	474.79	219.11	145.67	186.89	754.44	84.35	516.86	197.34	314.69	96.35	997.00	192	2	1
1609	2023-02-05 23:52:27.000	11100.57	3483.64	10780.68	1912.04	2869.21	2598.01	474.53	686.89	2619.31	428.51	599.67	112.03	146.06	161.27	573.44	856.19	133.68	65.87	1006.00	184	0	2
1610	2023-02-05 23:52:34.000	36129.30	1146.85	27097.50	1675.61	3362.52	12944.13	423.03	178.24	3203.23	151.50	882.51	410.17	343.16	374.91	550.73	807.53	805.32	104.01	1006.00	183	1	2
1611	2023-02-05 23:52:37.000	6054.51	736.71	20139.70	1551.11	6293.97	13676.74	149.10	162.13	1073.15	244.25	258.08	94.81	965.78	138.07	399.07	336.49	1435.70	199.59	997.00	177	3	1
1612	2023-02-05 23:52:38.000	10916.53	3749.94	10009.62	842.44	2577.75	2760.71	789.25	352.91	473.71	219.47	145.67	186.55	753.68	84.35	516.86	197.34	314.69	96.35	997.00	194	2	1
1613	2023-02-05 23:52:38.000	11059.71	3476.73	10824.66	1908.59	2873.07	2581.10	473.66	686.06	2608.96	429.23	600.66	112.37	146.06	161.27	573.44	856.19	133.13	65.87	1006.00	183	0	2
1614	2023-02-05 23:52:45.000	36392.32	1148.85	27250.33	1678.14	3363.99	13027.17	422.11	177.82	3208.89	151.50	883.53	409.45	343.97	375.73	550.73	807.53	805.32	104.89	1006.00	183	1	2
1615	2023-02-05 23:52:48.000	6058.40	737.66	20047.34	1553.56	6359.37	13757.53	148.58	162.13	1070.86	243.85	259.14	94.81	968.25	138.07	399.95	335.33	1433.77	199.59	997.00	180	3	1
1616	2023-02-05 23:52:49.000	10826.22	3920.96	10068.13	838.99	2642.21	2753.03	793.22	353.34	474.79	219.47	147.78	187.24	754.44	84.35	517.71	197.34	314.13	96.35	997.00	191	2	1
1617	2023-02-05 23:52:49.000	11036.48	3479.69	10767.85	1906.01	2873.07	2599.42	474.97	687.31	2620.46	428.87	572.82	112.37	146.85	161.27	573.44	857.32	133.13	65.87	1006.00	191	0	2
1618	2023-02-05 23:52:56.000	36218.55	1148.85	27032.14	1675.61	3365.45	13005.32	422.57	177.82	3196.44	151.50	882.51	409.81	343.16	376.55	550.73	807.53	807.56	104.89	1006.00	184	1	2
1619	2023-02-05 23:52:58.000	5995.25	731.96	19974.77	1556.82	6408.25	13739.88	149.10	162.60	1067.42	244.65	258.08	94.81	967.43	138.07	400.83	335.33	1435.70	199.59	997.00	178	3	1
1620	2023-02-05 23:53:00.000	10906.59	3917.12	9873.10	842.44	2636.90	2759.31	787.48	352.49	474.79	219.47	144.62	186.21	755.21	85.17	516.86	197.34	313.57	96.35	997.00	193	2	1
1621	2023-02-05 23:53:00.000	11105.38	3486.60	10764.19	1898.25	2879.24	2605.06	474.53	686.48	2612.41	429.23	599.67	112.03	146.06	161.27	573.44	858.44	133.68	65.87	1006.00	186	0	2
1622	2023-02-05 23:53:06.000	36501.32	1147.85	27105.19	1674.77	3364.72	13038.83	423.49	178.24	3210.02	151.50	882.51	410.90	343.97	376.55	550.73	808.65	803.64	104.89	1006.00	184	1	2
1623	2023-02-05 23:53:09.000	6044.37	738.61	19841.88	1557.63	6388.29	13740.56	148.58	162.13	1072.01	242.64	259.14	94.81	968.25	138.94	400.83	335.33	1429.27	199.59	997.00	180	3	1
1624	2023-02-05 23:53:10.000	10888.36	3917.12	10010.55	843.30	2645.25	2765.59	791.46	352.91	474.79	219.11	145.67	186.55	755.21	84.35	518.57	197.34	315.25	96.35	997.00	190	2	1
1625	2023-02-05 23:53:11.000	11111.79	3484.63	10728.46	1908.59	2877.70	2605.06	473.66	685.23	2608.96	428.51	599.67	112.03	144.48	160.46	571.82	857.32	133.68	65.87	1006.00	185	0	2
1626	2023-02-05 23:53:17.000	36261.99	1149.84	27113.84	1676.46	3361.06	13000.22	423.95	178.24	3210.02	151.50	883.53	411.26	343.97	376.55	551.57	808.65	803.09	104.89	1006.00	182	1	2
1627	2023-02-05 23:53:20.000	6036.57	736.71	20071.84	1557.63	6407.56	13784.69	148.07	162.60	1072.01	244.25	259.14	94.81	965.78	138.07	400.83	336.49	1450.48	199.59	997.00	180	3	1
1628	2023-02-05 23:53:21.000	10893.33	3897.90	10078.35	835.53	2637.66	2771.87	791.46	352.49	474.79	219.11	145.67	187.24	754.44	84.35	516.86	197.34	314.13	96.35	997.00	192	2	1
1629	2023-02-05 23:53:22.000	11122.20	3454.02	10752.28	1897.39	2857.65	2593.08	474.53	686.48	2607.81	428.51	601.66	112.03	146.06	160.46	571.82	855.07	133.68	65.87	1006.00	184	0	2
1630	2023-02-05 23:53:28.000	36355.98	1143.87	27093.66	1673.93	3357.39	12966.71	423.03	177.82	3204.36	151.50	882.51	410.17	343.97	375.73	551.57	808.65	804.20	104.89	1006.00	183	1	2
1631	2023-02-05 23:53:31.000	6084.13	738.61	20000.21	1557.63	6409.63	13741.24	148.58	162.13	1072.01	243.85	260.20	94.81	969.08	138.94	400.83	336.49	1436.98	198.62	997.00	173	3	1
1632	2023-02-05 23:53:32.000	10822.91	3897.90	10055.13	837.26	2640.70	2773.96	787.92	351.63	474.79	219.47	145.67	186.89	755.21	84.35	515.16	197.34	314.69	96.35	997.00	194	2	1
1633	2023-02-05 23:53:33.000	10929.94	3476.73	10799.92	1903.42	2883.10	2605.77	474.53	686.06	2614.71	428.15	602.65	112.03	146.06	161.27	574.26	857.32	133.68	65.87	1006.00	186	0	2
1634	2023-02-05 23:53:39.000	36272.26	1146.85	27142.68	1668.87	3368.39	13051.94	422.11	177.82	3210.02	151.50	883.53	409.45	343.97	376.55	551.57	807.53	804.20	104.89	1006.00	185	1	2
1635	2023-02-05 23:53:42.000	6005.38	736.71	20109.54	1556.00	6407.56	13777.90	148.58	162.13	1070.86	243.85	259.14	94.81	968.25	138.07	400.83	336.49	1435.06	199.59	997.00	179	3	1
1636	2023-02-05 23:53:43.000	10843.62	3819.12	9859.17	838.12	2623.25	2746.06	789.25	351.21	473.71	219.47	145.67	186.55	752.14	84.35	516.01	197.34	314.69	96.35	997.00	194	2	1
1637	2023-02-05 23:53:44.000	11048.50	3434.27	10635.91	1895.66	2849.93	2581.81	473.66	686.48	2615.86	428.51	573.81	112.03	146.06	161.27	574.26	859.56	133.68	65.87	1006.00	186	0	2
1638	2023-02-05 23:53:50.000	35967.38	1146.85	26969.66	1669.71	3362.52	12976.18	422.57	177.82	3204.36	151.50	881.48	410.17	343.16	375.73	551.57	807.53	805.32	104.89	1006.00	184	1	2
1639	2023-02-05 23:53:53.000	6045.15	737.66	19899.37	1560.08	6415.82	13721.55	148.58	162.13	1070.86	243.85	259.14	94.81	969.08	138.07	399.95	336.49	1433.13	199.59	997.00	180	3	1
1640	2023-02-05 23:53:54.000	10868.48	3903.66	10049.56	835.53	2631.60	2770.47	788.36	351.63	474.79	219.11	145.67	186.55	752.91	84.35	516.01	197.34	314.69	96.35	997.00	195	2	1
1641	2023-02-05 23:53:55.000	11120.60	3474.75	10774.27	1905.14	2865.36	2605.06	474.53	687.31	2617.01	428.87	573.81	112.03	146.06	161.27	574.26	856.19	133.13	65.01	1006.00	186	0	2
1642	2023-02-05 23:54:01.000	36295.95	1151.84	27113.84	1674.77	3361.06	12998.76	422.57	177.82	3205.49	151.50	881.48	410.17	342.36	375.73	549.04	804.17	803.64	104.01	1006.00	185	1	2
1643	2023-02-05 23:54:04.000	6066.98	736.71	19969.11	1555.19	6388.29	13771.79	148.58	162.60	1070.86	243.85	259.14	94.81	969.08	138.07	399.95	336.49	1438.27	199.59	997.00	180	3	1
1644	2023-02-05 23:54:05.000	10561.10	3881.57	9913.04	836.40	2642.21	2768.38	788.36	352.49	474.79	218.01	145.67	186.55	752.14	84.35	519.42	197.34	314.69	95.48	997.00	193	2	1
1645	2023-02-05 23:54:06.000	11060.52	3482.65	10794.43	1904.28	2876.16	2612.11	475.84	688.96	2603.21	429.96	598.67	112.37	146.06	160.46	573.44	855.07	133.68	65.87	1006.00	182	0	2
1646	2023-02-05 23:54:12.000	36307.01	1146.85	26949.47	1672.24	3357.39	12995.85	422.11	177.82	3206.62	151.50	883.53	410.17	343.97	375.73	549.89	805.29	805.32	104.01	1006.00	182	1	2
1647	2023-02-05 23:54:15.000	6037.35	735.76	20069.96	1551.11	6398.61	13775.18	148.58	162.13	1072.01	243.85	260.20	94.81	968.25	138.94	400.83	336.49	1435.06	199.59	997.00	175	3	1
1648	2023-02-05 23:54:16.000	10834.51	3857.55	10015.20	838.12	2630.84	2766.98	791.02	352.06	474.79	219.47	147.78	186.55	749.84	84.35	519.42	197.34	315.25	96.35	997.00	194	2	1
1649	2023-02-05 23:54:16.000	11120.60	3477.72	10722.04	1899.97	2869.21	2604.36	475.40	687.31	2614.71	429.60	599.67	112.37	146.06	161.27	574.26	858.44	133.68	65.87	1006.00	185	0	2
1650	2023-02-05 23:54:23.000	35929.46	1146.85	27169.59	1674.77	3350.79	13010.42	422.57	177.82	3205.49	151.50	881.48	409.81	343.97	375.73	550.73	805.29	805.88	104.89	1006.00	183	1	2
1651	2023-02-05 23:54:26.000	6007.72	737.66	20050.16	1560.08	6426.15	13769.75	149.10	162.60	1070.86	244.25	259.14	94.81	967.43	138.07	400.83	336.49	1424.77	199.59	997.00	179	3	1
1652	2023-02-05 23:54:27.000	10893.33	3929.61	10060.70	843.30	2642.97	2771.87	791.46	352.91	474.79	218.74	147.78	186.89	755.21	84.35	517.71	198.49	314.69	96.35	997.00	192	2	1
1653	2023-02-05 23:54:27.000	11098.97	3472.78	10648.74	1901.70	2863.82	2588.15	474.97	686.89	2611.26	428.51	572.82	112.03	146.06	161.27	573.44	859.56	133.68	65.87	1006.00	183	0	2
1654	2023-02-05 23:54:34.000	36386.00	1152.83	26939.86	1678.99	3374.98	13038.10	422.11	177.82	3204.36	151.50	881.48	409.45	343.16	375.73	551.57	804.17	807.00	104.01	1006.00	183	1	2
1655	2023-02-05 23:54:37.000	6038.91	737.66	20118.96	1561.71	6418.58	13722.90	149.10	162.60	1073.15	244.25	258.08	94.81	968.25	138.07	399.95	336.49	1427.35	199.59	997.00	180	3	1
1656	2023-02-05 23:54:38.000	10841.14	3919.04	10069.99	838.99	2641.45	2768.38	791.46	353.34	474.79	218.74	145.67	186.89	755.21	85.17	517.71	197.34	314.69	96.35	997.00	194	2	1
1657	2023-02-05 23:54:38.000	11056.51	3461.92	10743.12	1901.70	2870.76	2604.36	475.40	688.13	2620.46	428.87	599.67	112.37	146.85	161.27	571.82	859.56	133.68	65.87	1006.00	185	0	2
1658	2023-02-05 23:54:45.000	35510.05	1149.84	27185.93	1673.93	3374.25	13048.29	420.72	177.39	3195.31	150.77	884.56	408.72	343.16	374.91	549.89	805.29	803.64	104.01	1006.00	184	1	2
1659	2023-02-05 23:54:48.000	6031.89	736.71	19987.02	1557.63	6393.79	13735.80	148.58	162.13	1074.30	243.44	259.14	94.81	967.43	138.94	400.83	336.49	1437.63	199.59	997.00	180	3	1
1660	2023-02-05 23:54:49.000	10514.70	3884.45	10008.69	838.99	2636.15	2749.55	789.69	351.63	474.79	219.11	148.84	186.89	755.98	84.35	514.31	197.34	314.69	96.35	997.00	192	2	1
1661	2023-02-05 23:54:49.000	11070.13	3474.75	10741.28	1912.90	2870.76	2590.26	473.66	685.23	2611.26	427.43	598.67	111.69	146.06	161.27	574.26	859.56	133.68	65.87	1006.00	184	0	2
1662	2023-02-05 23:54:55.000	36094.54	1150.84	26925.44	1678.14	3369.85	13022.07	423.03	178.24	3204.36	151.50	882.51	410.54	343.16	375.73	548.20	800.81	802.53	104.89	1006.00	190	1	2
1663	2023-02-05 23:54:59.000	6002.26	734.81	20085.04	1551.93	6416.51	13773.14	148.58	162.13	1073.15	243.04	259.14	94.81	964.96	138.07	400.83	336.49	1432.49	199.59	997.00	179	3	1
1664	2023-02-05 23:55:00.000	10904.11	3873.88	9902.82	840.71	2634.63	2768.38	787.48	351.63	474.79	219.11	147.78	186.55	756.75	84.35	519.42	197.34	313.57	96.35	997.00	194	2	1
1665	2023-02-05 23:55:00.000	11060.52	3485.62	10773.35	1906.01	2867.67	2594.49	473.66	684.82	2613.56	427.07	599.67	112.03	146.06	161.27	575.88	858.44	133.13	65.01	1006.00	186	0	2
1666	2023-02-05 23:55:06.000	36391.53	1150.84	27016.76	1673.08	3357.39	13007.50	421.18	177.82	3203.23	151.50	882.51	408.72	343.16	375.73	550.73	805.29	805.32	104.89	1006.00	183	1	2
1667	2023-02-05 23:55:10.000	6035.79	736.71	20111.42	1556.00	6420.64	13734.45	148.58	162.60	1072.01	243.44	259.14	94.81	966.61	138.07	399.95	336.49	1433.13	198.62	997.00	180	3	1
1668	2023-02-05 23:55:10.000	10869.31	3905.59	10061.63	834.67	2642.97	2771.17	791.90	353.34	474.79	218.74	145.67	186.89	754.44	84.35	517.71	197.34	314.69	96.35	997.00	193	2	1
1669	2023-02-05 23:55:11.000	11078.94	3490.55	10830.16	1886.18	2879.24	2610.70	473.66	685.65	2607.81	428.51	598.67	112.03	146.06	161.27	570.20	851.71	133.68	65.87	1006.00	186	0	2
1670	2023-02-05 23:55:17.000	36224.08	1151.84	27091.73	1673.08	3366.19	13027.17	421.64	177.82	3206.62	151.14	881.48	409.08	343.97	375.73	550.73	806.41	806.44	104.01	1006.00	183	1	2
1671	2023-02-05 23:55:20.000	6076.34	736.71	20092.58	1557.63	6420.64	13779.25	148.58	162.13	1073.15	243.85	260.20	94.81	969.08	138.07	400.83	335.33	1435.06	199.59	997.00	177	3	1
1672	2023-02-05 23:55:21.000	10869.31	3809.51	10075.56	835.53	2614.91	2761.40	791.90	352.06	474.79	219.83	144.62	186.89	755.21	84.35	516.01	197.34	314.13	97.23	997.00	194	2	1
1673	2023-02-05 23:55:22.000	11010.85	3478.70	10767.85	1909.45	2872.30	2601.54	473.23	681.92	2611.26	424.18	597.68	112.03	146.06	161.27	573.44	858.44	133.13	64.16	1006.00	186	0	2
1674	2023-02-05 23:55:28.000	36270.68	1151.84	27187.85	1665.49	3361.06	13012.60	423.95	177.82	3199.83	151.50	882.51	411.26	343.97	375.73	551.57	808.65	804.20	104.89	1006.00	184	1	2
1675	2023-02-05 23:55:31.000	6052.95	737.66	20048.28	1557.63	6398.61	13781.97	148.58	162.13	1072.01	243.85	259.14	94.81	967.43	138.07	398.19	336.49	1439.56	199.59	997.00	179	3	1
1676	2023-02-05 23:55:32.000	10839.48	3933.45	10058.84	841.58	2649.04	2771.87	789.69	349.93	475.87	218.74	144.62	186.89	754.44	84.35	515.16	197.34	314.69	96.35	997.00	194	2	1
1677	2023-02-05 23:55:33.000	11010.05	3476.73	10748.61	1903.42	2873.07	2605.06	474.53	687.31	2613.56	429.60	572.82	112.03	146.06	160.46	572.63	858.44	133.68	65.87	1006.00	188	0	2
1678	2023-02-05 23:55:39.000	35980.01	1150.84	27125.37	1676.46	3366.19	13036.64	421.64	177.82	3204.36	151.50	882.51	408.35	343.16	375.73	550.73	807.53	804.20	104.89	1006.00	185	1	2
1679	2023-02-05 23:55:42.000	6013.96	737.66	20066.19	1560.08	6428.91	13774.50	148.58	162.13	1072.01	243.85	259.14	94.81	969.08	138.07	401.71	336.49	1437.63	199.59	997.00	177	3	1
1680	2023-02-05 23:55:43.000	10956.30	3929.61	9885.18	844.17	2629.32	2760.01	791.02	353.34	474.79	218.74	144.62	186.89	750.61	84.35	515.16	197.34	314.69	96.35	997.00	194	2	1
1681	2023-02-05 23:55:44.000	11114.19	3494.50	10752.28	1909.45	2873.84	2608.58	474.53	684.41	2607.81	428.51	600.66	112.03	146.06	161.27	574.26	857.32	133.68	65.87	1006.00	185	0	2
1682	2023-02-05 23:55:50.000	36241.46	1146.85	27099.42	1670.55	3356.66	12992.94	422.57	177.82	3203.23	151.50	883.53	409.45	343.16	375.73	550.73	805.29	802.53	104.89	1006.00	183	1	2
1683	2023-02-05 23:55:53.000	6076.34	737.66	19758.00	1556.82	6393.79	13684.89	148.58	162.60	1074.30	243.85	259.14	94.81	969.90	138.94	400.83	336.49	1436.34	199.59	997.00	180	3	1
1684	2023-02-05 23:55:54.000	10987.79	3901.74	9973.40	835.53	2627.80	2756.52	789.69	351.21	474.79	219.47	147.78	186.55	753.68	84.35	517.71	197.34	314.13	95.48	997.00	190	2	1
1685	2023-02-05 23:55:54.000	11082.95	3484.63	10737.62	1906.01	2879.24	2607.88	471.49	683.58	2618.16	427.79	599.67	111.69	146.06	161.27	575.07	857.32	133.68	65.87	1006.00	186	0	2
1686	2023-02-05 23:56:01.000	36056.63	1150.84	27016.76	1674.77	3371.32	13018.43	424.41	178.24	3202.10	151.14	881.48	411.63	343.16	374.91	551.57	806.41	801.97	104.89	1006.00	184	1	2
1687	2023-02-05 23:56:04.000	5989.79	735.76	19938.95	1560.08	6391.04	13767.03	148.58	162.13	1073.15	243.44	259.14	94.81	968.25	138.07	401.71	336.49	1437.63	200.56	997.00	177	3	1
1688	2023-02-05 23:56:05.000	10912.39	3915.19	10030.05	840.71	2639.18	2766.98	788.36	351.63	474.79	219.11	145.67	186.55	752.14	84.35	513.46	197.34	313.01	96.35	997.00	193	2	1
1689	2023-02-05 23:56:05.000	11020.46	3486.60	10805.42	1912.90	2872.30	2607.17	475.40	688.55	2611.26	429.23	602.65	112.37	146.06	161.27	575.07	858.44	133.68	65.87	1006.00	185	0	2
1690	2023-02-05 23:56:12.000	36449.19	1150.84	27013.87	1673.08	3364.72	13053.39	422.57	177.82	3202.10	151.50	882.51	409.81	343.16	375.73	551.57	808.65	803.09	104.89	1006.00	188	1	2
1691	2023-02-05 23:56:15.000	6066.20	737.66	19952.15	1556.82	6394.48	13718.15	148.58	162.60	1073.15	243.85	259.14	94.81	969.08	138.07	399.07	336.49	1436.98	198.62	997.00	180	3	1
1692	2023-02-05 23:56:16.000	10873.45	3918.08	10068.13	838.99	2634.63	2762.80	787.48	353.34	474.79	218.74	145.67	186.89	753.68	84.35	514.31	197.34	314.13	96.35	997.00	192	2	1
1693	2023-02-05 23:56:16.000	11039.69	3467.84	10753.19	1903.42	2874.61	2607.17	473.66	685.65	2614.71	428.15	573.81	111.69	146.06	161.27	572.63	855.07	133.68	65.01	1006.00	183	0	2
1694	2023-02-05 23:56:23.000	36457.87	1150.84	27180.16	1675.61	3358.86	12995.12	423.03	177.82	3206.62	151.50	881.48	409.81	343.16	374.91	551.57	807.53	803.09	104.89	1006.00	184	1	2
1695	2023-02-05 23:56:26.000	6067.76	737.66	20118.02	1556.82	6411.69	13771.79	148.58	162.60	1072.01	244.25	258.08	94.81	967.43	138.07	397.31	336.49	1431.84	200.56	997.00	176	3	1
1696	2023-02-05 23:56:27.000	10865.99	3904.62	9936.25	839.85	2639.94	2763.50	788.81	352.91	474.79	219.11	147.78	186.89	753.68	84.35	517.71	197.34	313.57	96.35	997.00	192	2	1
1697	2023-02-05 23:56:27.000	11103.77	3473.77	10757.78	1909.45	2872.30	2600.13	473.23	685.65	2617.01	428.15	573.81	112.03	146.06	161.27	574.26	858.44	133.68	65.01	1006.00	184	0	2
1698	2023-02-05 23:56:34.000	36273.05	1148.85	27064.82	1675.61	3363.99	13024.26	421.64	177.82	3206.62	151.50	881.48	409.45	343.16	375.73	550.73	807.53	801.97	104.89	1006.00	184	1	2
1699	2023-02-05 23:56:37.000	6027.22	736.71	19796.64	1557.63	6378.65	13737.84	148.58	162.60	1074.30	243.85	259.14	94.81	969.90	138.94	401.71	336.49	1433.77	198.62	997.00	175	3	1
1700	2023-02-05 23:56:38.000	10904.11	3884.45	10010.55	841.58	2637.66	2756.52	788.81	351.21	474.79	219.47	147.78	186.89	753.68	84.35	513.46	197.34	314.69	96.35	997.00	192	2	1
1701	2023-02-05 23:56:38.000	11102.17	3473.77	10719.29	1897.39	2869.21	2605.06	474.10	686.48	2613.56	428.15	573.81	112.03	146.06	161.27	575.07	855.07	133.68	65.87	1006.00	185	0	2
1702	2023-02-05 23:56:45.000	36344.14	1149.84	26913.91	1670.55	3363.25	13030.08	423.49	177.82	3203.23	151.50	882.51	410.54	343.16	375.73	549.89	806.41	800.85	104.89	1006.00	183	1	2
1703	2023-02-05 23:56:48.000	6034.23	734.81	20082.21	1557.63	6406.19	13751.42	148.58	162.13	1073.15	243.85	258.08	94.81	969.08	138.07	397.31	335.33	1433.13	199.59	997.00	177	3	1
1704	2023-02-05 23:56:49.000	10824.57	3904.62	9998.48	841.58	2633.87	2764.19	790.57	352.91	474.79	218.74	145.67	186.89	755.21	84.35	516.01	197.34	314.13	95.48	997.00	194	2	1
1705	2023-02-05 23:56:49.000	11120.60	3488.58	10734.87	1906.01	2877.70	2604.36	475.40	687.31	2610.11	428.87	599.67	112.03	146.06	161.27	571.82	856.19	133.68	65.87	1006.00	183	0	2
1706	2023-02-05 23:56:56.000	36103.23	1149.84	26995.61	1677.30	3362.52	13019.16	422.57	177.82	3199.83	151.50	881.48	409.45	343.16	374.91	549.89	804.17	802.53	104.89	1006.00	185	1	2
1707	2023-02-05 23:56:59.000	5954.70	736.71	20142.53	1554.37	6345.60	13784.69	148.58	162.60	1069.71	243.85	259.14	94.81	968.25	138.07	399.95	335.33	1435.70	199.59	997.00	179	3	1
1708	2023-02-05 23:57:00.000	10827.05	3865.23	10025.41	838.99	2636.15	2758.61	791.46	352.49	475.87	218.74	145.67	186.55	752.91	84.35	518.57	197.34	314.69	95.48	997.00	192	2	1
1709	2023-02-05 23:57:00.000	11083.75	3460.93	10754.11	1902.56	2871.53	2607.17	474.53	686.06	2620.46	426.71	572.82	112.37	146.85	161.27	573.44	860.68	133.68	65.87	1006.00	184	0	2
1710	2023-02-05 23:57:06.000	36081.91	1150.84	26988.88	1675.61	3358.86	13000.22	421.64	177.82	3206.62	151.50	882.51	409.45	343.97	374.91	550.73	805.29	804.76	104.89	1006.00	185	1	2
1711	2023-02-05 23:57:10.000	6060.74	737.66	20110.48	1555.19	6413.07	13769.75	149.10	162.60	1073.15	243.04	258.08	94.81	969.08	138.07	399.95	336.49	1434.41	200.56	997.00	177	3	1
1712	2023-02-05 23:57:10.000	10948.02	3927.68	9978.98	836.40	2633.87	2773.26	789.25	351.63	474.79	218.74	145.67	186.21	757.51	85.17	517.71	197.34	314.69	96.35	997.00	192	2	1
1713	2023-02-05 23:57:11.000	11025.27	3455.99	10793.51	1906.87	2865.36	2595.90	474.53	686.89	2617.01	428.87	598.67	112.03	146.06	161.27	574.26	856.19	133.68	65.87	1006.00	185	0	2
1714	2023-02-05 23:57:18.000	36150.62	1145.86	27059.05	1671.40	3361.06	13028.63	422.57	177.82	3204.36	151.50	882.51	410.17	343.97	375.73	549.89	805.29	804.20	104.01	1006.00	184	1	2
1715	2023-02-05 23:57:21.000	6028.77	735.76	20022.83	1553.56	6415.14	13755.49	148.58	162.13	1072.01	244.25	259.14	94.81	968.25	138.07	400.83	336.49	1433.13	199.59	997.00	177	3	1
1716	2023-02-05 23:57:21.000	10919.02	3946.90	10019.84	838.99	2649.04	2771.17	790.57	352.91	474.79	218.74	145.67	186.89	755.98	84.35	517.71	198.49	314.69	96.35	997.00	192	2	1
1717	2023-02-05 23:57:22.000	11062.12	3463.89	10720.21	1902.56	2863.82	2594.49	474.53	686.48	2622.76	427.79	599.67	112.03	146.85	161.27	575.07	856.19	133.68	65.87	1006.00	185	0	2
1718	2023-02-05 23:57:28.000	36310.96	1150.84	27037.90	1673.93	3367.65	13053.39	423.49	178.24	3196.44	151.50	883.53	410.90	343.16	375.73	551.57	805.29	806.44	104.89	1006.00	183	1	2
1719	2023-02-05 23:57:32.000	5997.59	735.76	20060.53	1557.63	6377.27	13770.43	148.58	162.60	1074.30	243.85	258.08	94.81	967.43	138.07	399.95	337.65	1431.20	199.59	997.00	180	3	1
1720	2023-02-05 23:57:32.000	10886.71	3918.08	10068.13	842.44	2641.45	2765.59	788.81	350.78	474.79	218.38	145.67	186.89	755.98	84.35	517.71	197.34	314.69	95.48	997.00	194	2	1
1721	2023-02-05 23:57:33.000	11145.43	3480.68	10780.68	1903.42	2863.82	2598.01	474.97	686.48	2614.71	427.79	572.82	112.37	146.06	161.27	574.26	858.44	133.68	65.87	1006.00	184	0	2
1722	2023-02-05 23:57:39.000	36156.94	1148.85	26944.67	1668.02	3360.32	12999.49	421.64	177.82	3198.70	151.50	881.48	409.81	343.97	375.73	550.73	807.53	805.32	104.89	1006.00	185	1	2
1723	2023-02-05 23:57:42.000	6053.73	737.66	20078.44	1555.19	6415.82	13769.75	148.58	162.60	1073.15	243.85	258.08	94.81	967.43	138.07	399.95	336.49	1417.06	200.56	997.00	177	3	1
1724	2023-02-05 23:57:43.000	10965.42	3926.72	10116.42	838.99	2642.21	2768.38	791.90	352.91	474.79	218.74	145.67	187.24	755.98	84.35	517.71	198.49	314.69	95.48	997.00	195	2	1
1725	2023-02-05 23:57:44.000	11050.90	3491.54	10782.51	1908.59	2877.70	2610.70	473.66	685.23	2612.41	428.15	600.66	112.03	146.06	161.27	574.26	856.19	133.68	65.87	1006.00	183	0	2
1726	2023-02-05 23:57:50.000	36062.16	1148.85	27095.58	1673.93	3360.32	13011.87	419.80	177.39	3200.96	151.14	878.41	407.99	343.16	375.73	550.73	807.53	803.64	104.89	1006.00	184	1	2
1727	2023-02-05 23:57:53.000	6024.88	737.66	20061.47	1557.63	6411.69	13792.83	148.58	162.60	1070.86	244.25	260.20	94.81	968.25	138.07	399.07	336.49	1435.70	198.62	997.00	178	3	1
1728	2023-02-05 23:57:54.000	10874.28	3905.59	9976.19	842.44	2643.73	2771.17	792.78	352.91	474.79	218.74	145.67	186.89	755.98	84.35	517.71	197.34	314.69	96.35	997.00	195	2	1
1729	2023-02-05 23:57:54.000	11058.11	3472.78	10789.84	1906.01	2869.21	2602.24	473.23	685.23	2617.01	427.79	573.81	111.69	146.06	161.27	572.63	858.44	133.68	65.87	1006.00	185	0	2
1730	2023-02-05 23:58:01.000	36453.14	1149.84	26970.62	1677.30	3368.39	13043.20	420.72	177.39	3200.96	151.50	882.51	409.08	343.16	375.73	550.73	808.65	805.32	104.89	1006.00	185	1	2
1731	2023-02-05 23:58:04.000	6038.13	737.66	19929.53	1556.82	6422.02	13752.78	148.58	162.60	1072.01	243.85	258.08	94.81	966.61	138.94	399.95	335.33	1429.92	199.59	997.00	176	3	1
1732	2023-02-05 23:58:05.000	10812.14	3877.72	9991.98	838.99	2615.67	2752.34	789.25	351.63	473.71	218.74	145.67	186.89	754.44	84.35	518.57	197.34	314.13	96.35	997.00	193	2	1
1733	2023-02-05 23:58:05.000	11055.71	3480.68	10838.41	1899.11	2867.67	2605.77	474.53	686.48	2614.71	427.79	573.81	112.03	146.06	161.27	574.26	858.44	133.68	65.87	1006.00	184	0	2
1734	2023-02-05 23:58:12.000	36464.98	1145.86	27052.32	1676.46	3367.65	13041.01	421.64	177.39	3203.23	150.77	882.51	409.08	343.16	375.73	551.57	806.41	804.20	104.01	1006.00	185	1	2
1735	2023-02-05 23:58:15.000	6033.45	737.66	20049.22	1558.45	6409.63	13774.50	148.58	162.13	1072.01	243.85	259.14	94.81	966.61	138.07	399.95	335.33	1428.63	199.59	997.00	177	3	1
1736	2023-02-05 23:58:16.000	10832.02	3910.39	10036.56	843.30	2640.70	2766.29	789.69	352.06	474.79	218.38	147.78	186.89	752.91	84.35	516.86	198.49	313.57	96.35	997.00	194	2	1
1737	2023-02-05 23:58:16.000	11028.47	3455.00	10787.10	1907.73	2869.99	2597.31	474.97	686.48	2612.41	427.43	571.82	112.37	146.06	161.27	573.44	856.19	134.24	65.87	1006.00	183	0	2
1738	2023-02-05 23:58:23.000	36243.82	1143.87	26830.28	1663.81	3363.99	13043.20	422.57	177.82	3206.62	151.50	882.51	410.17	343.16	375.73	549.89	805.29	804.76	104.89	1006.00	190	1	2
1739	2023-02-05 23:58:26.000	6062.30	736.71	19987.02	1560.90	6406.19	13791.47	148.58	162.13	1074.30	243.85	259.14	94.81	968.25	138.07	400.83	336.49	1431.20	199.59	997.00	180	3	1
1740	2023-02-05 23:58:27.000	10950.50	3871.96	9992.91	841.58	2636.15	2761.40	789.69	352.49	474.79	218.38	145.67	186.89	754.44	84.35	517.71	197.34	314.69	96.35	997.00	194	2	1
1741	2023-02-05 23:58:27.000	11067.73	3472.78	10726.62	1905.14	2873.07	2606.47	474.53	686.48	2618.16	428.87	572.82	112.03	146.06	161.27	575.07	860.68	133.68	65.87	1006.00	186	0	2
1742	2023-02-05 23:58:34.000	35971.33	1149.84	27089.81	1673.08	3364.72	13031.54	423.03	178.24	3202.10	151.50	881.48	410.54	343.16	374.91	550.73	807.53	805.88	104.89	1006.00	186	1	2
1743	2023-02-05 23:58:37.000	6058.40	735.76	19837.16	1552.74	6394.48	13755.49	148.58	162.60	1073.15	243.85	259.14	94.81	966.61	138.07	399.95	336.49	1435.70	199.59	997.00	179	3	1
1744	2023-02-05 23:58:38.000	10718.52	3916.15	9935.33	839.85	2649.04	2768.38	790.13	343.53	474.79	218.74	148.84	186.89	753.68	84.35	516.86	197.34	314.69	96.35	997.00	194	2	1
1745	2023-02-05 23:58:38.000	11043.69	3481.67	10710.13	1911.18	2873.07	2606.47	474.97	688.13	2614.71	429.23	600.66	112.03	146.06	161.27	573.44	858.44	133.68	65.87	1006.00	183	0	2
1746	2023-02-05 23:58:45.000	36293.58	1150.84	27017.72	1673.93	3346.39	13008.23	423.95	178.24	3202.10	151.50	882.51	411.26	343.16	375.73	550.73	805.29	804.76	104.89	1006.00	184	1	2
1747	2023-02-05 23:58:48.000	6049.83	738.61	19925.76	1561.71	6402.05	13771.11	148.58	162.13	1072.01	243.44	259.14	94.81	967.43	138.07	397.31	336.49	1432.49	199.59	997.00	176	3	1
1748	2023-02-05 23:58:49.000	10884.22	3910.39	10101.56	838.99	2637.66	2763.50	789.25	351.63	474.79	219.11	144.62	186.55	752.91	84.35	516.86	198.49	314.13	96.35	997.00	200	2	1
1749	2023-02-05 23:58:49.000	11115.79	3492.53	10763.27	1907.73	2880.01	2612.11	473.23	685.65	2613.56	428.15	572.82	111.69	146.06	161.27	573.44	858.44	133.68	65.87	1006.00	182	0	2
1750	2023-02-05 23:58:56.000	36419.96	1148.85	27228.22	1674.77	3361.79	13000.22	423.03	177.82	3204.36	151.50	882.51	410.54	343.97	376.55	552.41	807.53	802.53	104.89	1006.00	182	1	2
1751	2023-02-05 23:58:59.000	6057.62	738.61	20053.93	1561.71	6404.12	13795.55	149.10	162.60	1074.30	243.85	257.01	94.81	967.43	138.94	399.95	336.49	1426.70	199.59	997.00	178	3	1
1752	2023-02-05 23:59:00.000	10922.33	3899.82	9906.54	838.99	2633.87	2757.92	789.25	350.78	474.79	218.74	147.78	186.55	753.68	84.35	516.86	197.34	313.57	96.35	997.00	194	2	1
1753	2023-02-05 23:59:00.000	11082.15	3474.75	10763.27	1897.39	2869.99	2599.42	475.84	688.13	2610.11	428.51	573.81	112.37	146.06	161.27	575.07	855.07	133.68	65.87	1006.00	183	0	2
1754	2023-02-05 23:59:07.000	36061.37	1148.85	27023.49	1677.30	3364.72	13019.89	423.03	178.24	3205.49	151.87	883.53	410.54	343.16	376.55	550.73	807.53	805.32	104.89	1006.00	184	1	2
1755	2023-02-05 23:59:10.000	6051.39	736.71	20042.62	1556.00	6415.82	13733.77	149.10	162.60	1074.30	243.04	259.14	94.81	967.43	138.07	400.83	336.49	1433.77	199.59	997.00	178	3	1
1756	2023-02-05 23:59:11.000	10853.57	3896.94	9980.83	841.58	2632.35	2746.06	788.36	352.06	474.79	218.74	144.62	186.55	755.21	84.35	519.42	198.49	314.69	96.35	997.00	193	2	1
1757	2023-02-05 23:59:11.000	11104.58	3484.63	10709.21	1906.87	2873.84	2606.47	472.36	683.99	2611.26	427.43	602.65	111.69	146.06	161.27	573.44	856.19	133.68	65.01	1006.00	184	0	2
1758	2023-02-05 23:59:18.000	35874.96	1147.85	27190.74	1675.61	3370.58	12973.27	422.11	177.82	3204.36	151.50	883.53	409.81	343.97	375.73	549.89	807.53	800.85	104.89	1006.00	181	1	2
1759	2023-02-05 23:59:21.000	6056.84	737.66	20087.86	1560.08	6377.96	13739.88	148.58	162.13	1072.01	244.25	259.14	94.81	964.96	138.07	401.71	336.49	1430.56	199.59	997.00	179	3	1
1760	2023-02-05 23:59:22.000	10851.91	3836.41	10051.41	840.71	2602.02	2754.43	789.69	352.49	474.79	219.11	145.67	186.21	755.21	84.35	516.86	198.49	313.57	96.35	997.00	193	2	1
1761	2023-02-05 23:59:22.000	11074.94	3464.88	10711.96	1901.70	2862.27	2592.38	474.97	687.72	2608.96	428.87	599.67	112.37	146.06	161.27	573.44	857.32	133.68	65.87	1006.00	185	0	2
1762	2023-02-05 23:59:28.000	36151.41	1148.85	27036.94	1674.77	3365.45	13043.20	422.11	177.82	3204.36	151.50	880.46	410.17	343.97	375.73	549.04	807.53	804.76	104.89	1006.00	185	1	2
1763	2023-02-05 23:59:32.000	6066.20	737.66	19818.32	1558.45	6396.55	13686.92	148.58	162.60	1072.01	243.85	260.20	94.81	967.43	138.07	399.95	336.49	1434.41	199.59	997.00	180	3	1
1764	2023-02-05 23:59:32.000	10801.37	3838.33	9841.53	839.85	2629.32	2755.13	787.92	352.06	474.79	218.74	145.67	186.55	753.68	84.35	517.71	198.49	314.69	96.35	997.00	192	2	1
1765	2023-02-05 23:59:33.000	11099.77	3463.89	10736.70	1882.73	2853.79	2598.01	474.53	686.89	2620.46	428.15	598.67	112.03	146.06	161.27	573.44	851.71	133.13	65.01	1006.00	185	0	2
1766	2023-02-05 23:59:39.000	36134.82	1149.84	27267.63	1682.36	3372.05	13059.22	423.49	177.82	3204.36	151.50	883.53	410.17	343.97	375.73	551.57	807.53	805.88	104.89	1006.00	183	1	2
1767	2023-02-05 23:59:42.000	6033.45	736.71	19970.05	1556.82	6406.87	13763.64	148.58	162.60	1072.01	243.85	258.08	94.81	967.43	138.07	400.83	334.17	1430.56	199.59	997.00	177	3	1
1768	2023-02-05 23:59:43.000	10875.94	3908.47	10039.34	839.85	2639.18	2764.89	791.02	351.63	474.79	219.11	147.78	187.24	754.44	84.35	514.31	198.49	315.25	96.35	997.00	194	2	1
1769	2023-02-05 23:59:44.000	11090.16	3483.64	10771.52	1904.28	2880.01	2609.99	471.49	682.33	2614.71	426.71	599.67	111.69	146.06	161.27	574.26	857.32	133.68	65.01	1006.00	181	0	2
1770	2023-02-05 23:59:50.000	36298.32	1149.84	27097.50	1678.14	3369.12	12984.20	423.03	178.24	3191.91	151.87	881.48	409.81	343.16	375.73	549.89	807.53	804.20	104.89	1006.00	186	1	2
1771	2023-02-05 23:59:53.000	6028.77	737.66	19951.20	1560.90	6412.38	13767.03	148.58	162.60	1073.15	243.44	258.08	94.81	966.61	138.07	400.83	335.33	1431.20	199.59	997.00	177	3	1
1772	2023-02-05 23:59:54.000	11040.49	3452.04	10752.28	1901.70	2863.04	2590.97	474.97	687.31	2612.41	428.51	573.81	112.37	146.06	161.27	573.44	857.32	133.68	65.87	1006.00	187	0	2
1773	2023-02-05 23:59:54.000	10866.82	3912.31	10025.41	841.58	2641.45	2757.92	790.57	352.91	474.79	219.11	145.67	186.55	756.75	84.35	516.86	198.49	314.69	96.35	997.00	195	2	1
1774	2023-02-06 00:00:01.000	36246.98	1147.85	27046.56	1672.24	3342.73	12957.97	423.49	178.24	3204.36	151.50	883.53	410.90	343.97	375.73	551.57	807.53	804.76	104.89	1006.00	181	1	2
1775	2023-02-06 00:00:04.000	6050.61	734.81	19956.86	1549.48	6397.24	13765.00	149.10	162.60	1073.15	243.85	258.08	94.81	966.61	138.07	399.95	336.49	1436.98	198.62	997.00	177	3	1
1776	2023-02-06 00:00:05.000	10734.26	3843.13	10037.48	842.44	2622.50	2767.68	782.62	348.22	474.79	219.11	145.67	185.52	755.21	84.35	519.42	198.49	314.13	96.35	997.00	193	2	1
1777	2023-02-06 00:00:05.000	11076.54	3489.56	10756.86	1903.42	2876.16	2609.99	473.66	686.48	2612.41	429.23	600.66	112.03	146.06	161.27	571.01	853.95	133.68	65.87	1006.00	186	0	2
1778	2023-02-06 00:00:12.000	36401.00	1152.83	27147.48	1682.36	3378.65	13059.95	423.03	178.24	3198.70	151.50	884.56	410.17	342.36	374.91	549.89	805.29	805.88	104.01	1006.00	182	1	2
1779	2023-02-06 00:00:15.000	6066.98	737.66	19975.71	1557.63	6399.99	13749.38	148.58	162.60	1073.15	244.25	258.08	94.81	969.08	138.07	399.95	336.49	1439.56	199.59	997.00	177	3	1
1780	2023-02-06 00:00:16.000	10870.14	3907.51	10110.85	840.71	2627.80	2762.80	790.57	352.06	475.87	218.74	144.62	186.55	752.91	84.35	516.86	198.49	314.69	96.35	997.00	195	2	1
1781	2023-02-06 00:00:16.000	11080.54	3484.63	10584.60	1906.87	2876.16	2605.06	474.53	686.89	2614.71	428.51	574.81	112.03	146.06	161.27	572.63	857.32	133.68	65.01	1006.00	184	0	2
1782	2023-02-06 00:00:23.000	36369.41	1150.84	26970.62	1675.61	3363.99	12965.26	421.64	177.82	3204.36	151.50	882.51	409.45	343.97	375.73	550.73	807.53	807.56	104.89	1006.00	184	1	2
1783	2023-02-06 00:00:26.000	6015.52	738.61	20086.92	1558.45	6406.19	13748.02	149.10	162.60	1072.01	243.44	258.08	94.81	966.61	138.07	400.83	336.49	1440.84	199.59	997.00	175	3	1
1784	2023-02-06 00:00:27.000	10906.59	3882.53	10056.06	834.67	2632.35	2760.71	789.25	351.63	471.56	218.74	145.67	186.55	755.21	84.35	514.31	198.49	314.13	96.35	997.00	191	2	1
1785	2023-02-06 00:00:27.000	11163.05	3464.88	10795.34	1894.80	2863.04	2600.13	472.36	684.41	2603.21	427.79	573.81	111.69	145.27	161.27	575.07	856.19	133.68	65.01	1006.00	182	0	2
1786	2023-02-06 00:00:34.000	35953.16	1148.85	27102.31	1677.30	3370.58	13057.03	422.57	177.82	3204.36	151.50	884.56	409.81	343.97	376.55	550.73	807.53	806.44	104.01	1006.00	183	1	2
1787	2023-02-06 00:00:37.000	6070.10	736.71	19994.56	1556.82	6406.19	13740.56	149.10	162.60	1072.01	243.85	257.01	94.81	965.78	138.07	402.59	336.49	1437.63	200.56	997.00	178	3	1
1788	2023-02-06 00:00:38.000	10861.85	3903.66	10028.20	835.53	2630.08	2763.50	791.90	353.76	474.79	219.11	145.67	186.89	751.37	84.35	515.16	198.49	314.69	96.35	997.00	200	2	1
1789	2023-02-06 00:00:38.000	11064.52	3484.63	10785.26	1909.45	2878.47	2608.58	468.88	680.68	2610.11	425.62	572.82	111.35	146.06	161.27	575.88	858.44	133.68	65.01	1006.00	185	0	2
1790	2023-02-06 00:00:45.000	36157.73	1149.84	27111.92	1674.77	3359.59	13021.34	422.11	177.82	3198.70	151.50	881.48	409.81	343.16	374.91	550.73	806.41	805.32	104.89	1006.00	184	1	2
1791	2023-02-06 00:00:48.000	6052.17	735.76	19990.79	1557.63	6405.50	13756.85	148.58	162.13	1072.01	242.64	258.08	94.81	965.78	138.07	401.71	336.49	1435.70	199.59	997.00	178	3	1
1792	2023-02-06 00:00:49.000	10870.14	3914.23	10039.34	845.03	2645.25	2770.47	788.81	351.63	474.79	218.01	145.67	186.55	753.68	84.35	516.01	198.49	313.57	96.35	997.00	192	2	1
1793	2023-02-06 00:00:49.000	11132.61	3483.64	10787.10	1904.28	2878.47	2609.29	474.97	686.89	2610.11	428.15	570.83	112.03	146.06	161.27	574.26	859.56	133.68	65.87	1006.00	188	0	2
1794	2023-02-06 00:00:56.000	36176.69	1150.84	27109.03	1676.46	3358.86	12957.97	423.03	177.82	3210.02	151.50	882.51	410.54	343.97	375.73	551.57	800.81	804.76	104.89	1006.00	184	1	2
1795	2023-02-06 00:00:59.000	6042.03	735.76	20023.77	1553.56	6419.95	13769.07	148.58	162.60	1073.15	244.25	259.14	94.81	968.25	138.07	402.59	336.49	1433.77	199.59	997.00	180	3	1
1796	2023-02-06 00:01:00.000	10896.65	3920.96	10046.77	833.81	2640.70	2767.68	790.13	352.49	474.79	218.74	145.67	186.55	754.44	84.35	517.71	198.49	314.69	96.35	997.00	195	2	1
1797	2023-02-06 00:01:00.000	11155.04	3487.59	10773.35	1900.83	2869.21	2601.54	475.84	688.55	2608.96	429.60	573.81	112.37	146.06	161.27	574.26	859.56	133.68	65.87	1006.00	183	0	2
1798	2023-02-06 00:01:07.000	36368.62	1150.84	27106.15	1678.14	3375.72	13051.21	421.64	177.82	3194.17	151.50	882.51	409.45	343.16	375.73	550.73	806.41	804.20	104.89	1006.00	184	1	2
1799	2023-02-06 00:01:10.000	5999.15	735.76	19954.03	1555.19	6406.87	13736.48	148.58	162.60	1075.45	244.25	259.14	94.81	966.61	138.94	400.83	336.49	1436.98	199.59	997.00	177	3	1
1800	2023-02-06 00:01:11.000	10846.11	3892.13	9982.69	839.85	2613.39	2715.37	789.69	351.63	474.79	219.11	145.67	186.55	754.44	84.35	516.86	198.49	314.69	96.35	997.00	194	2	1
1801	2023-02-06 00:01:11.000	11106.98	3484.63	10766.94	1899.11	2874.61	2605.06	474.97	687.31	2615.86	428.15	597.68	112.03	146.06	161.27	575.07	859.56	133.68	65.01	1006.00	183	0	2
1802	2023-02-06 00:01:17.000	36226.45	1148.85	27001.38	1673.08	3367.65	13027.17	423.03	177.82	3205.49	151.50	882.51	410.54	343.97	374.91	545.68	799.69	803.09	104.89	1006.00	185	1	2
1803	2023-02-06 00:01:21.000	6041.25	737.66	19954.97	1559.27	6404.81	13716.12	149.10	162.13	1072.01	244.25	259.14	94.81	967.43	138.07	400.83	336.49	1435.06	199.59	997.00	177	3	1
1804	2023-02-06 00:01:22.000	10780.66	3895.02	9984.55	831.22	2631.60	2755.82	791.90	352.06	473.71	218.74	147.78	186.89	755.21	84.35	520.27	198.49	313.57	96.35	997.00	192	2	1
1805	2023-02-06 00:01:22.000	11142.23	3471.79	10827.41	1912.90	2874.61	2617.04	471.92	683.16	2599.76	427.79	573.81	111.69	146.06	161.27	571.82	858.44	133.68	65.87	1006.00	182	0	2
1806	2023-02-06 00:01:28.000	36229.61	1152.83	27130.18	1677.30	3371.32	13046.84	420.72	177.82	3208.89	151.50	882.51	408.35	343.97	375.73	551.57	808.65	804.76	104.89	1006.00	185	1	2
1807	2023-02-06 00:01:32.000	6033.45	736.71	20039.80	1560.08	6413.07	13747.35	148.58	162.60	1072.01	244.25	260.20	94.81	969.08	138.94	401.71	336.49	1433.13	200.56	997.00	182	3	1
1808	2023-02-06 00:01:32.000	10843.62	3920.96	10011.48	843.30	2636.90	2762.80	794.11	353.34	475.87	218.74	145.67	187.24	755.98	84.35	520.27	198.49	314.69	96.35	997.00	197	2	1
1809	2023-02-06 00:01:32.000	11157.45	3497.46	10695.47	1903.42	2872.30	2603.65	474.10	686.89	2618.16	427.79	597.68	112.03	146.06	161.27	574.26	859.56	133.68	65.87	1006.00	187	0	2
1810	2023-02-06 00:01:39.000	36467.35	1149.84	27278.21	1678.14	3381.58	13089.81	423.03	178.24	3205.49	151.87	883.53	410.54	343.16	375.73	550.73	808.65	801.41	104.89	1006.00	183	1	2
1811	2023-02-06 00:01:42.000	6037.35	737.66	20109.54	1551.11	6390.35	13735.80	148.58	162.13	1073.15	243.44	259.14	94.81	965.78	138.07	402.59	336.49	1432.49	199.59	997.00	178	3	1
1812	2023-02-06 00:01:43.000	10808.83	3857.55	9975.26	838.12	2619.46	2750.94	793.67	353.76	474.79	219.83	145.67	187.58	755.98	84.35	518.57	198.49	314.69	95.48	997.00	192	2	1
1813	2023-02-06 00:01:43.000	11048.50	3478.70	10438.92	1909.45	2870.76	2602.24	473.23	684.82	2622.76	427.79	602.65	112.03	146.06	161.27	572.63	856.19	133.68	65.87	1006.00	181	0	2
1814	2023-02-06 00:01:50.000	36192.48	1147.85	26987.92	1678.14	3363.25	13046.84	421.64	177.82	3204.36	151.50	883.53	409.08	343.16	375.73	549.04	807.53	798.05	104.01	1006.00	182	1	2
1815	2023-02-06 00:01:53.000	6053.73	738.61	20124.62	1560.08	6409.63	13776.54	149.10	162.60	1074.30	243.85	259.14	94.81	966.61	138.07	400.83	336.49	1440.20	200.56	997.00	181	3	1
1816	2023-02-06 00:01:54.000	10914.05	3882.53	10029.13	838.99	2617.19	2756.52	789.25	352.06	473.71	219.83	145.67	186.55	755.98	84.35	517.71	197.34	314.13	96.35	997.00	193	2	1
1817	2023-02-06 00:01:54.000	11058.91	3496.48	10803.59	1904.28	2880.78	2609.99	474.97	687.31	2612.41	428.51	602.65	112.03	146.06	160.46	571.01	853.95	133.68	65.87	1006.00	182	0	2
1818	2023-02-06 00:02:01.000	36174.32	1150.84	26932.17	1673.93	3370.58	13022.80	422.57	178.24	3208.89	151.50	883.53	409.45	343.97	376.55	550.73	805.29	801.41	104.89	1006.00	182	1	2
1819	2023-02-06 00:02:04.000	6088.03	738.61	20096.34	1558.45	6397.92	13754.13	148.58	162.13	1073.15	244.25	258.08	94.81	968.25	138.07	401.71	336.49	1436.98	199.59	997.00	177	3	1
1820	2023-02-06 00:02:05.000	10808.00	3880.61	10016.12	835.53	2632.35	2755.82	785.27	351.63	474.79	219.11	147.78	186.21	756.75	84.35	518.57	198.49	314.69	96.35	997.00	193	2	1
1821	2023-02-06 00:02:05.000	11037.29	3484.63	10794.43	1910.32	2873.84	2605.06	473.23	685.23	2619.31	428.15	597.68	112.03	146.85	161.27	573.44	857.32	133.68	65.87	1006.00	184	0	2
1822	2023-02-06 00:02:12.000	36314.91	1149.84	26891.80	1675.61	3361.79	12994.39	420.72	177.82	3206.62	151.50	882.51	409.08	343.16	375.73	550.73	807.53	802.53	104.01	1006.00	183	1	2
1823	2023-02-06 00:02:15.000	6061.52	738.61	20052.99	1560.08	6419.27	13735.80	148.58	162.13	1072.01	243.85	258.08	94.81	967.43	138.07	400.83	336.49	1432.49	199.59	997.00	179	3	1
1824	2023-02-06 00:02:16.000	10940.56	3876.76	10011.48	840.71	2629.32	2757.92	790.57	353.34	475.87	219.11	144.62	186.89	755.21	84.35	517.71	198.49	314.69	96.35	997.00	194	2	1
1825	2023-02-06 00:02:16.000	11070.13	3460.93	10742.20	1891.35	2843.76	2593.08	474.53	686.48	2606.66	428.15	572.82	112.03	146.06	160.46	571.01	857.32	133.68	65.87	1006.00	186	0	2
1826	2023-02-06 00:02:23.000	36573.19	1150.84	26991.77	1673.93	3366.92	13016.25	422.57	177.82	3202.10	151.50	884.56	410.17	343.97	375.73	551.57	809.77	804.76	104.89	1006.00	182	1	2
1827	2023-02-06 00:02:26.000	6004.60	735.76	20014.35	1558.45	6430.97	13772.47	148.58	162.13	1070.86	243.85	258.08	94.81	966.61	138.07	401.71	336.49	1435.06	200.56	997.00	180	3	1
1828	2023-02-06 00:02:27.000	11075.74	3487.59	10780.68	1904.28	2876.93	2608.58	474.97	687.31	2607.81	428.87	599.67	112.03	146.06	161.27	574.26	859.56	133.68	65.87	1006.00	185	0	2
1829	2023-02-06 00:02:27.000	10894.16	3912.31	10056.06	838.99	2627.05	2760.01	785.27	351.63	474.79	219.47	147.78	186.21	753.68	84.35	516.01	198.49	313.57	96.35	997.00	192	2	1
1830	2023-02-06 00:02:34.000	36313.33	1150.84	26978.31	1670.55	3377.18	13044.65	423.03	178.24	3205.49	151.50	882.51	410.17	343.97	375.73	550.73	806.41	803.64	104.89	1006.00	185	1	2
1831	2023-02-06 00:02:37.000	6014.74	736.71	20023.77	1558.45	6414.45	13767.71	149.10	162.60	1072.01	243.44	259.14	94.81	967.43	138.07	394.66	336.49	1428.63	199.59	997.00	181	3	1
1832	2023-02-06 00:02:38.000	10941.16	3455.00	10777.02	1908.59	2880.78	2610.70	473.66	683.58	2614.71	427.43	571.82	112.03	146.06	158.86	574.26	858.44	133.68	65.87	1006.00	184	0	2
1833	2023-02-06 00:02:38.000	10854.39	3913.27	10000.34	838.99	2647.52	2769.08	792.34	353.34	474.79	219.47	144.62	187.24	755.21	84.35	516.86	198.49	314.69	96.35	997.00	192	2	1
1834	2023-02-06 00:02:45.000	36204.33	1150.84	27152.29	1675.61	3347.13	13022.07	421.18	177.82	3213.42	151.87	883.53	409.45	343.97	376.55	551.57	805.29	800.29	104.01	1006.00	184	1	2
1835	2023-02-06 00:02:48.000	6013.18	736.71	19928.58	1553.56	6413.07	13705.93	148.58	162.13	1072.01	242.24	258.08	94.81	966.61	138.07	401.71	336.49	1429.27	200.56	997.00	177	3	1
1836	2023-02-06 00:02:49.000	10908.25	3870.04	9999.41	838.12	2621.74	2743.97	787.92	352.06	474.79	217.65	145.67	186.21	754.44	84.35	518.57	198.49	314.69	96.35	997.00	194	2	1
1837	2023-02-06 00:02:49.000	11100.57	3481.67	10806.34	1897.39	2866.90	2598.01	474.10	686.48	2603.21	428.15	570.83	112.37	146.06	161.27	575.07	859.56	133.68	65.87	1006.00	192	0	2
1838	2023-02-06 00:02:56.000	36066.11	1147.85	27037.90	1677.30	3366.19	13053.39	422.57	177.82	3200.96	151.14	879.43	410.17	343.16	374.91	550.73	807.53	804.20	104.89	1006.00	177	1	2
1839	2023-02-06 00:02:59.000	6044.37	735.76	19999.27	1555.19	6391.04	13742.59	148.58	162.60	1074.30	241.03	258.08	94.81	966.61	138.07	399.95	336.49	1438.27	199.59	997.00	182	3	1
1840	2023-02-06 00:03:00.000	10784.80	3898.86	9955.76	833.81	2637.66	2768.38	791.02	352.91	475.87	218.74	147.78	186.89	755.21	84.35	515.16	198.49	314.69	96.35	997.00	194	2	1
1841	2023-02-06 00:03:00.000	11062.92	3485.62	10785.26	1907.73	2878.47	2605.06	473.66	685.65	2611.26	428.15	599.67	112.03	146.06	161.27	574.26	860.68	133.68	65.87	1006.00	186	0	2
1842	2023-02-06 00:03:07.000	36380.47	1151.84	27225.34	1673.93	3347.86	12866.93	422.57	177.82	3212.28	151.50	882.51	410.17	343.97	375.73	551.57	805.29	804.20	104.89	1006.00	187	1	2
1843	2023-02-06 00:03:10.000	6030.33	734.81	20004.92	1557.63	6399.99	13735.80	148.58	162.13	1073.15	243.85	257.01	94.81	969.90	138.94	399.95	336.49	1433.77	199.59	997.00	176	3	1
1844	2023-02-06 00:03:10.000	10901.62	3901.74	10077.42	839.85	2633.11	2756.52	789.69	352.91	474.79	218.38	145.67	186.89	756.75	84.35	515.16	198.49	314.13	96.35	997.00	193	2	1
1845	2023-02-06 00:03:11.000	11116.59	3489.56	10679.89	1909.45	2878.47	2607.88	474.97	687.72	2611.26	428.15	599.67	112.03	146.06	161.27	574.26	859.56	133.68	65.87	1006.00	186	0	2
1846	2023-02-06 00:03:18.000	36359.93	1151.84	26978.31	1681.52	3364.72	13021.34	423.49	177.82	3207.76	151.50	881.48	410.54	343.97	375.73	549.89	804.17	804.20	104.89	1006.00	182	1	2
1847	2023-02-06 00:03:21.000	6054.51	737.66	19890.89	1559.27	6399.99	13742.59	149.10	162.60	1073.15	243.85	259.14	94.81	968.25	138.07	402.59	336.49	1433.13	199.59	997.00	180	3	1
1848	2023-02-06 00:03:21.000	10860.19	3911.35	10039.34	839.85	2635.39	2763.50	789.25	352.91	474.79	219.11	147.78	186.89	755.98	84.35	516.86	198.49	314.69	96.35	997.00	194	2	1
1849	2023-02-06 00:03:21.000	11093.36	3484.63	10661.57	1907.73	2874.61	2598.72	473.66	685.65	2617.01	427.07	599.67	112.03	146.06	161.27	571.82	857.32	133.68	65.01	1006.00	182	0	2
1850	2023-02-06 00:03:29.000	36266.73	1149.84	27183.05	1679.83	3374.25	13041.01	422.11	177.82	3211.15	151.50	881.48	409.45	343.16	375.73	550.73	804.17	803.64	104.01	1006.00	184	1	2
1851	2023-02-06 00:03:32.000	6026.44	736.71	20045.45	1560.08	6417.89	13768.39	148.58	162.13	1073.15	243.85	258.08	94.81	963.32	138.07	401.71	336.49	1435.06	199.59	997.00	179	3	1
1852	2023-02-06 00:03:32.000	10859.37	3918.08	9983.62	837.26	2641.45	2762.10	787.92	351.63	474.79	218.74	145.67	186.89	755.21	84.35	518.57	198.49	313.01	96.35	997.00	194	2	1
1853	2023-02-06 00:03:32.000	11034.88	3460.93	10772.44	1894.80	2866.13	2604.36	475.40	687.72	2615.86	427.79	592.71	112.03	146.06	161.27	572.63	851.71	133.68	65.01	1006.00	184	0	2
1854	2023-02-06 00:03:39.000	36381.26	1150.84	27040.79	1678.99	3363.99	12966.71	420.72	177.82	3199.83	151.14	882.51	408.72	343.97	375.73	551.57	806.41	804.20	104.01	1006.00	183	1	2
1855	2023-02-06 00:03:42.000	5999.93	735.76	20033.20	1558.45	6415.14	13778.58	148.58	162.13	1072.01	243.85	260.20	94.81	969.08	137.20	401.71	336.49	1434.41	199.59	997.00	180	3	1
1856	2023-02-06 00:03:43.000	10824.57	3898.86	9991.98	838.99	2627.05	2746.76	793.22	352.91	474.79	219.11	145.67	186.89	755.98	84.35	517.71	197.34	313.01	96.35	997.00	195	2	1
1857	2023-02-06 00:03:43.000	11051.70	3485.62	10783.43	1893.94	2871.53	2609.29	474.53	686.89	2612.41	428.15	600.66	112.03	146.06	160.46	571.82	857.32	133.68	65.87	1006.00	182	0	2
1858	2023-02-06 00:03:50.000	36080.32	1153.83	27136.91	1682.36	3378.65	13054.85	423.03	178.24	3208.89	151.50	881.48	410.17	343.97	375.73	551.57	806.41	804.76	104.89	1006.00	184	1	2
1859	2023-02-06 00:03:53.000	6029.55	737.66	20005.87	1560.08	6421.33	13786.72	149.10	162.60	1073.15	243.04	259.14	95.24	967.43	138.07	399.95	336.49	1427.35	199.59	997.00	181	3	1
1860	2023-02-06 00:03:54.000	10885.88	3922.88	10108.07	840.71	2642.97	2773.96	791.90	352.06	474.79	219.11	144.62	186.89	755.98	84.35	513.46	197.34	314.13	96.35	997.00	192	2	1
1861	2023-02-06 00:03:54.000	11086.15	3485.62	10712.88	1911.18	2876.16	2602.95	474.97	686.89	2615.86	428.15	601.66	112.37	146.06	161.27	575.07	859.56	133.68	65.87	1006.00	184	0	2
1862	2023-02-06 00:04:01.000	36152.20	1150.84	27097.50	1677.30	3367.65	13023.53	422.11	177.39	3211.15	151.50	882.51	409.81	343.97	376.55	550.73	807.53	804.20	104.89	1006.00	183	1	2
1863	2023-02-06 00:04:04.000	6066.20	737.66	20047.34	1556.00	6375.20	13793.51	148.58	162.13	1073.15	244.25	259.14	94.81	966.61	138.07	402.59	336.49	1422.85	200.56	997.00	180	3	1
1864	2023-02-06 00:04:05.000	10863.51	3933.45	10065.35	844.17	2642.21	2767.68	791.46	353.34	475.87	218.74	148.84	186.89	756.75	84.35	517.71	198.49	314.13	96.35	997.00	194	2	1
1865	2023-02-06 00:04:05.000	11141.43	3482.65	10737.62	1906.87	2873.84	2598.72	474.10	687.31	2614.71	429.23	571.82	112.03	146.06	161.27	574.26	858.44	133.68	65.87	1006.00	184	0	2
1866	2023-02-06 00:04:12.000	36338.60	1150.84	27230.15	1680.67	3364.72	12987.84	423.95	178.24	3208.89	151.50	883.53	410.90	343.97	376.55	549.04	806.41	806.44	104.01	1006.00	185	1	2
1867	2023-02-06 00:04:15.000	6031.11	736.71	20031.31	1557.63	6395.17	13772.47	148.58	162.60	1073.15	243.85	258.08	95.24	969.90	138.07	401.71	336.49	1438.27	200.56	997.00	180	3	1
1868	2023-02-06 00:04:16.000	10880.91	3879.64	9981.76	838.99	2633.11	2762.10	789.25	352.91	474.79	218.74	147.78	186.55	755.98	84.35	516.01	198.49	314.69	96.35	997.00	192	2	1
1869	2023-02-06 00:04:16.000	11096.57	3463.89	10726.62	1894.80	2863.04	2601.54	475.40	687.31	2605.51	428.15	599.67	112.37	146.06	161.27	571.82	858.44	133.68	65.87	1006.00	184	0	2
1870	2023-02-06 00:04:23.000	35810.20	1144.86	26729.36	1667.18	3355.19	13018.43	422.57	177.82	3200.96	151.50	882.51	410.54	343.16	375.73	551.57	806.41	805.88	104.89	1006.00	181	1	2
1871	2023-02-06 00:04:26.000	6043.59	736.71	19734.43	1557.63	6408.25	13720.87	148.58	162.13	1074.30	243.44	260.20	94.81	968.25	138.07	402.59	336.49	1433.77	199.59	997.00	177	3	1
1872	2023-02-06 00:04:27.000	10846.94	3876.76	10027.27	832.94	2636.15	2758.61	788.36	352.91	475.87	219.11	146.73	186.21	757.51	84.35	514.31	198.49	314.13	96.35	997.00	194	2	1
1873	2023-02-06 00:04:27.000	11112.59	3483.64	10832.91	1912.04	2871.53	2600.13	473.66	686.06	2613.56	428.51	572.82	112.03	146.06	161.27	573.44	857.32	133.68	65.87	1006.00	184	0	2
1874	2023-02-06 00:04:34.000	36132.46	1150.84	27126.33	1678.99	3372.78	13000.95	422.11	178.24	3204.36	151.50	881.48	409.81	343.16	376.55	551.57	808.65	803.09	104.89	1006.00	186	1	2
1875	2023-02-06 00:04:37.000	6045.93	736.71	19987.02	1558.45	6404.12	13740.56	149.10	162.60	1074.30	243.85	258.08	94.81	959.20	138.07	401.71	336.49	1427.99	199.59	997.00	181	3	1
1876	2023-02-06 00:04:38.000	10737.57	3901.74	10022.62	839.85	2627.05	2745.36	789.25	352.91	475.87	219.47	145.67	186.89	755.21	84.35	517.71	197.34	314.69	96.35	997.00	193	2	1
1877	2023-02-06 00:04:38.000	11129.41	3466.85	10793.51	1913.77	2870.76	2610.70	474.97	687.31	2614.71	428.51	572.82	112.03	146.06	161.27	575.07	858.44	133.68	65.87	1006.00	185	0	2
1878	2023-02-06 00:04:45.000	36233.56	1151.84	27255.14	1679.83	3381.58	13072.33	423.95	178.24	3205.49	151.50	882.51	411.26	342.36	375.73	550.73	807.53	804.76	104.89	1006.00	182	1	2
1879	2023-02-06 00:04:48.000	6027.22	736.71	19903.14	1556.82	6404.81	13734.45	148.58	162.60	1072.01	243.85	258.08	94.81	966.61	138.07	401.71	336.49	1434.41	199.59	997.00	179	3	1
1880	2023-02-06 00:04:49.000	10913.22	3871.96	9799.73	840.71	2630.84	2748.85	790.13	352.91	474.79	218.38	145.67	186.89	755.21	84.35	516.86	197.34	314.13	95.48	997.00	190	2	1
1881	2023-02-06 00:04:49.000	11046.90	3473.77	10705.55	1904.28	2872.30	2603.65	473.66	685.23	2610.11	427.79	601.66	111.69	146.06	161.27	574.26	856.19	133.68	65.87	1006.00	182	0	2
1882	2023-02-06 00:04:56.000	35856.80	1149.84	27133.06	1677.30	3371.32	12974.73	422.11	177.82	3199.83	151.50	882.51	409.45	342.36	375.73	551.57	808.65	805.88	104.89	1006.00	185	1	2
1883	2023-02-06 00:04:59.000	6059.18	737.66	20096.34	1561.71	6423.40	13754.13	148.58	162.13	1073.15	243.85	258.08	94.81	968.25	138.94	401.71	336.49	1440.84	199.59	997.00	178	3	1
1884	2023-02-06 00:04:59.000	10883.39	3870.04	9949.26	834.67	2628.56	2755.13	789.69	352.06	474.79	219.47	145.67	186.55	755.98	84.35	516.86	198.49	314.13	96.35	997.00	193	2	1
1885	2023-02-06 00:05:00.000	11060.52	3477.72	10692.72	1892.21	2863.04	2602.95	474.53	686.48	2606.66	428.51	573.81	112.37	146.06	161.27	575.88	859.56	133.68	65.87	1006.00	185	0	2
1886	2023-02-06 00:05:07.000	35940.52	1151.84	27178.24	1680.67	3339.06	12981.28	423.03	178.24	3198.70	151.50	883.53	410.90	343.97	376.55	551.57	806.41	805.88	104.89	1006.00	185	1	2
1887	2023-02-06 00:05:10.000	6027.22	736.71	20112.37	1556.82	6411.00	13765.00	148.58	162.13	1073.15	243.44	257.01	94.81	966.61	138.07	400.83	336.49	1430.56	199.59	997.00	179	3	1
1888	2023-02-06 00:05:10.000	10850.25	3912.31	10022.62	836.40	2631.60	2760.71	791.02	352.91	474.79	219.11	145.67	186.89	756.75	84.35	516.01	198.49	314.69	96.35	997.00	194	2	1
1889	2023-02-06 00:05:10.000	11093.36	3452.04	10796.26	1902.56	2861.50	2598.72	472.79	683.99	2610.11	427.43	598.67	111.69	146.06	161.27	575.07	848.34	133.68	65.01	1006.00	185	0	2
1890	2023-02-06 00:05:18.000	36495.00	1149.84	27016.76	1675.61	3361.79	13027.17	422.57	177.82	3198.70	151.50	882.51	410.17	343.16	375.73	550.73	807.53	806.44	104.01	1006.00	180	1	2
1891	2023-02-06 00:05:21.000	6062.30	736.71	20032.26	1554.37	6417.89	13716.12	148.58	162.13	1074.30	243.85	258.08	94.81	969.90	138.94	401.71	335.33	1438.91	199.59	997.00	180	3	1
1892	2023-02-06 00:05:21.000	10776.51	3887.33	9983.62	835.53	2633.87	2757.92	787.04	352.49	473.71	217.65	147.78	186.55	755.98	84.35	517.71	198.49	314.13	96.35	997.00	194	2	1
1893	2023-02-06 00:05:21.000	10941.16	3465.87	10728.46	1906.01	2874.61	2606.47	474.97	687.31	2614.71	428.87	599.67	112.37	146.06	161.27	573.44	858.44	134.24	65.87	1006.00	187	0	2
1894	2023-02-06 00:05:28.000	36333.08	1149.84	27148.44	1675.61	3369.85	13043.92	422.57	177.82	3200.96	151.50	882.51	409.81	342.36	375.73	549.89	806.41	806.44	104.89	1006.00	183	1	2
1895	2023-02-06 00:05:32.000	6047.49	735.76	19954.97	1553.56	6404.12	13741.91	148.58	162.13	1069.71	243.85	259.14	94.81	969.08	138.07	401.71	337.65	1440.20	200.56	997.00	180	3	1
1896	2023-02-06 00:05:32.000	10834.51	3812.39	9978.05	833.81	2618.70	2763.50	793.22	352.91	475.87	218.01	145.67	187.24	755.98	84.35	518.57	198.49	314.69	96.35	997.00	197	2	1
1897	2023-02-06 00:05:32.000	11102.17	3477.72	10718.38	1907.73	2868.44	2600.83	473.23	684.82	2618.16	427.07	599.67	112.03	146.06	161.27	574.26	858.44	133.68	65.01	1006.00	185	0	2
1898	2023-02-06 00:05:39.000	36200.38	1152.83	27150.37	1676.46	3363.25	13006.78	422.57	177.82	3203.23	151.50	880.46	410.54	343.16	375.73	550.73	807.53	804.76	104.89	1006.00	185	1	2
1899	2023-02-06 00:05:42.000	5921.95	736.71	19885.23	1553.56	6390.35	13731.05	149.10	162.60	1073.15	243.85	258.08	94.81	967.43	138.07	401.71	333.01	1435.06	199.59	997.00	180	3	1
1900	2023-02-06 00:05:43.000	10847.77	3897.90	10011.48	839.85	2637.66	2771.17	784.39	351.21	474.79	218.74	145.67	186.55	755.21	84.35	509.20	197.34	314.13	96.35	997.00	195	2	1
1901	2023-02-06 00:05:43.000	11112.59	3488.58	10835.66	1915.49	2880.01	2614.22	474.53	686.89	2603.21	428.51	599.67	112.37	146.06	160.46	573.44	859.56	133.68	65.87	1006.00	184	0	2
1902	2023-02-06 00:05:50.000	36414.43	1150.84	27231.11	1678.99	3375.72	13048.29	421.18	177.39	3200.96	151.87	882.51	409.08	343.16	375.73	550.73	805.29	800.29	104.89	1006.00	183	1	2
1903	2023-02-06 00:05:53.000	6004.60	736.71	19906.91	1555.19	6413.07	13774.50	148.58	162.60	1072.01	243.85	259.14	94.81	968.25	138.07	401.71	336.49	1436.34	200.56	997.00	181	3	1
1904	2023-02-06 00:05:54.000	10865.16	3893.10	10030.05	839.85	2636.15	2755.82	792.34	353.34	474.79	218.01	147.78	187.24	755.21	84.35	517.71	198.49	314.69	96.35	997.00	194	2	1
1905	2023-02-06 00:05:54.000	11047.70	3482.65	10766.94	1906.87	2878.47	2612.11	474.53	687.72	2620.46	428.87	598.67	112.03	146.06	161.27	573.44	853.95	133.68	65.87	1006.00	186	0	2
1906	2023-02-06 00:06:01.000	36340.19	1148.85	27211.88	1675.61	3372.78	12963.80	415.65	176.54	3198.70	151.50	882.51	404.72	343.16	375.73	550.73	806.41	802.53	104.89	1006.00	184	1	2
1907	2023-02-06 00:06:04.000	6045.15	738.61	20132.16	1560.90	6417.89	13792.15	148.58	162.13	1074.30	243.85	259.14	94.81	968.25	138.07	401.71	336.49	1433.77	199.59	997.00	177	3	1
1908	2023-02-06 00:06:05.000	10933.93	3903.66	10014.27	837.26	2635.39	2757.22	792.34	352.49	474.79	218.74	145.67	186.89	752.91	84.35	517.71	198.49	314.13	96.35	997.00	195	2	1
1909	2023-02-06 00:06:05.000	11024.47	3463.89	10749.53	1896.52	2859.96	2600.83	474.10	686.06	2610.11	428.15	598.67	111.69	146.06	161.27	575.07	858.44	133.68	65.87	1006.00	181	0	2
1910	2023-02-06 00:06:12.000	36284.90	1149.84	27103.27	1679.83	3379.38	13037.37	423.49	178.24	3205.49	151.50	881.48	410.90	343.97	375.73	551.57	808.65	804.20	104.01	1006.00	185	1	2
1911	2023-02-06 00:06:15.000	6036.57	735.76	20151.95	1560.08	6422.02	13790.80	149.10	162.60	1074.30	243.04	259.14	94.81	965.78	138.07	400.83	336.49	1437.63	200.56	997.00	179	3	1
1912	2023-02-06 00:06:16.000	10871.79	3918.08	10018.91	838.12	2640.70	2768.38	792.78	353.34	474.79	219.47	147.78	187.24	755.98	84.35	517.71	197.34	314.69	96.35	997.00	194	2	1
1913	2023-02-06 00:06:16.000	11133.41	3491.54	10779.77	1911.18	2856.87	2613.52	474.53	687.72	2619.31	429.23	601.66	112.03	146.06	161.27	573.44	858.44	133.68	65.87	1006.00	184	0	2
1914	2023-02-06 00:06:23.000	36250.14	1150.84	27298.39	1677.30	3364.72	13026.44	423.49	178.24	3200.96	151.50	882.51	410.54	343.16	375.73	549.04	808.65	803.09	104.89	1006.00	183	1	2
1915	2023-02-06 00:06:26.000	6074.78	737.66	20079.38	1557.63	6390.35	13760.25	148.58	162.60	1072.01	244.25	258.08	94.81	964.14	138.07	401.71	336.49	1435.70	200.56	997.00	177	3	1
1916	2023-02-06 00:06:27.000	10875.94	3898.86	10030.98	841.58	2635.39	2766.29	788.36	348.65	474.79	219.11	147.78	186.89	753.68	84.35	518.57	198.49	313.57	96.35	997.00	193	2	1
1917	2023-02-06 00:06:27.000	11070.13	3477.72	10711.96	1907.73	2873.84	2609.29	474.53	687.72	2618.16	429.23	600.66	112.03	146.06	161.27	575.88	857.32	133.68	65.87	1006.00	178	0	2
1918	2023-02-06 00:06:34.000	36168.00	1152.83	26457.33	1677.30	3377.92	13069.42	422.57	177.82	3189.65	151.50	882.51	409.81	343.16	375.73	550.73	806.41	804.76	104.01	1006.00	182	1	2
1919	2023-02-06 00:06:37.000	6032.67	738.61	20053.93	1556.82	6395.86	13738.52	148.58	162.13	1074.30	243.85	258.08	94.81	964.96	138.07	399.07	335.33	1436.34	199.59	997.00	176	3	1
1920	2023-02-06 00:06:37.000	10869.31	3903.66	9962.26	838.12	2631.60	2759.31	791.02	352.06	474.79	219.11	147.78	186.89	755.21	84.35	517.71	197.34	314.13	96.35	997.00	196	2	1
1921	2023-02-06 00:06:38.000	11120.60	3471.79	10758.69	1910.32	2864.59	2602.95	474.97	686.89	2608.96	428.15	598.67	112.37	145.27	160.46	569.38	853.95	133.68	65.87	1006.00	181	0	2
1922	2023-02-06 00:06:45.000	36236.71	1148.85	26990.81	1679.83	3374.98	13078.16	422.57	177.82	3211.15	151.50	882.51	409.81	343.16	374.91	549.89	806.41	804.76	104.89	1006.00	186	1	2
1923	2023-02-06 00:06:48.000	6028.77	737.66	20112.37	1553.56	6427.53	13786.04	149.10	162.60	1072.01	243.85	257.01	94.81	969.08	138.07	402.59	336.49	1424.77	199.59	997.00	179	3	1
1924	2023-02-06 00:06:48.000	10875.94	3872.92	9973.40	838.12	2636.15	2742.57	790.13	353.34	474.79	218.38	145.67	186.55	755.21	84.35	517.71	197.34	314.69	95.48	997.00	193	2	1
1925	2023-02-06 00:06:48.000	11139.02	3483.64	10773.35	1907.73	2877.70	2607.17	474.53	687.72	2612.41	428.87	572.82	112.03	146.06	161.27	574.26	862.93	133.68	65.87	1006.00	183	0	2
1926	2023-02-06 00:06:56.000	36192.48	1149.84	27141.72	1672.24	3366.92	13022.80	423.03	178.24	3199.83	151.50	882.51	410.54	343.16	375.73	550.73	801.93	805.32	104.89	1006.00	186	1	2
1927	2023-02-06 00:06:59.000	6074.00	736.71	19999.27	1553.56	6403.43	13720.87	148.58	162.13	1070.86	244.65	259.14	94.81	965.78	138.07	400.83	335.33	1435.70	199.59	997.00	180	3	1
1928	2023-02-06 00:06:59.000	10862.68	3899.82	10086.70	842.44	2644.49	2779.54	791.02	352.91	473.71	218.38	145.67	186.89	751.37	84.35	516.01	197.34	312.45	96.35	997.00	193	2	1
1929	2023-02-06 00:06:59.000	11120.60	3487.59	10771.52	1902.56	2874.61	2600.83	475.40	687.72	2615.86	428.15	599.67	112.37	146.06	161.27	574.26	855.07	133.68	65.87	1006.00	183	0	2
1930	2023-02-06 00:07:07.000	35920.78	1147.85	26994.65	1672.24	3367.65	13016.97	421.18	177.39	3203.23	151.50	880.46	408.72	343.97	376.55	551.57	808.65	801.97	104.89	1006.00	184	1	2
1931	2023-02-06 00:07:10.000	6049.05	736.71	19921.99	1550.30	6407.56	13739.88	148.58	162.13	1072.01	243.85	259.14	94.81	966.61	138.07	399.95	336.49	1427.35	200.56	997.00	180	3	1
1932	2023-02-06 00:07:10.000	10813.80	3841.21	10092.28	826.90	2623.25	2755.82	791.90	353.34	474.79	218.38	145.67	187.24	752.91	84.35	516.01	197.34	313.01	96.35	997.00	195	2	1
1933	2023-02-06 00:07:10.000	11102.17	3476.73	10777.93	1898.25	2864.59	2596.61	472.79	684.82	2605.51	428.51	599.67	112.03	146.06	161.27	574.26	859.56	133.68	65.87	1006.00	183	0	2
1934	2023-02-06 00:07:18.000	36356.77	1149.84	27130.18	1673.08	3364.72	13006.05	423.49	178.24	3202.10	151.50	882.51	410.54	343.16	375.73	551.57	803.05	804.76	104.01	1006.00	185	1	2
1935	2023-02-06 00:07:21.000	6049.83	737.66	19495.99	1551.11	6408.94	13730.37	149.10	162.60	1073.15	243.44	259.14	94.81	966.61	138.07	401.71	336.49	1435.70	199.59	997.00	180	3	1
1936	2023-02-06 00:07:21.000	10595.07	3909.43	10065.35	840.71	2642.21	2778.84	789.25	353.34	474.79	218.38	145.67	186.89	755.21	84.35	520.27	198.49	313.57	94.60	997.00	195	2	1
1937	2023-02-06 00:07:21.000	11102.17	3483.64	10838.41	1912.04	2882.33	2612.81	474.97	688.13	2612.41	429.23	598.67	112.03	146.06	161.27	575.07	853.95	133.68	65.87	1006.00	188	0	2
1938	2023-02-06 00:07:29.000	36521.06	1152.83	27191.70	1678.99	3366.92	13027.90	423.95	178.24	3206.62	151.50	882.51	410.90	343.16	375.73	551.57	805.29	803.64	104.89	1006.00	183	1	2
1939	2023-02-06 00:07:32.000	6036.57	737.66	20025.66	1557.63	6399.30	13779.93	148.58	162.13	1073.15	241.03	257.01	94.81	967.43	138.94	399.95	336.49	1438.27	199.59	997.00	179	3	1
1940	2023-02-06 00:07:32.000	10942.22	3897.90	10031.91	838.99	2633.11	2757.22	787.92	351.63	474.79	219.11	144.62	186.55	753.68	84.35	515.16	197.34	315.25	96.35	997.00	194	2	1
1941	2023-02-06 00:07:32.000	11130.21	3493.51	10785.26	1906.01	2872.30	2605.06	474.10	686.48	2608.96	428.51	598.67	112.03	146.06	160.46	573.44	858.44	133.68	65.87	1006.00	183	0	2
1942	2023-02-06 00:07:39.000	35807.83	1149.84	26898.53	1664.65	3359.59	13006.78	422.11	177.82	3197.57	151.50	881.48	409.45	343.16	374.91	550.73	807.53	803.09	104.89	1006.00	183	1	2
1943	2023-02-06 00:07:42.000	6046.71	736.71	20014.35	1551.93	6417.89	13742.59	148.58	162.13	1074.30	243.44	259.14	94.81	967.43	138.07	401.71	336.49	1435.06	199.59	997.00	178	3	1
1944	2023-02-06 00:07:43.000	10867.65	3874.84	10027.27	841.58	2630.84	2766.98	787.04	352.49	474.79	218.01	145.67	185.17	754.44	84.35	518.57	197.34	314.69	96.35	997.00	193	2	1
1945	2023-02-06 00:07:43.000	11062.92	3478.70	10727.54	1903.42	2874.61	2606.47	473.66	685.65	2613.56	427.07	601.66	112.03	146.06	161.27	574.26	857.32	133.68	65.01	1006.00	185	0	2
1946	2023-02-06 00:07:50.000	36002.92	1152.83	27154.21	1675.61	3374.25	13057.76	423.03	177.82	3202.10	151.50	883.53	410.90	343.16	375.73	549.89	806.41	802.53	104.01	1006.00	185	1	2
1947	2023-02-06 00:07:53.000	6046.71	735.76	19941.78	1560.90	6422.02	13735.12	148.58	162.13	1073.15	243.44	259.14	94.81	965.78	138.07	400.83	336.49	1436.34	199.59	997.00	180	3	1
1948	2023-02-06 00:07:54.000	10772.37	3912.31	10032.84	841.58	2639.94	2766.98	789.25	353.34	474.79	217.29	145.67	186.55	754.44	84.35	518.57	197.34	314.69	96.35	997.00	191	2	1
1949	2023-02-06 00:07:54.000	11004.44	3484.63	10770.60	1904.28	2880.01	2600.83	474.10	686.89	2611.26	429.23	598.67	112.03	146.06	161.27	571.01	852.83	133.68	65.87	1006.00	184	0	2
1950	2023-02-06 00:08:01.000	36275.42	1148.85	27198.43	1679.83	3368.39	13033.73	423.03	178.24	3210.02	151.50	882.51	410.54	343.16	375.73	549.89	807.53	803.64	104.01	1006.00	184	1	2
1951	2023-02-06 00:08:04.000	5988.23	735.76	20088.81	1556.82	6414.45	13778.58	148.58	162.13	1072.01	243.85	258.08	94.81	966.61	138.07	401.71	336.49	1432.49	199.59	997.00	180	3	1
1952	2023-02-06 00:08:05.000	10899.96	3920.00	10041.20	837.26	2630.08	2764.89	789.69	352.91	475.87	218.74	145.67	186.89	755.21	84.35	517.71	197.34	315.25	96.35	997.00	193	2	1
1953	2023-02-06 00:08:05.000	11058.11	3485.62	10749.53	1904.28	2873.84	2603.65	473.23	684.82	2614.71	428.15	602.65	112.03	146.06	161.27	573.44	855.07	134.24	65.87	1006.00	186	0	2
1954	2023-02-06 00:08:12.000	36051.89	1150.84	27191.70	1678.99	3363.25	13006.05	423.49	178.24	3204.36	151.50	881.48	410.54	343.16	375.73	550.73	806.41	804.20	104.01	1006.00	181	1	2
1955	2023-02-06 00:08:15.000	6047.49	738.61	20035.08	1562.53	6376.58	13752.10	148.58	162.13	1073.15	244.25	258.08	94.81	966.61	138.07	401.71	336.49	1438.91	199.59	997.00	181	3	1
1956	2023-02-06 00:08:16.000	10872.62	3922.88	10062.56	838.12	2642.21	2760.71	791.46	352.91	474.79	218.74	145.67	186.89	755.98	84.35	516.86	197.34	314.13	96.35	997.00	191	2	1
1957	2023-02-06 00:08:16.000	11141.43	3472.78	10666.15	1902.56	2866.90	2600.13	473.66	685.23	2612.41	427.79	598.67	112.03	146.06	161.27	574.26	857.32	133.68	65.01	1006.00	186	0	2
1958	2023-02-06 00:08:23.000	36050.31	1148.85	27237.84	1676.46	3372.78	13038.83	424.87	178.24	3204.36	151.50	882.51	411.63	343.97	375.73	550.73	805.29	804.20	104.01	1006.00	181	1	2
1959	2023-02-06 00:08:26.000	6060.74	737.66	20011.52	1564.97	6399.30	13724.26	148.58	162.13	1070.86	244.25	258.08	94.81	967.43	138.07	401.71	336.49	1433.77	199.59	997.00	179	3	1
1960	2023-02-06 00:08:27.000	10880.91	3923.84	10124.78	838.12	2648.28	2776.75	791.02	352.49	474.79	219.11	148.84	186.55	755.98	84.35	517.71	197.34	314.69	96.35	997.00	193	2	1
1961	2023-02-06 00:08:27.000	11082.95	3471.79	10705.55	1899.11	2873.84	2601.54	471.92	682.75	2612.41	427.79	599.67	112.03	146.06	161.27	575.07	859.56	133.68	65.87	1006.00	184	0	2
1962	2023-02-06 00:08:34.000	35925.51	1151.84	27024.45	1675.61	3372.05	13044.65	423.95	178.24	3191.91	151.50	882.51	411.26	341.55	375.73	550.73	806.41	805.88	104.01	1006.00	184	1	2
1963	2023-02-06 00:08:37.000	6081.02	738.61	20109.54	1564.16	6423.40	13771.11	148.58	162.60	1075.45	243.85	258.08	94.81	967.43	138.07	400.83	336.49	1434.41	199.59	997.00	180	3	1
1964	2023-02-06 00:08:37.000	10832.85	3907.51	10068.13	841.58	2646.01	2773.96	790.13	352.91	474.79	219.83	144.62	186.55	754.44	84.35	516.86	197.34	314.13	96.35	997.00	194	2	1
1965	2023-02-06 00:08:37.000	11106.18	3459.94	10741.28	1905.14	2860.73	2601.54	473.66	683.99	2618.16	423.45	573.81	112.03	146.06	160.46	571.82	853.95	133.68	65.01	1006.00	189	0	2
1966	2023-02-06 00:08:45.000	36179.85	1150.84	27057.13	1678.99	3377.92	13048.29	423.49	178.24	3205.49	151.87	882.51	410.54	343.97	375.73	550.73	806.41	804.20	104.01	1006.00	184	1	2
1967	2023-02-06 00:08:48.000	6024.10	733.86	19984.19	1554.37	6404.81	13739.88	148.58	162.60	1072.01	243.85	259.14	94.81	969.08	138.07	399.95	336.49	1438.27	198.62	997.00	176	3	1
1968	2023-02-06 00:08:48.000	10877.59	3905.59	10030.05	832.94	2634.63	2764.89	790.13	352.49	474.79	219.83	144.62	186.55	755.21	84.35	519.42	197.34	315.25	96.35	997.00	192	2	1
1969	2023-02-06 00:08:48.000	11052.51	3485.62	10751.36	1905.14	2876.16	2605.77	472.79	683.99	2614.71	427.79	573.81	112.03	146.06	161.27	575.07	859.56	133.68	65.87	1006.00	183	0	2
1970	2023-02-06 00:08:56.000	36348.87	1147.85	27080.20	1673.08	3366.19	13030.81	423.03	178.24	3195.31	151.50	882.51	410.54	343.16	375.73	551.57	806.41	801.97	104.89	1006.00	181	1	2
1971	2023-02-06 00:08:59.000	6035.01	732.91	20111.42	1555.19	6393.79	13728.34	148.58	162.60	1073.15	243.85	259.14	94.81	969.90	138.94	401.71	336.49	1434.41	199.59	997.00	177	3	1
1972	2023-02-06 00:08:59.000	10842.79	3895.98	9970.62	842.44	2644.49	2758.61	791.46	352.49	474.79	219.47	145.67	187.24	752.14	84.35	516.01	197.34	315.25	96.35	997.00	192	2	1
1973	2023-02-06 00:08:59.000	11104.58	3491.54	10771.52	1894.80	2877.70	2609.29	473.66	685.23	2617.01	427.07	602.65	112.03	146.06	161.27	575.07	858.44	133.68	65.87	1006.00	186	0	2
1974	2023-02-06 00:09:07.000	36526.59	1152.83	27121.53	1675.61	3368.39	13050.48	423.95	178.24	3204.36	151.50	882.51	411.26	343.16	375.73	550.73	806.41	802.53	104.89	1006.00	184	1	2
1975	2023-02-06 00:09:10.000	6066.20	740.51	19866.38	1560.90	6388.97	13683.53	148.58	162.60	1072.01	244.25	259.14	94.81	966.61	138.07	399.07	336.49	1423.49	200.56	997.00	177	3	1
1976	2023-02-06 00:09:10.000	10860.19	3923.84	10105.28	842.44	2642.97	2769.77	791.02	352.06	474.79	219.47	145.67	186.89	755.21	84.35	516.01	198.49	315.80	96.35	997.00	193	2	1
1977	2023-02-06 00:09:10.000	11108.58	3462.90	10295.98	1898.25	2843.76	2576.88	474.97	687.72	2604.36	429.23	599.67	112.03	146.06	161.27	574.26	857.32	134.24	65.87	1006.00	183	0	2
1978	2023-02-06 00:09:18.000	36194.85	1150.84	27173.43	1675.61	3365.45	13031.54	422.57	177.82	3189.65	151.50	883.53	410.54	341.55	375.73	549.04	805.29	804.20	104.01	1006.00	184	1	2
1979	2023-02-06 00:09:21.000	6021.76	738.61	20079.38	1561.71	6422.71	13777.90	148.58	162.13	1073.15	244.25	259.14	94.81	967.43	138.07	401.71	336.49	1432.49	199.59	997.00	178	3	1
1980	2023-02-06 00:09:21.000	10875.11	3920.00	10023.55	842.44	2641.45	2767.68	791.02	352.91	474.79	219.11	145.67	186.89	755.21	84.35	518.57	199.64	314.69	96.35	997.00	194	2	1
1981	2023-02-06 00:09:21.000	11031.68	3469.82	10733.95	1903.42	2869.21	2604.36	473.23	684.82	2610.11	427.79	573.81	112.03	146.06	161.27	575.07	858.44	133.68	65.87	1006.00	183	0	2
1982	2023-02-06 00:09:29.000	35921.57	1149.84	27264.75	1675.61	3362.52	13059.95	423.03	177.82	3207.76	151.50	882.51	410.17	343.16	375.73	550.73	806.41	801.97	104.89	1006.00	183	1	2
1983	2023-02-06 00:09:32.000	6056.06	737.66	20029.43	1562.53	6403.43	13786.72	148.58	162.13	1072.01	243.85	259.14	94.81	968.25	138.07	400.83	335.33	1436.98	199.59	997.00	180	3	1
1984	2023-02-06 00:09:32.000	10850.25	3903.66	10071.85	838.99	2639.94	2769.77	789.69	352.49	474.79	218.74	147.78	186.89	755.21	84.35	517.71	198.49	314.13	96.35	997.00	194	2	1
1985	2023-02-06 00:09:32.000	11115.79	3476.73	10733.04	1906.01	2876.16	2608.58	474.97	688.55	2606.66	429.96	573.81	112.03	146.06	161.27	575.88	859.56	133.68	65.87	1006.00	186	0	2
1986	2023-02-06 00:09:40.000	36424.70	1142.87	27034.06	1676.46	3351.53	13024.26	423.49	178.24	3208.89	151.87	882.51	410.90	343.97	375.73	550.73	806.41	805.88	104.89	1006.00	184	1	2
1987	2023-02-06 00:09:42.000	6042.03	736.71	20016.24	1552.74	6412.38	13764.32	148.58	162.13	1072.01	243.85	259.14	94.81	964.96	138.07	401.71	336.49	1433.77	199.59	997.00	179	3	1
1988	2023-02-06 00:09:43.000	10878.42	3915.19	10089.49	842.44	2636.90	2773.96	792.34	353.76	474.79	219.11	145.67	186.89	755.98	84.35	516.86	198.49	313.57	96.35	997.00	195	2	1
1989	2023-02-06 00:09:43.000	11098.17	3466.85	10733.04	1900.83	2858.42	2595.20	474.10	687.31	2611.26	429.23	599.67	112.03	146.06	161.27	573.44	858.44	133.68	65.87	1006.00	183	0	2
1990	2023-02-06 00:09:50.000	36503.68	1151.84	27073.47	1676.46	3364.72	13006.78	422.57	177.82	3205.49	151.50	881.48	410.17	343.97	375.73	551.57	808.65	802.53	104.89	1006.00	181	1	2
1991	2023-02-06 00:09:53.000	6053.73	736.71	20027.54	1561.71	6402.05	13769.07	148.58	162.60	1073.15	243.85	258.08	94.81	964.96	138.07	400.83	336.49	1437.63	199.59	997.00	180	3	1
1992	2023-02-06 00:09:54.000	10889.19	3901.74	9991.98	843.30	2643.73	2771.87	790.57	352.49	474.79	219.47	145.67	186.89	755.21	84.35	514.31	197.34	314.13	96.35	997.00	193	2	1
1993	2023-02-06 00:09:54.000	11050.90	3472.78	10763.27	1901.70	2875.39	2609.29	474.10	686.48	2620.46	428.15	573.81	112.03	146.06	161.27	571.82	857.32	133.68	65.87	1006.00	184	0	2
1994	2023-02-06 00:10:01.000	36350.45	1148.85	27220.53	1675.61	3347.86	12935.39	423.95	178.24	3205.49	151.50	882.51	410.90	343.97	374.91	549.89	804.17	807.56	104.01	1006.00	184	1	2
1995	2023-02-06 00:10:04.000	6004.60	736.71	19930.47	1559.27	6401.37	13750.74	148.58	162.13	1073.15	243.44	258.08	94.81	965.78	138.07	399.95	336.49	1440.84	198.62	997.00	176	3	1
1996	2023-02-06 00:10:05.000	10860.19	3889.25	9920.47	839.85	2638.42	2758.61	792.78	352.91	474.79	219.47	144.62	187.24	754.44	84.35	517.71	197.34	315.25	96.35	997.00	193	2	1
1997	2023-02-06 00:10:05.000	11094.96	3473.77	10733.95	1900.83	2872.30	2605.06	475.40	687.72	2614.71	429.60	601.66	112.37	146.06	161.27	575.07	858.44	134.24	65.87	1006.00	183	0	2
1998	2023-02-06 00:10:12.000	36298.32	1148.85	26786.07	1677.30	3369.12	13042.47	420.26	177.39	3202.10	151.50	881.48	409.08	343.16	375.73	550.73	808.65	805.32	104.89	1006.00	181	1	2
1999	2023-02-06 00:10:15.000	6034.23	737.66	19965.34	1556.00	6410.32	13775.18	148.58	162.13	1073.15	243.04	258.08	94.81	968.25	138.07	401.71	336.49	1433.13	200.56	997.00	179	3	1
[truncated: 30,953 more rows]
