# Supplementary material for: A low-cost spectroscopic nutrient management system for Microscale Smart Hydroponic system
Source: PLoS One. 2024 May 8;19(5):e0302638. doi: 10.1371/journal.pone.0302638 (PMC11078404; doi:10.1371/journal.pone.0302638)
Supplement: S5 Table — https://doi.org/10.6084/m9.figshare.24784266.v3. (XLSX) [file pone.0302638.s006.xlsx]

## Sheet: FreshStart (2)
Tank	Bed	Start Fresh Wt	Ending Fresh Wt	Ending Dry Wt
1	1	1.9	82.5	5.13
1	1	1.8	65	5.13
1	1	2.5	99.2	5.13		Tank	Bed
1	1	1.3	77.7	5.13		1	1	30.8	5.13333
1	1	1.7	107	5.13		1	2	29.1	4.85
1	1	2.1	93	5.13		2	1	35.6	5.93333
1	2	3	82.1	4.85		2	2	40	6.66667
1	2	3.5	82.4	4.85
1	2	2.2	49	4.85
1	2	3.3	71.1	4.85
1	2	1	102	4.85
1	2	1.4	88.7	4.85
2	1	1.4	137.2	5.93
2	1	2.7	121.2	5.93
2	1	2.1	148.2	5.93
2	1	2.3	89.2	5.93
2	1	2.5	137.6	5.93
2	1	1.8	112.6	5.93
2	2	2.2	131.6	6.65
2	2	2.5	157.2	6.65
2	2	2.1	114.1	6.65
2	2	1.7	124.5	6.65
2	2	1.4	126.4	6.65
2	2	2.4	113.8	6.65
